# Supplementary material for: Characterization of a methyltransferase for iterative N-methylation at the leucinostatin termini in Purpureocillium lilacinum
Source: Commun Biol. 2024 Jun 22;7:757. doi: 10.1038/s42003-024-06467-0 (PMC11193748; doi:10.1038/s42003-024-06467-0)
Supplement: Supplementary file 4 — Supplementary Data 1 [file 42003_2024_6467_MOESM4_ESM.xlsx]

## Sheet: phylogenetic tree
Sequences used for phylogenetic tree construction in this study.
	Protein Name	Uniprot accessions numbers	Predicted gene clusters	Strains	Predicted domain structure
NMT	NanE	A0A6G9KJC3	nanangelenin A	Aspergillus nanangensis	PF00891
NMT	Fsa4	A0A0E3VJW8	fusarisetin A	Fusarium sp. (strain FN080326)	PF00891
NMT	EqxD	S4W780	equisetin	Fusarium heterosporum	PF00891
NMT	PynC	A5ABG3	pyranonigrins	Aspergillus niger CBS 513.88	PF00891
NMT	Phm5	A0A2Z5XAK6	phomasetin	Pyrenochaetopsis sp.	PF00891
NMT	EgtD	A0R5M8	histidine	Mycolicibacterium smegmatis	PF10017
NMT	PfPMT	Q8IDQ9	phosphomonomethylethanolamine and phosphodimethylethanolamine	Plasmodium falciparum	PF13649
NMT	BANMT	Q84N56	/	Limonium latifolium	PF00891
NMT	NRMT	Q9BV86	N-terminal L-alanyl-L-prolyl-L-lysyl-[protein]	Homo sapiens (Human)	PF05891
NMT	PsiM	P0DPA9	4-hydoxytryptamine 4-phosphate	Psilocybe cubensis	PF05971
NMT	RosA	K4RFM2	8-amino-8-demethyl-D-riboflavin	Streptomyces davaonensis JCM 4913	PF00891
NMT	RedM	A0A0F7G196	/	/	PF00891
NMT	OxyT	Q3S8P6	oxytetracycline	Streptomyces rimosus	PF00891
NMT	AMNMT	Q96565	3-(aminomethyl)indole	Hordeum vulgare subsp. vulgare	PF00891
NMT	NANMT1	Q6K9X3	nicotinate	Oryza sativa Japonica Group	PF00891
NMT	NANMT1	Q9SCP7	nicotinate	Arabidopsis thaliana	PF00891
NMT	NANMT1	I1M2U5	nicotinate	Glycine max	PF00891
NMT	/	A9X7L0	anthranilate	Ruta graveolens	PF00891
OMT	GsfB	D7PI16	griseofulvin	Penicillium aethiopicum	PF00891
OMT	Cmt1	D3H5H5	chlorophenols	Trichoderma longibrachiatum	PF00891
OMT	PaMT	L0MXX3	fusicoccins	Phomopsis amygdali	PF00891
OMT	FtmMT	Q4WAW6	fumitremorgins	Aspergillus fumigatus Af293	PF00891
OMT	PhnC	A0A142C7A1	phenalenones	Penicillium herquei	PF00891
OMT	FSR2	S0DQQ0	fusarubins	Gibberella fujikuroi IMI 58289	PF00891
OMT	Bik3	S0E608	bikaverin	Gibberella fujikuroi IMI 58289	PF00891
OMT	AunD	A2QBF0	aurasperone B	Aspergillus niger CBS 513.88	PF00891
OMT	AunD	G3XSI5	aurasperone B	Aspergillus niger CBS 113.46	PF00891
OMT	VdtC	A0A443HJY8	viriditoxin	Byssochlamys spectabilis	PF00891
OMT	AurJ	I1RF60	aurofusarin	Gibberella zeae PH-1	PF00891
OMT	ElcB	Q0UI02	elsinochrome C	Phaeosphaeria nodorum SN15	PF00891
OMT	CTB3	Q2I0M6	cercosporin	Cercospora nicotianae	PF00891
OMT	/	P0CT90	3-OH phenolic compounds	Phanerochaete chrysosporium strain RP-78	PF00891
OMT	/	P0CT89	4-OH phenolic compounds	Phanerochaete chrysosporium strain RP-78	PF00891
OMT	ElcD	Q0UI04	elsinochrome C	Phaeosphaeria nodorum SN15	PF00891
OMT	CicE	A0A1U8QH20	cichorine	Emericella nidulans strain FGSC A4	PF00891
OMT	TpcA	Q4WQZ7	trypacidin	Aspergillus fumigatus Af293	PF00891
OMT	GedA	Q0CCY5	geodin	Aspergillus terreus strain NIH 2624	PF00891
OMT	AflP	Q12120	aflatoxins	Aspergillus parasiticus strain ATCC 56775	PF00891
OMT	OmtA	P55790	sterigmatocystin	Aspergillus flavus NRRL 3357	PF00891
OMT	PyiA	A0A4P8WAD3	pyrichalasin H	Pyricularia grisea	PF00891
OMT	AgiB	B8NY85	aspergillicins	Aspergillus flavus NRRL 3357	PF00891
OMT	GsfC	D7PI17	griseophenone D	Penicillium aethiopicum	PF00891
OMT	Hpm5	B3FWS1	hypothemycin	Hypomyces subiculosus	PF00891
OMT	AfvC	B8N8R1	aflavarin	Aspergillus flavus NRRL 3357	PF00891
OMT	GsfD	D7PI18	griseofulvin	Penicillium aethiopicum	PF00891
OMT	Af390-400	A0A067Z9B6	fumagillin	Aspergillus fumigatus Af293	PF00891
OMT	MpaG	A0A0B5L781	mycophenolic acid	Penicillium brevicompactum	PF00891
OMT	Apf6	S0DLP1	cyclic tetrapeptide apicidin F	Gibberella fujikuroi IMI 58289	PF00891
OMT	DpfgI	I1RL18	pyrones	Gibberella zeae	PF00891
OMT	DpfgI	K2RGJ8	pyrones	Macrophomina phaseolina (strain MS6)	/
OMT	OmtB	Q9P900	demethylsterigmatocystin, dihydrosterigmatocystin	Aspergillus flavus NRRL 3357	PF00891
OMT	/	Q9UQY0	aflatoxins	Aspergillus parasiticus SU-1	PF00891
OMT	Bsc6	C9K2Q2	brassicicene C	Alternaria brassicicola	PF00891
OMT	MmcR	Q9X5T6	mitomycin A	Streptomyces lavendulae	PF00891
OMT	AclM	Q2UPB3	aspirochlorine	Aspergillus oryzae RIB 40	PF00891
OMT	AclU	Q2UPA6	aspirochlorine	Aspergillus oryzae RIB 40	PF00891
OMT	GliM	Q4WMJ5	gliotoxin	Aspergillus fumigatus Af293	PF00891
OMT	VerM	A0A1U9YI02	11'-deoxyverticillin A	Clonostachys rogersoniana	PF00891
OMT	TcmN	P16559	tetracenomycin C	Streptomyces glaucescens	PF00891
OMT	SfmM3	B0CN39	3-hydroxy-5-methyl-L-tyrosine	Streptomyces lavendulae	PF00891
OMT	NcsB1	Q84HC8	2,7-dihydroxy-5-methyl-1-naphthoate	Streptomyces carzinostaticus	PF00891
OMT	DnrK	Q06528	daunomycin	Streptomyces peucetius	PF00891
OMT	DmtA	Q8T638	DIF-1	Dictyostelium discoideum	PF00891
OMT	Omt12	Q54B59	resorcinol	Dictyostelium discoideum	PF00891
OMT	AziB2	B4XY98	3-hydroxy-5-methyl-1-naphthoate	Streptomyces sahachiroi	PF00891
OMT	SfmM2	B0CN31	L-tyrosine + S-adenosyl-L-methionine	Streptomyces lavendulae	PF00891
OMT	CrtF	D5AP78	demethylspheroidene	Rhodobacter capsulatus SB 1003	PF00891
OMT	Asmt	D3KU66	N-acetylserotonin	Mus musculus (Mouse)	PF00891
OMT	Asmt	B3GSH5	N-acetylserotonin	Rattus norvegicus (Rat)	PF00891
OMT	Asmt	Q92056	N-acetylserotonin	Gallus gallus (Chicken)	PF00891
OMT	Asmt	P46597	N-acetylserotonin	Homo sapiens (Human)	PF00891
OMT	7OMT	Q6WUC2	reticuline	Papaver somniferum	PF00891
OMT	OMT2	B0ZB56	xanthohumol	Humulus lupulus	PF00891
OMT	/	P93324	isoliquiritigenin	Medicago sativa	PF00891
OMT	IGMT2	Q9LPU7	glucosinolate indole ring	Arabidopsis thaliana	PF00891
OMT	EOMT	A8QW52	eugenol	Sorghum bicolor	PF00891
OMT	/	Q0IP69	sakuranetin	Oryza sativa subsp. japonica	PF00891
OMT	IMT1	P45986	ononitol	Mesembryanthemum crystallinum	PF00891
OMT	OMT1	A0A0N9HTA1	etoposide	Sinopodophyllum hexandrum	PF00891
OMT	SOMT1	I3V6A7	noscapine	Papaver somniferum	PF00891
OMT	SMT	Q39522	scoulerine	Coptis japonica	PF00891
OMT	COMT	Q6ZD89	flavonoid compounds	Oryza sativa subsp. japonica	PF00891
OMT	OMT1	Q84N28	flavones	Triticum aestivum	PF00891
OMT	OMT2	Q38J50	flavones	Triticum aestivum	PF00891
OMT	OMT1	Q9FK25	flavonoid compounds	Arabidopsis thaliana	PF00891
OMT	/	Q43239	(E)-caffeate	Zinnia elegans	PF00891
OMT	COMT	Q6T1F5	(E)-caffeate	Ammi majus	PF00891
OMT	OMT3	Q6VMV9	flavonoids natural products	Mentha piperita	PF00891
OMT	BMT	Q6T1F6	a 5-hydroxyfurocoumarin	Ammi majus	PF00891
OMT	BMT	A8J6X1	a 5-hydroxyfurocoumarin	Glehnia littoralis	PF00891
OMT	/	P28002	(E)-caffeate	Medicago sativa	PF00891
OMT	COMT	O23760	(E)-caffeate	Clarkia breweri	PF00891
OMT	IEMT1	O04385	(E)-isoeugenol	Clarkia breweri	PF00891
OMT	FOMT1	Q42654	flavonols	Chrysosplenium americanum	PF00891
OMT	OMT1	P59049	flavonoids	Chrysosplenium americanum	PF00891
OMT	OMT2	Q42653	flavonoids	Chrysosplenium americanum	PF00891
OMT	SOMT2	I3PLQ6	noscapine	Papaver somniferum	PF00891
OMT	ASMT	Q9T003	N-acetylserotonin	Arabidopsis thaliana	PF00891
OMT	OMT4	Q6VMV8	flavonoids	Mentha piperita	PF00891
OMT	OMT1A	Q6VMW2	flavonoids	Mentha piperita	PF00891
OMT	OMT1B	Q6VMW1	flavonoids	Mentha piperita	PF00891
OMT	/	Q8H9A8	columbamine	Coptis japonica	PF00891
OMT	/	Q9LEL5	(S)-3'-hydroxy-N-methylcoclaurine	Coptis japonica	PF00891
OMT	4'OMT2	Q7XB10	benzylisoquinoline alkaloids	Papaver somniferum	PF00891
OMT	4'OMT2	Q7XB11	benzylisoquinoline alkaloids	Papaver somniferum	PF00891
OMT	/	Q5C9L7	benzylisoquinoline alkaloids	Thalictrum flavum subsp. glaucum	PF00891
OMT	/	Q9LEL6	norcoclaurine	Coptis japonica	PF00891
OMT	/	C7SDN9	benzylisoquinoline alkaloids	Papaver somniferum	PF00891
OMT	SOMT3	I3PLQ7	benzylisoquinoline alkaloids	Papaver somniferum	PF00891
OMT	6OMT	Q6WUC1	benzylisoquinoline alkaloids	Papaver somniferum	PF00891
OMT	OMT1	Q84XW5	coumarins	Secale cereale	PF00891
OMT	BX7	B1P123	benzoxazinoid glucoside	Zea mays	PF00891
OMT	OMT3	A8QW53	phytotoxin sorgoleone	Sorghum bicolor	PF00891
OMT	ASMT3	Q8VWG4	N-acetylserotonin	Oryza sativa subsp. japonica	PF00891
OMT	ASMT2	Q8VWJ6	N-acetylserotonin	Oryza sativa subsp. japonica	PF00891
OMT	ASMT1	Q6EPG8	N-acetylserotonin	Oryza sativa subsp. japonica	PF00891
OMT	OMT3	A0A0N9HMN6	etoposide	Sinopodophyllum hexandrum	PF00891
OMT	ROMT	B6VJS4	pterostilbene	Vitis vinifera	PF00891
OMT	OMT2	Q6VMW0	flavonoids	Mentha piperita	PF00891
OMT	/	Q8GSN1	myricetin and dihydromyricetin	Catharanthus roseus	PF00891
OMT	16OMT	B0EXJ8	vindoline	Catharanthus roseus	PF00891
OMT	EOMT1	Q93WU2	(E)-isoeugenol	Ocimum basilicum	PF00891
OMT	CVOMT1	Q93WU3	(E)-isoeugenol	Ocimum basilicum	PF00891
OMT	HI4'OMT	Q84KK4	a 4'-hydroxyisoflavone	Lotus japonicus	PF00891
OMT	HI4'OMT	Q84KK6	a 4'-hydroxyisoflavone	Glycyrrhiza echinata	PF00891
OMT	HI4'OMT	Q29U70	a 4'-hydroxyisoflavone	Medicago truncatula	PF00891
OMT	HMM1	O24305	phytoalexin pisatin	Pisum sativum	PF00891
OMT	HMM2	P0DH60	phytoalexin pisatin	Pisum sativum	PF00891
OMT	/	C6TAY1	a 4'-hydroxyflavanone	Glycine max	PF00891
OMT	D7OMT	Q84KK5	isoformononetin	Glycyrrhiza echinata	PF00891
OMT	/	O22309	daidzein	Medicago sativa	PF00891
OMT	/	O22308	isoflavones	Medicago sativa	PF00891
OMT	/	O24529	isoflavones	Medicago sativa	PF00891
CMT	BchU	Q8KGE0	bacteriochlorophyll c	Chlorobaculum tepidum TLS	PF00891
CMT	Fom3	Q56184	fosfomycin	Streptomyces wedmorensis	PF04055
pericyclase	LepI	B8NJH3	leporins	Aspergillus flavus NRRL3357	PF00891
hydroxylase	RdmB	Q54527	15-demethoxyaclacinomycin T	Streptomyces purpurascens	PF00891
Hydroxymycolate synthase	MmaA4	A5U027	oxygenated mycolic acids	Mycobacterium tuberculosis	PF02353
pyrophosphatase	ASMTL	O95671	dTTP and UTP	Homo sapiens (Human)	PF00891
