# Supplementary material for: Characterization of a methyltransferase for iterative N-methylation at the leucinostatin termini in Purpureocillium lilacinum
Source: Commun Biol. 2024 Jun 22;7:757. doi: 10.1038/s42003-024-06467-0 (PMC11193748; doi:10.1038/s42003-024-06467-0)
Supplement: Supplementary file 5 — Supplementary Data 2. [file 42003_2024_6467_MOESM5_ESM.xlsx]

## Sheet: Fig. 1c
ΔlcG			WT			ΔlcG-compound 1			WT-compound 1
X(min)	Y(Counts)		X(min)	Y(Counts)		X(min)	Y(Counts)		X(min)	Y(Counts)
0.037	0		0.034	0		0.037	0		0.034	0
0.041	0		0.038	0		0.041	0		0.038	0
0.045	0		0.058	0		0.045	0		0.058	0
0.06	0		0.079	0		0.06	0		0.079	0
0.075	0		0.094	0		0.075	0		0.094	0
0.095	0		0.098	0		0.095	0		0.098	0
0.11	0		0.102	0		0.11	0		0.102	0
0.114	0		0.122	205.272		0.114	0		0.122	0
0.118	0		0.149	0		0.118	0		0.149	0
0.139	0		0.153	0		0.139	0		0.153	0
0.159	0		0.157	0		0.159	0		0.157	0
0.163	0		0.161	0		0.163	0		0.161	0
0.167	0		0.176	0		0.167	0		0.176	0
0.188	0		0.18	0		0.188	0		0.18	0
0.203	0		0.2	0		0.203	0		0.2	0
0.217	0		0.221	0		0.217	0		0.221	0
0.232	0		0.225	0		0.232	0		0.225	0
0.247	0		0.24	0		0.247	0		0.24	0
0.251	0		0.244	0		0.251	0		0.244	0
0.255	0		0.248	0		0.255	0		0.248	0
0.27	0		0.263	0		0.27	0		0.263	0
0.274	0		0.267	0		0.274	0		0.267	0
0.278	0		0.293	0		0.278	0		0.293	0
0.282	0		0.297	0		0.282	0		0.297	0
0.286	0		0.312	0		0.286	0		0.312	0
0.291	0		0.316	0		0.291	0		0.316	0
0.295	0		0.331	0		0.295	0		0.331	0
0.299	0		0.346	0		0.299	0		0.346	0
0.314	0		0.35	0		0.314	0		0.35	0
0.328	0		0.364	0		0.328	0		0.364	0
0.332	0		0.379	0		0.332	0		0.379	0
0.347	0		0.394	0		0.347	0		0.394	0
0.351	0		0.409	0		0.351	0		0.409	0
0.356	0		0.424	0		0.356	0		0.424	0
0.37	0		0.428	0		0.37	0		0.428	0
0.374	0		0.443	0		0.374	0		0.443	0
0.395	0		0.457	0		0.395	0		0.457	0
0.399	0		0.472	0		0.399	0		0.472	0
0.414	0		0.487	0		0.414	0		0.487	0
0.418	0		0.491	0		0.418	0		0.491	0
0.444	0		0.506	270.482		0.444	0		0.506	270.482
0.47	0		0.51	0		0.47	0		0.51	0
0.496	0		0.525	0		0.496	0		0.525	0
0.511	0		0.529	0		0.511	0		0.529	0
0.526	0		0.533	0		0.526	0		0.533	0
0.53	0		0.548	0		0.53	0		0.548	0
0.545	0		0.568	0		0.545	0		0.568	0
0.56	0		0.572	0		0.56	0		0.572	0
0.564	0		0.587	0		0.564	0		0.587	0
0.568	0		0.591	0		0.568	0		0.591	0
0.572	0		0.612	0		0.572	0		0.612	0
0.576	0		0.626	0		0.576	0		0.626	0
0.58	0		0.641	0		0.58	0		0.641	0
0.584	0		0.645	0		0.584	0		0.645	0
0.589	0		0.66	0		0.589	0		0.66	0
0.603	0		0.675	0		0.603	0		0.675	0
0.618	0		0.679	0		0.618	0		0.679	0
0.622	0		0.683	0		0.622	0		0.683	0
0.626	0		0.704	0		0.626	0		0.704	0
0.63	0		0.718	0		0.63	0		0.718	0
0.635	0		0.733	0		0.635	0		0.733	0
0.649	0		0.737	0		0.649	0		0.737	0
0.664	0		0.752	0		0.664	0		0.752	0
0.668	0		0.756	0		0.668	0		0.756	0
0.683	0		0.76	0		0.683	0		0.76	0
0.698	0		0.765	0		0.698	0		0.765	0
0.713	0		0.769	0		0.713	0		0.769	0
0.727	0		0.773	0		0.727	0		0.773	0
0.742	0		0.777	0		0.742	0		0.777	0
0.768	0		0.781	0		0.768	0		0.781	0
0.772	0		0.796	0		0.772	0		0.796	0
0.793	0		0.811	0		0.793	0		0.811	0
0.808	0		0.831	0		0.808	0		0.831	0
0.812	0		0.846	0		0.812	0		0.846	0
0.816	0		0.861	0		0.816	0		0.861	0
0.831	0		0.865	0		0.831	0		0.865	0
0.851	0		0.88	0		0.851	0		0.88	0
0.866	0		0.894	0		0.866	0		0.894	0
0.881	0		0.909	0		0.881	0		0.909	0
0.885	0		0.913	0		0.885	0		0.913	0
0.905	0		0.928	0		0.905	0		0.928	0
0.909	0		0.932	0		0.909	0		0.932	0
0.914	0		0.947	0		0.914	0		0.947	0
0.918	0		0.962	0		0.918	0		0.962	0
0.933	0		0.976	0		0.933	0		0.976	0
0.947	0		0.991	0		0.947	0		0.991	0
0.951	0		0.995	0		0.951	0		0.995	0
0.956	0		0.999	0		0.956	0		0.999	0
0.976	0		1.02	0		0.976	0		1.02	0
0.991	0		1.04	0		0.991	0		1.04	0
1.011	0		1.055	0		1.011	0		1.055	0
1.026	0		1.07	0		1.026	0		1.07	0
1.03	0		1.074	0		1.03	0		1.074	0
1.045	0		1.089	0		1.045	0		1.089	0
1.071	0		1.109	0		1.071	0		1.109	0
1.075	0		1.124	0		1.075	0		1.124	0
1.079	0		1.128	0		1.079	0		1.128	0
1.083	0		1.132	0		1.083	0		1.132	0
1.098	0		1.136	0		1.098	0		1.136	0
1.113	0		1.151	0		1.113	0		1.151	0
1.117	0		1.155	0		1.117	0		1.155	0
1.132	0		1.182	0		1.132	0		1.182	0
1.136	0		1.196	0		1.136	0		1.196	0
1.14	0		1.211	0		1.14	0		1.211	0
1.144	0		1.215	0		1.144	0		1.215	0
1.148	0		1.219	0		1.148	0		1.219	0
1.153	0		1.234	0		1.153	0		1.234	0
1.173	0		1.26	1124.34		1.173	0		1.26	0
1.188	0		1.286	10528.3		1.188	0		1.286	0
1.208	0		1.313	7553.65		1.208	0		1.313	243.918
1.223	0		1.339	6057.74		1.223	0		1.339	998.043
1.238	207.433		1.365	4568.79		1.238	0		1.365	383.89
1.264	1560.68		1.391	220.065		1.264	0		1.391	0
1.29	10312.9		1.417	0		1.29	0		1.417	0
1.316	875.787		1.432	0		1.316	209.382		1.432	0
1.342	4984.12		1.452	0		1.342	634.118		1.452	0
1.369	1721.09		1.479	0		1.369	0		1.479	0
1.395	0		1.505	288.547		1.395	0		1.505	0
1.421	0		1.531	228.116		1.421	0		1.531	0
1.425	0		1.557	272.583		1.425	0		1.557	0
1.429	0		1.583	247.617		1.429	0		1.583	0
1.444	0		1.609	0		1.444	0		1.609	0
1.459	0		1.635	272.162		1.459	0		1.635	0
1.485	450.267		1.662	532.643		1.485	0		1.662	0
1.511	302.484		1.688	495.31		1.511	0		1.688	0
1.537	0		1.714	616.377		1.537	0		1.714	0
1.563	0		1.74	267.221		1.563	0		1.74	0
1.589	0		1.766	0		1.589	0		1.766	0
1.616	0		1.792	0		1.616	0		1.792	0
1.636	266.624		1.796	0		1.636	0		1.796	0
1.662	0		1.823	0		1.662	0		1.823	0
1.688	380.471		1.827	0		1.688	0		1.827	0
1.714	234.024		1.853	0		1.714	0		1.853	0
1.741	0		1.879	0		1.741	0		1.879	0
1.767	0		1.905	0		1.767	0		1.905	0
1.771	0		1.931	0		1.771	0		1.931	0
1.797	0		1.957	0		1.797	0		1.957	0
1.801	0		1.984	0		1.801	0		1.984	0
1.827	0		2.01	0		1.827	0		2.01	0
1.853	0		2.036	229.513		1.853	0		2.036	0
1.88	0		2.062	0		1.88	0		2.062	0
1.906	0		2.088	0		1.906	0		2.088	0
1.932	0		2.114	0		1.932	0		2.114	0
1.958	0		2.14	0		1.958	0		2.14	0
1.984	0		2.167	208.16		1.984	0		2.167	0
2.01	0		2.193	0		2.01	0		2.193	0
2.036	0		2.219	0		2.036	0		2.219	0
2.063	0		2.245	0		2.063	0		2.245	0
2.089	0		2.271	221.445		2.089	0		2.271	0
2.115	256.001		2.297	0		2.115	0		2.297	0
2.141	0		2.324	0		2.141	0		2.324	0
2.167	0		2.35	0		2.167	0		2.35	0
2.193	0		2.376	0		2.193	0		2.376	0
2.22	0		2.402	0		2.22	0		2.402	0
2.246	0		2.428	0		2.246	0		2.428	0
2.272	0		2.454	0		2.272	0		2.454	0
2.298	0		2.48	0		2.298	0		2.48	0
2.324	0		2.507	0		2.324	0		2.507	0
2.35	0		2.533	0		2.35	0		2.533	0
2.376	0		2.559	0		2.376	0		2.559	0
2.403	0		2.585	0		2.403	0		2.585	0
2.429	0		2.611	0		2.429	0		2.611	0
2.455	0		2.637	0		2.455	0		2.637	0
2.481	0		2.663	0		2.481	0		2.663	0
2.507	0		2.69	0		2.507	0		2.69	0
2.533	0		2.716	0		2.533	0		2.716	0
2.559	0		2.742	0		2.559	0		2.742	0
2.586	0		2.768	0		2.586	0		2.768	0
2.612	0		2.794	0		2.612	0		2.794	0
2.638	0		2.82	0		2.638	0		2.82	0
2.664	0		2.846	0		2.664	0		2.846	0
2.69	0		2.873	0		2.69	0		2.873	0
2.716	0		2.899	0		2.716	0		2.899	0
2.742	0		2.925	0		2.742	0		2.925	0
2.769	0		2.951	0		2.769	0		2.951	0
2.795	0		2.977	0		2.795	0		2.977	0
2.821	0		3.003	0		2.821	0		3.003	0
2.847	0		3.029	0		2.847	0		3.029	0
2.873	0		3.056	203.312		2.873	0		3.056	0
2.899	0		3.082	0		2.899	0		3.082	0
2.926	0		3.108	0		2.926	0		3.108	0
2.952	0		3.134	0		2.952	0		3.134	0
2.978	0		3.16	0		2.978	0		3.16	0
3.004	0		3.186	0		3.004	0		3.186	0
3.03	0		3.213	0		3.03	0		3.213	0
3.056	0		3.239	0		3.056	0		3.239	0
3.082	0		3.265	0		3.082	0		3.265	0
3.109	0		3.291	0		3.109	0		3.291	0
3.135	0		3.317	0		3.135	0		3.317	0
3.161	0		3.343	0		3.161	0		3.343	0
3.187	0		3.369	0		3.187	0		3.369	0
3.213	0		3.396	0		3.213	0		3.396	0
3.239	0		3.422	0		3.239	0		3.422	0
3.265	0		3.448	0		3.265	0		3.448	0
3.292	0		3.474	0		3.292	0		3.474	0
3.318	0		3.5	0		3.318	0		3.5	0
3.344	0		3.526	0		3.344	0		3.526	0
3.37	0		3.552	0		3.37	0		3.552	0
3.396	0		3.579	0		3.396	0		3.579	0
3.422	0		3.605	0		3.422	0		3.605	0
3.448	0		3.631	0		3.448	0		3.631	0
3.475	0		3.657	0		3.475	0		3.657	0
3.501	0		3.683	225.281		3.501	0		3.683	0
3.527	236.028		3.709	0		3.527	0		3.709	0
3.553	0		3.735	0		3.553	0		3.735	0
3.579	0		3.762	0		3.579	0		3.762	0
3.605	0		3.788	0		3.605	0		3.788	0
3.631	0		3.814	0		3.631	0		3.814	0
3.658	0		3.84	0		3.658	0		3.84	0
3.684	0		3.866	0		3.684	0		3.866	0
3.71	0		3.892	0		3.71	0		3.892	0
3.736	0		3.918	281.429		3.736	0		3.918	0
3.762	0		3.945	0		3.762	0		3.945	0
3.788	0		3.971	0		3.788	0		3.971	0
3.814	0		3.997	0		3.814	0		3.997	0
3.841	0		4.023	0		3.841	0		4.023	0
3.867	0		4.049	201.391		3.867	0		4.049	201.391
3.893	0		4.075	0		3.893	0		4.075	0
3.919	309.491		4.102	0		3.919	0		4.102	0
3.945	0		4.128	0		3.945	0		4.128	0
3.971	0		4.154	0		3.971	0		4.154	0
3.998	0		4.18	0		3.998	0		4.18	0
4.024	0		4.206	0		4.024	0		4.206	0
4.05	0		4.232	0		4.05	0		4.232	0
4.076	0		4.258	0		4.076	0		4.258	0
4.102	0		4.285	0		4.102	0		4.285	0
4.128	0		4.311	0		4.128	0		4.311	0
4.154	0		4.337	0		4.154	0		4.337	0
4.181	0		4.363	0		4.181	0		4.363	0
4.207	0		4.389	0		4.207	0		4.389	0
4.233	0		4.415	0		4.233	0		4.415	0
4.259	0		4.441	0		4.259	0		4.441	0
4.285	0		4.468	0		4.285	0		4.468	0
4.311	0		4.494	0		4.311	0		4.494	0
4.337	0		4.52	0		4.337	0		4.52	0
4.364	0		4.546	0		4.364	0		4.546	0
4.39	0		4.572	0		4.39	0		4.572	0
4.416	0		4.598	0		4.416	0		4.598	0
4.442	0		4.624	250.061		4.442	0		4.624	0
4.468	0		4.651	0		4.468	0		4.651	0
4.494	0		4.677	0		4.494	0		4.677	0
4.52	0		4.703	0		4.52	0		4.703	0
4.547	0		4.729	0		4.547	0		4.729	0
4.573	0		4.755	0		4.573	0		4.755	0
4.599	0		4.781	0		4.599	0		4.781	0
4.625	0		4.807	208.769		4.625	0		4.807	0
4.651	0		4.834	0		4.651	0		4.834	0
4.677	0		4.86	0		4.677	0		4.86	0
4.703	0		4.886	0		4.703	0		4.886	0
4.73	0		4.912	0		4.73	0		4.912	0
4.756	0		4.938	235.352		4.756	0		4.938	0
4.782	0		4.964	0		4.782	0		4.964	0
4.808	0		4.99	0		4.808	0		4.99	0
4.834	0		5.017	0		4.834	0		5.017	0
4.86	0		5.043	0		4.86	0		5.043	0
4.886	0		5.069	0		4.886	0		5.069	0
4.913	0		5.095	0		4.913	0		5.095	0
4.939	0		5.121	0		4.939	0		5.121	0
4.965	0		5.147	0		4.965	0		5.147	0
4.991	0		5.173	0		4.991	0		5.173	0
5.017	0		5.2	0		5.017	0		5.2	0
5.043	0		5.226	0		5.043	0		5.226	0
5.07	0		5.252	0		5.07	0		5.252	0
5.096	0		5.278	0		5.096	0		5.278	0
5.122	0		5.304	0		5.122	0		5.304	0
5.148	0		5.33	0		5.148	0		5.33	0
5.174	0		5.356	0		5.174	0		5.356	0
5.2	0		5.383	0		5.2	0		5.383	0
5.226	247.782		5.409	0		5.226	0		5.409	0
5.253	0		5.435	0		5.253	0		5.435	0
5.279	0		5.461	0		5.279	0		5.461	0
5.305	0		5.487	0		5.305	0		5.487	0
5.331	0		5.508	0		5.331	0		5.508	0
5.357	0		5.534	0		5.357	0		5.534	0
5.383	0		5.56	0		5.383	0		5.56	0
5.409	0		5.586	0		5.409	0		5.586	0
5.436	0		5.607	0		5.436	0		5.607	0
5.462	0		5.633	0		5.462	0		5.633	0
5.488	0		5.659	0		5.488	0		5.659	0
5.514	0		5.685	0		5.514	0		5.685	0
5.54	0		5.7	0		5.54	0		5.7	0
5.566	216.025		5.726	0		5.566	216.025		5.726	0
5.592	0		5.752	0		5.592	0		5.752	0
5.619	0		5.778	0		5.619	0		5.778	0
5.645	0		5.804	0		5.645	0		5.804	0
5.671	0		5.831	0		5.671	0		5.831	0
5.697	0		5.851	0		5.697	0		5.851	0
5.718	0		5.877	0		5.718	0		5.877	0
5.744	0		5.903	0		5.744	0		5.903	0
5.758	0		5.929	0		5.758	0		5.929	0
5.785	0		5.95	0		5.785	0		5.95	0
5.805	0		5.97	0		5.805	0		5.97	0
5.831	0		5.997	0		5.831	0		5.997	0
5.857	0		6.023	0		5.857	0		6.023	0
5.884	0		6.049	0		5.884	0		6.049	0
5.91	0		6.075	0		5.91	0		6.075	0
5.914	0		6.101	0		5.914	0		6.101	0
5.94	0		6.116	0		5.94	0		6.116	0
5.96	0		6.142	0		5.96	0		6.142	0
5.987	0		6.157	0		5.987	0		6.157	0
6.013	0		6.183	0		6.013	0		6.183	0
6.033	0		6.209	205.016		6.033	0		6.209	0
6.059	0		6.23	211.534		6.059	0		6.23	0
6.085	0		6.25	0		6.085	0		6.25	0
6.112	0		6.271	0		6.112	0		6.271	0
6.138	0		6.291	0		6.138	0		6.291	0
6.158	0		6.317	0		6.158	0		6.317	0
6.179	0		6.343	0		6.179	0		6.343	0
6.205	0		6.369	0		6.205	0		6.369	0
6.231	0		6.396	0		6.231	0		6.396	0
6.257	0		6.422	0		6.257	0		6.422	0
6.283	0		6.448	0		6.283	0		6.448	0
6.309	0		6.474	0		6.309	0		6.474	0
6.324	0		6.5	0		6.324	0		6.5	0
6.35	0		6.515	0		6.35	0		6.515	0
6.376	0		6.541	0		6.376	0		6.541	0
6.403	0		6.567	0		6.403	0		6.567	0
6.429	0		6.593	0		6.429	0		6.593	0
6.455	0		6.62	0		6.455	0		6.62	0
6.481	0		6.646	0		6.481	0		6.646	0
6.507	0		6.672	0		6.507	0		6.672	0
6.533	233.635		6.698	0		6.533	0		6.698	0
6.559	0		6.724	0		6.559	0		6.724	0
6.586	0		6.75	0		6.586	0		6.75	0
6.612	0		6.776	0		6.612	0		6.776	0
6.638	0		6.803	0		6.638	0		6.803	0
6.664	0		6.829	0		6.664	0		6.829	0
6.69	0		6.855	0		6.69	0		6.855	0
6.716	0		6.881	0		6.716	0		6.881	0
6.743	0		6.907	0		6.743	0		6.907	0
6.769	0		6.933	0		6.769	0		6.933	0
6.795	0		6.959	0		6.795	0		6.959	0
6.821	0		6.986	0		6.821	0		6.986	0
6.847	0		7.012	0		6.847	0		7.012	0
6.873	0		7.038	0		6.873	0		7.038	0
6.899	0		7.064	0		6.899	0		7.064	0
6.926	0		7.09	0		6.926	0		7.09	0
6.952	290.333		7.116	0		6.952	0		7.116	0
6.978	0		7.142	0		6.978	0		7.142	0
7.004	0		7.169	0		7.004	0		7.169	0
7.03	0		7.195	0		7.03	0		7.195	0
7.056	0		7.221	0		7.056	0		7.221	0
7.082	0		7.247	0		7.082	0		7.247	0
7.109	0		7.273	250.58		7.109	0		7.273	0
7.135	0		7.299	0		7.135	0		7.299	0
7.161	0		7.325	0		7.161	0		7.325	0
7.187	244.111		7.352	0		7.187	0		7.352	0
7.213	0		7.378	0		7.213	0		7.378	0
7.239	0		7.404	0		7.239	0		7.404	0
7.265	214.002		7.43	0		7.265	0		7.43	0
7.292	0		7.456	0		7.292	0		7.456	0
7.318	0		7.482	0		7.318	0		7.482	0
7.344	0		7.508	0		7.344	0		7.508	0
7.37	0		7.535	0		7.37	0		7.535	0
7.396	0		7.561	0		7.396	0		7.561	0
7.422	0		7.587	0		7.422	0		7.587	0
7.448	0		7.613	0		7.448	0		7.613	0
7.475	0		7.639	0		7.475	0		7.639	0
7.501	0		7.665	0		7.501	0		7.665	0
7.527	0		7.691	0		7.527	0		7.691	0
7.553	0		7.718	0		7.553	0		7.718	0
7.579	0		7.744	0		7.579	0		7.744	0
7.605	0		7.77	0		7.605	0		7.77	0
7.631	0		7.796	0		7.631	0		7.796	0
7.658	0		7.822	0		7.658	0		7.822	0
7.684	0		7.848	0		7.684	0		7.848	0
7.71	0		7.875	0		7.71	0		7.875	0
7.736	0		7.901	0		7.736	0		7.901	0
7.762	0		7.927	0		7.762	0		7.927	0
7.788	0		7.953	0		7.788	0		7.953	0
7.814	0		7.979	0		7.814	0		7.979	0
7.841	0		8.005	0		7.841	0		8.005	0
7.867	0		8.031	0		7.867	0		8.031	0
7.893	0		8.058	0		7.893	0		8.058	0
7.919	0		8.084	0		7.919	0		8.084	0
7.945	0		8.11	208.337		7.945	0		8.11	208.337
7.971	280.44		8.136	0		7.971	0		8.136	0
7.998	0		8.162	360.364		7.998	0		8.162	360.364
8.024	0		8.188	211.802		8.024	0		8.188	211.802
8.05	0		8.214	225.927		8.05	0		8.214	225.927
8.076	0		8.241	0		8.076	0		8.241	0
8.102	0		8.267	0		8.102	0		8.267	0
8.128	271.426		8.293	0		8.128	271.426		8.293	0
8.154	271.728		8.319	498.287		8.154	271.728		8.319	250.343
8.181	441.835		8.345	0		8.181	232.003		8.345	0
8.207	0		8.371	0		8.207	0		8.371	0
8.233	247.44		8.397	0		8.233	247.44		8.397	0
8.259	0		8.424	0		8.259	0		8.424	0
8.285	0		8.45	0		8.285	0		8.45	0
8.311	281.978		8.476	0		8.311	0		8.476	0
8.337	238.508		8.502	0		8.337	238.508		8.502	0
8.364	339.94		8.528	0		8.364	339.94		8.528	0
8.39	0		8.554	0		8.39	0		8.554	0
8.416	0		8.58	0		8.416	0		8.58	0
8.442	0		8.607	0		8.442	0		8.607	0
8.468	0		8.633	0		8.468	0		8.633	0
8.494	0		8.659	0		8.494	0		8.659	0
8.52	0		8.685	0		8.52	0		8.685	0
8.547	0		8.711	0		8.547	0		8.711	0
8.573	0		8.737	0		8.573	0		8.737	0
8.599	0		8.763	0		8.599	0		8.763	0
8.625	0		8.79	0		8.625	0		8.79	0
8.651	249.53		8.816	0		8.651	249.53		8.816	0
8.677	0		8.842	0		8.677	0		8.842	0
8.703	0		8.868	211.069		8.703	0		8.868	0
8.73	0		8.894	0		8.73	0		8.894	0
8.756	0		8.92	0		8.756	0		8.92	0
8.782	0		8.947	0		8.782	0		8.947	0
8.808	0		8.973	0		8.808	0		8.973	0
8.834	220.102		8.999	0		8.834	0		8.999	0
8.86	0		9.025	0		8.86	0		9.025	0
8.886	0		9.051	0		8.886	0		9.051	0
8.913	0		9.077	225.481		8.913	0		9.077	0
8.939	0		9.103	0		8.939	0		9.103	0
8.965	0		9.13	0		8.965	0		9.13	0
8.991	0		9.156	0		8.991	0		9.156	0
9.017	0		9.182	0		9.017	0		9.182	0
9.043	0		9.208	0		9.043	0		9.208	0
9.069	0		9.234	0		9.069	0		9.234	0
9.096	236.932		9.26	0		9.096	236.932		9.26	0
9.122	0		9.286	0		9.122	0		9.286	0
9.148	245.023		9.313	300.283		9.148	0		9.313	0
9.174	0		9.339	0		9.174	0		9.339	0
9.2	0		9.365	211.648		9.2	0		9.365	211.648
9.226	0		9.391	0		9.226	0		9.391	0
9.253	250.403		9.417	0		9.253	250.403		9.417	0
9.279	0		9.443	0		9.279	0		9.443	0
9.305	0		9.469	0		9.305	0		9.469	0
9.331	0		9.496	325.221		9.331	0		9.496	325.221
9.357	212.007		9.522	0		9.357	212.007		9.522	0
9.383	0		9.548	0		9.383	0		9.548	0
9.409	0		9.574	0		9.409	0		9.574	0
9.436	0		9.6	0		9.436	0		9.6	0
9.462	0		9.626	0		9.462	0		9.626	0
9.488	0		9.652	0		9.488	0		9.652	0
9.514	0		9.679	0		9.514	0		9.679	0
9.54	0		9.705	0		9.54	0		9.705	0
9.566	0		9.731	299.741		9.566	0		9.731	0
9.592	240.22		9.757	0		9.592	0		9.757	0
9.619	0		9.783	0		9.619	0		9.783	0
9.645	535.786		9.809	0		9.645	270.786		9.809	0
9.671	0		9.835	0		9.671	0		9.835	0
9.697	0		9.862	309.209		9.697	0		9.862	309.209
9.723	0		9.888	0		9.723	0		9.888	0
9.749	0		9.914	0		9.749	0		9.914	0
9.775	0		9.94	0		9.775	0		9.94	0
9.802	225.007		9.966	0		9.802	225.007		9.966	0
9.828	0		9.992	0		9.828	0		9.992	0
9.854	0		10.018	0		9.854	0		10.018	0
9.88	0		10.045	234.906		9.88	0		10.045	0
9.906	255.375		10.071	549.07		9.906	0		10.071	315.74
9.932	0		10.097	275.913		9.932	0		10.097	275.913
9.959	0		10.123	239.585		9.959	0		10.123	0
9.985	315.654		10.149	530.016		9.985	0		10.149	0
10.011	242.438		10.175	552.456		10.011	0		10.175	0
10.037	0		10.202	0		10.037	0		10.202	0
10.063	0		10.228	0		10.063	0		10.228	0
10.089	665.852		10.254	223.922		10.089	226.207		10.254	0
10.115	314.005		10.28	0		10.115	0		10.28	0
10.142	468.428		10.306	0		10.142	0		10.306	0
10.168	0		10.332	227.325		10.168	0		10.332	0
10.194	0		10.358	0		10.194	0		10.358	0
10.22	0		10.385	268.021		10.22	0		10.385	268.021
10.246	0		10.411	0		10.246	0		10.411	0
10.272	1092.21		10.437	263.937		10.272	521.259		10.437	0
10.298	0		10.463	647.531		10.298	0		10.463	0
10.325	0		10.489	0		10.325	0		10.489	0
10.351	0		10.515	226.849		10.351	0		10.515	226.849
10.377	485.008		10.542	243.31		10.377	0		10.542	0
10.403	241.752		10.568	0		10.403	0		10.568	0
10.429	269.114		10.594	0		10.429	269.114		10.594	0
10.455	0		10.62	0		10.455	0		10.62	0
10.481	239.687		10.646	0		10.481	0		10.646	0
10.508	0		10.672	283.999		10.508	0		10.672	283.999
10.534	0		10.698	224.269		10.534	0		10.698	0
10.56	737.568		10.725	363.722		10.56	0		10.725	0
10.586	214.354		10.751	429.481		10.586	0		10.751	215.163
10.612	783.216		10.777	501.699		10.612	503.289		10.777	0
10.638	625.411		10.803	272.621		10.638	280.877		10.803	272.621
10.664	256.729		10.829	490.679		10.664	256.729		10.829	0
10.691	331.019		10.855	0		10.691	331.019		10.855	0
10.717	485.321		10.881	761.874		10.717	0		10.881	0
10.743	278.635		10.908	569.698		10.743	278.635		10.908	0
10.769	278.902		10.934	251.206		10.769	278.902		10.934	251.206
10.795	269.957		10.96	217.384		10.795	269.957		10.96	0
10.821	666.244		10.986	0		10.821	0		10.986	0
10.847	229.525		11.012	338.192		10.847	229.525		11.012	0
10.874	0		11.038	218.198		10.874	0		11.038	0
10.9	203.978		11.065	688.419		10.9	0		11.065	483.118
10.926	200.778		11.091	435.012		10.926	0		11.091	0
10.952	0		11.117	578.642		10.952	0		11.117	0
10.978	284.755		11.143	0		10.978	0		11.143	0
11.004	325.341		11.169	513.4		11.004	0		11.169	0
11.031	279.191		11.195	489.148		11.031	0		11.195	251.668
11.057	0		11.221	722.982		11.057	0		11.221	258.776
11.083	245.183		11.248	0		11.083	245.183		11.248	0
11.109	0		11.274	530.559		11.109	0		11.274	0
11.135	0		11.3	0		11.135	0		11.3	0
11.161	444.863		11.326	586.812		11.161	232.467		11.326	362.224
11.187	231.125		11.352	682.434		11.187	0		11.352	682.434
11.214	0		11.378	0		11.214	0		11.378	0
11.24	267.279		11.404	548.232		11.24	0		11.404	0
11.266	0		11.431	753.299		11.266	0		11.431	0
11.292	0		11.457	229.697		11.292	0		11.457	0
11.318	558.904		11.483	556.077		11.318	0		11.483	295.268
11.344	0		11.509	0		11.344	0		11.509	0
11.37	0		11.535	545.955		11.37	0		11.535	0
11.397	0		11.561	468.047		11.397	0		11.561	218.002
11.423	0		11.587	309.391		11.423	0		11.587	0
11.449	1237.47		11.614	1002.13		11.449	221.681		11.614	0
11.475	285.827		11.64	746.443		11.475	0		11.64	0
11.501	211.272		11.666	726.379		11.501	211.272		11.666	0
11.527	240.8		11.692	438.078		11.527	0		11.692	0
11.553	0		11.718	1042.74		11.553	0		11.718	0
11.58	230.228		11.744	905.929		11.58	230.228		11.744	227.896
11.606	0		11.77	778.226		11.606	0		11.77	275.254
11.632	219.781		11.797	895.145		11.632	0		11.797	0
11.658	252.899		11.823	722.771		11.658	0		11.823	265.631
11.684	690.679		11.849	315.722		11.684	0		11.849	0
11.71	0		11.875	0		11.71	0		11.875	0
11.736	244.679		11.901	426.071		11.736	0		11.901	0
11.763	214.153		11.927	1009.52		11.763	0		11.927	264.299
11.789	214.997		11.953	326.523		11.789	0		11.953	0
11.815	215.553		11.98	0		11.815	0		11.98	0
11.841	0		12.006	827.431		11.841	0		12.006	0
11.867	283.308		12.032	831.858		11.867	0		12.032	0
11.893	263.715		12.058	634.88		11.893	0		12.058	375.556
11.919	562.349		12.084	687.783		11.919	562.349		12.084	0
11.946	0		12.11	213.305		11.946	0		12.11	0
11.972	378.007		12.136	453		11.972	378.007		12.136	252.8
11.998	0		12.163	439.866		11.998	0		12.163	0
12.024	260.428		12.189	223.1		12.024	0		12.189	0
12.05	471.067		12.215	980.649		12.05	0		12.215	215.015
12.076	0		12.241	449.2		12.076	0		12.241	0
12.102	652.42		12.267	437.633		12.102	330.957		12.267	0
12.129	485.443		12.293	237.129		12.129	0		12.293	0
12.155	0		12.32	926.35		12.155	0		12.32	349.328
12.181	0		12.346	643.755		12.181	0		12.346	0
12.207	0		12.372	607.451		12.207	0		12.372	336.465
12.233	263.703		12.398	663.736		12.233	0		12.398	208.788
12.259	0		12.424	467.031		12.259	0		12.424	240.919
12.286	377.224		12.45	460.03		12.286	0		12.45	460.03
12.312	0		12.476	728.482		12.312	0		12.476	233.12
12.338	0		12.503	284.935		12.338	0		12.503	0
12.364	1569.68		12.529	355.904		12.364	535.149		12.529	0
12.39	0		12.555	517.585		12.39	0		12.555	304.456
12.416	0		12.581	493.149		12.416	0		12.581	266.827
12.442	0		12.607	1012.59		12.442	0		12.607	276.326
12.469	218.135		12.633	760.5		12.469	218.135		12.633	0
12.495	261.318		12.659	484.361		12.495	261.318		12.659	260.896
12.521	210.235		12.686	229.302		12.521	210.235		12.686	0
12.547	0		12.712	356.123		12.547	0		12.712	0
12.573	0		12.738	512.571		12.573	0		12.738	204.075
12.599	552.787		12.764	245.915		12.599	275.435		12.764	245.915
12.625	0		12.79	273.907		12.625	0		12.79	273.907
12.652	0		12.816	435.261		12.652	0		12.816	207.631
12.678	0		12.843	380.006		12.678	0		12.843	380.006
12.704	497.425		12.869	844.814		12.704	0		12.869	290.168
12.73	231.797		12.895	716.843		12.73	0		12.895	0
12.756	0		12.921	285.108		12.756	0		12.921	285.108
12.782	0		12.947	1374.96		12.782	0		12.947	329.872
12.808	0		12.973	574.748		12.808	0		12.973	574.748
12.835	0		12.999	1258.85		12.835	0		12.999	409.468
12.861	229.736		13.026	1379.93		12.861	0		13.026	296.051
12.887	550.255		13.052	555.099		12.887	0		13.052	267.161
12.913	229.188		13.078	221.315		12.913	0		13.078	0
12.939	0		13.104	862.03		12.939	0		13.104	315.493
12.965	244.418		13.13	832.615		12.965	0		13.13	285.14
12.991	210.025		13.156	814.694		12.991	0		13.156	303.64
13.018	0		13.182	1003.17		13.018	0		13.182	437.173
13.044	208.524		13.209	1009.68		13.044	208.524		13.209	422.03
13.07	302.726		13.235	507.936		13.07	0		13.235	293.213
13.096	302.64		13.261	953.412		13.096	0		13.261	296.493
13.122	301.22		13.287	1261.19		13.122	0		13.287	387.246
13.148	234.324		13.313	1174.26		13.148	234.324		13.313	381.312
13.175	0		13.339	654.754		13.175	0		13.339	427.102
13.201	0		13.365	872.254		13.201	0		13.365	214.22
13.227	254.533		13.392	736.224		13.227	0		13.392	266.335
13.253	0		13.418	895.784		13.253	0		13.418	0
13.279	0		13.444	1944.2		13.279	0		13.444	434.894
13.305	372.77		13.47	1816.35		13.305	0		13.47	278.332
13.331	303.887		13.496	1357.71		13.331	0		13.496	310.614
13.358	754.164		13.522	1441.23		13.358	0		13.522	647.627
13.384	596.505		13.548	724.494		13.384	0		13.548	290.601
13.41	807.108		13.575	1057.42		13.41	240.831		13.575	364.399
13.436	1193.16		13.601	1546.05		13.436	0		13.601	605.917
13.462	1447.26		13.627	1825.6		13.462	253.982		13.627	892.807
13.488	1119.84		13.653	1727.44		13.488	228.175		13.653	526.722
13.514	768.382		13.679	1472.79		13.514	0		13.679	611.768
13.541	498.106		13.705	1757.08		13.541	0		13.705	290.799
13.567	273.436		13.731	1622.75		13.567	0		13.731	623.81
13.593	715.257		13.758	1437.38		13.593	0		13.758	404.971
13.619	0		13.784	2473.38		13.619	0		13.784	410.181
13.645	0		13.81	2753.82		13.645	0		13.81	840.558
13.671	0		13.836	2396.28		13.671	0		13.836	743.207
13.697	0		13.862	3228.5		13.697	0		13.862	487.654
13.724	0		13.888	4524.32		13.724	0		13.888	621.928
13.75	0		13.914	4849.41		13.75	0		13.914	1866.42
13.776	0		13.941	4337.25		13.776	0		13.941	1255.89
13.802	230.025		13.967	5862.09		13.802	0		13.967	1493.83
13.828	551.537		13.993	4219.49		13.828	0		13.993	1542.26
13.854	331.514		14.019	4505.71		13.854	0		14.019	963.627
13.88	0		14.045	3252.48		13.88	0		14.045	1000.58
13.907	0		14.071	3516.09		13.907	0		14.071	991.323
13.933	253.813		14.098	2803.8		13.933	0		14.098	845.493
13.959	277.54		14.124	2841.37		13.959	0		14.124	962.145
13.985	282.645		14.15	2143.28		13.985	0		14.15	478.441
14.011	0		14.176	3168.45		14.011	0		14.176	637.988
14.037	919.971		14.202	4181.75		14.037	224.433		14.202	1730.86
14.063	0		14.228	3566.17		14.063	0		14.228	904.839
14.09	458.007		14.254	4190.32		14.09	250.081		14.254	590.725
14.116	210.456		14.281	5075.46		14.116	210.456		14.281	722.091
14.142	260.743		14.307	6094.41		14.142	260.743		14.307	929.57
14.168	561.421		14.333	6846.35		14.168	334.912		14.333	794.681
14.194	908.706		14.359	6077.66		14.194	0		14.359	1683.47
14.22	597.667		14.385	4933.83		14.22	0		14.385	1454.74
14.246	799.312		14.411	4822.9		14.246	234.918		14.411	634.73
14.273	1988.12		14.437	4359.64		14.273	303.093		14.437	714.821
14.299	3042.74		14.464	4049.54		14.299	0		14.464	1236.03
14.325	1827.33		14.49	4848.82		14.325	202.011		14.49	590.275
14.351	2206.92		14.516	4960.67		14.351	257.368		14.516	999.941
14.377	2334.62		14.542	6552.5		14.377	0		14.542	798.499
14.403	1702.52		14.568	5109		14.403	233.695		14.568	879.567
14.43	1190.9		14.594	6243.66		14.43	0		14.594	1481.45
14.456	2241.14		14.62	7494.25		14.456	235.692		14.62	1732.64
14.482	1491.48		14.647	10082.2		14.482	0		14.647	2117.22
14.508	1393.23		14.673	12635.9		14.508	0		14.673	2279.69
14.534	1803.38		14.699	18076.6		14.534	275.034		14.699	3163.54
14.56	1881.71		14.725	22044.1		14.56	214.12		14.725	4870.56
14.586	1181.14		14.751	18288.1		14.586	259.46		14.751	6259.09
14.613	402.454		14.777	23452.6		14.613	0		14.777	10093.2
14.639	1007.5		14.803	16750.3		14.639	249.219		14.803	8323.9
14.665	1225.69		14.83	17498.8		14.665	746.752		14.83	9197.1
14.691	1545.45		14.856	15260.2		14.691	1154.36		14.856	7248.77
14.717	2913.61		14.882	13255.4		14.717	1903.29		14.882	7066.82
14.743	3419.23		14.908	10880.8		14.743	2755.05		14.908	4592.88
14.769	4443.17		14.934	10627.5		14.769	3779.06		14.934	4042.29
14.796	7025.36		14.96	8686.12		14.796	6405.8		14.96	3215.13
14.822	5916.14		14.986	9429.18		14.822	5115.2		14.986	2625.03
14.848	4203.03		15.013	9707.98		14.848	3724.6		15.013	3077.6
14.874	4715.27		15.039	8169.33		14.874	3451		15.039	2484.81
14.9	2558.73		15.065	9110.4		14.9	2066.82		15.065	1725.14
14.926	2069.56		15.091	8942.39		14.926	1737.73		15.091	1465.34
14.952	1567.2		15.117	8590.11		14.952	1125.86		15.117	1504.68
14.979	1133.55		15.143	7203.06		14.979	491.534		15.143	1049.11
15.005	1428.36		15.169	10874.4		15.005	531.552		15.169	2268.92
15.031	1205.83		15.196	12634.1		15.031	446.029		15.196	2069.53
15.057	1600.98		15.222	14650		15.057	0		15.222	3300.37
15.083	1503.42		15.248	19312.5		15.083	415.745		15.248	4692.41
15.109	2837.4		15.274	22730		15.109	294.946		15.274	6121.17
15.135	2928.34		15.3	23413.5		15.135	294.117		15.3	7181.69
15.162	3858.97		15.326	26003.3		15.162	936.736		15.326	10236.7
15.188	4138.72		15.353	32529.1		15.188	906.365		15.353	18346.5
15.214	3490.62		15.379	40662.3		15.214	633.713		15.379	28619.5
15.24	4069.24		15.405	56939.2		15.24	1561.63		15.405	45080.4
15.266	5885.32		15.431	79679.9		15.266	1928.07		15.431	66820.1
15.292	8043.06		15.457	102435		15.292	3626.35		15.457	92731.5
15.318	9133.94		15.483	117387		15.318	4918.82		15.483	105727
15.345	15077.1		15.509	133105		15.345	10205.9		15.509	119881
15.371	21041.7		15.536	123717		15.371	17478		15.536	110845
15.397	27778.2		15.562	157014		15.397	25233.5		15.562	141005
15.423	39943.3		15.588	186484		15.423	37483.2		15.588	164628
15.449	51434.7		15.614	162278		15.449	49797.2		15.614	135164
15.475	64661.3		15.64	150048		15.475	61485.6		15.64	117556
15.501	65148.5		15.666	142865		15.501	60260.6		15.666	93293
15.528	46915.9		15.692	137091		15.528	40770.9		15.692	53951.2
15.554	40800		15.719	193253		15.554	30485.6		15.719	36630.7
15.58	30632.6		15.745	291341		15.58	17950.5		15.745	30497.5
15.606	34965.4		15.771	364847		15.606	15221.4		15.771	20225.9
15.632	33546.3		15.797	414505		15.632	8988.73		15.797	15053.3
15.658	50409.1		15.823	427710		15.658	7482.04		15.823	9916.16
15.685	84940.1		15.849	357512		15.685	4630.67		15.849	5708.81
15.711	162523		15.875	297839		15.711	3332.74		15.875	4383.98
15.737	266875		15.902	195212		15.737	1251.58		15.902	2826.18
15.763	371084		15.928	162328		15.763	502.903		15.928	2544.3
15.789	462455		15.954	128995		15.789	681.551		15.954	3683.37
15.815	515213		15.98	101680		15.815	271.992		15.98	2216.68
15.841	488368		16.006	76365		15.841	282.602		16.006	3277.23
15.868	396618		16.032	59355.3		15.868	223.589		16.032	2641.75
15.894	294388		16.058	42616.2		15.894	256.773		16.058	3879.38
15.92	235180		16.085	35085.9		15.92	535.049		16.085	3197.28
15.946	155232		16.111	30821.7		15.946	0		16.111	4833.3
15.972	123054		16.137	25908.6		15.972	0		16.137	2855.7
15.998	81057.7		16.163	27175.3		15.998	227.25		16.163	3434.39
16.024	53901.4		16.189	29421.8		16.024	491.875		16.189	2420.28
16.051	34815.8		16.215	30355.6		16.051	301.609		16.215	1949.31
16.077	23538.8		16.241	34691.9		16.077	0		16.241	1750.32
16.103	13381.7		16.268	47855.1		16.103	0		16.268	1055.36
16.129	9988.15		16.294	58900.7		16.129	0		16.294	1686.77
16.155	5962.57		16.32	85888.8		16.155	215.304		16.32	1142.86
16.181	3890.41		16.346	118760		16.181	0		16.346	1011.84
16.207	3084.3		16.372	175510		16.207	0		16.372	898.561
16.234	2945.94		16.398	312119		16.234	0		16.398	548.86
16.26	2415.22		16.424	486422		16.26	509.299		16.424	1132.77
16.286	2617.83		16.451	657232		16.286	218.413		16.451	1133.27
16.312	1976.46		16.477	712646		16.312	0		16.477	444.555
16.338	2189.91		16.503	741527		16.338	0		16.503	1576.73
16.364	2239.99		16.529	755996		16.364	0		16.529	1794.39
16.39	2224.17		16.555	758616		16.39	0		16.555	1067.86
16.417	1812.87		16.581	739870		16.417	228.137		16.581	543.124
16.443	2005.62		16.608	718544		16.443	0		16.608	1233.19
16.469	2444.64		16.634	681711		16.469	511.476		16.634	1413.87
16.495	3083.61		16.66	603464		16.495	362.514		16.66	964.441
16.521	3102.89		16.686	504092		16.521	0		16.686	940.557
16.547	3275.62		16.712	414389		16.547	262		16.712	820.636
16.573	3948.75		16.738	320795		16.573	213.697		16.738	993.796
16.6	4051.42		16.764	264354		16.6	247.642		16.764	487.572
16.626	5124.23		16.791	291519		16.626	0		16.791	616.865
16.652	6634.27		16.817	357709		16.652	225.687		16.817	824.691
16.678	10274.8		16.843	504394		16.678	223.839		16.843	654.026
16.704	13950.5		16.869	605008		16.704	558.152		16.869	584.395
16.73	26665		16.895	653796		16.73	0		16.895	836.145
16.756	56610.9		16.921	672597		16.756	544.938		16.921	1123.92
16.783	81389.5		16.947	658573		16.783	0		16.947	889.721
16.809	110079		16.974	615024		16.809	530.711		16.974	2298.2
16.835	124794		17	512821		16.835	210.443		17	1204.77
16.861	162325		17.026	424790		16.861	299.813		17.026	2962.99
16.887	127534		17.052	316518		16.887	207.066		17.052	3321.51
16.913	126929		17.078	236051		16.913	0		17.078	3671.99
16.94	90759.1		17.104	187165		16.94	216.216		17.104	3097.62
16.966	66114.3		17.13	133727		16.966	436.964		17.13	3102.6
16.992	60549.1		17.157	90948.6		16.992	0		17.157	3019.16
17.018	41639.9		17.183	54952.6		17.018	271.282		17.183	2520.56
17.044	28365.6		17.209	35520		17.044	0		17.209	1873.98
17.07	25422.6		17.235	26099.2		17.07	616.404		17.235	2628.05
17.096	16107.2		17.261	18141.3		17.096	878.572		17.261	2997
17.123	12540.8		17.287	15495.3		17.123	587.525		17.287	2352.59
17.149	10316.8		17.313	12874.3		17.149	209.291		17.313	2206.5
17.175	6806.99		17.34	11081		17.175	356.647		17.34	1604.73
17.201	5409.66		17.366	12915.2		17.201	323.369		17.366	1762.12
17.227	6859.53		17.392	15372.8		17.227	354.761		17.392	2431.99
17.253	4458.38		17.418	13767.6		17.253	340.869		17.418	2341.99
17.279	4435.73		17.444	14304.3		17.279	434.708		17.444	2461.33
17.306	3429.04		17.47	14248.1		17.306	457.405		17.47	4641.33
17.332	3089.61		17.497	19276.3		17.332	359.673		17.497	9414.74
17.358	3146.52		17.523	24221.1		17.358	491.058		17.523	13290.3
17.384	1927.11		17.549	32352.2		17.384	605.08		17.549	18692.2
17.41	2644.08		17.575	63341.4		17.41	563.078		17.575	47899.8
17.436	2086.63		17.601	66642.9		17.436	408.162		17.601	45830.4
17.462	1600.36		17.627	99148.5		17.462	309.897		17.627	80253.3
17.489	2512.53		17.653	103963		17.489	613.712		17.653	83004.2
17.515	2950.05		17.68	72941.5		17.515	633.2		17.68	55826.8
17.541	3030.16		17.706	74566.5		17.541	497.861		17.706	57219.5
17.567	4335.57		17.732	56175.4		17.567	711.622		17.732	39842.4
17.593	5473.11		17.758	36476.8		17.593	669.222		17.758	22922
17.619	7906.99		17.784	40266.1		17.619	325.847		17.784	28992.5
17.645	8208.59		17.81	33490.9		17.645	459.514		17.81	21736.9
17.672	8196.15		17.836	32310.7		17.672	393.779		17.836	21600.8
17.698	8805.9		17.863	24556.5		17.698	423.156		17.863	13273.8
17.724	10214.6		17.889	21508.2		17.724	521.225		17.889	11297.4
17.75	8611.68		17.915	23192.2		17.75	447.825		17.915	11892.2
17.776	5306.32		17.941	21546.9		17.776	484.765		17.941	8579.74
17.802	5034.94		17.967	20907.8		17.802	414.017		17.967	8508.56
17.828	5087.32		17.993	18043.3		17.828	1056.73		17.993	3753.07
17.855	4359.57		18.019	23336.4		17.855	752.689		18.019	4441.03
17.881	6281.75		18.046	25105.7		17.881	1397.37		18.046	4472.99
17.907	6627.07		18.072	27640.8		17.907	1923.7		18.072	4205.26
17.933	4687.4		18.098	32481		17.933	1737.83		18.098	3431.68
17.959	3039.53		18.124	40054.9		17.959	717.069		18.124	4484.84
17.985	2909.49		18.15	22466.9		17.985	1431.33		18.15	2973.24
18.011	979.086		18.176	23469.7		18.011	435.157		18.176	3958.43
18.038	1072.3		18.202	12905.6		18.038	403.097		18.202	1489.11
18.064	666.029		18.229	12725.6		18.064	232.643		18.229	2217.11
18.09	485.645		18.255	13388.6		18.09	267.185		18.255	1453.51
18.116	220.614		18.281	8665.85		18.116	220.614		18.281	475.384
18.142	226.234		18.307	9411.65		18.142	226.234		18.307	776.018
18.168	473.479		18.333	8080		18.168	249.425		18.333	720.079
18.194	215.747		18.359	6463.04		18.194	0		18.359	859.153
18.221	368.324		18.386	5132.66		18.221	0		18.386	1488.91
18.247	0		18.412	3811.62		18.247	0		18.412	1086.02
18.273	0		18.438	5183.61		18.273	0		18.438	2416.24
18.299	233.256		18.464	3723.4		18.299	0		18.464	2205.57
18.325	0		18.49	6442.31		18.325	0		18.49	5710.4
18.351	0		18.516	7864.38		18.351	0		18.516	6448.19
18.378	542.714		18.542	8513.03		18.378	233.129		18.542	7216.09
18.404	218.452		18.569	12705.3		18.404	0		18.569	10306.4
18.43	0		18.595	10656.2		18.43	0		18.595	9378.03
18.456	0		18.621	9792.97		18.456	0		18.621	8168.43
18.482	0		18.647	6331.2		18.482	0		18.647	5285.88
18.508	0		18.673	5786.39		18.508	0		18.673	5220.37
18.534	281.173		18.699	5666.18		18.534	281.173		18.699	4229.45
18.561	0		18.725	3330.38		18.561	0		18.725	2614.13
18.587	0		18.752	3577.4		18.587	0		18.752	1791.92
18.613	0		18.778	1420.68		18.613	0		18.778	864.781
18.639	0		18.804	791.848		18.639	0		18.804	561.39
18.665	0		18.83	2705.49		18.665	0		18.83	1646.1
18.691	0		18.856	1874.43		18.691	0		18.856	889.786
18.717	0		18.882	1349.18		18.717	0		18.882	575.761
18.744	0		18.908	898.822		18.744	0		18.908	355.128
18.77	246.756		18.935	1154.68		18.77	0		18.935	468.36
18.796	0		18.961	522.767		18.796	0		18.961	214.097
18.822	204.053		18.987	993.455		18.822	0		18.987	362.923
18.848	0		19.013	2046.81		18.848	0		19.013	388.426
18.874	0		19.039	2102.9		18.874	0		19.039	357.042
18.9	0		19.065	556.62		18.9	0		19.065	0
18.927	0		19.091	3828.89		18.927	0		19.091	0
18.953	0		19.118	2955.4		18.953	0		19.118	369.113
18.979	0		19.144	1743.91		18.979	0		19.144	0
19.005	0		19.17	1772.05		19.005	0		19.17	0
19.031	0		19.196	1693.07		19.031	0		19.196	0
19.057	0		19.222	671.551		19.057	0		19.222	0
19.083	0		19.248	613.767		19.083	0		19.248	0
19.11	0		19.274	465.381		19.11	0		19.274	0
19.136	0		19.301	441.628		19.136	0		19.301	0
19.162	0		19.327	0		19.162	0		19.327	0
19.188	0		19.353	531.127		19.188	0		19.353	0
19.214	0		19.379	422.675		19.214	0		19.379	204.13
19.24	0		19.405	284.433		19.24	0		19.405	0
19.266	0		19.431	290.528		19.266	0		19.431	0
19.293	0		19.458	239.844		19.293	0		19.458	0
19.319	221.073		19.484	223.515		19.319	0		19.484	0
19.345	0		19.51	366.955		19.345	0		19.51	366.955
19.371	0		19.536	267.121		19.371	0		19.536	267.121
19.397	231.015		19.562	491.715		19.397	0		19.562	491.715
19.423	0		19.588	857.529		19.423	0		19.588	632.494
19.45	0		19.614	1243.93		19.45	0		19.614	990.878
19.476	0		19.641	1180.88		19.476	0		19.641	1180.88
19.502	0		19.667	2440.78		19.502	0		19.667	2440.78
19.528	0		19.693	378.742		19.528	0		19.693	378.742
19.554	0		19.719	1640.93		19.554	0		19.719	1640.93
19.58	0		19.745	1943.97		19.58	0		19.745	1943.97
19.606	0		19.771	1521.02		19.606	0		19.771	1521.02
19.633	0		19.797	2527.35		19.633	0		19.797	2527.35
19.659	0		19.824	2648.5		19.659	0		19.824	2648.5
19.685	0		19.85	1228.02		19.685	0		19.85	1228.02
19.711	0		19.876	1186.1		19.711	0		19.876	965.435
19.737	0		19.902	638.567		19.737	0		19.902	638.567
19.763	0		19.928	532.725		19.763	0		19.928	532.725
19.789	0		19.954	925.099		19.789	0		19.954	925.099
19.816	0		19.98	655.431		19.816	0		19.98	655.431
19.842	0		20.007	325.533		19.842	0		20.007	325.533
19.868	0		20.033	205.241		19.868	0		20.033	205.241
19.894	0		20.059	0		19.894	0		20.059	0
19.92	0		20.085	0		19.92	0		20.085	0
19.946	0		20.111	0		19.946	0		20.111	0
19.972	0		20.137	0		19.972	0		20.137	0
19.999	0		20.163	0		19.999	0		20.163	0
20.025	0		20.19	0		20.025	0		20.19	0
20.051	0		20.216	0		20.051	0		20.216	0
20.077	0		20.242	0		20.077	0		20.242	0
20.103	0		20.268	0		20.103	0		20.268	0
20.129	0		20.294	0		20.129	0		20.294	0
20.155	0		20.32	0		20.155	0		20.32	0
20.182	0		20.346	0		20.182	0		20.346	0
20.208	0		20.373	0		20.208	0		20.373	0
20.234	0		20.399	0		20.234	0		20.399	0
20.26	0		20.425	0		20.26	0		20.425	0
20.286	0		20.451	0		20.286	0		20.451	0
20.312	0		20.477	0		20.312	0		20.477	0
20.338	0		20.503	0		20.338	0		20.503	0
20.365	0		20.53	0		20.365	0		20.53	0
20.391	0		20.556	0		20.391	0		20.556	0
20.417	0		20.582	0		20.417	0		20.582	0
20.443	0		20.608	0		20.443	0		20.608	0
20.469	0		20.634	0		20.469	0		20.634	0
20.495	0		20.66	0		20.495	0		20.66	0
20.522	0		20.686	0		20.522	0		20.686	0
20.548	0		20.713	0		20.548	0		20.713	0
20.574	0		20.739	0		20.574	0		20.739	0
20.6	0		20.765	0		20.6	0		20.765	0
20.626	0		20.791	0		20.626	0		20.791	0
20.652	0		20.817	0		20.652	0		20.817	0
20.678	0		20.843	0		20.678	0		20.843	0
20.705	0		20.869	0		20.705	0		20.869	0
20.731	0		20.896	0		20.731	0		20.896	0
20.757	0		20.922	0		20.757	0		20.922	0
20.783	0		20.948	0		20.783	0		20.948	0
20.809	0		20.974	0		20.809	0		20.974	0
20.835	0		21	0		20.835	0		21	0
20.861	0		21.026	0		20.861	0		21.026	0
20.888	0		21.052	0		20.888	0		21.052	0
20.914	0		21.079	0		20.914	0		21.079	0
20.94	0		21.105	0		20.94	0		21.105	0
20.966	0		21.131	0		20.966	0		21.131	0
20.992	0		21.157	0		20.992	0		21.157	0
21.018	0		21.183	0		21.018	0		21.183	0
21.044	0		21.209	0		21.044	0		21.209	0
21.071	0		21.235	0		21.071	0		21.235	0
21.097	0		21.262	0		21.097	0		21.262	0
21.123	0		21.288	0		21.123	0		21.288	0
21.149	0		21.314	0		21.149	0		21.314	0
21.175	0		21.34	0		21.175	0		21.34	0
21.201	0		21.366	0		21.201	0		21.366	0
21.227	0		21.392	0		21.227	0		21.392	0
21.254	0		21.418	0		21.254	0		21.418	0
21.28	0		21.445	0		21.28	0		21.445	0
21.306	0		21.471	0		21.306	0		21.471	0
21.332	0		21.497	0		21.332	0		21.497	0
21.358	0		21.523	0		21.358	0		21.523	0
21.384	0		21.549	0		21.384	0		21.549	0
21.411	0		21.575	0		21.411	0		21.575	0
21.437	0		21.602	0		21.437	0		21.602	0
21.463	0		21.628	0		21.463	0		21.628	0
21.489	0		21.654	0		21.489	0		21.654	0
21.515	0		21.68	0		21.515	0		21.68	0
21.541	0		21.706	0		21.541	0		21.706	0
21.567	0		21.732	0		21.567	0		21.732	0
21.594	0		21.758	0		21.594	0		21.758	0
21.62	0		21.785	0		21.62	0		21.785	0
21.646	0		21.811	0		21.646	0		21.811	0
21.672	0		21.837	0		21.672	0		21.837	0
21.698	0		21.841	0		21.698	0		21.841	0
21.724	0		21.867	0		21.724	0		21.867	0
21.75	0		21.893	0		21.75	0		21.893	0
21.777	0		21.919	0		21.777	0		21.919	0
21.797	0		21.946	0		21.797	0		21.946	0
21.823	0		21.972	0		21.823	0		21.972	0
21.838	0		21.998	0		21.838	0		21.998	0
21.853	0		22.024	0		21.853	0		22.024	0
21.873	0		22.039	0		21.873	0		22.039	0
21.894	0		22.059	0		21.894	0		22.059	0
21.92	0		22.085	0		21.92	0		22.085	0
21.946	0		22.112	0		21.946	0		22.112	0
21.972	0		22.138	0		21.972	0		22.138	0
21.998	0		22.164	0		21.998	0		22.164	0
22.024	0		22.19	0		22.024	0		22.19	0
22.051	0		22.216	0		22.051	0		22.216	0
22.077	0		22.242	0		22.077	0		22.242	0
22.103	0		22.257	0		22.103	0		22.257	0
22.129	0		22.272	0		22.129	0		22.272	0
22.155	0		22.287	0		22.155	0		22.287	0
22.181	0		22.313	0		22.181	0		22.313	0
22.196	0		22.339	0		22.196	0		22.339	0
22.222	0		22.359	0		22.222	0		22.359	0
22.226	0		22.374	0		22.226	0		22.374	0
22.253	0		22.389	0		22.253	0		22.389	0
22.279	0		22.415	0		22.279	0		22.415	0
22.305	0		22.441	0		22.305	0		22.441	0
22.331	0		22.468	0		22.331	0		22.468	0
22.335	0		22.472	0		22.335	0		22.472	0
22.339	0		22.492	0		22.339	0		22.492	0
22.365	0		22.496	0		22.365	0		22.496	0
22.38	0		22.5	0		22.38	0		22.5	0
22.395	0		22.521	0		22.395	0		22.521	0
22.41	0		22.547	0		22.41	0		22.547	0
22.43	0		22.573	0		22.43	0		22.573	0
22.445	0		22.599	0		22.445	0		22.599	0
22.471	0		22.625	0		22.471	0		22.625	0
22.492	0		22.64	0		22.492	0		22.64	0
22.512	0		22.661	0		22.512	0		22.661	0
22.538	0		22.675	0		22.538	0		22.675	0
22.564	0		22.68	0		22.564	0		22.68	0
22.591	0		22.684	0		22.591	0		22.684	0
22.617	0		22.688	0		22.617	0		22.688	0
22.643	0		22.692	0		22.643	0		22.692	0
22.658	0		22.712	0		22.658	0		22.712	0
22.672	0		22.727	0		22.672	0		22.727	0
22.677	0		22.742	0		22.677	0		22.742	0
22.681	0		22.746	0		22.681	0		22.746	0
22.695	0		22.767	0		22.695	0		22.767	0
22.7	0		22.771	0		22.7	0		22.771	0
22.704	0		22.785	0		22.704	0		22.785	0
22.718	0		22.79	0		22.718	0		22.79	0
22.733	0		22.794	0		22.733	0		22.794	0
22.748	0		22.798	0		22.748	0		22.798	0
22.752	0		22.802	0		22.752	0		22.802	0
22.756	0		22.806	0		22.756	0		22.806	0
22.771	0		22.81	0		22.771	0		22.81	0
22.786	0		22.831	0		22.786	0		22.831	0
22.801	0		22.851	0		22.801	0		22.851	0
22.815	0		22.866	0		22.815	0		22.866	0
22.82	0		22.886	0		22.82	0		22.886	0
22.834	0		22.913	0		22.834	0		22.913	0
22.838	0		22.939	0		22.838	0		22.939	0
22.843	0		22.953	0		22.843	0		22.953	0
22.857	0		22.974	0		22.857	0		22.974	0
22.861	0		22.994	0		22.861	0		22.994	0
22.876	0		22.999	0		22.876	0		22.999	0
22.891	0		23.019	0		22.891	0		23.019	0
22.895	0		23.023	0		22.895	0		23.023	0
22.91	0		23.027	0		22.91	0		23.027	0
22.925	0		23.031	0		22.925	0		23.031	0
22.94	0		23.036	0		22.94	0		23.036	0
22.96	0		23.05	0		22.96	0		23.05	0
22.986	0		23.065	0		22.986	0		23.065	0
23.012	0		23.08	0		23.012	0		23.08	0
23.016	0		23.084	0		23.016	0		23.084	0
23.021	0		23.088	0		23.021	0		23.088	0
23.025	0		23.103	0		23.025	0		23.103	0
23.029	0		23.118	0		23.029	0		23.118	0
23.044	0		23.132	0		23.044	0		23.132	0
23.058	0		23.137	0		23.058	0		23.137	0
23.073	0		23.151	0		23.073	0		23.151	0
23.077	0		23.155	0		23.077	0		23.155	0
23.081	0		23.17	0		23.081	0		23.17	0
23.108	0		23.174	0		23.108	0		23.174	0
23.134	0		23.189	0		23.134	0		23.189	0
23.148	0		23.21	0		23.148	0		23.21	0
23.153	0		23.224	0		23.153	0		23.224	0
23.157	0		23.239	0		23.157	0		23.239	0
23.161	0		23.243	0		23.161	0		23.243	0
23.165	0		23.247	0		23.165	0		23.247	0
23.169	0		23.252	0		23.169	0		23.252	0
23.173	0		23.256	0		23.173	0		23.256	0
23.177	0		23.26	0		23.177	0		23.26	0
23.182	0		23.264	0		23.182	0		23.264	0
23.186	0		23.268	0		23.186	0		23.268	0
23.2	0		23.272	0		23.2	0		23.272	0
23.227	0		23.276	0		23.227	0		23.276	0
23.231	0		23.291	0		23.231	0		23.291	0
23.257	0		23.312	0		23.257	0		23.312	0
23.261	0		23.316	0		23.261	0		23.316	0
23.276	0		23.32	0		23.276	0		23.32	0
23.28	0		23.34	0		23.28	0		23.34	0
23.284	0		23.355	0		23.284	0		23.355	0
23.288	0		23.359	0		23.288	0		23.359	0
23.303	0		23.363	0		23.303	0		23.363	0
23.307	0		23.368	0		23.307	0		23.368	0
23.322	0		23.382	0		23.322	0		23.382	0
23.337	0		23.403	0		23.337	0		23.403	0
23.341	0		23.407	0		23.341	0		23.407	0
23.345	0		23.411	0		23.345	0		23.411	0
23.349	0		23.415	0		23.349	0		23.415	0
23.364	0		23.419	0		23.364	0		23.419	0
23.379	0		23.44	0		23.379	0		23.44	0
23.383	0		23.455	0		23.383	0		23.455	0
23.387	0		23.459	0		23.387	0		23.459	0
23.391	0		23.479	0		23.391	0		23.479	0
23.395	0		23.5	0		23.395	0		23.5	0
23.399	0		23.504	0		23.399	0		23.504	0
23.42	0		23.519	0		23.42	0		23.519	0
23.424	0		23.523	0		23.424	0		23.523	0
23.439	0		23.527	0		23.439	0		23.527	0
23.459	0		23.547	0		23.459	0		23.547	0
23.463	0		23.551	0		23.463	0		23.551	0
23.478	0		23.555	0		23.478	0		23.555	0
23.493	0		23.56	0		23.493	0		23.56	0
23.497	0		23.564	0		23.497	0		23.564	0
23.501	0		23.568	0		23.501	0		23.568	0
23.505	0		23.583	0		23.505	0		23.583	0
23.52	0		23.587	0		23.52	0		23.587	0
23.524	0		23.607	0		23.524	0		23.607	0
23.528	0		23.622	0		23.528	0		23.622	0
23.543	0		23.637	0		23.543	0		23.637	0
23.563	0		23.641	0		23.563	0		23.641	0
23.584	0		23.645	0		23.584	0		23.645	0
23.588	0		23.649	0		23.588	0		23.649	0
23.592	0		23.664	0		23.592	0		23.664	0
23.607	0		23.668	0		23.607	0		23.668	0
23.611	0		23.683	0		23.611	0		23.683	0
23.637	0		23.687	0		23.637	0		23.687	0
23.658	0		23.702	0		23.658	0		23.702	0
23.678	0		23.717	0		23.678	0		23.717	0
23.682	0		23.721	0		23.682	0		23.721	0
23.686	0		23.735	0		23.686	0		23.735	0
23.701	0		23.74	0		23.701	0		23.74	0
23.716	0		23.744	0		23.716	0		23.744	0
23.736	0		23.758	0		23.736	0		23.758	0
23.74	0		23.773	0		23.74	0		23.773	0
23.745	0		23.777	0		23.745	0		23.777	0
23.759	0		23.798	0		23.759	0		23.798	0
23.774	0		23.813	0		23.774	0		23.813	0
23.778	0		23.833	0		23.778	0		23.833	0
23.793	0		23.837	0		23.793	0		23.837	0
23.797	0		23.852	0		23.797	0		23.852	0
23.812	0		23.867	0		23.812	0		23.867	0
23.827	0		23.871	0		23.827	0		23.871	0
23.842	0		23.875	0		23.842	0		23.875	0
23.862	0		23.879	0		23.862	0		23.879	0
23.866	0		23.883	0		23.866	0		23.883	0
23.87	0		23.887	0		23.87	0		23.887	0
23.885	0		23.892	0		23.885	0		23.892	0
23.9	0		23.896	0		23.9	0		23.896	0
23.904	0		23.9	0		23.904	0		23.9	0
23.908	0		23.915	0		23.908	0		23.915	0
23.923	0		23.919	0		23.923	0		23.919	0
23.927	0		23.923	0		23.927	0		23.923	0
23.931	0		23.927	0		23.931	0		23.927	0
23.946	0		23.947	0		23.946	0		23.947	0
23.95	0		23.952	0		23.95	0		23.952	0
23.965	0		23.966	0		23.965	0		23.966	0
23.969	0		23.971	0		23.969	0		23.971	0
23.989	0		23.985	0		23.989	0		23.985	0
23.994	0		23.989	0		23.994	0		23.989	0
23.998	0		23.994	0		23.998	0		23.994	0
24.002	0		23.998	0		24.002	0		23.998	0
24.022	0		24.018	0		24.022	0		24.018	0
24.026	0		24.022	0		24.026	0		24.022	0
24.053	0		24.026	0		24.053	0		24.026	0
24.057	0		24.041	0		24.057	0		24.041	0
24.071	0		24.045	0		24.071	0		24.045	0
24.076	0		24.049	0		24.076	0		24.049	0
24.08	0		24.07	0		24.08	0		24.07	0
24.1	0		24.074	0		24.1	0		24.074	0
24.104	0		24.089	0		24.104	0		24.089	0
24.108	0		24.093	0		24.108	0		24.093	0
24.113	0		24.097	0		24.113	0		24.097	0
24.117	0		24.101	0		24.117	0		24.101	0
24.121	0		24.105	0		24.121	0		24.105	0
24.136	0		24.109	0		24.136	0		24.109	0
24.15	0		24.114	0		24.15	0		24.114	0
24.154	0		24.118	0		24.154	0		24.118	0
24.169	0		24.138	0		24.169	0		24.138	0
24.173	0		24.164	0		24.173	0		24.164	0
24.177	0		24.168	0		24.177	0		24.168	0
24.192	0		24.173	0		24.192	0		24.173	0
24.196	0		24.177	0		24.196	0		24.177	0
24.201	0		24.181	0		24.201	0		24.181	0
24.205	0		24.196	0		24.205	0		24.196	0
24.231	0		24.2	0		24.231	0		24.2	0
24.235	0		24.215	0		24.235	0		24.215	0
24.25	0		24.229	0		24.25	0		24.229	0
24.264	0		24.244	0		24.264	0		24.244	0
24.269	0		24.248	0		24.269	0		24.248	0
24.273	0		24.263	0		24.273	0		24.263	0
24.288	0		24.283	0		24.288	0		24.283	0
24.302	0		24.288	0		24.302	0		24.288	0
24.306	0		24.292	0		24.306	0		24.292	0
24.311	0		24.307	0		24.311	0		24.307	0
24.315	0		24.311	0		24.315	0		24.311	0
24.335	0		24.315	0		24.335	0		24.315	0
24.35	0		24.33	0		24.35	0		24.33	0
24.365	0		24.344	0		24.365	0		24.344	0
24.369	0		24.359	0		24.369	0		24.359	0
24.373	0		24.363	0		24.373	0		24.363	0
24.388	0		24.384	0		24.388	0		24.384	0
24.392	0		24.398	0		24.392	0		24.398	0
24.407	0		24.403	0		24.407	0		24.403	0
24.411	0		24.407	0		24.411	0		24.407	0
24.426	0		24.421	0		24.426	0		24.421	0
24.43	0		24.436	0		24.43	0		24.436	0
24.434	0		24.44	0		24.434	0		24.44	0
24.438	0		24.455	0		24.438	0		24.455	0
24.453	0		24.47	0		24.453	0		24.47	0
24.473	0		24.474	0		24.473	0		24.474	0
24.488	0		24.478	0		24.488	0		24.478	0
24.492	0		24.482	0		24.492	0		24.482	0
24.513	0		24.497	0		24.513	0		24.497	0
24.517	0		24.501	0		24.517	0		24.501	0
24.521	0		24.516	0		24.521	0		24.516	0
24.525	0		24.542	0		24.525	0		24.542	0
24.529	0		24.546	0		24.529	0		24.546	0
24.544	0		24.55	0		24.544	0		24.55	0
24.548	0		24.555	0		24.548	0		24.555	0
24.552	0		24.569	0		24.552	0		24.569	0
24.567	0		24.573	0		24.567	0		24.573	0
24.582	0		24.588	0		24.582	0		24.588	0
24.586	0		24.592	0		24.586	0		24.592	0
24.601	0		24.613	0		24.601	0		24.613	0
24.627	0		24.617	0		24.627	0		24.617	0
24.647	0		24.632	0		24.647	0		24.632	0
24.662	0		24.652	0		24.662	0		24.652	0
24.666	0		24.667	0		24.666	0		24.667	0
24.67	0		24.682	0		24.67	0		24.682	0
24.674	0		24.697	0		24.674	0		24.697	0
24.678	0		24.701	0		24.678	0		24.701	0
24.693	0		24.705	0		24.693	0		24.705	0
24.708	0		24.709	0		24.708	0		24.709	0
24.712	0		24.713	0		24.712	0		24.713	0
24.733	0		24.717	0		24.733	0		24.717	0
24.747	0		24.732	0		24.747	0		24.732	0
24.752	0		24.736	0		24.752	0		24.736	0
24.756	0		24.74	0		24.756	0		24.74	0
24.76	0		24.744	0		24.76	0		24.744	0
24.764	0		24.759	0		24.764	0		24.759	0
24.768	0		24.774	0		24.768	0		24.774	0
24.772	0		24.789	0		24.772	0		24.789	0
24.787	0		24.793	0		24.787	0		24.793	0
24.791	0		24.797	0		24.791	0		24.797	0
24.795	0		24.812	0		24.795	0		24.812	0
24.799	0		24.816	0		24.799	0		24.816	0
24.803	0		24.82	0		24.803	0		24.82	0
24.818	0		24.824	0		24.818	0		24.824	0
24.833	0		24.839	0		24.833	0		24.839	0
24.837	0		24.843	0		24.837	0		24.843	0
24.841	0		24.847	0		24.841	0		24.847	0
24.845	0		24.851	0		24.845	0		24.851	0
24.86	0		24.855	0		24.86	0		24.855	0
24.881	0		24.86	0		24.881	0		24.86	0
24.885	0		24.874	0		24.885	0		24.874	0
24.889	0		24.889	0		24.889	0		24.889	0
24.904	0		24.91	0		24.904	0		24.91	0
24.908	0		24.914	0		24.908	0		24.914	0
24.912	0		24.918	0		24.912	0		24.918	0
24.916	0		24.933	0		24.916	0		24.933	0
24.92	0		24.937	0		24.92	0		24.937	0
24.924	0		24.941	0		24.924	0		24.941	0
24.928	0		24.945	0		24.928	0		24.945	0
24.943	0		24.96	0		24.943	0		24.96	0
24.964	0		24.975	0		24.964	0		24.975	0
24.99	0		24.979	0		24.99	0		24.979	0
24.994	0		24.993	0		24.994	0		24.993	0
24.998	0		25.014	0		24.998	0		25.014	0
25.013	0		25.018	0		25.013	0		25.018	0
25.028	0		25.022	0		25.028	0		25.022	0
25.032	0		25.037	0		25.032	0		25.037	0
25.036	0		25.041	0		25.036	0		25.041	0
25.056	0		25.045	0		25.056	0		25.045	0
25.061	0		25.06	0		25.061	0		25.06	0
25.075	0		25.064	0		25.075	0		25.064	0
25.079	0		25.068	0		25.079	0		25.068	0
25.094	0		25.072	0		25.094	0		25.072	0
25.109	0		25.077	0		25.109	0		25.077	0
25.113	0		25.091	0		25.113	0		25.091	0
25.134	0		25.106	0		25.134	0		25.106	0
25.154	0		25.121	0		25.154	0		25.121	0
25.158	0		25.125	0		25.158	0		25.125	0
25.162	0		25.129	0		25.162	0		25.129	0
25.177	0		25.144	0		25.177	0		25.144	0
25.192	0		25.159	0		25.192	0		25.159	0
25.207	0		25.163	0		25.207	0		25.163	0
25.211	0		25.167	0		25.211	0		25.167	0
25.226	0		25.171	0		25.226	0		25.171	0
25.23	0		25.175	0		25.23	0		25.175	0
25.234	0		25.179	0		25.234	0		25.179	0
25.249	0		25.194	0		25.249	0		25.194	0
25.253	0		25.209	0		25.253	0		25.209	0
25.273	0		25.213	0		25.273	0		25.213	0
25.288	0		25.217	0		25.288	0		25.217	0
25.303	0		25.238	0		25.303	0		25.238	0
25.307	0		25.242	0		25.307	0		25.242	0
25.311	0		25.246	0		25.311	0		25.246	0
25.315	0		25.261	0		25.315	0		25.261	0
25.319	0		25.265	0		25.319	0		25.265	0
25.323	0		25.269	0		25.323	0		25.269	0
25.327	0		25.289	0		25.327	0		25.289	0
25.332	0		25.304	0		25.332	0		25.304	0
25.336	0		25.319	0		25.336	0		25.319	0
25.34	0		25.323	0		25.34	0		25.323	0
25.36	0		25.338	0		25.36	0		25.338	0
25.364	0		25.342	0		25.364	0		25.342	0
25.379	0		25.362	0		25.379	0		25.362	0
25.383	0		25.367	0		25.383	0		25.367	0
25.387	0		25.371	0		25.387	0		25.371	0
25.402	0		25.375	0		25.402	0		25.375	0
25.406	0		25.395	0		25.406	0		25.395	0
25.411	0		25.399	0		25.411	0		25.399	0
25.425	0		25.42	0		25.425	0		25.42	0
25.446	0		25.435	0		25.446	0		25.435	0
25.461	0		25.449	0		25.461	0		25.449	0
25.475	0		25.454	0		25.475	0		25.454	0
25.49	0		25.468	0		25.49	0		25.468	0
25.494	0		25.472	0		25.494	0		25.472	0
25.509	0		25.493	0		25.509	0		25.493	0
25.513	0		25.497	0		25.513	0		25.497	0
25.534	0		25.512	0		25.534	0		25.512	0
25.538	0		25.516	0		25.538	0		25.516	0
25.542	0		25.531	0		25.542	0		25.531	0
25.557	0		25.535	0		25.557	0		25.535	0
25.577	0		25.55	0		25.577	0		25.55	0
25.592	0		25.554	0		25.592	0		25.554	0
25.607	0		25.569	0		25.607	0		25.569	0
25.611	0		25.573	0		25.611	0		25.573	0
25.631	0		25.577	0		25.631	0		25.577	0
25.646	0		25.581	0		25.646	0		25.581	0
25.65	0		25.585	0		25.65	0		25.585	0
25.654	0		25.589	0		25.654	0		25.589	0
25.669	0		25.61	0		25.669	0		25.61	0
25.684	0		25.614	0		25.684	0		25.614	0
25.699	0		25.618	0		25.699	0		25.618	0
25.713	0		25.622	0		25.713	0		25.622	0
25.718	0		25.626	0		25.718	0		25.626	0
25.722	0		25.63	0		25.722	0		25.63	0
25.726	0		25.656	0		25.726	0		25.656	0
25.741	0		25.661	0		25.741	0		25.661	0
25.745	0		25.675	0		25.745	0		25.675	0
25.759	0		25.679	0		25.759	0		25.679	0
25.764	0		25.684	0		25.764	0		25.684	0
25.784	0		25.71	0		25.784	0		25.71	0
25.799	0		25.714	0		25.799	0		25.714	0
25.814	0		25.718	0		25.814	0		25.718	0
25.828	0		25.733	0		25.828	0		25.733	0
25.843	0		25.737	0		25.843	0		25.737	0
25.847	0		25.752	0		25.847	0		25.752	0
25.851	0		25.772	0		25.851	0		25.772	0
25.866	0		25.776	0		25.866	0		25.776	0
25.87	0		25.78	0		25.87	0		25.78	0
25.874	0		25.795	0		25.874	0		25.795	0
25.889	0		25.799	0		25.889	0		25.799	0
25.893	0		25.814	0		25.893	0		25.814	0
25.897	0		25.829	0		25.897	0		25.829	0
25.912	0		25.833	0		25.912	0		25.833	0
25.933	0		25.837	0		25.933	0		25.837	0
25.937	0		25.841	0		25.937	0		25.841	0
25.941	0		25.856	0		25.941	0		25.856	0
25.956	0		25.871	0		25.956	0		25.871	0
25.971	0		25.875	0		25.971	0		25.875	0
25.975	0		25.879	0		25.975	0		25.879	0
25.989	0		25.9	0		25.989	0		25.9	0
26.004	0		25.904	0		26.004	0		25.904	0
26.019	0		25.908	0		26.019	0		25.908	0
26.023	0		25.923	0		26.023	0		25.923	0
26.038	0		25.943	0		26.038	0		25.943	0
26.053	0		25.947	0		26.053	0		25.947	0
26.067	0		25.951	0		26.067	0		25.951	0
26.072	0		25.955	0		26.072	0		25.955	0
26.076	0		25.97	0		26.076	0		25.97	0
26.08	0		25.985	0		26.08	0		25.985	0
26.084	0		25.989	0		26.084	0		25.989	0
26.099	0		25.993	0		26.099	0		25.993	0
26.114	0		25.997	0		26.114	0		25.997	0
26.118	0		26.001	0		26.118	0		26.001	0
26.132	0		26.006	0		26.132	0		26.006	0
26.147	0		26.01	0		26.147	0		26.01	0
26.151	0		26.014	0		26.151	0		26.014	0
26.156	0		26.018	0		26.156	0		26.018	0
26.16	0		26.022	0		26.16	0		26.022	0
26.164	0		26.026	0		26.164	0		26.026	0
26.168	0		26.03	0		26.168	0		26.03	0
26.172	0		26.035	0		26.172	0		26.035	0
26.198	0		26.049	0		26.198	0		26.049	0
26.213	0		26.053	0		26.213	0		26.053	0
26.217	0		26.074	0		26.217	0		26.074	0
26.221	0		26.089	0		26.221	0		26.089	0
26.225	0		26.093	0		26.225	0		26.093	0
26.229	0		26.097	0		26.229	0		26.097	0
26.234	0		26.101	0		26.234	0		26.101	0
26.238	0		26.105	0		26.238	0		26.105	0
26.252	0		26.109	0		26.252	0		26.109	0
26.257	0		26.113	0		26.257	0		26.113	0
26.261	0		26.118	0		26.261	0		26.118	0
26.265	0		26.132	0		26.265	0		26.132	0
26.28	0		26.147	0		26.28	0		26.147	0
26.294	0		26.162	0		26.294	0		26.162	0
26.299	0		26.177	0		26.299	0		26.177	0
26.303	0		26.181	0		26.303	0		26.181	0
26.307	0		26.196	0		26.307	0		26.196	0
26.311	0		26.2	0		26.311	0		26.2	0
26.326	0		26.226	0		26.326	0		26.226	0
26.341	0		26.252	0		26.341	0		26.252	0
26.355	0		26.267	0		26.355	0		26.267	0
26.381	0		26.282	0		26.381	0		26.282	0
26.396	0		26.286	0		26.396	0		26.286	0
26.4	0		26.3	0		26.4	0		26.3	0
26.404	0		26.305	0		26.404	0		26.305	0
26.419	0		26.309	0		26.419	0		26.309	0
26.423	0		26.323	0		26.423	0		26.323	0
26.428	0		26.328	0		26.428	0		26.328	0
26.432	0		26.342	0		26.432	0		26.342	0
26.436	0		26.347	0		26.436	0		26.347	0
26.44	0		26.361	0		26.44	0		26.361	0
26.444	0		26.376	0		26.444	0		26.376	0
26.448	0		26.391	0		26.448	0		26.391	0
26.452	0		26.411	0		26.452	0		26.411	0
26.456	0		26.426	0		26.456	0		26.426	0
26.471	0		26.43	0		26.471	0		26.43	0
26.486	0		26.434	0		26.486	0		26.434	0
26.501	0		26.438	0		26.501	0		26.438	0
26.521	0		26.443	0		26.521	0		26.443	0
26.536	0		26.463	0		26.536	0		26.463	0
26.54	0		26.467	0		26.54	0		26.467	0
26.561	0		26.482	0		26.561	0		26.482	0
26.565	0		26.486	0		26.565	0		26.486	0
26.569	0		26.49	0		26.569	0		26.49	0
26.589	0		26.505	0		26.589	0		26.505	0
26.604	0		26.52	0		26.604	0		26.52	0
26.608	0		26.524	0		26.608	0		26.524	0
26.629	0		26.539	0		26.629	0		26.539	0
26.633	0		26.559	0		26.633	0		26.559	0
26.648	0		26.574	0		26.648	0		26.574	0
26.662	0		26.589	0		26.662	0		26.589	0
26.677	0		26.593	0		26.677	0		26.593	0
26.681	0		26.597	0		26.681	0		26.597	0
26.685	0		26.612	0		26.685	0		26.612	0
26.712	0		26.616	0		26.712	0		26.616	0
26.732	0		26.62	0		26.732	0		26.62	0
26.736	0		26.624	0		26.736	0		26.624	0
26.74	0		26.645	0		26.74	0		26.645	0
26.755	0		26.649	0		26.755	0		26.649	0
26.77	0		26.664	0		26.77	0		26.664	0
26.79	0		26.668	0		26.79	0		26.668	0
26.794	0		26.672	0		26.794	0		26.672	0
26.815	0		26.676	0		26.815	0		26.676	0
26.819	0		26.68	0		26.819	0		26.68	0
26.823	0		26.695	0		26.823	0		26.695	0
26.838	0		26.699	0		26.838	0		26.699	0
26.842	0		26.703	0		26.842	0		26.703	0
26.857	0		26.718	0		26.857	0		26.718	0
26.861	0		26.738	0		26.861	0		26.738	0
26.865	0		26.753	0		26.865	0		26.753	0
26.869	0		26.757	0		26.869	0		26.757	0
26.884	0		26.772	0		26.884	0		26.772	0
26.899	0		26.787	0		26.899	0		26.787	0
26.903	0		26.791	0		26.903	0		26.791	0
26.907	0		26.795	0		26.907	0		26.795	0
26.911	0		26.799	0		26.911	0		26.799	0
26.926	0		26.803	0		26.926	0		26.803	0
26.941	0		26.807	0		26.941	0		26.807	0
26.961	0		26.812	0		26.961	0		26.812	0
26.965	0		26.816	0		26.965	0		26.816	0
26.98	0		26.82	0		26.98	0		26.82	0
26.984	0		26.824	0		26.984	0		26.824	0
26.988	0		26.844	0		26.988	0		26.844	0
27.003	0		26.849	0		27.003	0		26.849	0
27.018	0		26.853	0		27.018	0		26.853	0
27.038	0		26.857	0		27.038	0		26.857	0
27.053	0		26.872	0		27.053	0		26.872	0
27.074	0		26.892	0		27.074	0		26.892	0
27.078	0		26.896	0		27.078	0		26.896	0
27.098	0		26.9	0		27.098	0		26.9	0
27.102	0		26.904	0		27.102	0		26.904	0
27.106	0		26.909	0		27.106	0		26.909	0
27.111	0		26.913	0		27.111	0		26.913	0
27.115	0		26.927	0		27.115	0		26.927	0
27.135	0		26.932	0		27.135	0		26.932	0
27.15	0		26.936	0		27.15	0		26.936	0
27.165	0		26.94	0		27.165	0		26.94	0
27.18	0		26.944	0		27.18	0		26.944	0
27.184	0		26.948	0		27.184	0		26.948	0
27.198	0		26.952	0		27.198	0		26.952	0
27.213	0		26.967	0		27.213	0		26.967	0
27.217	0		26.971	0		27.217	0		26.971	0
27.232	0		26.992	0		27.232	0		26.992	0
27.247	0		26.996	0		27.247	0		26.996	0
27.251	0		27	0		27.251	0		27	0
27.255	0		27.015	0		27.255	0		27.015	0
27.276	0		27.019	0		27.276	0		27.019	0
27.28	0		27.034	0		27.28	0		27.034	0
27.284	0		27.038	0		27.284	0		27.038	0
27.288	0		27.042	0		27.288	0		27.042	0
27.292	0		27.057	0		27.292	0		27.057	0
27.296	0		27.077	0		27.296	0		27.077	0
27.3	0		27.081	0		27.3	0		27.081	0
27.315	0		27.096	0		27.315	0		27.096	0
27.319	0		27.1	0		27.319	0		27.1	0
27.334	0		27.104	0		27.334	0		27.104	0
27.349	0		27.108	0		27.349	0		27.108	0
27.364	0		27.112	0		27.364	0		27.112	0
27.378	0		27.133	0		27.378	0		27.133	0
27.383	0		27.137	0		27.383	0		27.137	0
27.397	0		27.152	0		27.397	0		27.152	0
27.401	0		27.156	0		27.401	0		27.156	0
27.406	0		27.171	0		27.406	0		27.171	0
27.42	0		27.186	0		27.42	0		27.186	0
27.424	0		27.2	0		27.424	0		27.2	0
27.429	0		27.226	0		27.429	0		27.226	0
27.433	0		27.231	0		27.433	0		27.231	0
27.448	0		27.235	0		27.448	0		27.235	0
27.462	0		27.239	0		27.462	0		27.239	0
27.477	0		27.243	0		27.477	0		27.243	0
27.481	0		27.247	0		27.481	0		27.247	0
27.485	0		27.251	0		27.485	0		27.251	0
27.489	0		27.266	0		27.489	0		27.266	0
27.504	0		27.27	0		27.504	0		27.27	0
27.508	0		27.285	0		27.508	0		27.285	0
27.529	0		27.3	0		27.529	0		27.3	0
27.533	0		27.304	0		27.533	0		27.304	0
27.537	0		27.308	0		27.537	0		27.308	0
27.541	0		27.323	0		27.541	0		27.323	0
27.556	0		27.343	0		27.556	0		27.343	0
27.571	0		27.358	0		27.571	0		27.358	0
27.586	0		27.373	0		27.586	0		27.373	0
27.59	0		27.388	0		27.59	0		27.388	0
27.61	0		27.392	0		27.61	0		27.392	0
27.614	0		27.396	0		27.614	0		27.396	0
27.618	0		27.416	0		27.618	0		27.416	0
27.623	0		27.42	0		27.623	0		27.42	0
27.627	0		27.425	0		27.627	0		27.425	0
27.631	0		27.429	0		27.631	0		27.429	0
27.635	0		27.433	0		27.635	0		27.433	0
27.639	0		27.437	0		27.639	0		27.437	0
27.643	0		27.441	0		27.643	0		27.441	0
27.647	0		27.456	0		27.647	0		27.456	0
27.662	0		27.46	0		27.662	0		27.46	0
27.677	0		27.475	0		27.677	0		27.475	0
27.697	0		27.479	0		27.697	0		27.479	0
27.712	0		27.483	0		27.712	0		27.483	0
27.716	0		27.498	0		27.716	0		27.498	0
27.72	0		27.524	0		27.72	0		27.524	0
27.735	0		27.528	0		27.735	0		27.528	0
27.739	0		27.543	0		27.739	0		27.543	0
27.743	0		27.547	0		27.743	0		27.547	0
27.748	0		27.562	0		27.748	0		27.562	0
27.752	0		27.566	0		27.752	0		27.566	0
27.766	0		27.581	0		27.766	0		27.581	0
27.771	0		27.601	0		27.771	0		27.601	0
27.785	0		27.605	0		27.785	0		27.605	0
27.789	0		27.609	0		27.789	0		27.609	0
27.794	0		27.624	0		27.794	0		27.624	0
27.798	0		27.628	0		27.798	0		27.628	0
27.818	0		27.632	0		27.818	0		27.632	0
27.822	0		27.636	0		27.822	0		27.636	0
27.826	0		27.657	0		27.826	0		27.657	0
27.841	0		27.677	0		27.841	0		27.677	0
27.845	0		27.698	0		27.845	0		27.698	0
27.849	0		27.718	0		27.849	0		27.718	0
27.854	0		27.722	0		27.854	0		27.722	0
27.858	0		27.727	0		27.858	0		27.727	0
27.862	0		27.741	0		27.862	0		27.741	0
27.877	0		27.746	0		27.877	0		27.746	0
27.891	0		27.75	0		27.891	0		27.75	0
27.896	0		27.77	0		27.896	0		27.77	0
27.9	0		27.774	0		27.9	0		27.774	0
27.904	0		27.789	0		27.904	0		27.789	0
27.908	0		27.793	0		27.908	0		27.793	0
27.912	0		27.797	0		27.912	0		27.797	0
27.916	0		27.801	0		27.916	0		27.801	0
27.92	0		27.822	0		27.92	0		27.822	0
27.935	0		27.837	0		27.935	0		27.837	0
27.95	0		27.841	0		27.95	0		27.841	0
27.954	0		27.845	0		27.954	0		27.845	0
27.958	0		27.849	0		27.958	0		27.849	0
27.962	0		27.853	0		27.962	0		27.853	0
27.977	0		27.857	0		27.977	0		27.857	0
27.992	0		27.872	0		27.992	0		27.872	0
27.996	0		27.887	0		27.996	0		27.887	0
28.016	0		27.902	0		28.016	0		27.902	0
28.037	0		27.906	0		28.037	0		27.906	0
28.057	0		27.921	0		28.057	0		27.921	0
28.061	0		27.925	0		28.061	0		27.925	0
28.066	0		27.929	0		28.066	0		27.929	0
28.07	0		27.944	0		28.07	0		27.944	0
28.074	0		27.958	0		28.074	0		27.958	0
28.089	0		27.963	0		28.089	0		27.963	0
28.115	0		27.977	0		28.115	0		27.977	0
28.135	0		27.992	0		28.135	0		27.992	0
28.15	0		27.996	0		28.15	0		27.996	0
28.154	0		28.011	0		28.154	0		28.011	0
28.158	0		28.026	0		28.158	0		28.026	0
28.162	0		28.046	0		28.162	0		28.046	0
28.167	0		28.061	0		28.167	0		28.061	0
28.171	0		28.065	0		28.171	0		28.065	0
28.175	0		28.069	0		28.175	0		28.069	0
28.19	0		28.073	0		28.19	0		28.073	0
28.204	0		28.078	0		28.204	0		28.078	0
28.208	0		28.082	0		28.208	0		28.082	0
28.213	0		28.096	0		28.213	0		28.096	0
28.217	0		28.111	0		28.217	0		28.111	0
28.221	0		28.115	0		28.221	0		28.115	0
28.225	0		28.119	0		28.225	0		28.119	0
28.24	0		28.14	0		28.24	0		28.14	0
28.26	0		28.144	0		28.26	0		28.144	0
28.264	0		28.148	0		28.264	0		28.148	0
28.268	0		28.152	0		28.268	0		28.152	0
28.273	0		28.173	0		28.273	0		28.173	0
28.287	0		28.177	0		28.287	0		28.177	0
28.292	0		28.192	0		28.292	0		28.192	0
28.296	0		28.218	0		28.296	0		28.218	0
28.3	0		28.222	0		28.3	0		28.222	0
28.304	0		28.226	0		28.304	0		28.226	0
28.308	0		28.23	0		28.308	0		28.23	0
28.312	0		28.234	0		28.312	0		28.234	0
28.316	0		28.238	0		28.316	0		28.238	0
28.331	0		28.259	0		28.331	0		28.259	0
28.335	0		28.274	0		28.335	0		28.274	0
28.35	0		28.278	0		28.35	0		28.278	0
28.365	0		28.293	0		28.365	0		28.293	0
28.38	0		28.297	0		28.38	0		28.297	0
28.384	0		28.301	0		28.384	0		28.301	0
28.398	0		28.305	0		28.398	0		28.305	0
28.403	0		28.309	0		28.403	0		28.309	0
28.407	0		28.313	0		28.407	0		28.313	0
28.411	0		28.317	0		28.411	0		28.317	0
28.426	0		28.322	0		28.426	0		28.322	0
28.43	0		28.342	0		28.43	0		28.342	0
28.445	0		28.357	0		28.445	0		28.357	0
28.459	0		28.372	0		28.459	0		28.372	0
28.474	0		28.392	0		28.474	0		28.392	0
28.478	0		28.407	0		28.478	0		28.407	0
28.499	0		28.411	0		28.499	0		28.411	0
28.503	0		28.426	0		28.503	0		28.426	0
28.507	0		28.43	0		28.507	0		28.43	0
28.522	0		28.445	0		28.522	0		28.445	0
28.526	0		28.459	0		28.526	0		28.459	0
28.541	0		28.474	0		28.541	0		28.474	0
28.555	0		28.489	0		28.555	0		28.489	0
28.56	0		28.493	0		28.56	0		28.493	0
28.564	0		28.497	0		28.564	0		28.497	0
28.568	0		28.512	0		28.568	0		28.512	0
28.572	0		28.527	0		28.572	0		28.527	0
28.576	0		28.542	0		28.576	0		28.542	0
28.58	0		28.556	0		28.58	0		28.556	0
28.595	0		28.561	0		28.595	0		28.561	0
28.61	0		28.575	0		28.61	0		28.575	0
28.614	0		28.579	0		28.614	0		28.579	0
28.634	0		28.594	0		28.634	0		28.594	0
28.649	0		28.609	0		28.649	0		28.609	0
28.653	0		28.613	0		28.653	0		28.613	0
28.657	0		28.617	0		28.657	0		28.617	0
28.661	0		28.632	0		28.661	0		28.632	0
28.676	0		28.636	0		28.676	0		28.636	0
28.691	0		28.651	0		28.691	0		28.651	0
28.717	0		28.655	0		28.717	0		28.655	0
28.721	0		28.659	0		28.721	0		28.659	0
28.725	0		28.674	0		28.725	0		28.674	0
28.74	0		28.695	0		28.74	0		28.695	0
28.755	0		28.699	0		28.755	0		28.699	0
28.77	0		28.713	0		28.77	0		28.713	0
28.79	0		28.718	0		28.79	0		28.718	0
28.805	0		28.722	0		28.805	0		28.722	0
28.809	0		28.726	0		28.809	0		28.726	0
28.824	0		28.741	0		28.824	0		28.741	0
28.839	0		28.761	0		28.839	0		28.761	0
28.843	0		28.765	0		28.843	0		28.765	0
28.858	0		28.769	0		28.858	0		28.769	0
28.872	0		28.773	0		28.872	0		28.773	0
28.877	0		28.778	0		28.877	0		28.778	0
28.881	0		28.782	0		28.881	0		28.782	0
28.885	0		28.786	0		28.885	0		28.786	0
28.889	0		28.79	0		28.889	0		28.79	0
28.893	0		28.794	0		28.893	0		28.794	0
28.897	0		28.798	0		28.897	0		28.798	0
28.912	0		28.813	0		28.912	0		28.813	0
28.916	0		28.828	0		28.916	0		28.828	0
28.92	0		28.832	0		28.92	0		28.832	0
28.935	0		28.836	0		28.935	0		28.836	0
28.961	0		28.84	0		28.961	0		28.84	0
28.965	0		28.844	0		28.965	0		28.844	0
28.98	0		28.848	0		28.98	0		28.848	0
28.984	0		28.853	0		28.984	0		28.853	0
28.988	0		28.857	0		28.988	0		28.857	0
28.992	0		28.861	0		28.992	0		28.861	0
29.007	0		28.876	0		29.007	0		28.876	0
29.022	0		28.88	0		29.022	0		28.88	0
29.026	0		28.884	0		29.026	0		28.884	0
29.03	0		28.899	0		29.03	0		28.899	0
29.045	0		28.913	0		29.045	0		28.913	0
29.049	0		28.928	0		29.049	0		28.928	0
29.064	0		28.943	0		29.064	0		28.943	0
29.068	0		28.963	0		29.068	0		28.963	0
29.072	0		28.967	0		29.072	0		28.967	0
29.093	0		28.988	0		29.093	0		28.988	0
29.107	0		29.003	0		29.107	0		29.003	0
29.122	0		29.018	0		29.122	0		29.018	0
29.126	0		29.032	0		29.126	0		29.032	0
29.141	0		29.036	0		29.141	0		29.036	0
29.145	0		29.051	0		29.145	0		29.051	0
29.149	0		29.066	0		29.149	0		29.066	0
29.153	0		29.07	0		29.153	0		29.07	0
29.158	0		29.074	0		29.158	0		29.074	0
29.162	0		29.095	0		29.162	0		29.095	0
29.177	0		29.115	0		29.177	0		29.115	0
29.191	0		29.119	0		29.191	0		29.119	0
29.206	0		29.134	0		29.206	0		29.134	0
29.221	0		29.138	0		29.221	0		29.138	0
29.236	0		29.142	0		29.236	0		29.142	0
29.25	0		29.157	0		29.25	0		29.157	0
29.255	0		29.161	0		29.255	0		29.161	0
29.269	0		29.165	0		29.269	0		29.165	0
29.284	0		29.17	0		29.284	0		29.17	0
29.288	0		29.184	0		29.288	0		29.184	0
29.292	0		29.188	0		29.292	0		29.188	0
29.296	0		29.193	0		29.296	0		29.193	0
29.301	0		29.197	0		29.301	0		29.197	0
29.305	0		29.201	0		29.305	0		29.201	0
29.309	0		29.216	0		29.309	0		29.216	0
29.313	0		29.22	0		29.313	0		29.22	0
29.328	0		29.224	0		29.328	0		29.224	0
29.343	0		29.239	0		29.343	0		29.239	0
29.347	0		29.243	0		29.347	0		29.243	0
29.351	0		29.247	0		29.351	0		29.247	0
29.371	0		29.251	0		29.371	0		29.251	0
29.386	0		29.266	0		29.386	0		29.266	0
29.39	0		29.27	0		29.39	0		29.27	0
29.394	0		29.285	0		29.394	0		29.285	0
29.398	0		29.299	0		29.398	0		29.299	0
29.403	0		29.314	0		29.403	0		29.314	0
29.417	0		29.34	0		29.417	0		29.34	0
29.421	0		29.355	0		29.421	0		29.355	0
29.442	0		29.359	0		29.442	0		29.359	0
29.446	0		29.363	0		29.446	0		29.363	0
29.45	0		29.368	0		29.45	0		29.368	0
29.454	0		29.372	0		29.454	0		29.372	0
29.458	0		29.398	0		29.458	0		29.398	0
29.463	0		29.413	0		29.463	0		29.413	0
29.477	0		29.417	0		29.477	0		29.417	0
29.481	0		29.421	0		29.481	0		29.421	0
29.496	0		29.436	0		29.496	0		29.436	0
29.522	0		29.45	0		29.522	0		29.45	0
29.527	0		29.455	0		29.527	0		29.455	0
29.541	0		29.459	0		29.541	0		29.459	0
29.545	0		29.473	0		29.545	0		29.473	0
29.55	0		29.478	0		29.55	0		29.478	0
29.57	0		29.482	0		29.57	0		29.482	0
29.574	0		29.497	0		29.574	0		29.497	0
29.578	0		29.501	0		29.578	0		29.501	0
29.582	0		29.515	0		29.582	0		29.515	0
29.597	0		29.52	0		29.597	0		29.52	0
29.601	0		29.534	0		29.601	0		29.534	0
29.622	0		29.538	0		29.622	0		29.538	0
29.626	0		29.543	0		29.626	0		29.543	0
29.641	0		29.547	0		29.641	0		29.547	0
29.655	0		29.562	0		29.655	0		29.562	0
29.676	0		29.566	0		29.676	0		29.566	0
29.68	0		29.57	0		29.68	0		29.57	0
29.695	0		29.574	0		29.695	0		29.574	0
29.699	0		29.594	0		29.699	0		29.594	0
29.703	0		29.598	0		29.703	0		29.598	0
29.707	0		29.613	0		29.707	0		29.613	0
29.711	0		29.628	0		29.711	0		29.628	0
29.715	0		29.632	0		29.715	0		29.632	0
29.73	0		29.647	0		29.73	0		29.647	0
29.745	0		29.667	0		29.745	0		29.667	0
29.749	0		29.682	0		29.749	0		29.682	0
29.764	0		29.686	0		29.764	0		29.686	0
29.779	0		29.69	0		29.779	0		29.69	0
29.783	0		29.705	0		29.783	0		29.705	0
29.803	0		29.72	0		29.803	0		29.72	0
29.818	0		29.735	0		29.818	0		29.735	0
29.822	0		29.75	0		29.822	0		29.75	0
29.826	0		29.77	0		29.826	0		29.77	0
29.83	0		29.774	0		29.83	0		29.774	0
29.835	0		29.778	0		29.835	0		29.778	0
29.839	0		29.782	0		29.839	0		29.782	0
29.843	0		29.787	0		29.843	0		29.787	0
29.858	0		29.801	0		29.858	0		29.801	0
29.862	0		29.816	0		29.862	0		29.816	0
29.877	0		29.82	0		29.877	0		29.82	0
29.881	0		29.824	0		29.881	0		29.824	0
29.885	0		29.828	0		29.885	0		29.828	0
29.889	0		29.833	0		29.889	0		29.833	0
29.909	0		29.837	0		29.909	0		29.837	0
29.914	0		29.852	0		29.914	0		29.852	0
29.918	0		29.856	0		29.918	0		29.856	0
29.922	0		29.87	0		29.922	0		29.87	0
29.926	0		29.875	0		29.926	0		29.875	0
29.93	0		29.879	0		29.93	0		29.879	0
29.934	0		29.883	0		29.934	0		29.883	0
29.955	0		29.898	0		29.955	0		29.898	0
29.959	0		29.902	0		29.959	0		29.902	0
29.963	0		29.906	0		29.963	0		29.906	0
29.978	0		29.91	0		29.978	0		29.91	0
29.992	0		29.925	0		29.992	0		29.925	0
29.997	0		29.94	0		29.997	0		29.94	0
30.011	0		29.954	0		30.011	0		29.954	0
30.015	0		29.958	0		30.015	0		29.958	0
30.02	0		29.973	0		30.02	0		29.973	0
30.034	0		29.994	0		30.034	0		29.994	0
30.039	0		30.008	0		30.039	0		30.008	0
30.053	0		30.023	0		30.053	0		30.023	0
30.068	0		30.027	0		30.068	0		30.027	0
30.083	0		30.042	0		30.083	0		30.042	0
30.087	0		30.057	0		30.087	0		30.057	0
30.091	0		30.061	0		30.091	0		30.061	0
30.095	0		30.076	0		30.095	0		30.076	0
30.099	0		30.091	0		30.099	0		30.091	0
30.114	0		30.105	0		30.114	0		30.105	0
30.118	0		30.11	0		30.118	0		30.11	0
30.122	0		30.114	0		30.122	0		30.114	0
30.127	0		30.118	0		30.127	0		30.118	0
30.141	0		30.133	0		30.141	0		30.133	0
30.145	0		30.147	0		30.145	0		30.147	0
30.15	0		30.168	0		30.15	0		30.168	0
30.154	0		30.183	0		30.154	0		30.183	0
30.158	0		30.187	0		30.158	0		30.187	0
30.162	0		30.191	0		30.162	0		30.191	0
30.182	0		30.206	0		30.182	0		30.206	0
30.187	0		30.226	0		30.187	0		30.226	0
30.191	0		30.241	0		30.191	0		30.241	0
30.195	0		30.261	0		30.195	0		30.261	0
30.199	0		30.265	0		30.199	0		30.265	0
30.219	0		30.28	0		30.219	0		30.28	0
30.224	0		30.295	0		30.224	0		30.295	0
30.238	0		30.315	0		30.238	0		30.315	0
30.259	0		30.33	0		30.259	0		30.33	0
30.274	0		30.334	0		30.274	0		30.334	0
30.278	0		30.339	0		30.278	0		30.339	0
30.282	0		30.343	0		30.282	0		30.343	0
30.297	0		30.347	0		30.297	0		30.347	0
30.311	0		30.351	0		30.311	0		30.351	0
30.315	0		30.355	0		30.315	0		30.355	0
30.32	0		30.37	0		30.32	0		30.37	0
30.334	0		30.374	0		30.334	0		30.374	0
30.349	0		30.389	0		30.349	0		30.389	0
30.353	0		30.393	0		30.353	0		30.393	0
30.368	0		30.408	0		30.368	0		30.408	0
30.372	0		30.412	0		30.372	0		30.412	0
30.393	0		30.416	0		30.393	0		30.416	0
30.407	0		30.431	0		30.407	0		30.431	0
30.422	0		30.435	0		30.422	0		30.435	0
30.426	0		30.439	0		30.426	0		30.439	0
30.43	0		30.454	0		30.43	0		30.454	0
30.435	0		30.469	0		30.435	0		30.469	0
30.439	0		30.483	0		30.439	0		30.483	0
30.443	0		30.487	0		30.443	0		30.487	0
30.447	0		30.502	0		30.447	0		30.502	0
30.451	0		30.517	0		30.451	0		30.517	0
30.466	0		30.532	224.114		30.466	0		30.532	0
30.481	0		30.558	3188.27		30.481	0		30.558	576.216
30.485	0		30.584	609.243		30.485	0		30.584	0
30.5	0		30.61	246.385		30.5	0		30.61	0
30.504	0		30.636	215.512		30.504	0		30.636	0
30.508	0		30.662	0		30.508	0		30.662	0
30.512	0		30.689	0		30.512	0		30.689	0
30.516	0		30.715	0		30.516	0		30.715	0
30.52	0		30.741	0		30.52	0		30.741	0
30.535	3021.03		30.767	0		30.535	236.226		30.767	0
30.561	1906.6		30.793	0		30.561	248.239		30.793	0
30.587	0		30.814	0		30.587	0		30.814	0
30.613	0		30.834	0		30.613	0		30.834	0
30.64	0		30.855	0		30.64	0		30.855	0
30.666	0		30.881	238.077		30.666	0		30.881	0
30.692	0		30.907	0		30.692	0		30.907	0
30.718	0		30.933	0		30.718	0		30.933	0
30.744	0		30.959	0		30.744	0		30.959	0
30.77	217.51		30.985	0		30.77	0		30.985	0
30.796	0		31	0		30.796	0		31	0
30.823	0		31.021	0		30.823	0		31.021	0
30.849	0		31.025	0		30.849	0		31.025	0
30.853	0		31.039	0		30.853	0		31.039	0
30.873	0		31.054	0		30.873	0		31.054	0
30.894	0		31.069	0		30.894	0		31.069	0
30.92	0		31.073	0		30.92	0		31.073	0
30.94	0		31.077	0		30.94	0		31.077	0
30.961	216.875		31.081	0		30.961	0		31.081	0
30.976	0		31.102	0		30.976	0		31.102	0
30.996	0		31.106	0		30.996	0		31.106	0
31.011	0		31.11	0		31.011	0		31.11	0
31.015	0		31.136	0		31.015	0		31.136	0
31.035	0		31.14	0		31.035	0		31.14	0
31.04	0		31.167	0		31.04	0		31.167	0
31.044	0		31.187	0		31.044	0		31.187	0
31.048	0		31.202	0		31.048	0		31.202	0
31.052	0		31.206	0		31.052	0		31.206	0
31.067	0		31.221	0		31.067	0		31.221	0
31.071	0		31.225	0		31.071	0		31.225	0
31.075	0		31.24	0		31.075	0		31.24	0
31.095	0		31.254	0		31.095	0		31.254	0
31.1	0		31.281	0		31.1	0		31.281	0
31.114	0		31.285	0		31.114	0		31.285	0
31.129	0		31.305	0		31.129	0		31.305	0
31.15	0		31.326	0		31.15	0		31.326	0
31.17	0		31.34	0		31.17	0		31.34	0
31.174	0		31.355	0		31.174	0		31.355	0
31.195	0		31.37	249.968		31.195	0		31.37	249.968
31.199	0		31.39	0		31.199	0		31.39	0
31.203	0		31.405	0		31.203	0		31.405	0
31.218	0		31.42	0		31.218	0		31.42	0
31.233	0		31.435	0		31.233	0		31.435	0
31.259	0		31.439	0		31.259	0		31.439	0
31.285	0		31.454	0		31.285	0		31.454	0
31.305	0		31.458	0		31.305	0		31.458	0
31.32	0		31.473	0		31.32	0		31.473	0
31.324	0		31.493	0		31.324	0		31.493	0
31.328	0		31.508	0		31.328	0		31.508	0
31.332	0		31.523	0		31.332	0		31.523	0
31.347	0		31.543	0		31.347	0		31.543	0
31.373	0		31.547	0		31.373	0		31.547	0
31.378	0		31.551	0		31.378	0		31.551	0
31.392	0		31.566	0		31.392	0		31.566	0
31.407	0		31.57	0		31.407	0		31.57	0
31.411	0		31.585	0		31.411	0		31.585	0
31.426	0		31.6	0		31.426	0		31.6	0
31.446	0		31.615	0		31.446	0		31.615	0
31.451	0		31.629	0		31.451	0		31.629	0
31.465	0		31.634	0		31.465	0		31.634	0
31.48	0		31.638	0		31.48	0		31.638	0
31.484	0		31.652	0		31.484	0		31.652	0
31.488	0		31.667	0		31.488	0		31.667	0
31.493	0		31.688	257.042		31.493	0		31.688	0
31.497	0		31.702	0		31.497	0		31.702	0
31.501	0		31.707	0		31.501	0		31.707	0
31.516	0		31.727	0		31.516	0		31.727	0
31.53	0		31.731	0		31.53	0		31.731	0
31.534	0		31.746	0		31.534	0		31.746	0
31.555	0		31.75	0		31.555	0		31.75	0
31.559	0		31.754	0		31.559	0		31.754	0
31.574	0		31.769	0		31.574	0		31.769	0
31.589	0		31.784	0		31.589	0		31.784	0
31.593	0		31.788	0		31.593	0		31.788	0
31.597	0		31.792	0		31.597	0		31.792	0
31.601	0		31.807	0		31.601	0		31.807	0
31.616	0		31.811	0		31.616	0		31.811	0
31.631	0		31.815	0		31.631	0		31.815	0
31.645	0		31.819	0		31.645	0		31.819	0
31.66	0		31.823	0		31.66	0		31.823	0
31.664	0		31.827	0		31.664	0		31.827	0
31.668	0		31.832	0		31.668	0		31.832	0
31.673	0		31.846	0		31.673	0		31.846	0
31.677	0		31.861	0		31.677	0		31.861	0
31.681	0		31.876	0		31.681	0		31.876	0
31.696	0		31.891	0		31.696	0		31.891	0
31.7	0		31.895	0		31.7	0		31.895	0
31.714	0		31.91	0		31.714	0		31.91	0
31.719	0		31.924	0		31.719	0		31.924	0
31.739	0		31.939	0		31.739	0		31.939	0
31.743	0		31.954	0		31.743	0		31.954	0
31.758	0		31.958	0		31.758	0		31.958	0
31.773	0		31.973	0		31.773	0		31.973	0
31.777	0		31.993	0		31.777	0		31.993	0
31.797	0		32.008	0		31.797	0		32.008	0
31.818	0		32.023	0		31.818	0		32.023	0
31.844	0		32.027	0		31.844	0		32.027	0
31.848	0		32.031	0		31.848	0		32.031	0
31.852	0		32.046	0		31.852	0		32.046	0
31.867	0		32.061	0		31.867	0		32.061	0
31.887	0		32.065	0		31.887	0		32.065	0
31.892	0		32.069	0		31.892	0		32.069	0
31.906	0		32.095	0		31.906	0		32.095	0
31.927	0		32.11	0		31.927	0		32.11	0
31.931	0		32.114	0		31.931	0		32.114	0
31.951	0		32.129	0		31.951	0		32.129	0
31.956	0		32.144	0		31.956	0		32.144	0
31.96	0		32.158	0		31.96	0		32.158	0
31.974	0		32.163	0		31.974	0		32.163	0
31.979	0		32.167	0		31.979	0		32.167	0
31.983	0		32.181	0		31.983	0		32.181	0
31.987	0		32.196	0		31.987	0		32.196	0
32.013	0		32.222	0		32.013	0		32.222	0
32.017	0		32.227	0		32.017	0		32.227	0
32.021	0		32.231	0		32.021	0		32.231	0
32.025	0		32.245	0		32.025	0		32.245	0
32.04	0		32.266	0		32.04	0		32.266	0
32.055	0		32.281	0		32.055	0		32.281	0
32.07	0		32.307	0		32.07	0		32.307	0
32.074	0		32.311	0		32.074	0		32.311	0
32.089	0		32.331	0		32.089	0		32.331	0
32.109	0		32.346	0		32.109	0		32.346	0
32.124	0		32.361	0		32.124	0		32.361	0
32.139	0		32.365	0		32.139	0		32.365	0
32.143	0		32.38	0		32.143	0		32.38	0
32.158	0		32.4	0		32.158	0		32.4	0
32.172	0		32.404	0		32.172	0		32.404	0
32.187	0		32.409	0		32.187	0		32.409	0
32.202	0		32.423	0		32.202	0		32.423	0
32.217	0		32.427	0		32.217	0		32.427	0
32.231	0		32.442	0		32.231	0		32.442	0
32.236	0		32.446	0		32.236	0		32.446	0
32.24	0		32.451	0		32.24	0		32.451	0
32.254	0		32.455	0		32.254	0		32.455	0
32.275	0		32.459	0		32.275	0		32.459	0
32.279	0		32.474	0		32.279	0		32.474	0
32.3	0		32.494	0		32.3	0		32.494	0
32.32	0		32.509	0		32.32	0		32.509	0
32.324	0		32.513	0		32.324	0		32.513	0
32.339	0		32.528	0		32.339	0		32.528	0
32.343	0		32.532	0		32.343	0		32.532	0
32.347	0		32.552	0		32.347	0		32.552	0
32.368	0		32.567	0		32.368	0		32.567	0
32.372	0		32.571	0		32.372	0		32.571	0
32.387	0		32.575	0		32.387	0		32.575	0
32.413	0		32.579	0		32.413	0		32.579	0
32.417	0		32.584	0		32.417	0		32.584	0
32.437	0		32.598	0		32.437	0		32.598	0
32.441	0		32.619	0		32.441	0		32.619	0
32.456	0		32.634	0		32.456	0		32.634	0
32.46	0		32.648	0		32.46	0		32.648	0
32.464	0		32.653	0		32.464	0		32.653	0
32.479	0		32.657	0		32.479	0		32.657	0
32.5	0		32.677	0		32.5	0		32.677	0
32.514	0		32.698	0		32.514	0		32.698	0
32.535	0		32.712	0		32.535	0		32.712	0
32.539	0		32.739	0		32.539	0		32.739	0
32.543	0		32.753	0		32.543	0		32.753	0
32.547	0		32.768	0		32.547	0		32.768	0
32.562	0		32.783	0		32.562	0		32.783	0
32.566	0		32.809	0		32.566	0		32.809	0
32.592	0		32.813	0		32.592	0		32.813	0
32.596	0		32.817	0		32.596	0		32.817	0
32.611	0		32.838	0		32.611	0		32.838	0
32.615	0		32.864	0		32.615	0		32.864	0
32.63	0		32.868	0		32.63	0		32.868	0
32.634	0		32.872	0		32.634	0		32.872	0
32.649	0		32.876	0		32.649	0		32.876	0
32.653	0		32.891	0		32.653	0		32.891	0
32.657	0		32.895	0		32.657	0		32.895	0
32.672	0		32.91	0		32.672	0		32.91	0
32.687	0		32.925	0		32.687	0		32.925	0
32.691	0		32.939	0		32.691	0		32.939	0
32.695	0		32.944	0		32.695	0		32.944	0
32.699	0		32.948	0		32.699	0		32.948	0
32.714	0		32.952	0		32.714	0		32.952	0
32.718	0		32.967	0		32.718	0		32.967	0
32.733	0		32.981	0		32.733	0		32.981	0
32.748	0		32.986	0		32.748	0		32.986	0
32.752	0		33.006	0		32.752	0		33.006	0
32.756	0		33.027	0		32.756	0		33.027	0
32.76	0		33.041	0		32.76	0		33.041	0
32.775	0		33.056	0		32.775	0		33.056	0
32.79	0		33.06	0		32.79	0		33.06	0
32.816	0		33.081	0		32.816	0		33.081	0
32.831	0		33.085	0		32.831	0		33.085	0
32.835	0		33.1	0		32.835	0		33.1	0
32.85	0		33.104	0		32.85	0		33.104	0
32.854	0		33.119	0		32.854	0		33.119	0
32.874	0		33.123	0		32.874	0		33.123	0
32.889	0		33.137	0		32.889	0		33.137	0
32.893	0		33.152	0		32.893	0		33.152	0
32.897	0		33.178	0		32.897	0		33.178	0
32.901	0		33.193	0		32.901	0		33.193	0
32.916	0		33.214	0		32.916	0		33.214	0
32.92	0		33.228	0		32.92	0		33.228	0
32.924	0		33.233	0		32.924	0		33.233	0
32.939	0		33.237	0		32.939	0		33.237	0
32.943	0		33.241	0		32.943	0		33.241	0
32.947	0		33.267	0		32.947	0		33.267	0
32.962	0		33.271	0		32.962	0		33.271	0
32.983	0		33.275	0		32.983	0		33.275	0
32.997	0		33.29	0		32.997	0		33.29	0
33.012	0		33.305	0		33.012	0		33.305	0
33.016	0		33.309	0		33.016	0		33.309	0
33.031	0		33.324	0		33.031	0		33.324	0
33.046	0		33.338	0		33.046	0		33.338	0
33.05	0		33.353	0		33.05	0		33.353	0
33.065	0		33.374	0		33.065	0		33.374	0
33.069	0		33.378	0		33.069	0		33.378	0
33.073	0		33.393	0		33.073	0		33.393	0
33.088	0		33.413	0		33.088	0		33.413	0
33.114	0		33.428	0		33.114	0		33.428	0
33.129	0		33.448	0		33.129	0		33.448	0
33.144	0		33.463	0		33.144	0		33.463	0
33.158	0		33.484	0		33.158	0		33.484	0
33.162	0		33.504	0		33.162	0		33.504	0
33.167	0		33.508	0		33.167	0		33.508	0
33.193	0		33.529	0		33.193	0		33.529	0
33.207	0		33.543	0		33.207	0		33.543	0
33.222	0		33.548	0		33.222	0		33.548	0
33.243	0		33.552	0		33.243	0		33.552	0
[truncated: 160 more rows]

## Sheet: Fig. 2b
4+LcsG			4+SAM			4+SAM+LcsG			3+SAM			3+SAM+LcsG
X(min)	Y(Counts)		X(min)	Y(Counts)		X(min)	Y(Counts)		X(min)	Y(Counts)		X(min)	Y(Counts)
0.034	0		0.034	0		0.034	0		0.034	0		0.034	0
0.038	0		0.039	217.327		0.038	0		0.038	0		0.038	0
0.048	5		0.065	0		0.048	14.0667		0.048	11.125		0.043	0
0.054	19.3167		0.091	0		0.054	11.625		0.054	26.2857		0.052	0
0.059	11.15		0.111	0		0.059	0		0.059	0		0.058	0
0.064	0		0.137	0		0.069	28.4179		0.063	0		0.063	0
0.074	5.375		0.152	0		0.074	32.0167		0.073	16.125		0.073	5.125
0.08	14.6428		0.178	3.15355		0.079	15.1227		0.078	6.96377		0.078	5.17138
0.085	16.3047		0.205	6.68939		0.089	13.3658		0.084	5.74659		0.083	6.60046
0.09	16.9137		0.219	14.1517		0.095	11.1387		0.089	4.33867		0.093	7.68756
0.1	16.317		0.24	24.6396		0.1	9.08092		0.093	3.11619		0.099	8.21746
0.106	14.8119		0.244	34.3659		0.105	7.81079		0.097	2.32424		0.104	8.07911
0.111	12.9908		0.264	38.3966		0.115	7.72481		0.107	1.94334		0.114	7.24358
0.121	11.3912		0.279	34.3659		0.121	8.84809		0.113	1.84209		0.119	5.84805
0.126	10.3246		0.294	24.6396		0.126	10.7607		0.119	1.95355		0.125	4.2708
0.132	9.85504		0.314	14.1517		0.136	12.7896		0.124	2.34916		0.13	3.06742
0.137	9.80633		0.329	6.86726		0.141	14.298		0.133	3.13273		0.14	2.64905
0.147	9.89392		0.35	3.90559		0.146	15.0787		0.138	4.43874		0.145	3.01571
0.152	9.84686		0.354	5.80866		0.156	15.2939		0.148	6.23404		0.155	3.8136
0.162	9.70125		0.369	14.0053		0.162	15.3242		0.154	8.08713		0.16	4.5402
0.167	9.6586		0.389	30.0758		0.167	15.4522		0.159	9.25605		0.169	4.83772
0.171	9.7957		0.41	52.3651		0.172	15.6286		0.164	9.1921		0.174	4.64522
0.18	9.821		0.414	73.0358		0.182	15.4521		0.174	7.98072		0.179	4.11677
0.185	9.45192		0.429	81.602		0.188	14.7364		0.179	6.27123		0.188	3.46953
0.195	8.90533		0.449	73.0358		0.193	13.8594		0.183	4.78216		0.193	2.8925
0.2	8.8602		0.464	52.3651		0.203	13.2462		0.193	3.87542		0.197	2.5552
0.204	9.7822		0.484	30.2485		0.208	12.8583		0.198	3.46999		0.202	2.61955
0.208	11.2236		0.488	14.5677		0.213	12.3414		0.208	3.27895		0.211	3.18008
0.218	12.1495		0.503	7.5725		0.223	11.5907		0.214	3.06744		0.216	4.19806
0.223	11.9136		0.507	8.21387		0.228	10.8845		0.219	2.88004		0.22	5.41196
0.227	10.9867		0.511	14.9359		0.232	10.4105		0.223	2.92965		0.23	6.32857
0.237	10.6177		0.532	25.3849		0.242	9.96479		0.233	3.43787		0.236	6.51683
0.243	11.8601		0.536	35.5824		0.247	9.15149		0.238	4.33689		0.241	6.00269
0.248	14.9371		0.556	40.3062		0.257	7.91653		0.242	5.2114		0.245	5.22158
0.252	18.7727		0.571	37.9394		0.262	6.64763		0.251	5.51583		0.249	4.59046
0.262	21.2967		0.592	32.2602		0.272	5.81371		0.256	5.01101		0.259	4.174
0.267	20.7451		0.612	29.5231		0.277	5.55713		0.261	3.98055		0.264	3.94011
0.272	17.2747		0.627	32.7259		0.286	5.67129		0.265	2.93941		0.268	4.09414
0.277	12.7993		0.653	38.7606		0.292	5.77986		0.275	2.23259		0.272	4.97103
0.281	9.48443		0.679	41.483		0.298	5.61795		0.279	1.93675		0.282	6.58432
0.291	8.27501		0.683	37.3432		0.303	5.10411		0.284	2.01851		0.287	8.33429
0.295	8.81854		0.688	29.0062		0.313	4.24618		0.288	2.37784		0.297	9.24471
0.305	10.1621		0.708	23.0514		0.318	3.19654		0.298	2.80224		0.303	8.65204
0.31	11.2623		0.712	24.498		0.322	2.25161		0.303	3.0321		0.307	6.76104
0.32	11.3168		0.727	33.2169		0.326	1.8789		0.308	2.88901		0.317	4.49612
0.326	10.0803		0.742	43.5429		0.33	2.47383		0.318	2.40396		0.323	2.84953
0.331	7.96417		0.762	48.1655		0.334	4.23623		0.323	1.77499		0.328	2.34427
0.341	5.83088		0.766	43.7294		0.338	6.96536		0.327	1.26465		0.338	2.92589
0.346	4.45317		0.787	34.2187		0.348	10.0021		0.337	1.06219		0.343	4.16557
0.35	4.35134		0.813	28.0863		0.354	12.5223		0.342	1.23296		0.348	5.43978
0.359	5.6102		0.828	33.4204		0.359	13.9703		0.346	1.69032		0.358	6.21875
0.364	7.84535		0.842	53.2121		0.369	14.3248		0.356	2.29374		0.363	6.33354
0.374	10.2747		0.857	82.8756		0.373	13.9992		0.361	2.91902		0.367	6.00971
0.379	12.164		0.861	110.623		0.378	13.3775		0.365	3.46105		0.377	5.58432
0.389	13.1251		0.866	122.825		0.387	12.5311		0.375	3.79899		0.382	5.18334
0.394	13.2313		0.87	112.887		0.393	11.5595		0.38	3.81626		0.392	4.70637
0.404	12.7974		0.89	85.6268		0.399	11.0534		0.386	3.49204		0.398	4.01137
0.409	12.2719		0.911	53.4823		0.404	11.8412		0.391	2.91132		0.403	3.20266
0.414	12.0324		0.915	27.4247		0.408	14.0121		0.401	2.20931		0.412	2.63839
0.424	12.118		0.919	11.5066		0.418	16.375		0.407	1.51713		0.417	2.76571
0.43	12.1863		0.939	3.93707		0.423	17.2938		0.412	0.973228		0.421	3.71947
0.435	11.7727		0.96	1.06205		0.429	16.0707		0.421	0.69032		0.426	5.13848
0.445	10.8324		0.975	0.204686		0.434	13.4222		0.426	0.715843		0.435	6.33217
0.45	9.96294		0.989	0		0.444	10.7883		0.436	0.998216		0.44	6.71554
0.456	10.1024		1.01	0		0.45	9.24365		0.441	1.35372		0.45	6.19134
0.461	11.8031		1.014	0		0.455	9.27691		0.451	1.63146		0.455	5.14389
0.465	14.4358		1.029	0		0.464	10.7454		0.456	1.83026		0.459	4.08828
0.475	16.5618		1.043	0		0.469	12.8763		0.46	2.18059		0.469	3.3573
0.48	17.1617		1.058	0		0.479	14.4963		0.47	2.92241		0.474	2.9882
0.49	16.5128		1.073	0		0.484	14.7411		0.475	4.01877		0.478	2.81756
0.495	15.6666		1.094	0		0.494	13.579		0.485	5.11122		0.488	2.6661
0.499	15.2498		1.114	0		0.499	11.5859		0.49	5.75417		0.494	2.49999
0.509	14.9055		1.134	0		0.509	9.46523		0.499	5.77972		0.499	2.43712
0.514	14.1364		1.155	0		0.514	7.76616		0.504	5.43486		0.503	2.63667
0.519	13.2178		1.175	0		0.523	6.98433		0.514	5.16964		0.513	3.06683
0.529	13.0177		1.19	0		0.528	7.38835		0.52	5.25735		0.518	3.56861
0.535	14.1		1.205	0.296418		0.533	8.74198		0.525	5.57936		0.523	4.00444
0.54	15.8749		1.231	1.25328		0.542	10.3251		0.535	5.74617		0.533	4.3503
0.55	17.0416		1.235	4.24483		0.547	11.3845		0.54	5.45885		0.538	4.6225
0.555	16.5696		1.239	11.5171		0.557	11.6671		0.545	4.7523		0.542	4.72261
0.56	14.7162		1.244	25.0321		0.562	11.4355		0.555	3.89108		0.552	4.44491
0.564	12.7628		1.264	43.5834		0.572	11.096		0.56	3.1673		0.557	3.71961
0.569	11.6286		1.268	60.7877		0.577	10.9483		0.564	2.7021		0.567	2.78696
0.578	11.1596		1.289	68.096		0.587	11.1579		0.574	2.46034		0.572	2.0233
0.583	10.6174		1.309	61.5431		0.592	11.7954		0.579	2.38294		0.576	1.68118
0.593	9.68682		1.313	46.1421		0.602	12.6734		0.583	2.44312		0.586	1.78295
0.598	8.68128		1.317	32.4537		0.607	13.2466		0.593	2.67814		0.591	2.37198
0.602	8.00616		1.321	28.6326		0.616	12.8102		0.599	3.08208		0.595	3.49743
0.612	7.61793		1.342	37.3806		0.622	11.3381		0.604	3.56661		0.599	5.26981
0.617	7.08954		1.357	56.8902		0.627	9.63572		0.613	3.97381		0.609	7.72723
0.627	6.15569		1.371	84.1919		0.631	8.82604		0.618	4.19849		0.614	10.8009
0.632	5.01591		1.376	116.471		0.641	9.39419		0.628	4.35084		0.623	14.1206
0.636	4.27238		1.38	153.83		0.646	10.9619		0.633	4.69711		0.628	16.7459
0.64	4.40156		1.394	199.758		0.656	12.6176		0.643	5.42244		0.638	17.4645
0.644	5.38875		1.409	263.405		0.661	13.4338		0.648	6.37581		0.643	15.7121
0.654	6.69273		1.413	354.77		0.671	12.8667		0.658	7.10537		0.653	12.1581
0.66	7.72637		1.434	470.697		0.676	11.1419		0.663	7.16561		0.659	8.25419
0.665	8.29352		1.454	587.254		0.681	9.05897		0.668	6.57188		0.664	5.19681
0.67	8.57772		1.48	665.862		0.691	7.49013		0.678	5.82667		0.673	3.38212
0.68	8.76084		1.507	670.14		0.696	6.87848		0.684	5.48725		0.678	2.55088
0.686	8.75061		1.533	586.341		0.706	7.20736		0.69	5.73506		0.683	2.23764
0.691	8.34401		1.559	437.369		0.711	8.24746		0.694	6.2191		0.692	2.05989
0.696	7.64124		1.563	273.69		0.716	9.72725		0.704	6.45358		0.697	1.93308
0.706	7.09258		1.567	141.768		0.726	11.1945		0.709	6.3478		0.701	1.94227
0.711	7.20163		1.571	60.4995		0.732	12.2177		0.713	6.33897		0.706	2.23499
0.721	8.0939		1.575	22.5717		0.737	12.5145		0.723	6.93306		0.71	2.78838
0.727	9.38454		1.58	13.0504		0.747	12.1687		0.728	8.09777		0.72	3.44788
0.732	10.4138		1.584	23.6679		0.752	11.4638		0.738	9.2205		0.725	4.11088
0.737	10.9116		1.588	57.0815		0.757	10.7307		0.744	9.60842		0.73	4.72639
0.742	11.1584		1.592	121.212		0.767	10.182		0.749	8.99101		0.74	5.16413
0.751	11.6183		1.596	218.804		0.772	9.87618		0.758	7.55585		0.746	5.20663
0.757	12.5367		1.611	342.309		0.782	9.77214		0.764	5.7428		0.751	4.84166
0.762	13.9747		1.615	473.477		0.787	9.8897		0.769	4.01343		0.755	4.39823
0.772	15.8351		1.619	592.68		0.797	10.2207		0.773	2.74423		0.759	4.25926
0.777	17.6987		1.64	686.805		0.802	10.5595		0.777	2.10171		0.769	4.53143
0.787	18.691		1.666	754.441		0.812	10.6182		0.787	2.01294		0.774	5.08719
0.792	17.9384		1.686	803.894		0.817	10.372		0.792	2.30309		0.784	5.77211
0.798	15.3223		1.712	848.693		0.822	10.1768		0.796	2.74091		0.788	6.51973
0.803	11.7864		1.727	905.615		0.826	10.26		0.806	3.03892		0.798	7.1869
0.813	8.79165		1.731	992.385		0.836	10.3584		0.812	2.95519		0.804	7.5067
0.818	7.47509		1.746	1124.89		0.842	10.2262		0.817	2.44055		0.81	7.24568
0.822	8.15426		1.761	1312.2		0.847	10.2382		0.821	1.76307		0.815	6.426
0.832	10.3174		1.787	1556.02		0.851	11.0931		0.825	1.31927		0.824	5.27603
0.837	12.845		1.813	1869.88		0.855	12.8102		0.829	1.42056		0.829	4.04499
0.846	14.5036		1.839	2300.36		0.865	14.4352		0.839	2.12937		0.839	2.9001
0.852	14.6092		1.865	2913.82		0.871	14.896		0.844	3.26924		0.844	1.9828
0.857	13.5585		1.892	3710.65		0.876	14.0932		0.854	4.5056		0.854	1.396
0.861	12.4122		1.918	4529.58		0.88	12.7104		0.859	5.48595		0.859	1.18031
0.871	12.1295		1.944	5063.08		0.889	11.4065		0.868	5.962		0.869	1.26448
0.876	12.9954		1.97	5035.41		0.894	10.3755		0.873	5.80883		0.874	1.49398
0.886	14.774		1.996	4406.69		0.899	9.55285		0.883	5.09514		0.879	1.73945
0.891	16.9318		2.022	3405.92		0.908	8.81575		0.889	4.11283		0.884	1.94423
0.896	18.6642		2.048	2365.28		0.913	8.08987		0.894	3.29408		0.893	2.1044
0.906	19.1488		2.069	1524.44		0.923	7.4767		0.904	2.93142		0.898	2.2573
0.912	18.0963		2.073	961.098		0.928	7.26545		0.909	2.92481		0.908	2.4303
0.918	16.0825		2.077	641.986		0.932	7.67066		0.918	2.90328		0.914	2.60137
0.923	14.0435		2.081	499.089		0.942	8.49819		0.924	2.58886		0.919	2.66453
0.932	12.3647		2.085	468.164		0.948	9.30054		0.929	2.06419		0.929	2.57613
0.938	10.7099		2.09	490.975		0.953	9.70015		0.939	1.58459		0.934	2.47691
0.944	8.73885		2.094	516.286		0.963	9.75451		0.944	1.29553		0.938	2.63604
0.949	6.69127		2.098	507.99		0.968	9.78549		0.954	1.11041		0.942	3.17427
0.953	5.17364		2.113	455.911		0.972	9.93546		0.959	0.894322		0.946	3.8346
0.957	4.56109		2.133	373.025		0.981	9.98452		0.964	0.617671		0.956	4.12585
0.967	4.70345		2.148	283.384		0.986	9.52486		0.974	0.353846		0.961	3.81195
0.972	5.22439		2.163	209.054		0.996	8.46884		0.979	0.184439		0.965	3.25486
0.982	6.04703		2.183	162.415		1.001	7.29852		0.983	0.15606		0.969	3.15009
0.987	7.55765		2.187	145.245		1.011	6.78811		0.993	0.303112		0.973	3.95289
0.991	10.1893		2.191	149.409		1.016	7.48386		0.998	0.71004		0.977	5.50819
1.001	13.7233		2.195	161.56		1.02	9.33623		1.008	1.45763		0.987	7.08488
1.006	16.9214		2.2	173.125		1.03	11.6712		1.013	2.55711		0.993	8.28135
1.015	18.0741		2.214	186.987		1.036	13.655		1.023	3.84369		0.998	9.62616
1.021	16.3603		2.218	214.418		1.041	14.6504		1.028	4.98168		1.002	12.3457
1.026	12.6858		2.223	262.862		1.05	14.2579		1.037	5.5846		1.006	16.8771
1.036	9.02038		2.237	324.045		1.056	12.4788		1.042	5.4367		1.016	21.6994
1.041	6.92448		2.258	374.198		1.061	9.85694		1.052	4.63522		1.021	24.0365
1.045	6.58758		2.262	390.285		1.065	7.44574		1.058	3.5388		1.026	22.2286
1.055	7.18056		2.277	368.317		1.069	6.21209		1.063	2.53919		1.036	17.2095
1.06	7.74448		2.297	327.489		1.079	6.50271		1.067	1.83072		1.041	11.5752
1.069	7.75828		2.301	293.469		1.084	8.01661		1.077	1.37725		1.045	7.42265
1.075	7.31104		2.306	276.091		1.088	9.93663		1.083	1.05664		1.05	5.25211
1.08	6.81759		2.31	264.02		1.098	11.2555		1.087	0.863127		1.059	4.45024
1.084	6.84848		2.314	240.188		1.104	11.3224		1.092	0.946368		1.065	4.29732
1.088	7.67641		2.329	199.628		1.109	10.1851		1.101	1.4388		1.07	4.40698
1.098	9.03286		2.343	152.31		1.118	8.52532		1.106	2.28455		1.074	4.63735
1.104	10.253		2.358	112.106		1.123	7.24362		1.111	3.13037		1.084	4.72368
1.109	10.7535		2.362	87.4459		1.133	7.14632		1.12	3.51051		1.089	4.55901
1.119	10.3256		2.383	82.046		1.138	8.6409		1.125	3.23444		1.093	4.30062
1.124	9.31917		2.387	99.4256		1.142	11.3525		1.129	2.57991		1.097	4.20965
1.128	8.49011		2.402	140.61		1.152	14.0345		1.139	2.0571		1.107	4.35373
1.132	8.42199		2.422	196.918		1.158	15.1988		1.144	1.965		1.113	4.57593
1.142	9.12156		2.426	246.959		1.164	14.1173		1.148	2.20718		1.118	4.60863
1.147	10.0137		2.43	266.045		1.169	11.3566		1.158	2.47771		1.127	4.26373
1.156	10.5434		2.435	241.664		1.178	8.29355		1.164	2.593		1.132	3.54727
1.162	10.6046		2.449	183.154		1.183	6.05572		1.17	2.584		1.137	2.76951
1.167	10.7268		2.464	114.97		1.193	5.01181		1.174	2.55151		1.141	2.34752
1.177	11.668		2.479	59.3677		1.199	4.90242		1.184	2.47801		1.145	2.52814
1.182	13.6173		2.494	25.2672		1.204	5.41023		1.189	2.36147		1.155	3.21219
1.192	15.928		2.498	9.36676		1.209	6.47277		1.199	2.31357		1.16	4.14022
1.197	17.6744		2.502	4.95564		1.214	8.15551		1.204	2.52944		1.169	5.10517
1.207	18.3902		2.506	7.71111		1.223	10.3513		1.214	3.12457		1.175	6.17062
1.212	18.1476		2.521	16.4688		1.228	12.7437		1.219	4.09857		1.18	7.48783
1.218	17.297		2.525	30.8537		1.238	14.8671		1.229	5.31866		1.19	8.92913
1.223	16.1171		2.529	49.3362		1.244	16.1799		1.234	6.55294		1.195	10.0006
1.233	14.606		2.533	69.8782		1.25	16.2676		1.243	8.07519		1.2	10.109
1.238	12.6565		2.537	90.5282		1.255	15.0942		1.249	10.5628		1.21	9.0198
1.243	10.3727		2.541	107.934		1.264	12.9872		1.255	16.9274		1.216	7.08183
1.253	8.18301		2.556	115.805		1.269	10.5085		1.26	32.0304		1.222	5.05883
1.259	6.58208		2.56	108.401		1.279	8.24996		1.27	60.1316		1.227	3.64899
1.264	5.92326		2.564	87.5096		1.285	6.71787		1.275	99.0765		1.236	3.3615
1.274	6.44671		2.585	64.4172		1.29	6.06098		1.281	136.946		1.242	4.46204
1.279	8.23765		2.589	52.5503		1.295	6.08097		1.286	157.587		1.248	8.16768
1.283	11.0135		2.61	58.1823		1.305	6.41132		1.296	154.104		1.253	16.7569
1.293	13.9202		2.614	76.1415		1.31	7.13232		1.301	134.613		1.263	32.5442
1.298	15.723		2.628	93.5713		1.314	8.80818		1.307	115.812		1.268	54.6944
1.304	15.5553		2.633	99.4042		1.319	12.6451		1.312	110.377		1.274	78.63
1.309	13.4831		2.647	92.5848		1.328	19.9149		1.322	122.162		1.279	98.6393
1.319	10.6287		2.662	80.474		1.333	31.9656		1.328	146.449		1.289	113.525
1.324	8.61874		2.666	70.7095		1.343	48.1884		1.333	169.892		1.294	125.779
1.329	8.76217		2.67	65.5063		1.349	67.2453		1.338	175.218		1.3	138.189
1.333	11.9566		2.691	64.6905		1.354	88.6537		1.348	154.043		1.305	151.321
1.338	17.9923		2.706	70.1922		1.364	115.458		1.354	114.177		1.315	167.686
1.347	28.1331		2.732	84.2296		1.369	149.228		1.359	73.2961		1.321	190.108
1.353	45.9674		2.747	104.311		1.375	186.27		1.364	44.1524		1.326	215.084
1.358	76.2816		2.751	121.709		1.38	219.335		1.374	28.3783		1.331	231.302
1.368	117.851		2.755	125.822		1.39	248.24		1.38	20.8846		1.341	231.887
1.374	161.506		2.759	111.569		1.395	279.023		1.386	16.9143		1.347	221.355
1.379	195.804		2.763	83.2133		1.401	311.599		1.39	14.1882		1.352	206.267
1.388	219.333		2.789	51.6076		1.406	333.299		1.4	12.4538		1.357	184.219
1.394	239.358		2.793	26.3494		1.416	335.13		1.406	11.129		1.367	149.963
1.4	261.431		2.797	11.253		1.422	323.217		1.411	10.2295		1.373	106.843
1.405	282.731		2.802	4.74667		1.427	313.58		1.415	10.0571		1.379	66.9456
1.414	301.82		2.822	4.53659		1.432	316.357		1.419	10.7111		1.383	39.5516
1.42	322.126		2.837	9.69479		1.442	335.377		1.429	11.7444		1.393	25.6053
1.426	342.185		2.852	20.6776		1.448	367.839		1.434	12.5557		1.399	19.5418
1.431	349.831		2.856	36.4948		1.453	396.906		1.444	13.145		1.405	16.6178
1.441	338.482		2.882	52.5677		1.458	392.692		1.449	14.1053		1.41	14.7798
1.446	316.691		2.897	64.3043		1.468	338.009		1.454	15.9244		1.414	14.2373
1.452	298.126		2.901	73.4171		1.474	247.368		1.464	18.2396		1.424	14.5206
1.457	284.779		2.921	88.8945		1.48	156.237		1.47	19.9468		1.429	14.9896
1.467	272.494		2.925	118.57		1.484	90.601		1.476	20.1624		1.438	15.0638
1.472	260.344		2.93	157.592		1.494	54.2322		1.481	19.0615		1.443	14.8599
1.478	247.979		2.944	188.095		1.5	36.8388		1.49	17.6244		1.453	14.9148
1.483	227.326		2.948	193.79		1.506	28.7177		1.496	17.1398		1.458	15.5373
1.493	190.878		2.969	173.645		1.511	25.0007		1.502	18.7624		1.468	16.4601
1.499	142.15		2.984	141.052		1.52	24.9623		1.507	22.9801		1.474	17.2794
1.504	95.5253		2.988	111.218		1.525	26.9575		1.517	28.7391		1.479	17.839
1.509	62.3104		2.992	91.0754		1.535	29.9089		1.522	33.2659		1.484	18.1093
1.519	43.8749		2.996	80.1003		1.54	32.4233		1.528	33.6454		1.494	17.7938
1.525	33.78		3.011	77.6692		1.55	33.1651		1.533	29.137		1.5	16.5778
1.53	25.9725		3.015	86.3512		1.556	31.4968		1.543	21.8895		1.505	14.5527
1.535	18.0491		3.019	107.597		1.561	27.9398		1.548	15.1632		1.51	12.4074
1.54	11.1275		3.034	135.21		1.57	23.8855		1.553	11.0257		1.52	10.9544
1.544	6.59168		3.049	157.38		1.575	20.6227		1.563	9.55728		1.526	10.8033
1.548	5.62772		3.069	166.836		1.585	18.794		1.569	9.59158		1.532	12.1673
1.552	8.61765		3.09	167.062		1.591	18.6703		1.575	9.96177		1.537	14.7613
1.556	15.1416		3.104	167.985		1.597	20.4668		1.58	10.0635		1.546	17.5841
1.56	23.7947		3.109	174.689		1.602	23.9853		1.589	9.93836		1.552	19.3093
1.57	32.1405		3.129	182.137		1.611	28.3511		1.595	9.73965		1.558	19.1454
1.575	37.7489		3.133	180.588		1.617	32.378		1.6	9.56352		1.563	17.4755
1.585	39.2999		3.137	163.375		1.623	35.2677		1.61	9.23907		1.572	15.2822
1.59	37.3191		3.141	131.455		1.628	36.7966		1.615	8.62175		1.578	13.3204
1.596	33.7143		3.156	92.7		1.638	36.7085		1.621	7.87214		1.584	11.832
1.601	30.8339		3.16	58.7067		1.643	35.044		1.626	7.415		1.589	10.9114
1.611	30.2457		3.164	39.396		1.649	32.565		1.636	7.52048		1.599	10.6101
1.617	32.2384		3.169	40.1067		1.654	30.556		1.641	8.03089		1.604	10.8463
1.622	35.9723		3.195	60.1098		1.664	29.8051		1.651	8.60231		1.61	11.3539
1.627	40.0359		3.215	91.3359		1.669	30.4589		1.656	9.08073		1.615	11.8955
1.637	42.7433		3.23	120.281		1.675	32.3843		1.662	9.64571		1.625	12.3058
1.643	43.2289		3.234	134.053		1.68	35.081		1.667	10.4287		1.63	12.9636
1.648	41.9495		3.238	128.505		1.69	37.1633		1.677	11.0763		1.636	14.839
1.653	40.4411		3.253	109.695		1.695	37.0185		1.683	11.0958		1.641	18.9906
1.663	39.7604		3.279	87.4904		1.701	34.1175		1.688	10.433		1.651	25.433
1.669	39.8107		3.294	67.5874		1.706	29.6834		1.693	9.63154		1.657	32.3203
1.675	39.826		3.314	52.4313		1.716	25.4562		1.703	9.23957		1.662	36.7777
1.68	39.1913		3.329	45.2378		1.722	22.3919		1.709	9.41278		1.667	37.1286
1.689	37.4119		3.344	50.3633		1.727	20.5763		1.714	9.98018		1.677	33.9598
1.695	34.3595		3.359	67.6623		1.732	19.9214		1.719	10.6959		1.683	29.3326
1.701	30.491		3.373	88.7199		1.742	20.4642		1.729	11.2551		1.688	25.122
1.706	26.7666		3.388	101.416		1.747	22.2879		1.735	11.4131		1.693	22.0877
1.715	23.7931		3.392	99.7653		1.757	25.3395		1.741	11.2301		1.703	19.8257
1.721	21.5779		3.397	87.9199		1.763	29.2634		1.746	11.1093		1.709	17.5304
1.727	20.0345		3.411	73.5333		1.768	33.4792		1.75	11.3682		1.715	14.891
1.732	19.2905		3.426	59.5708		1.777	37.2604		1.759	11.7555		1.72	12.4919
1.742	19.5435		3.441	44.9925		1.783	40.227		1.765	11.7234		1.729	11.0455
1.747	20.9428		3.461	29.8007		1.789	42.4663		1.77	11.171		1.735	10.8114
1.752	23.4297		3.482	16.7277		1.794	43.9833		1.78	10.6358		1.741	11.3688
1.762	26.6066		3.486	8.2362		1.804	44.073		1.786	10.7151		1.746	11.917
1.768	29.6975		3.49	5.49844		1.809	42.132		1.791	11.3292		1.756	11.6647
1.773	32.049		3.494	8.47072		1.815	38.8925		1.8	11.7461		1.761	10.2868
1.778	33.4927		3.509	17.186		1.82	35.9442		1.806	11.2657		1.767	8.16172
1.788	33.9994		3.524	30.739		1.83	34.1156		1.811	10.0186		1.772	6.25716
1.794	33.4316		3.539	46.1725		1.835	32.9586		1.821	8.85445		1.776	5.32843
1.8	31.9185		3.553	58.9303		1.841	31.6982		1.827	8.66174		1.786	5.42548
1.805	29.9806		3.568	66.4613		1.846	30.0938		1.832	9.73337		1.791	6.15148
1.814	28.1157		3.572	69.4934		1.856	28.1947		1.837	11.7639		1.797	7.4062
1.82	26.4099		3.587	70.2717		1.862	26.1982		1.847	14.1197		1.802	9.5065
1.826	24.8377		3.591	70.6997		1.867	24.6757		1.853	16.2615		1.806	12.6261
1.831	23.7162		3.606	71.3072		1.872	24.6959		1.858	18.0093		1.816	16.063
1.841	23.4803		3.61	71.48		1.876	26.6434		1.863	19.3972		1.822	18.6089
1.846	24.4448		3.614	70.0169		1.886	29.1469		1.873	20.2775		1.827	19.4956
1.852	27.5684		3.635	65.4591		1.892	30.1522		1.879	20.2285		1.832	18.8815
1.857	34.4372		3.639	56.6363		1.897	29.0611		1.884	19.0014		1.842	17.4714
1.867	46.1067		3.665	43.5337		1.902	27.3326		1.889	16.9248		1.848	15.987
1.872	61.0869		3.68	28.6259		1.912	26.9447		1.899	14.6353		1.854	14.9171
1.878	74.5392		3.694	15.7124		1.918	28.7355		1.905	12.5875		1.859	14.5329
1.883	80.3366		3.721	7.2674		1.924	31.9849		1.911	10.9042		1.868	14.7204
1.893	75.0833		3.735	3.60324		1.929	35.22		1.916	9.68419		1.874	14.9651
1.899	61.0975		3.75	4.52128		1.938	36.8917		1.925	8.97014		1.88	14.7441
1.904	45.026		3.765	10.9249		1.944	36.212		1.931	8.63037		1.885	13.9956
1.909	33.3944		3.785	24.9161		1.95	33.5262		1.937	8.38674		1.895	13.0801
1.919	28.8268		3.8	46.8161		1.955	30.0599		1.942	8.00636		1.9	12.4609
1.925	29.5562		3.815	71.975		1.965	27.0897		1.952	7.50032		1.906	12.4328
1.93	31.8011		3.819	91.6268		1.97	25.4295		1.957	7.21071		1.911	13.26
1.935	32.6934		3.834	98.652		1.976	25.2519		1.963	7.73377		1.921	14.8306
1.945	31.5275		3.849	92.7992		1.981	26.1667		1.968	9.43442		1.926	16.5012
1.951	28.9424		3.875	79.5234		1.991	27.2579		1.972	11.887		1.932	17.4167
1.957	26.153		3.89	64.1025		1.996	27.8899		1.982	13.8832		1.937	17.2505
1.962	24.276		3.91	50.8647		2.002	28.1605		1.988	14.3384		1.947	16.3654
1.971	23.9477		3.936	44.7902		2.007	28.5335		1.993	13.145		1.952	15.4611
1.977	25.1511		3.962	51.5452		2.017	28.7565		1.998	11.0137		1.958	15.0257
1.983	27.3747		3.967	72.5354		2.023	28.0242		2.008	8.73937		1.963	15.1333
1.988	29.9293		3.987	100.384		2.028	25.975		2.014	6.84127		1.973	15.5612
1.997	31.8781		4.007	123.034		2.033	23.553		2.019	5.68321		1.979	16.2485
2.003	32.6377		4.012	132.96		2.043	22.0058		2.024	5.46894		1.984	17.433
2.009	32.3635		4.032	133.173		2.049	21.8995		2.034	6.05625		1.989	19.1014
2.014	31.7197		4.052	131.77		2.054	22.7659		2.04	7.10341		1.999	20.4094
2.024	31.0578		4.057	132.151		2.059	23.8008		2.045	8.32441		2.005	20.2493
2.029	30.2861		4.071	132.041		2.069	24.3718		2.05	9.75015		2.01	18.2907
2.035	29.3651		4.076	130.552		2.075	24.5778		2.06	11.4812		2.015	15.4749
2.04	28.3894		4.09	132.569		2.08	25.101		2.066	13.4525		2.025	13.1663
2.05	27.2451		4.094	141.413		2.085	26.4895		2.072	15.3191		2.031	12.2344
2.055	26.0246		4.099	151.278		2.095	28.3446		2.077	16.5257		2.037	12.6349
2.061	25.4414		4.103	150.29		2.101	29.5402		2.086	16.4895		2.042	13.6893
2.066	26.5013		4.107	132.571		2.107	29.2203		2.092	15.0798		2.051	14.4393
2.076	29.0831		4.111	102.372		2.112	27.6113		2.097	12.9238		2.057	14.1565
2.082	31.7393		4.115	70.1094		2.121	25.6533		2.101	10.896		2.063	12.6692
2.087	32.8166		4.13	45.6875		2.127	24.1915		2.111	9.34941		2.068	10.7023
2.092	31.8892		4.145	33.8656		2.133	23.3963		2.117	8.10363		2.078	9.58007
2.102	29.702		4.149	33.6046		2.138	23.0828		2.122	7.05834		2.083	10.5876
2.108	27.6221		4.164	38.6721		2.148	22.8399		2.126	6.46647		2.089	14.0329
2.113	26.8322		4.178	41.4612		2.153	22.3727		2.13	6.46982		2.094	18.7515
2.118	27.771		4.199	38.3905		2.159	21.6712		2.14	6.80525		2.104	22.4733
2.128	29.7722		4.203	32.1507		2.164	21.2091		2.145	6.99449		2.109	23.3296
2.134	31.5401		4.218	28.7809		2.174	21.5621		2.15	6.93898		2.115	21.1242
2.14	32.0983		4.238	31.2017		2.179	23.129		2.16	7.01327		2.12	17.3174
2.145	31.2597		4.259	36.5492		2.185	25.8364		2.165	7.72084		2.13	13.686
2.154	29.2526		4.263	39.0115		2.19	28.8764		2.175	9.23861		2.135	11.2615
2.16	26.6344		4.267	35.2068		2.2	30.6603		2.18	11.1478		2.141	10.1638
2.166	24.2025		4.287	27.9413		2.206	29.8579		2.19	12.5802		2.146	10.0708
2.171	22.8039		4.314	23.8908		2.211	26.5904		2.195	12.7218		2.156	10.4945
2.181	22.441		4.328	28.8878		2.216	22.3045		2.201	11.4788		2.162	11.0058
2.186	22.1923		4.349	44.1111		2.226	18.3357		2.206	9.52403		2.167	11.2941
2.192	20.9641		4.364	64.7087		2.232	15.1801		2.21	7.73502		2.172	11.2354
2.197	18.3997		4.378	81.7768		2.237	12.8748		2.22	6.55791		2.182	10.7039
2.207	14.9405		4.393	87.1261		2.242	11.6811		2.225	5.98405		2.188	9.66627
2.212	11.594		4.397	78.8508		2.252	11.8714		2.235	5.93922		2.193	8.35742
2.218	9.33673		4.412	61.7422		2.258	13.4642		2.24	6.4415		2.198	7.26015
2.223	8.79127		4.433	46.7276		2.264	16.0203		2.246	7.4317		2.208	6.69786
2.233	9.89045		4.447	45.7408		2.268	18.7196		2.251	8.60005		2.214	6.63362
2.238	12.245		4.462	66.7761		2.278	20.6007		2.261	9.46606		2.22	6.82109
2.244	15.4146		4.477	108.522		2.284	21.3135		2.267	9.73942		2.225	7.12888
2.249	19.1069		4.492	157.339		2.29	21.4824		2.272	9.50992		2.234	7.55785
2.259	22.9965		4.496	193.039		2.295	22.1278		2.277	9.09352		2.24	8.12119
2.265	26.8739		4.5	200.701		2.304	23.4382		2.287	8.64669		2.246	8.69905
2.27	30.5507		4.515	180.459		2.31	24.515		2.292	8.13749		2.251	9.27297
2.275	33.6297		4.519	144.41		2.316	24.3058		2.302	7.54253		2.261	9.94931
2.285	35.3127		4.545	107.796		2.321	22.8056		2.307	6.96511		2.266	10.9161
2.291	35.0962		4.565	80.7632		2.331	21.1335		2.317	6.54505		2.272	12.1353
2.296	33.4809		4.58	64.6244		2.336	20.7002		2.322	6.412		2.277	13.4182
2.301	31.6375		4.601	53.9663		2.342	22.0566		2.331	6.60235		2.287	14.6181
2.311	30.2247		4.621	43.0903		2.347	24.5435		2.337	7.19419		2.292	16.0062
2.317	29.0846		4.625	32.3328		2.357	26.6116		2.342	8.26323		2.298	17.937
2.323	27.8347		4.629	26.7406		2.362	27.1437		2.352	9.82483		2.303	19.9954
2.328	26.4455		4.656	32.166		2.368	26.33		2.358	11.6194		2.313	20.8473
2.337	24.8027		4.67	49.5632		2.373	25.2236		2.363	13.0306		2.319	19.4854
2.343	22.8439		4.685	72.403		2.383	24.383		2.372	13.263		2.324	16.3291
2.349	20.8685		4.689	88.8899		2.389	23.5563		2.378	11.9532		2.329	12.8437
2.354	19.5827		4.693	89.105		2.394	22.3657		2.384	9.54573		2.339	10.159
2.364	19.257		4.698	72.581		2.399	20.9433		2.389	6.96849		2.345	8.53015
2.369	19.4556		4.712	48.1094		2.409	19.6425		2.399	4.91935		2.35	7.66018
2.375	19.5447		4.716	26.4261		2.415	18.7542		2.404	3.55514		2.355	7.26567
2.38	19.4598		4.737	13.7945		2.42	18.4238		2.41	2.8151		2.365	7.16733
2.39	19.6405		4.741	11.2116		2.425	18.5863		2.415	2.69737		2.371	7.43063
2.395	20.5226		4.756	17.0272		2.435	18.6864		2.419	3.22147		2.377	8.22171
2.401	22.0797		4.771	27.9484		2.441	18.0073		2.429	4.21684		2.381	9.68381
2.406	23.8713		4.775	38.6836		2.447	16.3298		2.434	5.17738		2.391	11.5593
2.416	25.0925		4.79	43.2207		2.451	14.3583		2.444	5.53774		2.397	13.2897
2.422	24.9726		4.81	38.6836		2.461	13.0302		2.449	5.1383		2.403	14.4127
2.427	23.296		4.825	27.7353		2.467	12.7997		2.454	4.41901		2.408	14.7448
2.432	20.7734		4.84	15.9297		2.473	13.3537		2.458	4.2063		2.417	14.209
2.442	18.505		4.86	7.32917		2.478	13.8584		2.462	5.06545		2.423	12.791
2.448	17.3918		4.875	2.70129		2.487	13.4296		2.467	6.93159		2.429	10.7454
2.453	17.6849		4.89	0.797552		2.493	11.8479		2.476	9.21703		2.434	8.72092
2.458	19.0334		4.91	0.188633		2.499	9.78314		2.481	11.2207		2.444	7.36523
2.468	20.6244		4.925	0		2.504	8.38354		2.491	12.5496		2.449	7.01223
2.474	21.8183		4.94	0		2.514	8.44337		2.496	13.1776		2.455	7.62486
2.48	22.5082		4.954	0		2.519	10.1041		2.506	13.2587		2.46	8.98958
2.485	22.8062		4.969	0.239736		2.525	12.9316		2.512	12.9618		2.47	10.7466
2.494	22.423		4.973	1.17844		2.53	16.1919		2.517	12.3334		2.475	12.4832
2.5	20.9262		4.988	4.12998		2.54	18.9323		2.526	11.3253		2.481	13.8145
2.506	18.4486		4.992	11.675		2.545	20.3791		2.531	9.97838		2.486	14.4624
2.511	16.0162		4.996	26.8462		2.551	20.2398		2.536	8.58846		2.496	14.2394
2.52	14.7061		5	50.0007		2.556	19.0017		2.545	7.45223		2.502	13.1895
2.526	14.9226		5.005	76.2181		2.566	17.5847		2.551	6.72372		2.507	11.6978
2.532	16.2209		5.009	96.383		2.572	16.8973		2.557	6.34672		2.512	10.2803
2.537	17.8627		5.024	103.778		2.577	17.342		2.562	6.20259		2.522	9.16431
2.547	19.2403		5.028	98.9254		2.582	18.3795		2.571	6.064		2.528	8.34544
2.552	20.2898		5.032	88.1842		2.592	18.7568		2.577	5.75865		2.533	7.85678
2.558	21.338		5.052	77.6714		2.598	17.6082		2.583	5.31721		2.538	7.86555
2.563	22.6061		5.056	71.5499		2.603	15.3266		2.588	4.94921		2.548	8.37786
2.573	23.5731		5.077	72.4163		2.608	13.1156		2.598	4.93202		2.554	9.19385
2.578	23.3584		5.092	80.0828		2.618	11.6713		2.603	5.41705		2.56	10.0272
2.584	21.6422		5.112	89.4048		2.624	10.8425		2.612	6.42452		2.565	10.6468
2.589	19.1439		5.138	93.2826		2.63	10.2891		2.617	7.82603		2.574	10.9156
2.599	16.9724		5.142	88.2327		2.635	10.3277		2.627	9.40674		2.58	10.9024
2.605	15.8304		5.157	77.3137		2.644	11.5285		2.632	10.9361		2.586	10.9305
2.61	15.6803		5.172	67.3916		2.65	13.9276		2.636	12.0175		2.591	11.3582
2.615	16.0721		5.176	63.1903		2.656	16.6407		2.646	12.1566		2.6	12.2507
2.625	16.4486		5.191	64.0016		2.661	18.3163		2.652	11.1123		2.606	13.4305
2.631	16.5558		5.195	66.7547		2.67	17.8248		2.657	9.32366		2.612	14.7805
2.636	16.574		5.199	69.0435		2.676	15.0348		2.667	7.66681		2.617	16.2886
2.642	17.0381		5.214	70.4174		2.682	11.0901		2.672	6.79399		2.627	17.6743
2.651	18.1046		5.229	70.5907		2.687	7.60623		2.681	6.74046		2.632	18.476
2.657	19.19		5.233	70.2474		2.697	5.60401		2.686	7.12398		2.638	18.5304
2.663	19.3743		5.248	70.5989		2.702	5.14281		2.696	7.50506		2.643	18.1396
2.668	18.3599		5.262	74.1043		2.708	5.83467		2.702	7.66823		2.653	17.5161
2.677	16.7718		5.277	81.9825		2.713	7.39799		2.707	7.67876		2.658	16.5398
2.683	15.7746		5.292	91.5238		2.723	9.56567		2.717	7.65286		2.664	15.158
2.689	16.1954		5.307	96.4294		2.728	11.9126		2.722	7.65433		2.669	13.6678
2.694	18.0386		5.327	94.1169		2.734	13.8433		2.728	7.65985		2.679	12.4036
2.704	20.3404		5.348	90.641		2.739	15.1764		2.733	7.54929		2.685	11.398
2.709	21.9024		5.368	95.1602		2.749	16.2182		2.743	7.14456		2.69	10.5056
2.715	22.0935		5.372	111.368		2.755	17.4317		2.748	6.3406		2.695	9.76651
2.72	21.0296		5.376	134.873		2.76	18.9472		2.753	5.30704		2.705	9.45371
2.73	19.0698		5.38	157.269		2.765	20.409		2.758	4.33734		2.711	9.85182
2.736	16.7782		5.385	172.875		2.775	21.1352		2.767	3.59743		2.716	10.9786
2.741	14.8957		5.389	182.107		2.781	20.7594		2.773	3.0822		2.721	12.3992
2.746	14.1851		5.393	189.553		2.786	19.6011		2.779	2.78266		2.731	13.35
2.756	14.798		5.397	199.519		2.791	18.319		2.784	2.76622		2.737	13.3703
2.762	16.2618		5.417	212.983		2.801	17.1429		2.788	3.03855		2.743	12.7785
2.767	17.8438		5.422	231.498		2.807	15.9451		2.798	3.47172		2.748	12.3406
2.772	18.8614		5.436	263.036		2.813	14.6641		2.803	3.87461		2.757	12.3326
2.782	18.8668		5.44	326.221		2.818	13.7133		2.807	4.08813		2.763	12.332
2.788	17.8769		5.455	440.286		2.827	13.6322		2.817	3.97387		2.769	11.8552
2.794	16.3634		5.47	602.015		2.833	14.7455		2.822	3.45136		2.774	10.9652
2.799	15.1887		5.485	776.398		2.839	16.7325		2.827	2.65929		2.783	10.0745
2.808	14.8989		5.505	912.913		2.844	18.5243		2.831	1.94963		2.789	9.4708
2.814	15.4395		5.526	972.455		2.853	18.6912		2.835	1.69375		2.795	9.1475
2.82	16.2747		5.54	945.875		2.859	16.6019		2.84	2.01829		2.8	9.09229
2.825	16.7813		5.545	854.591		2.865	13.0323		2.844	2.73287		2.81	9.45078
2.834	16.3703		5.549	736.361		2.87	9.84952		2.853	3.4238		2.815	10.3631
2.84	14.8041		5.564	625.57		2.88	8.69088		2.858	3.71939		2.821	11.7471
2.846	12.3689		5.568	538.943		2.885	10.2688		2.868	3.50249		2.826	13.1877
2.851	9.96582		5.572	475.088		2.891	14.1797		2.873	2.95934		2.836	13.9637
2.861	8.5345		5.576	424.946		2.896	19.2788		2.877	2.4047		2.841	13.4556
2.866	8.52578		5.591	383.879		2.906	23.9213		2.887	2.09755		2.847	11.6649
2.872	9.69741		5.606	358.129		2.911	26.5573		2.893	2.14957		2.852	9.38503
2.877	11.3111		5.61	354.557		2.917	26.2988		2.898	2.58186		2.862	7.59088
2.887	12.5286		5.614	369.711		2.922	23.605		2.908	3.3466		2.868	6.83347
2.892	12.8608		5.629	388.413		2.932	19.9378		2.913	4.25095		2.873	7.0608
2.898	12.3154		5.643	393.128		2.938	16.9585		2.922	4.96594		2.878	7.84692
2.903	11.4576		5.658	375.783		2.943	15.6169		2.927	5.27441		2.888	8.63703
2.913	10.9754		5.679	340.549		2.948	15.8711		2.932	5.16046		2.894	9.07119
2.919	11.4041		5.693	299.273		2.958	16.9883		2.941	4.73456		2.899	9.1401
2.924	12.8724		5.697	267.48		2.964	18.3802		2.947	4.1327		2.904	9.16654
2.929	14.9689		5.718	256.303		2.969	19.9083		2.952	3.55342		2.914	9.43449
2.939	16.8064		5.722	265.527		2.974	21.5508		2.956	3.25379		2.92	9.90809
2.945	17.6949		5.743	283.768		2.984	22.7175		2.96	3.36431		2.926	10.2684
2.95	17.6747		5.747	297.753		2.99	22.569		2.97	3.80415		2.931	10.1647
2.955	17.2291		5.761	301.685		2.996	20.7939		2.975	4.43569		2.94	9.46077
2.965	16.5637		5.782	297.008		3.001	17.974		2.979	5.16699		2.946	8.3555
2.971	15.5526		5.786	286.724		3.01	14.9909		2.989	5.92268		2.952	7.29033
2.977	14.2537		5.801	272.547		3.016	12.4551		2.994	6.55783		2.957	6.61143
2.982	13.2861		5.816	255.106		3.022	10.5615		3.004	6.8459		2.967	6.31374
2.991	13.3592		5.82	234.072		3.027	9.25979		3.009	6.59986		2.972	6.18785
2.997	14.842		5.835	206.339		3.037	8.19957		3.015	5.81452		2.978	6.18167
3.003	17.5443		5.849	169.914		3.042	6.99267		3.02	4.70766		2.983	6.46104
3.008	20.6799		5.864	131.323		3.048	5.53158		3.03	3.64306		2.993	7.00028
3.018	22.9198		5.885	106.684		3.053	4.11702		3.035	2.94613		2.998	7.48988
3.023	23.136		5.911	109.975		3.063	3.14255		3.039	2.79875		3.004	7.65055
3.029	21.3003		5.931	142.028		3.068	2.90663		3.043	3.13328		3.009	7.68778
3.034	18.587		5.946	186.777		3.074	3.52185		3.053	3.66755		3.019	8.06315
3.044	16.2556		5.95	220.253		3.079	4.87571		3.059	4.18857		3.025	8.98618
3.05	14.7192		5.954	226.381		3.089	6.58104		3.064	4.83451		3.03	10.1822
3.055	13.6826		5.969	207.299		3.094	8.10652		3.068	5.95102		3.035	11.1471
3.06	12.8795		5.984	179.138		3.1	9.06105		3.072	7.60578		3.045	11.5089
3.07	12.4152		6.004	158.122		3.105	9.4304		3.082	9.33405		3.051	11.2647
3.076	12.5117		6.019	150.033		3.115	9.50468		3.087	10.4568		3.056	10.7474
3.081	13.1166		6.04	150.591		3.121	9.64862		3.093	10.7085		3.061	10.1839
3.086	14.0515		6.066	153.99		3.126	10.1176		3.098	10.3246		3.071	9.38907
3.096	15.1405		6.07	157.265		3.131	10.935		3.108	9.67573		3.077	8.01007
3.102	16.3908		6.074	156.033		3.141	11.8504		3.113	8.93672		3.082	6.05934
3.108	17.8773		6.1	144.852		3.147	12.6762		3.118	8.11021		3.087	4.09955
3.113	19.3315		6.121	123.999		3.152	13.5785		3.128	7.18774		3.097	2.8462
3.122	19.8455		6.125	103.64		3.157	15.0602		3.133	6.23627		3.103	2.78205
3.128	18.5763		6.145	96.0403		3.167	17.2254		3.143	5.40322		3.109	3.90683
3.134	15.6652		6.171	104.568		3.173	19.5329		3.149	4.92425		3.114	5.70962
3.139	12.3436		6.197	123.355		3.179	21.1588		3.154	5.00069		3.123	7.36424
3.149	9.90631		6.218	146.473		3.184	21.6212		3.163	5.59626		3.129	8.18965
3.154	8.95198		6.233	174.196		3.193	20.9241		3.169	6.44319		3.135	8.03162
3.16	9.33902		6.259	213.064		3.199	19.5078		3.174	7.16299		3.14	7.31528
3.165	10.4588		6.274	271.465		3.205	18.009		3.184	7.55221		3.15	6.60007
3.175	11.756		6.294	355.283		3.21	16.9136		3.189	7.70232		3.155	6.28169
3.18	13.2065		6.309	461.693		3.22	16.2104		3.199	7.82643		3.161	6.51941
3.186	15.3081		6.324	572.736		3.225	15.5929		3.204	8.12479		3.166	7.26886
3.191	18.5077		6.344	657.57		3.231	14.869		3.209	8.61439		3.176	8.19936
3.201	22.2248		6.348	686.229		3.236	14.2191		3.219	9.30331		3.181	8.82296
3.207	24.9292		6.363	648.334		3.246	13.9425		3.224	10.307		3.187	8.75241
3.212	25.312		6.389	562.904		3.251	14.2895		3.234	11.6886		3.192	8.09526
3.217	23.6244		6.404	469.994		3.257	15.1742		3.24	13.2434		3.202	7.39679
3.227	21.3556		6.43	408.532		3.262	16.1792		3.245	14.5059		3.208	7.39485
3.233	20.1283		6.451	403.51		3.272	16.6358		3.254	15.0121		3.213	8.46886
3.238	20.5936		6.477	463.343		3.278	16.3194		3.26	14.6814		3.218	10.2609
3.243	22.2074		6.491	580.552		3.283	15.6958		3.265	13.9305		3.228	11.818
3.253	23.6363		6.512	727.534		3.288	15.5138		3.275	13.411		3.234	12.3345
3.259	23.8994		6.527	854.416		3.298	16.039		3.281	13.6198		3.239	11.7049
3.265	23.1422		6.553	909.601		3.304	17.0641		3.286	14.526		3.244	10.3517
3.27	22.2759		6.579	871.98		3.309	18.2605		3.295	15.4365		3.254	8.76565
3.279	22.0129		6.594	763.584		3.314	19.2233		3.301	15.499		3.26	7.37643
3.285	22.4623		6.62	627.913		3.324	19.3084		3.307	14.423		3.265	6.58409
3.291	23.3149		6.646	499.212		3.33	18.1322		3.312	12.7342		3.27	6.60083
3.296	24.1694		6.672	391.646		3.336	16.1227		3.322	11.0564		3.28	7.08903
3.306	24.421		6.698	305.926		3.34	14.284		3.326	9.52585		3.286	7.3362
3.311	23.5762		6.725	238.253		3.35	13.1876		3.336	7.91941		3.292	6.82392
3.317	21.6249		6.751	184.47		3.356	12.5384		3.342	6.21347		3.297	5.80614
3.322	19.2708		6.777	144.327		3.362	11.7483		3.347	4.7968		3.306	4.96218
3.332	17.3756		6.803	119.602		3.367	10.7231		3.351	4.17223		3.312	4.74934
3.337	16.6369		6.829	111.337		3.376	9.77334		3.361	4.4796		3.318	5.04385
3.343	17.3799		6.855	116.474		3.382	9.21218		3.367	5.37224		3.323	5.43562
3.348	19.3349		6.881	128.091		3.388	9.12745		3.372	6.29812		3.333	5.60646
3.358	21.4808		6.908	138.948		3.393	9.58874		3.377	6.86566		3.338	5.44568
3.364	22.6681		6.934	145.575		3.403	10.641		3.387	6.96599		3.344	5.0139
3.369	22.4663		6.96	149.412		3.408	12.2126		3.392	6.72177		3.349	4.4266
3.374	21.2868		6.986	153.706		3.414	14.0997		3.402	6.22047		3.359	3.78214
3.384	19.4874		7.012	161.332		3.419	16.082		3.407	5.52118		3.364	3.08195
3.39	17.0397		7.038	175.414		3.429	17.8673		3.413	4.77098		3.37	2.29489
3.395	14.0189		7.064	195.743		3.434	19.2039		3.418	4.26959		3.375	1.4923
3.4	11.3337		7.091	214.687		3.44	20.0334		3.428	4.26696		3.385	0.81354
3.41	10.2151		7.117	220.729		3.445	20.4635		3.433	4.66882		3.391	0.376748
3.416	11.341		7.143	207.849		3.455	20.5445		3.443	5.02806		3.396	0.193346
3.422	14.2859		7.169	180.231		3.461	20.3653		3.448	4.95808		3.401	0.257631
3.426	17.9666		7.195	148.204		3.466	20.2141		3.453	4.4732		3.411	0.631322
3.436	21.2418		7.221	122.195		3.471	20.2769		3.463	3.93258		3.417	1.44465
3.442	23.3873		7.247	108.86		3.481	20.4013		3.468	3.65456		3.422	2.72106
3.448	24.1956		7.274	109.637		3.487	20.5292		3.478	3.70302		3.427	4.22564
3.453	23.8863		7.3	121.175		3.492	21.9604		3.483	3.94091		3.437	5.50995
3.462	22.9007		7.326	139.226		3.497	27.0192		3.493	4.25686		3.443	6.2604
3.468	21.7741		7.352	162.605		3.507	37.2439		3.498	4.67263		3.449	6.52986
3.474	21.0245		7.378	195.93		3.513	51.4109		3.503	5.23002		3.453	6.60883
3.479	20.9048		7.404	242.767		3.519	65.0098		3.513	5.76114		3.463	6.70679
3.489	20.9877		7.431	297.106		3.523	72.5507		3.519	5.90788		3.469	6.89497
3.494	20.636		7.457	344.361		3.533	71.0814		3.525	5.45536		3.475	7.1981
3.5	19.6734		7.483	371.604		3.539	61.9678		3.53	4.5797		3.48	7.62191
3.505	18.6857		7.509	377.793		3.545	49.2763		3.534	3.70493		3.489	8.0532
3.515	18.2119		7.535	375.205		3.55	36.9397		3.543	3.15057		3.495	8.39802
3.52	18.2028		7.561	380.754		3.559	27.1296		3.548	2.97253		3.501	8.70244
3.526	18.0915		7.587	405.102		3.565	20.5296		3.558	3.05658		3.506	9.0872
3.531	17.3426		7.614	446.239		3.571	17.0655		3.563	3.29086		3.516	9.5446
3.541	15.7573		7.64	496.556		3.576	16.3017		3.567	3.60256		3.521	9.97042
3.547	13.6166		7.666	555.221		3.586	17.3843		3.577	3.96492		3.527	10.2949
3.552	11.5627		7.692	629.531		3.591	18.9096		3.583	4.41445		3.532	10.5268
3.557	10.1595		7.718	722.11		3.597	19.7082		3.588	5.04072		3.542	10.5675
3.567	9.49928		7.744	817.85		3.602	19.2631		3.598	5.85291		3.547	10.289
3.573	9.32859		7.77	898.46		3.612	17.7255		3.603	6.69969		3.553	9.7273
3.578	9.48083		7.797	970.513		3.617	15.8899		3.609	7.3941		3.558	9.14509
3.583	10.1617		7.823	1074.44		3.623	14.7389		3.614	7.85033		3.568	8.91021
3.593	11.6259		7.849	1249.33		3.628	14.995		3.624	8.04387		3.574	9.43186
3.599	14.0588		7.875	1482.64		3.638	16.5976		3.629	8.02053		3.579	10.9966
3.605	17.4606		7.901	1704.88		3.644	18.8644		3.634	7.8765		3.584	13.3573
3.61	21.5397		7.927	1836.6		3.649	20.9382		3.644	7.65537		3.594	15.4055
3.619	25.4698		7.953	1840.61		3.654	22.1001		3.65	7.3318		3.6	15.8032
3.625	28.3059		7.98	1729.79		3.664	21.7766		3.655	6.84834		3.605	14.092
3.631	29.741		8.006	1546.45		3.67	19.9738		3.665	6.20015		3.61	11.0912
3.636	30.0681		8.032	1344.07		3.675	17.4393		3.67	5.44074		3.62	8.07887
3.645	29.3414		8.058	1178.81		3.68	15.31		3.679	4.64651		3.626	5.81333
3.651	27.134		8.084	1084.12		3.69	14.2064		3.685	3.88147		3.632	4.3034
3.657	23.3899		8.11	1040.9		3.696	13.948		3.69	3.22115		3.637	3.28251
3.662	19.0915		8.137	987.394		3.702	13.9407		3.7	2.81786		3.646	2.58635
3.672	15.6855		8.163	873.573		3.707	13.8451		3.705	2.81634		3.652	2.2442
3.677	14.1338		8.189	707.462		3.716	13.7321		3.715	3.15892		3.658	2.31057
3.683	14.4792		8.215	536.303		3.722	14.0089		3.72	3.56749		3.663	2.73981
3.688	16.0943		8.241	397.011		3.728	14.955		3.73	3.73854		3.672	3.4233
3.698	18.0054		8.267	293.071		3.733	16.3904		3.735	3.53213		3.678	4.31774
3.703	19.4096		8.293	209.644		3.742	17.5257		3.74	3.12197		3.684	5.44149
3.709	20.0339		8.32	138.28		3.748	17.6601		3.75	2.85107		3.689	6.69449
3.714	20.0368		8.346	82.4938		3.754	16.8729		3.756	2.96364		3.699	7.76345
3.724	19.4887		8.372	50.0331		3.759	16.1109		3.761	3.4263		3.704	8.3403
3.73	18.4316		8.398	42.9701		3.769	16.3368		3.766	3.90005		3.71	8.40002
3.735	17.2647		8.424	57.8635		3.774	18.0114		3.776	3.94866		3.715	8.17238
3.74	16.7898		8.45	85.3756		3.78	20.9392		3.782	3.36826		3.725	7.82315
3.75	17.5512		8.476	115.184		3.785	24.3629		3.787	2.37744		3.73	7.35268
3.756	19.4752		8.503	141.265		3.795	27.0146		3.792	1.42221		3.736	6.76518
3.761	21.991		8.529	168.097		3.8	27.8538		3.802	0.865108		3.741	6.17368
3.766	24.3753		8.555	205.833		3.806	26.8433		3.808	0.838603		3.751	5.67504
3.776	25.8347		8.581	259.417		3.811	24.8967		3.814	1.30262		3.757	5.36694
3.782	25.9128		8.607	320.417		3.821	22.8818		3.819	2.10345		3.762	5.4356
3.788	24.8358		8.633	371.724		3.827	20.948		3.828	3.11726		3.767	6.08836
3.793	23.3185		8.659	401.687		3.832	18.8451		3.834	4.36347		3.777	7.32451
3.802	21.819		8.686	412.563		3.837	16.5719		3.84	5.94254		3.783	8.93595
3.808	20.2995		8.712	414.786		3.847	14.4532		3.845	7.7719		3.788	10.7042
3.814	18.6407		8.738	413.902		3.853	12.8933		3.855	9.28259		3.793	12.4752
3.819	16.986		8.764	406.627		3.858	12.1208		3.86	9.79487		3.803	13.9226
3.829	15.5375		8.79	389.454		3.863	12.0659		3.866	9.20134		3.809	14.5421
3.834	14.4829		8.816	367.378		3.873	12.2912		3.871	8.19944		3.815	14.0338
3.84	14.0016		8.843	350.969		3.879	12.412		3.881	7.63833		3.82	12.585
3.845	14.1739		8.869	343.354		3.885	12.5296		3.886	7.75005		3.829	10.6683
3.855	14.6947		8.895	335.819		3.89	13.2446		3.892	8.06664		3.835	8.76638
3.86	15.219		8.921	315.262		3.899	14.8127		3.897	7.93601		3.841	7.29549
3.866	15.8534		8.947	277.821		3.905	16.7727		3.907	7.04996		3.846	6.58739
3.871	17.0434		8.973	232.904		3.911	18.3391		3.913	5.61454		3.856	6.73351
3.881	18.6956		8.999	195.379		3.916	18.9335		3.918	4.17505		3.861	7.54181
3.886	19.8778		9.026	176.758		3.925	18.3315		3.923	3.26033		3.867	8.63288
3.892	19.6076		9.052	182.367		3.931	16.7247		3.933	3.13626		3.872	9.65988
3.897	17.8879		9.078	212.592		3.937	14.78		3.939	3.73028		3.882	10.3951
3.907	15.5797		9.104	258.419		3.942	13.4258		3.944	4.75121		3.887	10.8437
3.913	13.6808		9.13	301.067		3.952	13.2799		3.949	5.87091		3.893	11.1414
3.918	12.753		9.156	322.507		3.957	14.3613		3.959	6.76759		3.898	11.3165
3.923	13.0653		9.182	318.479		3.963	16.2498		3.965	7.30546		3.908	11.1482
3.933	14.6661		9.209	300.306		3.968	18.1919		3.971	7.60214		3.913	10.5818
3.939	17.291		9.235	281.484		3.978	19.1569		3.975	7.94445		3.919	10.0201
3.944	20.2475		9.261	268.693		3.983	18.4451		3.985	8.47404		3.924	10.0595
3.949	22.5207		9.287	261.861		3.989	16.2742		3.991	9.06873		3.934	10.9292
3.959	23.1904		9.313	261.585		3.994	13.8814		3.997	9.51451		3.94	12.4632
3.965	22.131		9.339	267.696		4.004	12.5568		4.002	9.71928		3.945	14.3056
3.971	20.2079		9.365	274.198		4.01	12.8762		4.011	9.64475		3.95	15.8123
3.976	18.4471		9.392	272.244		4.015	14.4846		4.017	9.26256		3.96	15.981
3.985	17.0339		9.418	258.901		4.02	16.4555		4.023	8.57864		3.966	14.1289
3.991	15.4145		9.444	242.013		4.03	17.7789		4.028	7.67237		3.971	10.6416
3.997	13.2981		9.47	229.969		4.036	17.9924		4.038	6.62872		3.976	6.91491
4.002	11.1516		9.496	223.758		4.041	17.2953		4.043	5.59558		3.986	4.26752
4.012	9.66827		9.522	217.508		4.046	16.2191		4.049	4.8		3.992	3.20948
4.017	9.29432		9.549	209.794		4.056	15.119		4.054	4.38491		3.998	3.46608
4.023	10.1041		9.575	206.107		4.062	14.2197		4.064	4.24199		4.003	4.45482
4.028	11.9262		9.601	211.309		4.068	13.7383		4.069	4.14057		4.012	5.55366
4.038	14.1407		9.627	225.165		4.073	13.8117		4.075	3.94688		4.018	6.24138
4.043	15.8769		9.653	242.471		4.082	14.3356		4.08	3.68554		4.024	6.15527
4.049	16.5872		9.679	259.801		4.088	15.3519		4.09	3.41592		4.029	5.40121
4.054	16.4296		9.705	276.035		4.094	17.068		4.096	3.18285		4.039	4.54305
4.064	15.8485		9.732	292.437		4.099	19.3581		4.101	3.0197		4.044	4.20392
4.07	15.1418		9.758	312.09		4.109	21.1442		4.106	2.96328		4.05	4.55091
4.075	14.4316		9.784	337.239		4.114	21.1428		4.116	3.00894		4.055	5.21471
4.08	13.8054		9.81	365.402		4.12	19.0424		4.122	3.18403		4.065	5.69565
4.09	13.2419		9.836	387.659		4.125	15.7398		4.127	3.58328		4.07	5.8749
4.096	12.6759		9.862	397.411		4.135	12.4914		4.132	4.32166		4.076	6.01287
4.101	12.1758		9.888	394.938		4.14	10.198		4.142	5.31091		4.081	6.31223
4.106	11.9316		9.915	384.016		4.146	9.22924		4.148	6.26495		4.091	6.53892
4.116	12.0544		9.941	365.124		4.151	9.48086		4.154	6.88214		4.096	6.38077
4.122	12.5035		9.967	339.934		4.161	10.3192		4.159	7.03969		4.102	5.91758
4.127	13.1772		9.993	318.275		4.166	10.9989		4.168	6.97448		4.107	5.58707
4.132	13.9968		10.019	314.28		4.172	11.1787		4.174	7.10755		4.117	5.61581
4.142	14.7139		10.045	333.644		4.177	11.1166		4.18	8.60229		4.123	5.75884
4.148	14.9654		10.071	365.334		4.187	11.1352		4.185	13.0797		4.128	5.57376
4.154	14.5851		10.098	389.881		4.193	11.4633		4.194	21.7248		4.133	4.99663
4.159	14.0007		10.124	393.025		4.198	12.3207		4.2	33.5575		4.143	4.41672
4.168	13.8601		10.15	372.379		4.203	14.0509		4.206	44.373		4.149	4.30104
4.174	14.4706		10.176	336.064		4.213	16.6521		4.211	48.653		4.154	4.74784
4.18	15.5609		10.202	297.787		4.219	19.4161		4.221	43.8806		4.159	5.50125
4.185	16.7183		10.228	273.056		4.224	21.2217		4.226	32.9152		4.169	6.17771
4.195	17.5859		10.254	270.562		4.229	21.3624		4.232	21.3992		4.175	6.54941
4.2	18.0761		10.281	285.923		4.239	19.9711		4.237	13.3709		4.181	6.63301
4.206	18.2716		10.307	305.366		4.245	17.7576		4.247	9.50162		4.186	6.59993
4.211	18.8156		10.333	318.331		4.251	15.4025		4.252	8.53238		4.195	6.54313
4.221	20.6509		10.359	328.7		4.256	13.2611		4.258	9.04811		4.201	6.39638
4.226	24.5293		10.385	350.232		4.265	11.3261		4.263	9.98036		4.207	6.05697
4.232	30.0456		10.411	396.596		4.271	9.68894		4.273	10.5712		4.212	5.59356
4.237	35.0478		10.438	471.669		4.277	8.69648		4.279	10.2433		4.222	5.26204
4.247	36.5441		10.464	563.818		4.282	8.72111		4.284	9.26571		4.227	5.31775
4.253	33.1364		10.49	647.479		4.292	9.59063		4.289	8.50351		4.233	5.81903
4.258	26.3667		10.516	697.26		4.297	10.752		4.299	8.61352		4.238	6.57589
4.263	19.338		10.542	707.286		4.303	11.6066		4.305	9.45725		4.248	7.16838
4.273	14.2022		10.568	695.165		4.308	12.0075		4.31	10.2543		4.253	7.12426
4.279	11.3841		10.594	685.692		4.318	12.2805		4.315	10.3294		4.259	6.24406
4.284	10.4345		10.621	685.908		4.323	12.991		4.325	9.55048		4.264	4.8331
4.289	10.9365		10.647	681.103		4.329	14.336		4.331	8.18616		4.274	3.44682
4.299	12.3912		10.673	652.826		4.334	15.7702		4.337	6.57981		4.28	2.53398
4.305	14.1226		10.699	603.901		4.344	16.2983		4.342	5.12397		4.285	2.26658
4.311	15.3319		10.725	562.077		4.35	15.5522		4.351	4.28396		4.29	2.62416
4.315	15.7251		10.751	553.002		4.355	14.2648		4.357	4.38533		4.3	3.42087
4.325	15.3644		10.777	574.809		4.36	13.5154		4.362	5.26427		4.306	4.35558
4.331	14.4312		10.804	598.788		4.37	13.4655		4.372	6.26512		4.311	5.14209
4.337	13.1402		10.83	596.527		4.376	13.3659		4.378	6.65985		4.316	5.74566
4.342	11.8719		10.856	565.689		4.381	12.4917		4.383	6.22396		4.326	6.42042
4.351	10.958		10.882	526.834		4.386	10.954		4.388	5.34382		4.332	7.51208
4.357	10.5013		10.908	501.804		4.396	9.52545		4.398	4.72079		4.338	9.13988
4.363	10.4012		10.934	496.844		4.402	9.20655		4.404	4.92751		4.342	10.9988
4.368	10.458		10.96	506.527		4.407	10.589		4.409	6.16054		4.352	12.3784
4.378	10.3611		10.987	526.087		4.412	13.5208		4.414	8.08666		4.358	12.603
4.383	9.92683		11.013	552.533		4.422	16.9239		4.424	9.8372		4.364	11.5436
4.389	9.3207		11.039	575.908		4.428	19.3749		4.43	10.4114		4.369	9.79583
4.394	9.01818		11.065	584.275		4.434	20.0214		4.435	9.33827		4.378	8.21447
4.404	9.33004		11.091	574.538		4.439	18.9742		4.44	7.10962		4.384	7.35273
4.409	10.0509		11.117	553.093		4.448	16.9048		4.45	4.83613		4.39	7.18541
4.415	10.6246		11.144	524.838		4.454	14.5556		4.456	3.4998		4.395	7.24226
4.42	10.7493		11.17	488.328		4.46	12.5388		4.462	3.39176		4.405	6.98868
4.43	10.7183		11.196	445.223		4.465	11.4081		4.467	4.10856		4.41	6.24802
4.436	11.2214		11.222	406.696		4.475	11.5272		4.476	4.99103		4.416	5.2774
4.441	12.7037		11.248	384.471		4.48	13.082		4.482	5.67105		4.421	4.56398
4.446	14.9679		11.274	382.219		4.486	15.9904		4.488	6.20491		4.431	4.44296
4.456	17.1167		11.3	395.717		4.491	19.6335		4.493	6.85323		4.436	4.98845
4.462	18.3965		11.327	419.239		4.501	22.6954		4.503	7.77303		4.442	6.04631
4.467	18.9118		11.353	448.436		4.506	23.9483		4.508	9.04778		4.447	7.29601
4.472	19.4816		11.379	480.184		4.512	23.2078		4.514	10.6899		4.457	8.27768
4.482	20.5319		11.405	516.074		4.517	21.419		4.519	12.3494		4.463	8.64857
4.488	21.5884		11.431	565.285		4.527	19.5668		4.529	13.1675		4.468	8.45614
4.494	21.7837		11.457	639.117		4.533	18.0044		4.534	12.4024		4.473	8.07517
4.499	20.8362		11.483	743.315		4.538	16.6884		4.54	10.1859		4.483	7.82756
4.508	19.1595		11.51	868.031		4.543	15.6615		4.545	7.4583		4.489	7.76383
4.514	17.2781		11.536	987.254		4.553	15.0313		4.555	5.18359		4.494	7.79939
4.52	15.3224		11.562	1073.1		4.559	14.8761		4.561	3.82373		4.503	7.79874
4.525	13.1301		11.588	1112.7		4.564	15.1841		4.566	3.37346		4.509	7.59377
4.534	10.6706		11.614	1114.52		4.569	15.9073		4.571	3.57547		4.515	7.04267
4.54	8.30251		11.64	1103.69		4.579	16.7147		4.581	4.02071		4.52	6.23192
4.546	6.62975		11.667	1108.68		4.585	17.1595		4.587	4.35128		4.53	5.5735
4.551	6.06696		11.693	1143.29		4.59	17.0334		4.592	4.41946		4.535	5.54852
4.561	6.53732		11.719	1197.96		4.595	16.6467		4.597	4.33564		4.541	6.3112
4.566	7.76922		11.745	1248.14		4.605	16.5142		4.607	4.26748		4.546	7.51448
4.572	9.63487		11.771	1271.84		4.611	16.9184		4.613	4.33993		4.556	8.5014
4.577	12.0881		11.797	1265.08		4.617	17.6709		4.619	4.6151		4.561	8.87667
4.587	14.638		11.823	1246.48		4.622	18.3026		4.623	5.07115		4.567	8.77599
4.592	16.4239		11.85	1243.04		4.631	18.2282		4.633	5.54093		4.572	8.7187
4.598	16.8854		11.876	1264.46		4.637	17.2002		4.639	5.83776		4.582	9.0285
4.603	16.2044		11.902	1285.48		4.643	15.5109		4.645	5.91526		4.588	9.62856
4.613	14.9542		11.928	1259.32		4.648	13.9455		4.65	5.8134		4.593	10.1578
4.619	13.6861		11.954	1156.81		4.658	13.1409		4.659	5.52305		4.598	10.1966
4.624	12.8959		11.98	992.886		4.663	13.2477		4.665	5.05061		4.608	9.44052
4.629	12.865		12.006	813.201		4.669	13.8683		4.671	4.53372		4.614	8.0442
4.639	13.2728		12.033	660.22		4.674	14.389		4.676	4.28539		4.619	6.65831
4.645	13.388		12.059	554.242		4.684	14.2943		4.686	4.5844		4.624	5.95507
4.65	12.8555		12.085	497.336		4.689	13.6239		4.691	5.60451		4.634	6.02523
4.655	12.016		12.111	480.155		4.695	12.8546		4.697	7.31359		4.64	6.30934
4.665	11.4997		12.137	483.18		4.7	12.4184		4.702	9.38773		4.646	6.12373
4.671	11.6144		12.163	484.829		4.71	12.2055		4.712	11.2926		4.651	5.27879
4.677	12.2494		12.189	475.513		4.716	11.9129		4.717	12.8573		4.66	4.10434
4.682	13.0872		12.216	463.934		4.721	11.5122		4.723	14.5408		4.666	3.12943
4.691	13.7247		12.242	465.079		4.726	11.2925		4.728	16.8845		4.672	2.65032
4.697	13.8417		12.268	481.525		4.736	11.4827		4.738	19.52		4.677	2.74184
4.703	13.4757		12.294	504.385		4.742	12.1834		4.744	21.0099		4.687	3.39
4.708	13.0763		12.32	526.222		4.747	13.3565		4.749	19.997		4.692	4.60779
4.717	13.0262		12.346	550.782		4.752	14.7616		4.754	16.4846		4.698	6.3256
4.723	13.2803		12.372	589.281		4.762	15.9557		4.764	11.8378		4.703	8.22026
4.729	13.4859		12.399	649.446		4.768	16.545		4.77	7.70878		4.713	9.63774
4.734	13.3844		12.425	733.148		4.774	17.4176		4.775	5.01356		4.718	9.98471
4.744	12.8408		12.451	841.156		4.778	20.8401		4.78	3.90032		4.724	9.18754
4.749	11.8305		12.477	969.459		4.788	29.0223		4.79	4.00411		4.729	7.7433
4.755	10.461		12.503	1097.77		4.794	41.6481		4.796	4.75006		4.739	6.3005
4.76	9.08241		12.529	1189.07		4.8	54.3504		4.802	5.53286		4.744	5.2416
4.77	8.16209		12.556	1207.5		4.805	60.8744		4.807	5.96494		4.75	4.60258
4.775	8.42224		12.582	1142.91		4.814	57.8983		4.816	5.9368		4.755	4.2974
4.781	10.8119		12.608	1013.39		4.82	47.9718		4.822	5.58065		4.765	4.26191
4.786	15.8827		12.634	853.961		4.826	36.9839		4.828	5.08201		4.771	4.5137
4.796	23.6896		12.66	711.232		4.831	29.283		4.833	4.57465		4.776	5.03791
4.802	33.6843		12.686	658.605		4.841	25.3687		4.842	4.25595		4.781	5.632
4.807	44.9504		12.712	823.683		4.846	23.5737		4.848	4.47185		4.791	5.91063
4.812	55.8331		12.739	1401.13		4.852	22.461		4.854	5.56274		4.797	5.62727
4.822	63.1161		12.765	2603.39		4.857	21.441		4.859	7.47538		4.802	4.91683
4.828	63.1872		12.791	4511.46		4.867	20.2556		4.869	9.47997		4.807	4.28047
4.833	55.2231		12.817	6868.07		4.872	18.448		4.874	10.6029		4.817	4.15902
4.838	42.8209		12.843	9013.37		4.878	16.0882		4.88	10.3499		4.823	4.769
4.848	31.2896		12.869	10142.4		4.883	13.7644		4.885	9.05756		4.829	6.0429
4.854	23.7445		12.895	9785.61		4.893	12.0316		4.895	7.42636		4.834	7.69307
4.86	20.0992		12.922	8125.33		4.899	11.0632		4.9	5.99562		4.843	9.30708
4.865	18.9572		12.948	5863.08		4.904	10.7065		4.906	4.95436		4.849	10.6691
4.874	19.0302		12.974	3761.74		4.909	10.6999		4.911	4.28696		4.855	11.8455
4.88	19.5513		13	2255.23		4.919	10.7396		4.921	3.87206		4.86	12.8876
4.886	20.2486		13.026	1375.14		4.925	10.5672		4.927	3.56155		4.87	13.4919
4.891	20.9969		13.052	934.209		4.93	10.0712		4.932	3.24133		4.875	13.1979
4.9	21.8207		13.078	736.36		4.935	9.53687		4.937	2.90249		4.881	11.9152
4.906	22.4749		13.105	659.426		4.945	9.36664		4.947	2.66993		4.886	10.1433
4.912	22.639		13.131	632.747		4.951	9.84872		4.953	2.77445		4.896	8.58301
4.917	22.3419		13.157	607.375		4.957	10.9589		4.958	3.34224		4.901	7.69585
4.927	21.7507		13.183	555.717		4.961	12.2923		4.963	4.26415		4.907	7.50826
4.932	20.9013		13.209	481.25		4.971	13.0965		4.973	5.18967		4.912	7.80304
4.938	19.7589		13.235	406.165		4.977	12.8212		4.979	5.77306		4.922	8.17399
4.943	18.5756		13.261	347.897		4.983	11.637		4.985	5.91267		4.928	8.1909
4.953	17.6787		13.288	308.96		4.988	10.3068		4.99	5.78043		4.933	7.57632
4.959	17.1894		13.314	286.371		4.997	9.49051		4.999	5.64461		4.938	6.40112
4.964	16.9171		13.34	282.012		5.003	9.31647		5.005	5.70102		4.948	5.01483
4.969	16.7745		13.366	302.569		5.009	9.53513		5.01	5.89968		4.954	3.87996
4.979	16.9154		13.392	354.251		5.014	9.82917		5.02	6.01629		4.959	3.34424
4.985	17.8053		13.418	440.553		5.024	9.96677		5.025	5.91632		4.964	3.51528
4.99	19.7649		13.445	554.601		5.029	9.93903		5.03	5.78033		4.974	4.25665
4.995	22.2867		13.471	669.755		5.035	9.94687		5.04	5.88769		4.98	5.35479
5.005	24.017		13.497	744.526		5.04	10.2361		5.046	6.24777		4.985	6.6108
5.011	23.8755		13.523	746.896		5.05	10.7222		5.052	6.52581		4.99	7.74555
5.017	22.0625		13.549	676.523		5.055	11.0752		5.057	6.47841		5	8.29417
5.022	19.7075		13.575	567.364		5.061	11.0607		5.066	6.16042		5.006	7.94303
5.031	17.6443		13.601	465.8		5.066	10.7709		5.072	5.76055		5.012	6.89556
5.037	16.0917		13.628	401.382		5.076	10.3612		5.078	5.33711		5.017	5.82226
5.043	15.0894		13.654	372.921		5.082	10.0809		5.083	4.83678		5.026	5.31744
5.048	14.8649		13.68	356.823		5.087	10.2625		5.093	4.25696		5.032	5.56964
5.057	15.3607		13.706	331.967		5.092	11.2652		5.098	3.77723		5.038	6.43724
5.063	16.2259		13.732	297.935		5.102	13.119		5.104	3.63567		5.043	7.58896
5.069	17.1031		13.758	272.716		5.108	15.4295		5.109	4.00156		5.053	8.59631
5.074	18.0013		13.784	274.423		5.113	17.5187		5.119	4.81865		5.058	9.13335
5.084	18.9749		13.811	304.114		5.118	18.7665		5.124	5.90936		5.064	9.21923
5.089	19.826		13.837	345.373		5.128	18.7899		5.13	7.02447		5.069	9.22236
5.095	20.1698		13.863	378.533		5.134	17.662		5.135	7.87905		5.079	9.39653
5.1	19.7835		13.889	398.77		5.14	15.878		5.145	8.22688		5.084	9.48343
5.11	18.6753		13.915	428.264		5.145	14.1618		5.151	8.26592		5.09	8.96496
5.115	17.0958		13.941	516.844		5.154	13.004		5.156	8.66418		5.095	7.68509
5.121	15.4704		13.967	726.748		5.16	12.4997		5.161	10.0969		5.105	6.0689
5.126	14.2335		13.994	1097.16		5.166	12.4305		5.171	12.5291		5.111	4.81882
5.136	13.5134		14.02	1595.4		5.171	12.5861		5.177	15.0356		5.116	4.44343
5.142	13.2666		14.046	2092.02		5.18	12.7466		5.182	16.4196		5.121	5.06301
5.147	13.4699		14.072	2408.55		5.186	12.8195		5.187	16.1341		5.131	6.40589
5.152	14.1175		14.098	2426.75		5.192	12.8101		5.197	14.5596		5.137	7.99617
5.162	14.8394		14.124	2169.3		5.197	12.9154		5.203	12.5589		5.142	9.43657
5.168	15.1145		14.15	1770.97		5.207	13.2584		5.209	10.8174		5.147	10.4656
5.173	14.7258		14.177	1377.21		5.212	13.7731		5.213	9.61639		5.157	10.8334
5.178	13.9226		14.203	1070.13		5.218	14.2055		5.223	8.84093		5.163	10.3475
5.188	13.1096		14.229	866.457		5.223	14.346		5.229	8.22256		5.169	9.14683
5.194	12.5944		14.255	748.747		5.233	14.0761		5.235	7.60119		5.173	7.79301
5.2	12.545		14.281	686.991		5.238	13.5266		5.24	7.00029		5.183	6.84161
5.205	12.9544		14.307	648.101		5.244	12.9926		5.249	6.31674		5.189	6.39766
5.214	13.4131		14.334	608.21		5.249	12.7752		5.255	5.39661		5.195	6.17258
5.22	13.4044		14.36	562.254		5.259	12.9093		5.26	4.26726		5.2	5.96874
5.226	12.8104		14.386	522.497		5.265	13.3094		5.264	3.28436		5.209	5.93166
5.231	12.161		14.412	506.049		5.27	13.8754		5.274	2.85504		5.215	6.42212
5.241	12.0587		14.438	520.898		5.275	14.3365		5.279	3.05438		5.221	7.5953
5.246	12.6358		14.464	559.36		5.285	14.0836		5.289	3.61294		5.226	9.08456
5.252	13.511		14.49	603.185		5.291	12.7378		5.294	4.16575		5.236	10.1224
5.257	14.1514		14.517	636.362		5.296	10.6563		5.304	4.55235		5.241	10.1724
5.267	14.1979		14.543	654.76		5.301	8.70151		5.309	4.81481		5.247	9.41437
5.272	13.6796		14.569	664.945		5.311	7.41713		5.314	4.97884		5.252	8.42995
5.278	13.0068		14.595	674.959		5.317	6.87681		5.324	4.90785		5.262	7.50348
5.283	12.7582		14.621	683.852		5.323	7.01183		5.329	4.42247		5.267	6.49864
5.293	13.146		14.647	679.969		5.328	8.04628		5.339	3.52136		5.273	5.29618
5.298	13.8989		14.673	653.777		5.337	10.1551		5.345	2.43213		5.278	4.14563
5.304	14.5848		14.7	612.48		5.343	13.1845		5.35	1.47463		5.288	3.4602
5.309	14.9454		14.726	579.996		5.349	16.5276		5.354	0.864723		5.294	3.44067
5.319	14.8281		14.752	580.902		5.354	19.6744		5.363	0.667345		5.299	3.88913
5.325	14.1952		14.778	621.926		5.363	22.3266		5.368	0.803387		5.304	4.42234
5.33	13.1843		14.804	684.246		5.369	24.3126		5.373	1.14104		5.314	4.70621
5.335	12.2971		14.83	736.091		5.375	25.4019		5.382	1.58791		5.32	4.59224
5.345	12.0747		14.856	755.917		5.38	25.5741		5.388	2.09008		5.325	4.10297
5.351	12.8045		14.883	748.46		5.39	25.0305		5.393	2.66287		5.33	3.40408
5.356	14.3093		14.909	741.854		5.395	23.9971		5.403	3.28781		5.34	2.69831
5.361	15.9162		14.935	770.714		5.401	22.5014		5.408	3.94586		5.346	2.19501
5.371	16.7628		14.961	848.879		5.406	20.4516		5.414	4.61028		5.352	2.03673
5.377	16.4966		14.987	949.401		5.416	17.7448		5.419	5.23497		5.357	2.32671
5.383	15.5827		15.013	1019.5		5.421	14.5275		5.429	5.74887		5.366	3.06244
5.388	14.7864		15.039	1025.24		5.427	11.205		5.435	6.14253		5.372	4.21438
5.397	14.3435		15.066	982.907		5.432	8.47429		5.44	6.54506		5.378	5.66827
5.403	13.8678		15.092	943.445		5.442	7.01214		5.445	7.031		5.383	7.1413
5.409	13.2672		15.118	947.349		5.448	7.25738		5.455	7.46088		5.393	8.15631
5.414	13.1436		15.144	990.199		5.453	9.10088		5.461	7.62512		5.398	8.29966
5.424	14.2798		15.17	1022.66		5.458	11.9148		5.466	7.49451		5.404	7.5068
5.429	16.7283		15.196	986.188		5.468	14.6728		5.476	7.2351		5.409	6.24117
5.434	19.3814		15.223	858.1		5.474	16.5263		5.481	7.07177		5.419	5.24429
5.444	20.7225		15.249	669.003		5.479	17.1889		5.485	7.09724		5.424	5.09507
5.449	20.0053		15.275	479.26		5.489	16.8747		5.494	7.13239		5.43	5.81452
5.459	17.7835		15.301	339.507		5.494	15.9093		5.5	6.91277		5.435	6.94564
5.464	15.2761		15.327	267.147		5.499	14.6191		5.505	6.3263		5.445	7.93419
5.47	13.3721		15.353	249.217		5.509	13.2389		5.515	5.57772		5.45	8.58259
5.475	12.2957		15.379	261.906		5.515	11.9049		5.521	4.97722		5.456	9.02566
5.485	11.7741		15.406	285.928		5.52	10.6535		5.526	4.72556		5.461	9.39832
5.491	11.4689		15.432	309.574		5.525	9.5986		5.535	4.85742		5.471	9.50173
5.496	11.2606		15.458	324.421		5.535	8.84963		5.541	5.31854		5.477	9.04939
5.501	11.3401		15.484	324.724		5.541	8.53377		5.547	6.02821		5.482	8.06227
5.511	11.7474		15.51	310.68		5.547	8.92372		5.552	6.8441		5.487	6.90067
5.516	12.2493		15.536	288.38		5.551	10.3564		5.562	7.49283		5.497	5.89784
5.526	12.4744		15.562	266.963		5.561	12.8285		5.567	7.77259		5.503	5.23773
5.532	12.3459		15.589	257.884		5.566	15.6874		5.572	7.75164		5.508	5.03071
5.537	12.2029		15.615	277.044		5.576	17.785		5.576	7.56986		5.513	5.38837
5.542	12.3649		15.641	349.193		5.582	18.1574		5.586	7.28933		5.523	6.29789
5.552	12.7297		15.667	525.569		5.587	16.8271		5.591	6.96074		5.529	7.59546
5.558	12.9962		15.693	898.117		5.592	14.698		5.601	6.80416		5.535	9.04219
5.563	13.1523		15.719	1586.86		5.602	12.7321		5.607	7.031		5.54	10.3621
5.568	13.4706		15.745	2663.34		5.608	11.3383		5.612	7.42993		5.549	11.1055
5.578	14.1418		15.772	4028.89		5.613	10.3841		5.621	7.42755		5.555	10.782
5.584	15.1356		15.798	5356		5.623	9.53734		5.627	6.65573		5.561	9.27657
5.59	17.1941		15.824	6193.56		5.628	8.55137		5.632	5.37352		5.566	7.10768
5.594	21.9688		15.85	6213.36		5.634	7.4739		5.636	4.17796		5.576	5.11224
5.604	30.7438		15.876	5419.69		5.639	6.63973		5.646	3.46191		5.581	3.9797
5.61	42.4095		15.902	4146.57		5.649	6.44898		5.652	3.25948		5.587	3.96499
5.616	52.6628		15.928	2845.21		5.655	7.18444		5.657	3.47923		5.592	4.89611
5.621	56.1578		15.955	1839.79		5.66	8.9048		5.666	4.00458		5.602	6.2426
5.63	50.7024		15.981	1224.08		5.665	11.4519		5.671	4.63655		5.607	7.4041
5.635	39.239		16.007	922.914		5.675	14.3499		5.681	5.04992		5.613	8.02052
5.645	27.3446		16.033	813.033		5.681	16.7827		5.687	4.96282		5.618	8.11247
5.651	18.8501		16.059	795.563		5.686	17.9154		5.692	4.46639		5.628	7.96331
5.656	14.1461		16.085	814.388		5.691	17.4625		5.702	4.01629		5.633	7.86145
5.666	11.6377		16.112	840.168		5.701	15.7516		5.707	4.0777		5.639	7.94169
5.671	9.93399		16.138	864.566		5.707	13.4072		5.711	4.68675		5.644	8.14347
5.675	8.67848		16.164	898.729		5.712	11.0417		5.721	5.53365		5.654	8.19798
5.679	8.20961		16.19	963.868		5.717	9.26278		5.726	6.33004		5.66	7.80161
5.689	8.51402		16.216	1067.96		5.722	8.41832		5.73	7.01338		5.665	6.95012
5.694	9.44784		16.242	1182.88		5.731	8.38167		5.74	7.55652		5.67	6.07829
5.698	10.7874		16.268	1253.97		5.737	8.66562		5.745	7.83203		5.674	5.68575
5.708	12.2851		16.295	1237.52		5.742	8.93303		5.751	7.68428		5.684	5.85546
5.713	13.7746		16.321	1132.26		5.752	9.12183		5.756	7.22313		5.69	6.16102
5.718	15.2888		16.347	974.614		5.757	9.3144		5.766	6.79443		5.696	6.10429
5.728	16.9949		16.373	811.272		5.767	9.47232		5.771	6.79598		5.701	5.57397
5.733	18.797		16.399	677.312		5.772	9.58099		5.777	7.38233		5.71	4.87205
5.743	20.2454		16.425	587.649		5.777	9.77949		5.782	8.20173		5.716	4.39234
5.749	20.9055		16.452	540.696		5.781	10.1951		5.792	8.58797		5.722	4.29157
5.754	20.6434		16.478	522.866		5.791	10.7423		5.797	8.0809		5.727	4.43222
5.763	19.6657		16.504	516.506		5.796	11.2411		5.807	6.80474		5.737	4.54102
5.768	18.2403		16.53	508.81		5.8	11.551		5.812	5.31443		5.742	4.59687
5.778	16.7225		16.556	501.522		5.81	11.4586		5.816	4.06012		5.748	4.9242
5.783	15.5496		16.582	509.755		5.816	10.7346		5.825	3.1676		5.753	5.93975
5.787	15.0126		16.608	549.026		5.822	9.59231		5.831	2.61157		5.763	7.74044
5.797	14.9048		16.635	618.691		5.827	8.71091		5.836	2.46922		5.768	10.0655
5.803	14.699		16.661	696.18		5.836	8.7385		5.846	2.85922		5.774	12.4726
5.808	14.1252		16.687	749.097		5.841	9.63379		5.851	3.69365		5.779	14.4752
5.813	13.4207		16.714	752.974		5.851	10.8326		5.861	4.58458		5.789	15.4945
5.823	13.1035		16.74	708.206		5.857	11.7571		5.866	5.18792		5.795	15.0817
5.829	13.4372		16.766	641.775		5.862	12.3242		5.871	5.47381		5.8	13.2687
5.834	14.2327		16.792	588.726		5.872	12.7572		5.881	5.66388		5.805	10.8833
5.844	14.9361		16.818	566.563		5.877	13.1014		5.886	5.84012		5.815	9.08667
5.849	14.9972		16.844	560.538		5.886	13.0515		5.896	5.78496		5.821	8.6407
5.858	14.3196		16.871	538.416		5.891	12.213		5.902	5.29857		5.826	9.40094
5.864	13.2734		16.897	480.679		5.901	10.5691		5.907	4.54371		5.831	10.5355
5.869	12.632		16.923	394.648		5.907	8.58701		5.916	3.93171		5.841	11.2205
5.879	12.9907		16.949	304.544		5.912	7.18745		5.921	3.69474		5.847	11.3095
5.884	14.25		16.975	233.808		5.916	7.17873		5.931	3.73491		5.853	11.3198
5.894	15.5997		17.001	200.291		5.92	8.8259		5.937	3.83695		5.857	11.7122
5.899	16.3104		17.027	215.806		5.93	11.6102		5.942	4.16047		5.867	12.2501
5.905	16.4059		17.054	278.404		5.935	14.557		5.952	5.1604		5.873	12.2088
5.91	16.2877		17.08	364.507		5.945	16.8626		5.957	7.23129		5.878	11.1347
5.92	15.9885		17.106	437.922		5.95	18.1804		5.963	10.1668		5.888	9.30774
5.926	15.0488		17.132	473.825		5.959	18.7154		5.968	12.9732		5.893	7.47108
5.931	13.3899		17.158	475.252		5.964	18.8022		5.978	14.3035		5.899	6.31166
5.936	11.8514		17.184	464.57		5.974	18.7718		5.983	13.4342		5.904	5.92636
5.946	11.7533		17.211	457.861		5.98	18.8685		5.993	10.9314		5.914	5.89892
5.951	13.7421		17.237	449.777		5.985	19.1841		5.998	8.22431		5.92	5.76022
5.961	17.0619		17.263	426.309		5.995	19.4374		6.004	6.6348		5.925	5.46533
5.966	20.2256		17.289	388.308		6	19.1339		6.009	6.73345		5.934	5.28544
5.971	21.9379		17.315	357.048		6.006	18.0894		6.019	8.34328		5.939	5.36544
5.981	21.8322		17.341	353.676		6.011	16.4309		6.024	10.8602		5.949	5.51579
5.986	20.4342		17.367	379.07		6.021	14.5154		6.029	13.3626		5.955	5.42614
5.99	18.5897		17.394	412.993		6.026	12.6735		6.039	14.7954		5.961	5.02617
6	16.7523		17.42	427.643		6.036	11.5076		6.045	14.4168		5.966	4.50915
6.005	14.914		17.446	407.675		6.041	11.7697		6.05	12.4822		5.975	4.08739
6.015	12.9951		17.472	363.278		6.045	13.8708		6.06	10.0345		5.981	3.81116
6.021	11.3007		17.498	327.434		6.055	17.3814		6.065	8.00885		5.987	3.60845
6.026	10.305		17.524	335.712		6.059	20.9291		6.074	6.59101		5.992	3.38794
6.031	10.1808		17.55	413.385		6.069	22.9534		6.08	5.45196		6.002	3.0768
6.041	10.617		17.577	591.616		6.075	22.6107		6.085	4.40021		6.007	2.74682
6.046	10.997		17.603	921.962		6.08	20.343		6.089	3.60755		6.013	2.59234
6.056	10.9656		17.629	1443.29		6.09	17.4564		6.099	3.31754		6.018	2.81537
6.061	10.586		17.655	2101.17		6.095	15.3689		6.105	3.44863		6.028	3.4319
6.071	10.0742		17.681	2705.69		6.1	14.8593		6.11	3.60332		6.033	4.29657
6.076	9.62307		17.707	3010.36		6.105	15.6845		6.12	3.41353		6.039	5.19117
6.085	9.3145		17.734	2874.61		6.114	16.674		6.125	2.79253		6.044	6.02152
6.091	9.18977		17.76	2365.75		6.12	16.6216		6.13	2.04243		6.054	6.83312
6.096	9.3329		17.786	1706.21		6.126	15.368		6.134	1.60875		6.06	7.74653
6.106	9.71012		17.812	1124.52		6.131	13.6782		6.144	1.82708		6.065	8.7572
6.112	10.143		17.838	740.777		6.14	12.3369		6.149	2.72817		6.07	9.60462
6.117	10.5436		17.864	556.834		6.146	11.5663		6.159	3.98198		6.08	9.88637
6.122	11.0686		17.89	513.957		6.152	11.2005		6.165	5.02867		6.086	9.38932
6.132	11.8859		17.917	552.979		6.157	10.9499		6.17	5.35597		6.091	8.37613
6.137	12.7702		17.943	641.933		6.167	10.5309		6.179	4.80647		6.096	7.44595
6.147	13.2191		17.969	765.248		6.172	9.82329		6.184	3.63248		6.106	7.0304
6.153	13.0093		17.995	906.297		6.178	9.1787		6.188	2.31768		6.112	7.0897
6.158	12.416		18.021	1045.06		6.183	9.19562		6.193	1.29938		6.117	7.18359
6.163	11.791		18.047	1170.9		6.187	10.0219		6.197	0.797184		6.127	6.84926
6.173	11.0718		18.073	1290.58		6.197	10.9961		6.201	0.815705		6.132	5.90457
6.179	10.0372		18.1	1414.32		6.202	11.149		6.205	1.23154		6.138	4.58002
6.184	8.76225		18.126	1531.83		6.212	10.0363		6.215	1.89657		6.143	3.2836
6.189	7.61295		18.152	1606.82		6.217	8.11899		6.22	2.66533		6.153	2.33416
6.199	6.78578		18.178	1604.94		6.221	6.38204		6.225	3.484		6.158	1.83868
6.205	6.26723		18.204	1521.99		6.231	5.72586		6.23	4.27206		6.164	1.7599
6.211	5.92653		18.23	1390.71		6.236	6.44531		6.239	4.90091		6.169	1.99244
6.216	5.70975		18.256	1260.23		6.24	8.16334		6.245	5.25059		6.179	2.37934
6.225	5.56816		18.283	1169.96		6.25	10.1599		6.25	5.42915		6.185	2.82969
6.231	5.65152		18.309	1131.44		6.254	11.8705		6.26	5.77301		6.19	3.34728
6.237	6.21902		18.335	1122.77		6.264	13.1341		6.265	6.56223		6.195	3.94744
6.242	7.45801		18.361	1102.63		6.269	14.0521		6.275	7.70275		6.205	4.54162
6.251	9.30227		18.387	1034.65		6.279	14.6148		6.28	8.79838		6.211	5.00341
6.257	11.5166		18.413	912.129		6.285	14.6426		6.289	9.42026		6.216	5.32124
6.263	13.9039		18.44	762.197		6.29	14.0963		6.295	9.48489		6.221	5.61481
6.268	16.1618		18.466	621.773		6.3	13.2072		6.3	9.31443		6.231	5.93379
6.278	17.9091		18.492	509.29		6.305	12.5534		6.304	9.25569		6.237	6.19835
6.283	19.0948		18.518	421.141		6.31	12.7786		6.314	9.27089		6.243	6.32947
6.288	20.1561		18.544	349.751		6.314	14.0601		6.319	9.00574		6.248	6.36683
6.298	21.5969		18.57	295.572		6.324	15.8443		6.329	8.18078		6.257	6.39405
6.303	23.1369		18.596	268.219		6.329	17.1691		6.334	6.98653		6.263	6.44695
6.313	23.7546		18.623	273.142		6.339	17.4555		6.339	6.17445		6.269	6.52389
6.319	22.6462		18.649	306.131		6.345	16.8517		6.349	6.79262		6.274	6.63571
6.324	20.1091		18.675	352.976		6.35	15.9517		6.354	9.43633		6.283	6.82327
6.333	17.2427		18.701	396.065		6.355	15.2305		6.358	13.5181		6.289	7.2241
6.338	15.0541		18.727	426.253		6.365	14.5622		6.368	17.2137		6.295	8.04113
6.348	13.8045		18.753	448.629		6.371	13.5443		6.374	18.5759		6.3	9.27247
6.354	13.3492		18.779	478.628		6.376	12.1182		6.38	16.9251		6.31	10.4122
6.359	13.5161		18.806	525.607		6.381	10.8812		6.384	13.277		6.315	10.7483
6.369	14.1632		18.832	585.784		6.391	10.4784		6.394	9.37464		6.321	10.0084
6.374	15.0908		18.858	646.368		6.396	11.1341		6.4	6.6075		6.326	8.66747
6.379	15.9604		18.884	695.161		6.406	12.4243		6.405	5.55227		6.336	7.52933
6.389	16.4212		18.91	725.955		6.412	13.7257		6.409	6.19858		6.341	7.17236
6.395	16.3952		18.936	738.287		6.417	14.5785		6.419	8.07685		6.347	7.69059
6.4	16.0771		18.962	736.047		6.422	14.8488		6.425	10.5908		6.352	8.74808
6.405	15.7606		18.989	723.838		6.432	14.6033		6.43	13.2018		6.362	9.68845
6.415	15.472		19.015	705.798		6.438	14.0331		6.435	15.4383		6.368	9.85554
6.421	15.118		19.041	684.674		6.444	13.4321		6.445	16.7417		6.373	9.0177
6.427	14.8084		19.067	661.32		6.449	13.0601		6.45	16.5666		6.378	7.5319
6.432	14.7899		19.093	637.077		6.458	12.8342		6.46	14.7638		6.388	6.01987
6.441	15.1471		19.119	615.575		6.464	12.3539		6.465	11.9291		6.394	4.88634
6.447	15.7296		19.146	602.951		6.47	11.2551		6.469	9.08114		6.399	4.16087
6.453	16.3217		19.172	599.696		6.475	9.60555		6.473	6.98286		6.404	3.74177
6.458	16.8249		19.198	599.945		6.484	7.82012		6.483	5.72517		6.414	3.60252
6.467	16.9395		19.224	595.216		6.49	6.38073		6.488	5.15752		6.42	3.78464
6.473	16.275		19.25	582.719		6.496	5.64503		6.498	5.28283		6.426	4.25366
6.479	14.7491		19.276	569.227		6.501	5.81992		6.503	6.41069		6.431	4.85387
6.484	12.9588		19.302	570.743		6.511	6.92113		6.512	8.70069		6.44	5.311
6.494	11.6908		19.329	602.701		6.516	8.75611		6.517	11.9634		6.446	5.40007
6.499	11.3798		19.355	660.174		6.521	10.8824		6.527	15.4464		6.452	5.10538
6.505	11.8771		19.381	714.823		6.531	12.6753		6.532	17.9035		6.457	4.69966
6.51	12.7029		19.407	739.146		6.537	13.5985		6.542	18.1774		6.466	4.50938
6.52	13.3069		19.433	731.907		6.542	13.6316		6.548	16.1231		6.472	4.68007
6.525	13.4073		19.459	715.263		6.547	13.3815		6.553	12.9773		6.478	5.08834
6.531	13.0832		19.485	710.973		6.557	13.6847		6.557	10.4584		6.483	5.39963
6.536	12.5965		19.512	724.76		6.563	14.9727		6.561	9.34886		6.493	5.23287
6.546	12.1109		19.538	757.066		6.568	16.9263		6.571	9.12748		6.498	4.43686
6.552	11.7214		19.564	821.081		6.578	18.5291		6.576	8.78207		6.504	3.23828
6.557	11.5347		19.59	950.602		6.583	18.8155		6.585	7.83996		6.509	2.13697
6.562	11.6869		19.616	1182.14		6.589	17.6824		6.59	6.48478		6.519	1.62024
6.572	12.1421		19.642	1528.27		6.594	15.9027		6.595	5.17811		6.524	1.9376
6.578	12.8928		19.669	1954.05		6.604	14.3387		6.604	4.15771		6.53	2.96337
6.583	13.994		19.695	2370.53		6.61	13.2731		6.61	3.50509		6.535	4.28951
6.588	15.4692		19.721	2664.79		6.615	12.5722		6.615	3.2402		6.545	5.40028
6.598	17.0141		19.747	2760.74		6.62	12.1114		6.619	3.31058		6.551	6.11868
6.604	18.2626		19.773	2663.31		6.63	11.8272		6.629	3.53705		6.556	6.69036
6.61	19.0598		19.799	2446.89		6.636	11.6682		6.635	3.69199		6.561	7.45228
6.615	19.3585		19.825	2197.94		6.641	11.5783		6.64	3.71724		6.571	8.44094
6.624	18.9082		19.852	1965.07		6.646	11.8552		6.644	3.6516		6.577	9.39472
6.63	17.5643		19.878	1757.14		6.656	13.0465		6.654	3.49549		6.582	10.0414
6.636	15.6703		19.904	1579.48		6.662	15.5725		6.659	3.21047		6.587	10.2371
6.641	14.0216		19.93	1453.38		6.667	19.142		6.668	2.88253		6.597	9.86108
6.651	13.2104		19.956	1398.78		6.672	22.7242		6.673	2.79866		6.603	8.85677
6.656	13.4489		19.982	1405.16		6.682	24.9705		6.677	3.21811		6.609	7.37223
6.662	14.5834		20.008	1431.78		6.688	25.2593		6.682	4.14607		6.614	5.82468
6.667	16.136		20.035	1434.41		6.694	24.0988		6.691	5.25791		6.623	4.69902
6.677	17.2474		20.061	1398.81		6.699	22.6023		6.697	6.1852		6.629	4.34712
6.682	17.2375		20.087	1353.69		6.708	21.4921		6.702	6.74484		6.635	4.82123
6.688	16.0725		20.113	1357.03		6.714	20.9752		6.706	7.02799		6.64	5.81239
6.693	14.2406		20.139	1484.3		6.72	21.0207		6.716	7.24581		6.65	6.63991
6.703	12.1601		20.165	1859.52		6.725	21.4642		6.721	7.77961		6.655	6.70894
6.708	10.1239		20.191	2712.41		6.735	21.8115		6.725	9.16669		6.661	5.98282
6.714	8.50603		20.218	4390.32		6.74	21.9		6.729	11.6773		6.666	4.9882
6.719	7.67053		20.244	7238.51		6.746	22.2266		6.739	14.8982		6.676	4.52881
6.729	7.55657		20.27	11329		6.751	23.6591		6.744	17.7175		6.681	5.35738
6.735	7.7383		20.296	16177.7		6.761	26.1671		6.754	18.9126		6.687	7.88561
6.74	7.79533		20.322	20715.9		6.766	28.6728		6.759	17.8902		6.692	11.7492
6.745	7.70766		20.348	23673		6.772	29.9325		6.764	15.2517		6.702	15.5467
6.755	7.68384		20.374	24226.2		6.777	29.7202		6.774	12.4389		6.707	17.5212
6.761	7.98034		20.401	22466.8		6.787	28.6366		6.779	10.5426		6.713	16.8678
6.766	8.68699		20.427	19319.5		6.793	27.1747		6.789	9.64736		6.718	14.3945
6.771	9.77281		20.453	15994.2		6.798	25.1792		6.794	9.28083		6.728	11.7752
6.781	11.0814		20.479	13398.9		6.803	22.4236		6.804	9.25842		6.734	10.2911
6.787	12.4618		20.505	11889		6.813	19.1777		6.809	9.75168		6.739	10.2382
6.793	13.7844		20.531	11357.2		6.819	16.1475		6.814	10.7146		6.744	11.174
6.798	14.7857		20.558	11451.3		6.824	13.9231		6.824	11.5427		6.754	12.2591
6.807	14.9972		20.584	11751.5		6.829	12.7328		6.83	11.5005		6.76	12.6641
6.813	14.2122		20.61	11859.7		6.839	12.2529		6.835	10.5088		6.765	12.0019
6.819	12.8648		20.636	11469.2		6.845	12.1039		6.845	9.19245		6.77	10.5113
6.824	11.7363		20.662	10473.3		6.851	12.1675		6.85	8.37828		6.78	8.89184
6.834	11.3078		20.688	9036.34		6.855	12.662		6.856	8.44466		6.786	7.93519
6.839	11.649		20.714	7505.58		6.865	13.5097		6.861	9.20685		6.792	8.12353
6.845	12.6643		20.741	6203.97		6.871	14.2738		6.871	10.0803		6.797	9.28276
6.85	14.1255		20.767	5263.76		6.877	14.6014		6.877	10.5179		6.806	10.525
6.86	15.447		20.793	4627.33		6.882	14.7423		6.882	10.3245		6.812	10.9055
6.865	16.0555		20.819	4154.98		6.891	15.2244		6.887	9.62243		6.818	10.1457
6.871	15.9217		20.845	3733.99		6.896	16.0782		6.897	8.66267		6.823	8.85396
6.876	15.5749		20.871	3325.29		6.906	16.5497		6.903	7.725		6.833	7.95904
6.886	15.388		20.897	2941.17		6.912	15.8497		6.908	7.13184		6.838	8.09551
6.891	15.3331		20.924	2602.23		6.918	14.0556		6.917	7.08248		6.844	9.20545
6.897	15.3191		20.95	2306.41		6.923	12.0495		6.923	7.53969		6.849	10.5727
6.902	15.5662		20.976	2034.37		6.932	10.5715		6.929	8.28958		6.859	11.2632
6.912	16.2677		21.002	1775.47		6.938	9.65152		6.934	9.28082		6.864	10.9138
6.918	17.3471		21.028	1545.24		6.944	8.82103		6.944	10.6515		6.87	9.98998
6.923	18.4966		21.054	1375.06		6.949	7.80352		6.949	12.4645		6.875	9.26761
6.928	19.4754		21.08	1288.84		6.959	6.70461		6.958	14.382		6.885	9.07398
6.938	20.1203		21.107	1289.37		6.964	5.93855		6.963	15.5736		6.891	9.2831
6.944	20.3321		21.133	1348.61		6.97	5.85163		6.973	15.2081		6.896	9.69403
6.949	20.0462		21.159	1410.94		6.975	6.53762		6.979	13.1881		6.901	10.1398
6.954	19.1952		21.185	1416.29		6.985	7.77583		6.985	10.4343		6.911	10.3421
6.964	17.6537		21.211	1331.91		6.99	9.28554		6.99	8.26867		6.917	10.1728
6.97	15.574		21.237	1169.85		6.996	10.8956		6.999	7.55052		6.922	9.88141
6.976	13.5232		21.264	975.664		7.001	12.5337		7.005	8.31014		6.927	9.92087
6.981	12.1943		21.29	804.533		7.011	13.981		7.01	9.85072		6.937	10.3439
6.99	11.8446		21.316	698.274		7.016	14.9536		7.02	11.1283		6.943	10.7169
6.996	12.4868		21.342	671.148		7.022	15.3074		7.026	11.273		6.949	10.5877
7.002	14.1017		21.368	707.77		7.027	15.173		7.031	10.2132		6.953	9.94288
7.007	16.5241		21.394	776.257		7.037	14.7498		7.036	8.59091		6.963	9.06482
7.017	18.9833		21.42	842.124		7.043	14.2114		7.046	7.15785		6.969	8.23411
7.022	20.4954		21.447	881.159		7.048	13.694		7.052	6.17505		6.975	7.54414
7.028	20.5764		21.473	884.007		7.053	13.301		7.057	5.49486		6.98	7.02903
7.033	19.7031		21.499	852.984		7.063	12.9384		7.062	5.01009		6.989	6.71257
7.043	18.7228		21.525	798.546		7.069	12.491		7.072	4.77219		6.995	6.7076
7.048	18.2202		21.551	736.797		7.074	11.9942		7.078	4.75924		7.001	7.14471
7.054	18.2538		21.577	684.074		7.079	11.6812		7.083	4.72276		7.006	7.97782
7.059	18.5929		21.603	647.826		7.089	11.6438		7.088	4.44992		7.016	8.87556
7.069	18.8714		21.63	621.939		7.095	11.7992		7.098	3.9954		7.021	9.48989
7.075	18.8326		21.656	595.547		7.101	11.9887		7.104	3.54564		7.027	9.73108
7.08	18.457		21.682	562.468		7.106	12.0814		7.11	3.13199		7.032	9.70309
7.085	17.8909		21.708	522.959		7.115	12.0043		7.115	2.8113		7.042	9.38679
7.095	17.1269		21.734	479.918		7.121	11.9937		7.124	2.85658		7.047	8.68971
7.101	16.0999		21.76	436.763		7.127	12.5733		7.13	3.66212		7.053	7.70028
7.106	14.9688		21.787	397.999		7.132	14.1124		7.136	5.24549		7.058	6.8421
7.111	14.1918		21.813	368.307		7.142	16.1742		7.141	6.93495		7.068	6.53865
7.121	13.9844		21.839	350.766		7.147	17.6948		7.151	7.71954		7.074	6.9022
7.127	14.1702		21.865	346.393		7.153	17.8348		7.156	7.15024		7.079	7.66403
7.132	14.4367		21.891	354.74		7.158	16.6207		7.162	5.75116		7.084	8.35074
7.137	14.8325		21.917	373.733		7.168	14.6925		7.167	4.53834		7.094	8.4977
7.147	15.5036		21.943	399.782		7.173	12.7862		7.177	4.09228		7.1	7.95968
7.153	16.3734		21.97	426.765		7.179	11.3865		7.182	4.30512		7.105	7.03847
7.159	17.0506		21.996	448.329		7.184	10.6661		7.188	4.77139		7.11	6.35803
7.164	17.2738		22.022	460.819		7.194	10.3496		7.193	5.24769		7.12	6.36086
7.173	17.1599		22.048	464.021		7.199	10.0144		7.203	5.70539		7.126	7.00359
7.179	17.2182		22.074	459.195		7.205	9.52418		7.209	6.14754		7.132	7.84799
7.185	17.933		22.1	448.344		7.21	9.27542		7.214	6.47421		7.137	8.46196
7.19	19.1729		22.126	435.935		7.22	9.80488		7.219	6.63702		7.146	8.6339
7.2	20.026		22.153	428.522		7.226	11.3771		7.229	6.63621		7.152	8.47099
7.205	19.5838		22.179	430.322		7.231	13.6977		7.235	6.41948		7.158	8.22789
7.211	17.8221		22.205	438.164		7.236	16.0753		7.24	5.91964		7.163	8.19501
7.216	15.627		22.231	440.489		7.246	17.6968		7.245	5.23847		7.172	8.55819
7.226	13.9591		22.257	425.182		7.252	18.1228		7.255	4.62982		7.178	9.39763
7.231	13.3887		22.278	387.714		7.257	17.4941		7.261	4.30419		7.184	10.6455
7.237	14.0386		22.282	334.73		7.262	16.2465		7.267	4.27648		7.189	11.8354
7.242	15.6476		22.302	280.085		7.272	14.6587		7.271	4.45462		7.199	12.196
7.252	17.3566		22.317	239.914		7.278	12.9352		7.281	4.65092		7.204	11.3103
7.258	18.0566		22.332	225.498		7.284	11.4389		7.287	4.61667		7.21	9.6455
7.263	17.1068		22.352	238.555		7.289	10.6622		7.293	4.15644		7.215	8.18502
7.268	14.8937		22.367	269.719		7.298	10.7704		7.298	3.35051		7.225	7.45082
7.278	12.3665		22.371	304.477		7.304	11.6015		7.307	2.60854		7.23	7.18069
7.284	10.4536		22.392	332.428		7.31	12.7929		7.313	2.42549		7.236	6.87112
7.289	9.67568		22.396	352.633		7.315	14.042		7.319	3.00026		7.241	6.52433
7.294	10.1323		22.4	367.851		7.325	15.0553		7.324	4.0996		7.251	6.54394
7.304	11.4196		22.404	376.363		7.33	15.6952		7.334	5.25658		7.257	7.2931
7.31	12.8709		22.43	372.782		7.336	15.9707		7.339	6.19691		7.262	8.67589
7.316	13.9175		22.445	356.957		7.341	15.8549		7.345	6.96709		7.267	10.3452
7.321	14.546		22.449	336.636		7.351	15.1521		7.35	7.70253		7.277	11.968
7.33	15.2086		22.47	321.457		7.356	13.8705		7.36	8.27754		7.283	13.5324
7.336	16.3641		22.484	315.274		7.362	12.5152		7.365	8.43857		7.288	15.2522
7.342	17.9276		22.499	315.44		7.367	11.6952		7.371	8.1104		7.293	17.0863
7.347	19.2232		22.514	318.258		7.377	11.4402		7.376	7.41326		7.303	18.5578
7.356	19.4177		22.54	322.203		7.383	11.3353		7.386	6.43112		7.309	19.2115
7.362	18.3506		22.566	326.37		7.388	11.1427		7.392	5.17659		7.315	19.1314
7.368	16.7632		22.592	327.329		7.393	11.0528		7.397	3.75564		7.32	18.6509
7.373	15.8269		22.607	320.152		7.403	11.5417		7.402	2.42865		7.329	17.6879
7.383	16.1945		22.611	301.712		7.409	13.081		7.412	1.49369		7.335	15.869
7.388	17.9662		22.626	271.931		7.414	16.9337		7.418	1.18058		7.341	13.2233
7.394	20.908		22.63	234.58		7.419	25.0485		7.423	1.5707		7.346	10.4724
7.399	24.4504		22.634	196.892		7.429	38.6895		7.428	2.58072		7.355	8.34266
7.409	27.4043		22.66	168.088		7.435	56.229		7.438	3.85979		7.361	6.94526
7.414	28.5716		22.675	155.327		7.441	72.0541		7.444	4.90139		7.367	5.83865
7.42	27.6169		22.69	158.545		7.445	79.0129		7.45	5.30775		7.372	4.69379
7.425	25.2887		22.705	168.608		7.455	73.5145		7.455	5.15379		7.382	3.54057
7.435	22.5298		22.725	173.405		7.461	58.5482		7.464	4.89772		7.387	2.69946
7.441	20.0036		22.74	168.038		7.467	41.147		7.47	5.15985		7.393	2.47362
7.446	18.2452		22.755	159.271		7.472	27.0676		7.476	6.39598		7.398	3.12125
7.451	17.852		22.759	156.396		7.481	17.9757		7.481	8.65217		7.408	4.82669
7.461	18.908		22.763	160.891		7.487	12.7397		7.49	11.3835		7.413	7.56114
7.467	20.5244		22.778	166.278		7.493	9.90316		7.496	13.5383		7.419	10.9034
7.472	21.2534		22.782	164.969		7.498	8.84617		7.502	14.1655		7.424	13.9768
7.477	20.3951		22.786	154.523		7.508	9.57986		7.507	13.1519		7.434	15.7597
7.487	18.4635		22.79	138.257		7.513	11.5906		7.517	11.2813		7.44	15.7927
7.493	16.6976		22.811	122.663		7.519	13.9249		7.522	9.50513		7.445	14.6066
7.499	16.0109		22.831	113.875		7.524	15.6293		7.528	8.26245		7.45	13.3868
7.504	16.4892		22.846	112.398		7.534	16.2612		7.533	7.42649		7.46	12.9664
7.513	17.4112		22.861	112.186		7.539	16.1062		7.543	6.67814		7.466	13.3065
7.519	18.1023		22.876	106.531		7.545	15.748		7.548	5.86151		7.471	13.7861
7.525	18.5852		22.902	95.1149		7.55	15.4897		7.554	5.11311		7.476	13.7934
7.53	19.5329		22.917	84.7624		7.56	15.0063		7.559	4.69892		7.486	12.9751
7.54	21.2524		22.921	81.8974		7.566	13.8334		7.569	4.61697		7.492	11.4527
7.545	23.2099		22.925	87.0503		7.571	12.0041		7.575	4.6029		7.498	9.72558
7.551	24.3892		22.929	97.0964		7.576	10.085		7.58	4.46555		7.503	8.2649
7.556	24.201		22.933	108.433		7.586	8.56937		7.585	4.31144		7.512	7.06997
7.566	22.9012		22.948	118.776		7.592	7.6404		7.595	4.39282		7.518	5.87345
7.571	21.3696		22.963	126.948		7.597	7.23068		7.601	4.80187		7.524	4.64195
7.577	20.4757		22.983	133.625		7.602	7.23905		7.606	5.41535		7.529	3.68941
7.582	20.4563		22.998	139.586		7.612	7.48783		7.611	6.07403		7.539	3.31837
7.592	20.679		23.002	143.038		7.618	7.72623		7.621	6.60326		7.544	3.49716
7.597	20.3108		23.006	139.372		7.624	7.70229		7.627	6.84598		7.55	3.84559
7.603	19.2486		23.021	125.009		7.629	7.38226		7.633	6.7817		7.555	3.9915
7.608	18.1627		23.025	100.762		7.638	6.88872		7.638	6.544		7.565	3.86635
7.618	17.5047		23.029	72.0631		7.644	6.42576		7.647	6.30034		7.57	3.72757
7.624	17.0698		23.05	47.4929		7.65	6.16886		7.653	6.11111		7.576	3.88102
7.629	16.4777		23.064	34.7522		7.655	6.43747		7.659	5.95506		7.581	4.49133
7.634	15.9758		23.079	38.4604		7.664	7.47119		7.664	5.74181		7.591	5.40624
7.644	16.0414		23.083	57.9342		7.67	9.30371		7.673	5.30021		7.596	6.27787
7.65	16.7482		23.087	86.9212		7.676	11.631		7.679	4.53926		7.602	6.78442
7.655	17.6577		23.092	115.306		7.681	14.0404		7.685	3.63167		7.607	6.82487
7.66	18.4357		23.112	133.196		7.691	16.1309		7.69	2.9456		7.617	6.45538
7.67	19.0619		23.116	134.92		7.696	17.6028		7.7	2.72973		7.623	5.9326
7.676	19.7393		23.12	121.536		7.702	18.2514		7.705	2.84351		7.628	5.63717
7.682	20.6719		23.124	102.134		7.707	18.0828		7.711	2.89575		7.633	5.82089
7.687	21.9717		23.151	90.4073		7.717	17.3414		7.716	2.65624		7.643	6.37315
7.696	23.4962		23.155	95.2425		7.722	16.5064		7.726	2.39515		7.649	7.04026
7.702	24.9374		23.169	113.479		7.728	16.0693		7.731	2.79321		7.654	7.77508
7.708	26.0567		23.184	132.021		7.733	16.3141		7.737	4.47405		7.659	8.89642
7.713	26.7385		23.205	139.754		7.743	17.058		7.742	7.42073		7.669	10.7179
7.723	26.797		23.22	134.906		7.749	17.907		7.752	10.6603		7.675	13.186
7.728	26.141		23.224	121.815		7.754	18.5086		7.758	12.6947		7.681	15.7703
7.734	25.0115		23.228	102.983		7.759	18.6535		7.763	12.5842		7.686	17.7531
7.739	24.0125		23.232	78.7014		7.769	17.9398		7.768	10.7829		7.695	18.4907
7.749	23.486		23.236	51.984		7.775	16.2205		7.778	8.6362		7.701	17.7065
7.754	23.4473		23.256	28.6685		7.78	14.0009		7.784	7.3102		7.707	15.6502
7.76	23.7698		23.261	13.0786		7.785	12.5195		7.789	7.10893		7.712	13.083
7.765	24.519		23.281	5.76544		7.795	12.8326		7.794	7.70506		7.722	10.7797
7.775	25.6135		23.296	5.22337		7.801	15.2007		7.804	8.59618		7.727	9.12603
7.78	26.871		23.3	11.2944		7.807	18.9183		7.81	9.36794		7.733	8.06021
7.786	28.0363		23.304	25.3124		7.812	22.8208		7.816	9.75513		7.738	7.23849
7.791	28.7326		23.319	47.2758		7.821	25.664		7.821	9.51114		7.748	6.35521
7.801	28.2889		23.323	71.5169		7.827	26.5562		7.83	8.46345		7.753	5.47112
7.807	26.4319		23.327	87.6865		7.833	25.1794		7.836	6.72699		7.759	4.96762
7.812	23.8658		23.342	87.1759		7.838	22.2429		7.842	4.80615		7.764	5.20382
7.817	21.9826		23.357	70.2848		7.847	19.1349		7.847	3.41674		7.774	5.97592
7.827	21.6836		23.361	45.9473		7.853	17.1331		7.857	3.09875		7.779	6.63561
7.833	22.8965		23.365	24.5248		7.859	16.5696		7.862	4.01535		7.785	6.68995
7.838	24.8557		23.38	11.2093		7.864	16.7658		7.868	5.87456		7.79	6.2474
7.843	26.9209		23.395	6.21007		7.874	16.6481		7.873	8.10192		7.8	5.71695
7.853	28.7842		23.399	8.02463		7.879	15.8163		7.883	9.992		7.806	5.28072
7.859	30.6526		23.403	15.4184		7.885	14.7957		7.888	11.0816		7.811	4.79915
7.865	32.8347		23.407	26.6847		7.89	14.5304		7.894	11.2977		7.816	4.26238
7.87	35.2105		23.422	37.705		7.9	15.326		7.899	10.9056		7.826	4.08909
7.879	36.8084		23.426	43.9941		7.905	16.3573		7.909	10.1993		7.832	4.9341
7.885	36.8331		23.441	44.786		7.911	17.0268		7.915	9.50645		7.837	7.21789
7.891	35.6716		23.455	45.0331		7.916	18.2977		7.92	9.21357		7.842	10.635
7.896	34.5323		23.47	51.9726		7.926	22.5059		7.925	9.5838		7.852	14.027
7.906	33.7462		23.474	68.8244		7.932	30.6572		7.935	10.4322		7.858	15.8292
7.911	32.5444		23.489	91.7662		7.937	40.7363		7.941	11.285		7.864	15.1129
7.917	30.1921		23.493	111.625		7.942	49.2764		7.946	11.7532		7.869	12.3049
7.922	26.9718		23.497	118.511		7.952	55.3475		7.951	11.7971		7.878	8.75386
7.932	23.8842		23.512	107.548		7.958	60.9477		7.961	11.5119		7.884	5.67412
7.937	21.8408		23.527	82.5298		7.963	67.8334		7.967	10.9652		7.89	3.54421
7.943	21.0652		23.547	54.1318		7.968	74.7019		7.973	10.167		7.895	2.31132
7.948	21.1034		23.552	33.3498		7.978	79.4842		7.977	9.1971		7.905	1.74216
7.958	21.097		23.556	25.3848		7.984	82.0508		7.987	8.25634		7.91	1.56113
7.964	20.4178		23.57	28.1794		7.99	82.5665		7.993	7.65743		7.916	1.50707
7.969	20.1684		23.575	34.9275		7.995	79.2731		7.999	7.66321		7.921	1.47011
7.974	23.1055		23.579	37.9981		8.004	70.8191		8.004	8.2267		7.931	1.6473
7.984	31.8747		23.583	34.0165		8.01	59.0012		8.013	8.82558		7.936	2.51661
7.99	45.7561		23.598	25.0746		8.016	48.965		8.019	8.89051		7.942	4.49177
7.995	60.0913		23.612	16.9192		8.021	45.1184		8.025	8.35361		7.947	7.46215
8	69.4745		23.617	14.8219		8.031	48.8201		8.03	7.71826		7.957	10.5251
8.01	72.8273		23.621	21.6545		8.036	57.6851		8.04	7.42476		7.963	12.3665
8.016	73.5073		23.625	37.0149		8.042	67.5383		8.045	7.41951		7.968	12.1674
8.022	74.851		23.629	56.9608		8.047	74.5764		8.051	7.37472		7.973	10.4169
8.026	76.7296		23.633	74.6236		8.057	78.3647		8.056	7.26777		7.983	8.61354
8.036	78.3943		23.648	84.279		8.062	80.6236		8.066	7.48138		7.989	8.21387
8.042	80.4803		23.652	85.6737		8.068	83.1186		8.071	8.38231		7.994	9.63894
8.048	83.5138		23.656	86.0724		8.073	85.651		8.077	9.95761		7.999	12.154
8.053	85.9594		23.66	95.609		8.083	88.4064		8.082	11.7867		8.009	14.3778
8.062	87.2484		23.664	119.295		8.089	92.524		8.092	13.1062		8.015	15.2228
8.068	88.7991		23.668	151.735		8.094	97.8719		8.098	13.1488		8.02	14.5404
8.074	91.2361		23.673	179.611		8.099	101.878		8.103	11.7404		8.025	13.0955
8.079	91.6689		23.687	190.528		8.109	103.176		8.108	9.61291		8.035	11.7543
8.089	88.2445		23.702	180.395		8.115	103.364		8.118	7.81455		8.041	10.8452
8.094	83.1566		23.717	154.54		8.12	103.545		8.124	6.77802		8.047	10.1894
8.1	81.3149		23.721	123.5		8.125	100.461		8.129	6.1038		8.052	9.67749
8.105	85.3364		23.736	95.2469		8.135	89.856		8.134	5.26833		8.061	9.56142
8.115	95.5171		23.74	71.6353		8.141	71.9842		8.144	4.21143		8.067	10.0417
8.12	109.749		23.744	50.8026		8.146	52.2741		8.15	3.30266		8.073	10.8315
8.126	122.913		23.748	32.1808		8.151	36.3068		8.156	2.91872		8.078	11.3971
8.131	127.868		23.752	17.3369		8.161	26.5434		8.161	3.19621		8.088	11.2646
8.141	122.102		23.767	7.71614		8.167	21.8622		8.17	4.14413		8.093	10.3595
8.147	109.901		23.771	2.7743		8.173	20.9848		8.176	5.67		8.099	9.03145
8.152	97.9678		23.786	0.819107		8.178	23.9434		8.182	7.57943		8.104	8.30415
8.157	88.8251		23.801	0.372026		8.187	32.0308		8.187	9.63525		8.114	9.28474
8.167	81.8622		23.805	0.753845		8.193	44.625		8.196	11.4339		8.119	12.3034
8.173	76.7093		23.809	2.55326		8.199	58.9425		8.202	12.4497		8.125	16.3017
8.178	73.2108		23.83	7.1694		8.204	71.5998		8.208	12.3583		8.13	19.2219
8.183	69.1941		23.844	16.2666		8.214	81.8937		8.213	11.4286		8.14	19.1976
8.193	62.4113		23.848	30.4706		8.219	91.193		8.223	10.3166		8.146	15.9131
8.199	52.8569		23.853	48.8241		8.225	99.9913		8.228	9.48487		8.151	10.8766
8.205	44.3051		23.857	69.32		8.23	106.708		8.234	8.95754		8.156	6.1757
8.21	41.3311		23.861	90.5383		8.24	111.467		8.239	8.5926		8.166	3.25042
8.219	47.214		23.876	110.402		8.245	117.183		8.249	8.20874		8.172	2.47555
8.225	61.458		23.89	124.432		8.251	124.851		8.254	7.60567		8.177	3.55631
8.231	80.2581		23.895	127.075		8.256	130.047		8.26	6.68895		8.182	5.86423
8.236	98.0881		23.921	116.945		8.266	127.871		8.265	5.65864		8.192	8.34929
8.245	112.096		23.936	98.9597		8.272	117.972		8.275	4.98349		8.198	9.90083
8.251	122.157		23.95	81.394		8.277	102.939		8.281	5.08673		8.204	9.85789
8.257	129.01		23.965	70.2743		8.282	84.02		8.286	6.08072		8.208	8.48277
8.262	132.398		23.98	65.3264		8.292	62.3414		8.291	7.77652		8.218	6.51675
8.272	134.08		23.984	61.4919		8.298	41.2034		8.301	9.62795		8.224	4.72856
8.277	137.636		23.988	55.3552		8.303	25.4531		8.307	10.7394		8.23	3.69636
8.283	142.604		24.003	49.2514		8.308	17.2531		8.312	10.3188		8.235	3.90926
8.288	141.984		24.018	48.2227		8.318	14.8816		8.317	8.3735		8.244	5.53256
8.298	130.044		24.022	54.6421		8.324	14.4135		8.327	5.89915		8.25	8.23249
8.303	109.307		24.026	66.8016		8.33	13.3229		8.333	4.28694		8.256	11.233
8.309	87.3532		24.041	82.0987		8.335	11.518		8.339	4.47668		8.261	13.6279
8.314	68.5286		24.055	98.4296		8.344	10.2345		8.344	6.50693		8.271	14.7628
8.324	52.9136		24.06	112.922		8.35	10.1349		8.353	9.39525		8.276	14.4297
8.33	39.8799		24.074	122.005		8.356	10.9533		8.359	11.5492		8.282	12.8809
8.335	30.6083		24.101	123.421		8.361	11.8783		8.365	11.7126		8.287	10.8232
8.34	26.1865		24.115	118.553		8.371	12.1628		8.37	9.88814		8.297	9.04327
8.35	26.3643		24.119	111.234		8.376	11.5862		8.379	7.20671		8.302	7.89072
8.356	29.2259		24.124	107.083		8.382	10.6016		8.385	5.08579		8.308	7.10757
8.361	33.0022		24.128	111.79		8.387	9.83287		8.391	4.35183		8.313	6.47554
8.366	36.4372		24.143	126.701		8.397	9.57133		8.396	5.26538		8.323	6.27748
8.376	38.5578		24.157	144.758		8.402	9.5154		8.406	7.6833		8.329	7.3039
8.382	38.3745		24.161	152.537		8.408	9.22995		8.411	11.0227		8.334	10.024
8.388	35.7078		24.166	139.727		8.413	8.56132		8.417	14.2359		8.339	14.1332
8.393	31.6554		24.18	107.801		8.423	7.78203		8.422	16.2296		8.349	18.4455
8.402	27.7712		24.184	69.03		8.428	7.34872		8.432	16.4732		8.355	21.4422
8.408	25.029		24.189	36.2935		8.434	7.6518		8.437	15.3254		8.36	22.0726
8.414	23.3249		24.193	15.6125		8.439	8.81427		8.443	13.7142		8.365	20.2814
8.419	22.1372		24.197	5.66772		8.449	10.4108		8.448	12.4742		8.375	16.9565
8.428	21.3538		24.201	2.56338		8.455	11.9907		8.458	11.7663		8.381	13.484
8.434	21.6671		24.205	4.02794		8.46	13.8026		8.464	11.1947		8.387	11.1546
8.44	23.626		24.209	10.5745		8.465	17.0288		8.469	10.395		8.392	10.7353
8.445	26.3445		24.213	24.3461		8.475	22.4188		8.474	9.6378		8.401	12.0103
8.455	27.4429		24.217	45.3508		8.481	29.1019		8.484	9.54437		8.407	14.1097
8.46	25.2967		24.232	68.5891		8.486	35.0686		8.49	10.5372		8.413	16.1639
8.466	20.627		24.236	84.3847		8.491	38.9442		8.495	12.3677		8.418	17.8665
8.471	16.2821		24.251	85.4546		8.501	40.8923		8.5	14.267		8.427	19.0411
8.481	15.0591		24.255	73.5954		8.507	41.94		8.51	15.3732		8.433	19.4387
8.486	18.632		24.259	58.5849		8.513	43.07		8.516	15.2782		8.439	18.8598
8.492	26.7545		24.274	49.3448		8.518	44.864		8.522	14.2971		8.444	17.6152
8.497	36.8703		24.289	46.6474		8.527	47.0847		8.527	13.3272		8.454	16.4229
8.507	44.7368		24.293	44.5508		8.533	48.4575		8.536	13.0267		8.459	15.8381
8.513	47.2135		24.308	37.783		8.539	47.6106		8.542	13.3648		8.465	15.8308
8.518	44.402		24.312	26.7642		8.544	44.3893		8.548	13.8529		8.47	15.9122
8.523	39.3212		24.327	16.1706		8.554	39.6812		8.553	14.0867		8.48	15.6831
8.533	35.1198		24.331	10.5781		8.559	34.7253		8.563	13.9062		8.485	15.2709
8.539	33.0751		24.346	13.2168		8.565	30.5104		8.568	13.3716		8.491	15.0782
8.544	32.6364		24.35	26.143		8.57	27.9603		8.574	12.7007		8.496	15.2814
8.549	32.7013		24.354	49.7618		8.58	27.5049		8.579	12.3572		8.506	15.3784
8.559	32.366		24.374	79.8964		8.585	28.9326		8.589	12.7793		8.512	14.9247
8.565	31.3239		24.379	107.213		8.591	31.4927		8.594	13.9688		8.517	14.1383
8.571	29.6805		24.399	121.167		8.596	34.0374		8.6	15.4294		8.522	13.8147
8.576	27.9549		24.403	116.632		8.606	35.322		8.605	16.3637		8.532	14.4345
8.585	26.2258		24.424	96.3628		8.612	34.8643		8.615	16.0285		8.538	15.8537
8.591	24.2379		24.444	68.403		8.617	33.4206		8.62	14.1239		8.543	17.4454
8.597	21.9796		24.465	41.6876		8.622	32.6311		8.626	11.0801		8.548	18.4569
8.602	20.1176		24.479	22.2152		8.632	33.4395		8.631	7.93652		8.558	18.2307
8.612	19.6061		24.483	12.5151		8.638	35.4327		8.641	5.56804		8.564	16.663
8.617	21.1674		24.498	12.6216		8.643	37.3791		8.647	4.24942		8.57	14.3285
8.623	24.8617		24.502	21.4969		8.648	38.0861		8.652	3.82918		8.575	12.021
8.628	29.7099		24.506	36.3645		8.658	36.7857		8.657	4.18988		8.584	10.039
8.638	33.5135		24.521	51.0562		8.664	33.763		8.667	5.30627		8.59	8.23442
8.643	34.0277		24.525	59.4437		8.669	30.4161		8.673	7.09975		8.596	6.51566
8.649	30.7622		24.54	59.9025		8.674	28.3186		8.678	9.26061		8.601	5.2573
8.654	25.7962		24.544	58.7444		8.684	27.7899		8.683	11.248		8.61	4.97059
8.664	22.0757		24.559	64.5942		8.69	28.1117		8.693	12.4191		8.616	5.95354
8.669	21.1547		24.585	80.2872		8.696	28.7885		8.699	12.3257		8.622	7.96771
8.675	22.3712		24.589	99.4544		8.701	29.8759		8.705	11.0676		8.627	10.3421
8.68	24.1421		24.604	112.189		8.71	30.9945		8.71	9.26493		8.637	12.2088
8.69	25.3343		24.619	112.874		8.716	30.9718		8.719	7.65683		8.642	12.9353
8.696	26.1677		24.634	105.166		8.722	28.7444		8.725	6.74825		8.648	12.4275
8.701	27.6893		24.649	98.6874		8.727	24.5848		8.731	6.73418		8.653	11.119
8.706	30.4297		24.653	99.6815		8.737	19.7353		8.736	7.44422		8.663	9.74784
8.716	33.7264		24.657	106.261		8.742	15.4981		8.746	8.38714		8.668	8.93521
8.722	36.2618		24.683	112.054		8.748	12.666		8.751	9.07249		8.674	10.0225
8.727	38.3034		24.709	113.827		8.753	11.568		8.757	9.33772		8.679	15.0649
8.732	42.1889		24.73	113.907		8.763	11.989		8.762	9.46382		8.689	25.9156
8.742	50.4327		24.75	115.355		8.768	13.3887		8.772	9.73104		8.695	41.6375
8.748	62.6457		24.765	118.159		8.774	15.2572		8.777	10.1917		8.7	57.5961
8.754	73.8903		24.769	119.942		8.779	17.4746		8.783	10.6988		8.705	67.9872
8.759	77.4116		24.795	120.255		8.789	20.0432		8.788	11.0458		8.715	70.6962
8.768	69.8849		24.799	119.154		8.795	22.7039		8.798	10.9892		8.721	68.5422
8.774	54.4023		24.803	113.94		8.8	24.9011		8.803	10.4886		8.726	64.8806
8.78	37.6347		24.818	100.392		8.805	26.1944		8.809	9.83517		8.731	59.8638
8.785	24.836		24.844	80.9091		8.815	26.5733		8.814	9.4527		8.741	52.0048
8.795	17.2858		24.848	66.9661		8.821	26.498		8.824	9.46754		8.747	41.8849
8.8	13.6941		24.863	72.8003		8.826	26.7471		8.83	9.66138		8.753	32.2855
8.806	12.3288		24.867	105.571		8.831	27.9203		8.835	9.7378		8.758	25.4149
8.811	12.1604		24.882	158		8.841	29.6395		8.84	9.51635		8.767	21.4562
8.821	12.9954		24.886	209.672		8.847	30.6594		8.85	8.92372		8.773	19.1394
8.826	14.7106		24.901	237.434		8.853	30.0537		8.856	8.01773		8.779	17.6072
8.832	17.1226		24.916	228.72		8.858	28.1661		8.861	6.95345		8.784	16.6237
8.837	19.5825		24.92	187.724		8.867	25.9983		8.866	6.00458		8.794	16.1852
8.847	21.0757		24.924	131.086		8.873	24.1966		8.876	5.34721		8.799	15.8203
8.853	20.993		24.939	77.4588		8.879	22.8041		8.882	5.03866		8.805	15.0718
8.858	19.7005		24.943	38.4059		8.884	21.802		8.888	5.00539		8.81	13.9145
8.863	18.3898		24.947	15.8291		8.893	21.0908		8.893	5.12585		8.82	12.8025
8.873	17.92		24.962	5.47364		8.899	20.4594		8.902	5.21982		8.825	12.3729
8.879	18.2591		24.966	2.12662		8.905	19.8133		8.908	5.22137		8.831	12.895
8.884	18.7991		24.981	2.91511		8.91	19.4247		8.914	5.21199		8.836	14.058
8.889	19.2366		25.001	7.4538		8.92	19.575		8.919	5.3231		8.846	15.1155
8.899	19.6816		25.016	17.3305		8.925	20.2482		8.929	5.62424		8.851	15.5226
8.905	20.4219		25.031	33.5386		8.931	21.2144		8.934	6.16097		8.857	15.3728
8.911	21.505		25.046	54.2876		8.936	22.3691		8.94	6.96869		8.862	15.2728
8.915	22.6883		25.05	75.1244		8.946	24.0007		8.945	8.14486		8.872	15.4808
8.925	23.3719		25.054	91.202		8.951	26.8016		8.955	9.77688		8.878	15.5451
8.931	23.069		25.058	100.385		8.957	31.4221		8.96	11.9624		8.883	14.7631
8.937	21.9144		25.062	103.292		8.962	37.3475		8.966	14.639		8.888	12.993
8.942	20.7173		25.066	100.207		8.972	42.23		8.971	17.2255		8.898	10.7223
8.951	20.0781		25.07	89.497		8.978	43.2335		8.981	18.4956		8.904	8.7052
8.957	19.8737		25.091	70.7682		8.983	39.4885		8.987	17.4065		8.909	7.48044
8.963	19.5533		25.106	48.3153		8.988	33.2321		8.992	14.1034		8.914	7.47797
8.968	19.0791		25.11	29.8712		8.998	27.7759		8.997	10.0589		8.924	8.99471
8.978	18.9642		25.114	22.6748		9.004	25.2002		9.007	7.02208		8.93	12.1591
8.983	19.5018		25.129	29.9074		9.009	25.4856		9.013	6.08452		8.936	16.6244
8.989	20.2009		25.133	50.9225		9.014	27.4788		9.018	7.32036		8.941	21.3335
8.994	20.4591		25.137	79.8193		9.024	29.7455		9.023	9.85791		8.95	24.7515
9.004	20.2016		25.141	106.381		9.03	31.288		9.033	12.2598		8.956	25.7356
9.009	19.8733		25.145	120.417		9.036	31.7536		9.039	13.2819		8.962	24.2761
9.015	19.8615		25.16	116.724		9.041	31.162		9.044	12.5212		8.967	21.3421
9.02	20.2833		25.164	97.5759		9.05	29.5326		9.049	10.5931		8.977	17.9513
9.03	20.8024		25.168	70.262		9.056	26.9267		9.059	8.56265		8.982	14.745
9.036	20.9009		25.183	43.1817		9.062	23.7564		9.065	7.33672		8.988	12.1958
9.041	20.2273		25.187	22.5683		9.067	20.7414		9.071	7.29229		8.993	10.7828
9.046	18.8481		25.191	10.7399		9.077	18.3498		9.076	8.18334		9.003	10.7353
9.056	16.9192		25.206	7.55397		9.082	16.7425		9.085	9.25984		9.008	11.9312
9.062	14.6553		25.21	13.1641		9.088	15.9038		9.091	9.78739		9.014	13.9543
9.067	12.4104		25.214	29.4998		9.093	15.9015		9.097	9.49354		9.019	16.2393
9.072	10.705		25.229	57.4046		9.103	16.4763		9.102	8.74637		9.029	17.9461
9.082	9.97148		25.249	93.3657		9.108	17.2097		9.112	8.10661		9.035	18.3126
9.088	10.3986		25.264	127.521		9.114	17.778		9.117	8.00765		9.04	17.2319
9.094	11.8528		25.268	148.66		9.119	18.1873		9.123	8.53923		9.045	15.3647
9.099	13.8805		25.272	150.764		9.129	18.4624		9.128	9.48053		9.055	13.4756
9.108	15.6965		25.287	135.473		9.134	18.5839		9.138	10.4317		9.061	11.8373
9.114	16.6595		25.302	108.971		9.14	18.6366		9.143	11.1306		9.066	10.3773
9.12	16.7283		25.306	79.2919		9.145	18.8737		9.149	11.5556		9.071	9.09044
9.125	16.4362		25.327	54.7333		9.155	19.4432		9.154	11.796		9.081	8.11725
9.134	16.3007		25.347	41.6173		9.161	20.2159		9.164	11.8135		9.087	7.68676
9.14	16.5056		25.351	40.8372		9.166	20.9418		9.17	11.5651		9.092	8.03237
9.146	17.0498		25.355	46.6408		9.171	21.6082		9.175	11.1441		9.097	9.22921
9.151	17.9528		25.36	50.9976		9.181	22.1577		9.18	10.6578		9.107	10.9134
9.161	19.1214		25.364	50.2926		9.187	22.359		9.19	9.96713		9.113	12.4046
9.166	20.4622		25.368	47.462		9.192	21.9668		9.196	8.88447		9.119	13.206
9.172	22.0212		25.383	47.4185		9.197	20.9565		9.201	7.47046		9.124	13.4302
9.177	23.8002		25.397	50.2572		9.207	19.3892		9.206	6.11621		9.133	13.5147
9.187	25.1542		25.418	51.1877		9.213	17.4507		9.216	5.19224		9.139	13.7933
9.192	25.1374		25.433	47.4651		9.219	15.6117		9.222	4.92876		9.145	14.3215
9.198	23.416		25.437	42.8773		9.224	14.5414		9.228	5.34237		9.15	14.8618
9.203	20.8548		25.451	44.6414		9.233	14.5322		9.232	6.19442		9.16	14.9536
9.213	18.7974		25.456	55.5924		9.239	15.6044		9.242	6.97036		9.165	14.1835
9.219	18.2351		25.46	69.3797		9.245	17.8752		9.248	7.26679		9.171	12.6151
9.224	19.2789		25.464	75.1086		9.25	21.5288		9.254	7.07111		9.176	10.9076
9.229	21.0457		25.468	66.8521		9.26	26.0247		9.259	6.67901		9.186	9.84794
9.239	22.0769		25.472	48.8836		9.265	29.7414		9.268	6.30942		9.191	9.82306
9.245	21.5165		25.476	32.0987		9.271	30.8611		9.274	6.01425		9.197	10.6332
9.25	19.8063		25.48	26.8815		9.276	28.9779		9.28	5.77089		9.202	11.7526
9.255	18.427		25.501	39.8197		9.286	25.3355		9.285	5.53835		9.212	12.5956
9.265	18.6084		25.521	72.2794		9.291	21.7908		9.295	5.25246		9.218	12.9081
9.271	20.6032		25.525	117.394		9.297	19.5297		9.3	5.0051		9.223	12.871
9.277	23.6125		25.53	159.369		9.302	18.6694		9.306	5.04438		9.228	12.8072
9.282	26.3525		25.544	180.546		9.312	18.5621		9.311	5.5666		9.238	12.7243
9.291	27.5563		25.548	174.149		9.317	18.5497		9.321	6.42655		9.244	12.4132
9.297	26.8798		25.563	150.062		9.323	18.3994		9.326	7.267		9.249	11.8799
9.303	25.0832		25.578	125.013		9.328	18.2057		9.332	7.7722		9.254	11.4279
9.308	23.5003		25.582	109.042		9.338	18.0686		9.337	7.81559		9.264	11.2999
9.318	22.8222		25.597	101.07		9.344	18.2076		9.347	7.57126		9.27	11.6171
9.323	22.8422		25.601	95.2681		9.349	19.9641		9.353	7.45584		9.275	12.4821
9.329	23.0214		25.616	87.8083		9.354	25.7413		9.358	8.65353		9.28	13.9335
9.334	23.0562		25.62	77.7226		9.364	37.7476		9.363	12.7702		9.29	15.7428
9.344	23.1321		25.635	64.6548		9.37	55.5048		9.373	20.9207		9.296	17.3917
9.349	23.7122		25.65	48.6064		9.375	74.0059		9.379	32.1984		9.302	19.2064
9.355	26.0896		25.654	31.6364		9.38	85.4647		9.384	42.7358		9.307	22.6956
9.36	32.1953		25.658	17.2261		9.39	84.4177		9.389	47.3246		9.316	29.573
9.37	43.3037		25.673	7.72629		9.396	72.1738		9.399	43.2863		9.322	39.5661
9.375	58.0429		25.677	2.76993		9.402	55.6299		9.405	32.8701		9.328	48.9841
9.381	71.4123		25.692	0.817817		9.407	41.9201		9.411	21.2295		9.333	52.4765
9.386	77.1095		25.696	0.193426		9.416	33.9506		9.415	12.3799		9.343	47.3156
9.396	71.951		25.71	0		9.422	30.4475		9.425	7.2195		9.348	36.0073
9.402	58.7022		25.725	0		9.428	28.7816		9.431	4.62347		9.354	24.081
9.407	43.8216		25.746	0		9.433	27.358		9.436	3.26721		9.359	15.7035
9.412	32.6216		25.772	0		9.443	26.115		9.446	2.43797		9.369	11.7492
9.422	26.4141		25.792	0		9.448	25.2293		9.451	2.06322		9.374	10.8691
9.428	23.6325		25.796	0		9.454	25.7188		9.457	2.0576		9.38	12.326
9.433	22.4725		25.801	0		9.459	29.3222		9.462	2.44317		9.385	16.959
9.438	22.0699		25.815	0		9.469	37.6983		9.472	3.09759		9.395	26.3116
9.448	22.4021		25.836	0.182659		9.474	50.1384		9.478	3.76245		9.401	39.6447
9.454	23.1599		25.851	0.772295		9.48	61.9326		9.483	4.15917		9.406	52.2884
9.46	24.0958		25.855	2.61575		9.485	66.6947		9.488	4.1662		9.411	57.6278
9.465	25.0743		25.869	7.09707		9.495	61.6956		9.498	3.89221		9.421	52.3767
9.474	25.8344		25.874	15.4253		9.501	50.6567		9.504	3.62951		9.427	39.7696
9.48	25.9213		25.878	26.857		9.506	41.256		9.509	3.67817		9.432	26.6499
9.486	25.1923		25.882	37.735		9.511	39.487		9.514	4.1265		9.437	17.9259
9.491	24.1814		25.886	43.0208		9.521	46.5344		9.524	5.01528		9.447	14.0789
9.501	23.5593		25.901	41.4174		9.527	59.0462		9.53	6.36648		9.453	12.8804
9.506	23.5176		25.916	37.5981		9.532	70.5081		9.536	9.19338		9.459	12.1465
9.512	24.6998		25.942	38.7707		9.537	74.0313		9.541	15.3664		9.464	10.9672
9.517	28.9296		25.956	47.9676		9.547	66.9175		9.55	26.4948		9.473	9.62081
9.527	38.144		25.961	60.4542		9.553	52.5539		9.556	41.5513		9.479	8.40054
9.532	52.2047		25.965	68.1656		9.559	38.6795		9.562	55.3769		9.485	7.6373
9.538	67.2296		25.969	68.6689		9.563	32.0457		9.567	61.0139		9.49	7.53716
9.543	77.0316		25.989	68.3022		9.573	35.6021		9.576	55.0842		9.499	8.3223
9.553	77.2737		26.004	76.4564		9.579	47.6785		9.582	40.8716		9.505	10.1831
9.559	68.3665		26.008	94.9941		9.585	64.181		9.588	25.4297		9.511	13.18
9.564	54.3959		26.023	115.637		9.59	81.2609		9.593	14.1446		9.516	17.0735
9.569	39.8735		26.027	126.556		9.599	98.2337		9.603	8.23248		9.526	21.1662
9.579	27.6178		26.031	121.26		9.605	115.466		9.608	6.12398		9.531	24.2888
9.585	18.7815		26.052	101.414		9.611	130.345		9.614	5.81055		9.537	27.0938
9.59	13.464		26.072	75.0643		9.616	136.713		9.619	5.94655		9.542	32.7631
9.595	11.2076		26.098	52.0252		9.626	131.364		9.629	6.05218		9.552	45.161
9.605	11.3716		26.113	40.1413		9.631	117.941		9.634	6.00206		9.557	64.2726
9.611	13.1827		26.128	41.8689		9.637	103.334		9.64	6.28478		9.563	83.2503
9.617	15.9798		26.132	54.6789		9.642	91.7362		9.645	7.52747		9.568	91.8505
9.621	19.1567		26.136	74.1815		9.652	84.8163		9.655	9.87038		9.578	84.8545
9.631	21.9244		26.14	97.4855		9.657	83.0604		9.661	12.5458		9.584	66.5769
9.637	23.873		26.155	121.656		9.663	85.3646		9.666	14.3637		9.589	47.4626
9.643	25.163		26.176	140.844		9.668	87.9977		9.671	14.687		9.594	36.1551
9.648	26.103		26.19	146.725		9.678	88.2972		9.681	13.9133		9.604	35.7369
9.657	26.3499		26.194	136.223		9.684	86.4035		9.687	12.9846		9.61	43.8877
9.663	25.0712		26.199	115.121		9.689	83.0918		9.692	12.5776		9.615	55.4224
9.669	21.9153		26.203	95.4214		9.694	76.5206		9.702	12.637		9.62	65.0308
9.674	17.5835		26.217	87.3388		9.704	64.5964		9.707	12.5915		9.63	70.7507
9.684	13.2639		26.232	92.9947		9.71	48.5874		9.713	11.8808		9.636	73.4772
9.689	9.9259		26.236	105.599		9.715	32.8601		9.718	10.4423		9.642	73.8741
9.695	7.95076		26.251	115.975		9.72	20.9888		9.728	8.69433		9.647	69.8446
9.7	7.37815		26.277	119.58		9.73	13.9738		9.733	7.31056		9.656	59.3033
9.71	8.05962		26.292	119.271		9.736	10.7287		9.739	6.89102		9.662	44.0021
9.715	10.0585		26.296	120.078		9.742	9.99782		9.744	7.64781		9.668	28.718
9.721	13.5322		26.322	123.007		9.747	10.8829		9.754	9.2294		9.673	17.3738
9.726	18.3865		26.327	123.102		9.756	12.7835		9.76	10.9372		9.682	11.0396
9.736	23.6261		26.331	114.703		9.762	14.8197		9.765	12.0533		9.688	8.50672
9.742	27.8736		26.335	96.2772		9.768	16.2652		9.77	12.1043		9.694	8.24588
9.747	30.3604		26.35	72.9299		9.773	16.8496		9.78	10.949		9.699	8.89738
9.752	31.6933		26.37	53.5378		9.782	17.0093		9.786	8.88809		9.709	9.59266
9.762	33.3817		26.374	46.8535		9.788	17.6909		9.791	6.5327		9.714	9.76074
9.768	36.051		26.389	56.518		9.794	20.6116		9.796	4.66239		9.72	9.54819
9.773	40.6102		26.409	79.1651		9.799	27.7076		9.806	3.90815		9.725	9.26993
9.778	49.4136		26.414	106.061		9.809	40.008		9.812	4.52063		9.735	8.9621
9.788	65.6983		26.428	126.7		9.814	55.5974		9.817	6.15334		9.74	8.5035
9.794	89.0701		26.432	132.415		9.82	69.785		9.822	7.91818		9.746	7.97685
9.8	111.305		26.437	119.886		9.825	78.0719		9.832	8.71075		9.751	7.76582
9.805	119.758		26.451	93.6934		9.835	80.2906		9.838	8.0506		9.761	8.34553
9.814	108.062		26.456	65.2571		9.84	80.1275		9.844	6.41548		9.767	9.91162
9.82	82.2392		26.46	45.9381		9.846	80.8147		9.849	4.93224		9.772	13.2482
9.826	57.2108		26.474	39.8939		9.851	82.2248		9.858	4.45757		9.777	19.8072
9.831	46.5928		26.479	42.679		9.861	83.8096		9.863	5.05635		9.787	30.8504
9.84	55.9266		26.483	47.2492		9.867	86.6441		9.873	6.11967		9.793	45.387
9.846	80.7701		26.487	51.616		9.872	92.5083		9.878	7.00148		9.798	58.724
9.852	107.543		26.491	62.4042		9.877	101.577		9.888	7.51762		9.803	64.4243
9.857	120.045		26.511	88.2529		9.887	113.579		9.894	8.01407		9.813	59.2613
9.867	110.973		26.516	128.69		9.893	127.434		9.899	8.85049		9.819	46.1714
9.872	86.4022		26.52	169.027		9.898	137.989		9.908	9.84392		9.825	31.6731
9.878	61.044		26.534	187.81		9.903	136.32		9.914	10.3126		9.83	20.7906
9.883	47.0672		26.539	173.156		9.913	117.819		9.92	9.74205		9.839	14.6688
9.893	48.7733		26.543	132.094		9.919	88.2418		9.925	8.33377		9.845	11.9545
9.898	62.8336		26.563	85.4474		9.925	59.4709		9.935	6.78264		9.851	10.976
9.904	80.2246		26.567	52.5774		9.93	39.5658		9.94	5.63696		9.856	10.6164
9.909	90.0515		26.571	41.7754		9.939	29.3208		9.946	5.04218		9.866	10.7048
9.919	86.4665		26.592	49.0937		9.945	25.2801		9.951	4.8397		9.871	11.1592
9.925	71.7345		26.596	63.3735		9.951	26.2317		9.961	4.84349		9.877	13.8504
9.93	54.838		26.611	73.5873		9.956	34.4807		9.966	4.96611		9.882	22.2048
9.935	44.4772		26.637	75.2512		9.966	53.9407		9.971	5.13956		9.892	39.2757
9.945	44.3666		26.652	72.6738		9.971	83.591		9.981	5.19217		9.897	63.5675
9.951	52.4304		26.667	73.3518		9.977	115.676		9.987	4.98375		9.903	86.3596
9.956	62.2305		26.681	81.1336		9.982	139.234		9.993	4.61949		9.908	95.6679
9.961	66.4149		26.685	94.4043		9.992	149.454		9.998	4.41423		9.918	85.6575
9.971	61.9131		26.69	107.738		9.997	150.364		10.007	4.60988		9.923	61.9505
9.977	51.607		26.694	115.019		10.003	148.295		10.013	5.16776		9.929	36.5381
9.983	43.3304		26.72	112.643		10.008	145.107		10.019	5.90411		9.934	18.4518
9.988	44.3112		26.74	101.299		10.018	141.146		10.024	6.59418		9.944	10.0291
9.997	57.2301		26.761	83.6086		10.023	139.086		10.033	7.24776		9.95	9.3799
10.003	78.2639		26.776	63.7878		10.029	140.936		10.039	8.04337		9.955	14.5099
10.009	97.5365		26.78	47.4516		10.034	143.444		10.045	10.1517		9.96	24.4063
10.014	104.041		26.784	40.2616		10.044	141.848		10.05	15.4539		9.97	38.2381
10.023	93.6907		26.788	43.3032		10.05	134.871		10.06	25.4469		9.976	53.0841
10.029	73.6375		26.792	50.8572		10.055	124.002		10.065	39.1587		9.981	64.2767
10.034	57.2007		26.796	54.1514		10.06	108.918		10.071	52.0204		9.986	67.1446
10.044	53.7413		26.8	47.8353		10.07	89.1302		10.076	57.8469		9.996	60.8465
10.05	62.6899		26.804	34.1342		10.076	67.2706		10.086	53.4251		10.002	49.3583
10.055	74.894		26.819	19.6049		10.081	50.9289		10.091	41.2852		10.008	40.8689
10.06	79.4665		26.823	9.0201		10.086	47.6327		10.097	27.4824		10.013	43.6863
10.07	71.4383		26.827	3.32452		10.096	60.5244		10.102	16.9809		10.022	62.4261
10.076	54.7891		26.842	1.26586		10.102	85.0878		10.112	11.1585		10.028	93.8484
10.081	37.332		26.846	1.43421		10.108	109.509		10.118	8.68539		10.034	124.92
10.086	24.9841		26.851	4.07135		10.113	119.748		10.123	7.62431		10.039	138.585
10.096	19.1061		26.855	11.0464		10.122	109.902		10.128	6.65175		10.049	126.519
10.102	18.2633		26.869	24.0091		10.128	86.6641		10.138	5.4349		10.054	95.7577
10.108	20.3064		26.874	41.8022		10.134	64.823		10.144	3.94919		10.06	62.974
10.113	23.1758		26.888	58.3034		10.139	56.4027		10.149	2.79335		10.065	41.8722
10.122	25.5526		26.892	65.1416		10.149	65.6357		10.154	2.6311		10.075	36.6139
10.128	26.8043		26.897	58.6459		10.154	88.5203		10.164	4.81175		10.08	43.0909
10.134	29.1948		26.901	43.4712		10.16	116.901		10.17	11.1988		10.086	52.7689
10.139	37.5048		26.905	30.0437		10.165	142.882		10.175	23.2534		10.091	56.9713
10.149	56.8134		26.909	28.5615		10.175	164.9		10.185	39.7479		10.101	52.2298
10.154	87.1496		26.913	45.2959		10.18	185.012		10.19	55.1654		10.107	41.1652
10.16	121.244		26.917	80.9187		10.186	202.485		10.195	62.0467		10.112	30.8372
10.165	147.974		26.938	128.135		10.191	210.776		10.205	56.6197		10.117	27.0461
10.175	161.102		26.952	171.856		10.201	206.305		10.211	42.1328		10.127	31.6735
10.18	162.743		26.957	196.468		10.207	194.075		10.217	25.8992		10.133	42.4242
10.186	156.53		26.961	195.415		10.212	180.489		10.221	13.5592		10.138	54.7749
10.191	141.393		26.965	175.575		10.217	165.13		10.231	6.43807		10.143	64.5276
10.201	115.398		26.98	151.156		10.227	145.475		10.237	3.06634		10.153	70.8414
10.207	82.8501		26.984	132.178		10.233	123.741		10.243	1.66175		10.159	75.3984
10.212	52.9232		27.004	118.519		10.238	106.752		10.248	1.23272		10.164	78.4647
10.217	32.2234		27.008	104.329		10.243	98.7218		10.257	1.60915		10.169	76.7405
10.227	21.5546		27.023	87.1972		10.253	100.409		10.263	2.74576		10.179	67.5544
10.233	17.6965		27.038	70.7685		10.259	109.358		10.269	4.81701		10.185	53.344
10.238	18.2317		27.064	58.5536		10.264	120.356		10.274	7.82499		10.191	41.9757
10.243	22.5296		27.079	49.4434		10.269	125.454		10.284	11.2429		10.196	41.5113
10.253	31.1911		27.083	41.2124		10.279	120.763		10.289	13.9106		10.205	55.9259
10.259	42.9292		27.103	35.0645		10.285	109.638		10.295	14.6218		10.211	81.5844
10.264	54.8642		27.108	35.3996		10.291	100.657		10.3	13.1506		10.217	108.275
10.269	63.874		27.128	44.1324		10.296	100.054		10.31	10.4869		10.222	124.388
10.279	69.9248		27.132	57.5598		10.305	109.834		10.315	7.98283		10.232	126.043
10.285	75.574		27.136	69.8063		10.311	127.128		10.321	6.35924		10.237	118.447
10.291	83.2838		27.14	79.0618		10.317	144.551		10.326	5.53467		10.243	110.445
10.296	93.0604		27.155	88.0944		10.322	152.85		10.336	5.23815		10.248	107.331
10.305	104.275		27.159	97.7903		10.332	148.965		10.342	5.55466		10.258	111.304
10.311	116.305		27.174	102.398		10.337	138.03		10.347	6.82593		10.263	122.432
10.317	125.183		27.195	94.6903		10.343	125.982		10.352	9.10655		10.269	135.999
10.322	123.26		27.199	75.2002		10.348	112.335		10.362	11.6191		10.274	142.216
10.332	106.146		27.214	53.3508		10.358	93.9607		10.368	13.2462		10.284	134.531
10.337	78.5808		27.218	39.5996		10.363	72.6454		10.373	13.4331		10.29	115.558
10.343	51.2155		27.222	37.4678		10.369	54.7338		10.378	12.7905		10.295	93.4554
10.348	31.8003		27.237	41.6608		10.374	43.9825		10.388	12.3274		10.3	73.1787
10.358	21.4862		27.241	43.656		10.384	38.5992		10.394	13.3502		10.31	55.3279
10.363	17.2603		27.245	38.3858		10.39	33.9631		10.4	17.2857		10.316	39.8344
10.369	16.241		27.249	27.5804		10.395	27.8663		10.405	25.3719		10.321	29.3278
10.374	16.7651		27.253	16.4852		10.4	21.0243		10.414	36.8679		10.326	26.8455
10.384	18.5487		27.257	9.76732		10.41	15.892		10.42	47.5372		10.336	34.0136
10.39	21.1874		27.261	9.52177		10.416	13.983		10.425	51.4948		10.342	48.4144
10.395	26.3691		27.265	15.6822		10.421	17.6618		10.435	45.9828		10.348	64.8323
10.4	37.4023		27.27	26.1187		10.426	30.1513		10.44	34.1819		10.352	77.3781
10.41	57.0712		27.274	36.3554		10.436	54.0523		10.45	22.2254		10.362	83.5828
10.416	83.4455		27.289	41.1993		10.442	86.8843		10.455	14.9747		10.368	84.7534
10.421	107.318		27.293	39.0571		10.447	118.412		10.461	14.3147		10.374	82.4217
10.426	116.518		27.307	34.0994		10.452	135.493		10.466	20.1129		10.379	75.48
10.436	105.794		27.312	33.7661		10.462	132.263		10.476	30.3809		10.388	62.8622
10.442	81.7539		27.316	42.7521		10.468	114.632		10.481	40.4912		10.394	46.9976
10.448	58.6758		27.32	59.3851		10.474	93.0235		10.486	44.8308		10.4	33.5476
10.453	48.5577		27.324	76.3383		10.479	73.2462		10.496	40.5101		10.405	27.4756
10.462	55.8069		27.328	85.7647		10.488	55.7653		10.502	30.0787		10.415	30.4033
10.468	76.2868		27.332	84.3959		10.494	40.6531		10.508	18.9666		10.42	39.694
10.474	100.3		27.353	75.5993		10.5	29.4546		10.513	11.3563		10.426	49.6971
10.479	118.023		27.367	65.7665		10.505	23.0373		10.522	8.27985		10.431	54.1092
10.488	126.858		27.382	58.4898		10.515	21.1451		10.528	8.73472		10.441	50.21
10.494	130.878		27.386	53.2129		10.52	22.6326		10.534	11.1263		10.446	40.223
10.5	133.729		27.39	48.7604		10.526	28.581		10.539	13.8534		10.452	29.1562
10.505	132.858		27.395	48.1039		10.531	41.2		10.548	15.9039		10.457	20.6727
10.515	124.787		27.409	56.2352		10.541	61.7323		10.554	16.9346		10.467	15.5333
10.52	111.362		27.43	73.7234		10.546	86.8846		10.56	18.228		10.473	12.7925
10.526	99.1818		27.434	94.1832		10.552	109.999		10.565	21.7202		10.478	11.4092
10.531	93.5299		27.438	106.815		10.557	125.054		10.575	28.5665		10.483	10.8129
10.541	96.7153		27.453	104.426		10.567	131.788		10.58	37.7635		10.493	11.1182
10.546	107.139		27.468	89.0036		10.573	134.363		10.586	45.6804		10.499	12.324
10.552	117.981		27.482	70.5134		10.578	133.853		10.591	47.8128		10.504	15.9802
10.557	118.594		27.497	59.673		10.583	125.297		10.601	42.2703		10.509	25.255
10.567	103.203		27.501	60.7443		10.593	104.68		10.606	31.7623		10.519	43.1807
10.573	76.8204		27.506	71.4743		10.599	76.1411		10.612	21.2686		10.525	68.4967
10.578	51.2523		27.51	88.2166		10.604	50.8131		10.617	14.0943		10.531	92.7348
10.583	34.9681		27.53	109.206		10.609	38.6781		10.627	10.2823		10.535	103.837
10.593	28.6446		27.545	133.285		10.619	43.4986		10.633	8.3666		10.545	96.2554
10.599	28.2265		27.56	158.298		10.625	61.0323		10.638	7.34261		10.551	75.982
10.604	29.7829		27.574	178.967		10.631	80.7507		10.643	7.05907		10.557	58.8104
10.609	31.0871		27.601	189.265		10.636	90.312		10.653	7.55429		10.562	60.6621
10.619	31.5266		27.605	185.573		10.645	84.2464		10.659	8.23964		10.571	89.6582
10.625	30.7259		27.609	170.36		10.651	67.1515		10.664	8.41011		10.577	139.792
10.631	29.8312		27.613	150.852		10.657	51.3132		10.669	7.74801		10.583	189.9
10.636	30.8699		27.628	131.744		10.662	48.0127		10.679	6.51673		10.588	213.962
10.645	35.5		27.632	112.442		10.671	61.9479		10.685	5.3542		10.598	200.856
10.651	43.3637		27.658	91.5785		10.677	89.1532		10.691	4.76469		10.603	162.242
10.657	51.234		27.662	72.9672		10.683	117.401		10.696	4.81752		10.609	121.308
10.662	54.6381		27.677	64.0518		10.688	131.468		10.705	5.16427		10.614	93.8753
10.672	51.5473		27.692	67.5978		10.698	124.539		10.711	5.36909		10.624	83.0928
10.677	44.642		27.707	78.9334		10.703	103.087		10.717	5.3264		10.629	84.5233
10.683	39.004		27.727	90.0816		10.709	85.0964		10.722	5.2844		10.635	91.1646
10.688	37.5208		27.731	95.7204		10.714	88.1717		10.732	5.56002		10.64	95.5085
10.698	38.519		27.735	95.0515		10.724	120.337		10.737	6.21013		10.65	94.0378
10.703	38.1536		27.74	89.0285		10.729	173.777		10.742	6.94599		10.656	87.5458
10.709	34.291		27.744	77.3521		10.735	226.235		10.752	7.37968		10.661	78.7134
10.714	28.4245		27.758	60.3714		10.74	252.792		10.758	7.2966		10.666	67.5793
10.724	23.8769		27.773	42.0123		10.75	244.999		10.763	6.81245		10.676	53.2802
10.729	22.6678		27.788	28.6521		10.756	215.275		10.768	6.26763		10.682	37.5382
10.735	24.4238		27.792	25.1148		10.761	182.366		10.778	6.09205		10.687	24.419
10.74	26.938		27.813	30.741		10.766	154.353		10.784	6.54856		10.692	16.4497
10.75	28.3009		27.833	40.7164		10.776	129.771		10.789	7.60814		10.702	13.0903
10.756	28.4484		27.848	49.3961		10.782	107.816		10.799	8.83602		10.708	11.9433
10.761	31.1012		27.852	54.6704		10.787	90.2767		10.804	9.98948		10.714	11.3203
10.766	41.9062		27.856	58.757		10.792	76.5221		10.81	11.4982		10.719	10.5978
10.776	65.0291		27.871	63.8358		10.802	64.1736		10.815	14.2056		10.728	9.8688
10.782	97.9217		27.875	69.1822		10.808	51.6435		10.825	18.2069		10.734	9.24526
10.787	130.693		27.879	72.8212		10.814	41.7379		10.83	21.9183		10.74	9.02934
10.792	151.889		27.883	74.0839		10.819	38.0163		10.836	22.9229		10.745	9.35349
10.802	157.867		27.898	73.9126		10.828	42.2363		10.841	20.1465		10.755	9.95779
10.808	154.317		27.902	72.8928		10.834	52.3141		10.851	14.9565		10.76	10.4278
10.814	146.67		27.906	71.4407		10.84	63.9936		10.857	9.96899		10.766	10.5237
10.819	133.03		27.911	69.8141		10.845	72.5582		10.862	6.92383		10.771	10.3709
10.828	109.632		27.915	70.7277		10.855	76.1726		10.867	5.99445		10.781	10.2062
10.834	79.6874		27.929	78.2643		10.86	76.2326		10.877	6.43275		10.786	10.2818
10.84	53.5036		27.944	94.4218		10.866	75.4486		10.883	7.42561		10.792	10.7172
10.845	40.0105		27.965	115.878		10.871	75.218		10.888	8.34851		10.797	11.7157
10.855	41.3046		27.98	135.676		10.881	76.5514		10.893	8.81397		10.807	13.71
10.86	52.1417		28	148.397		10.886	80.5198		10.903	8.60106		10.813	17.2109
10.866	63.8791		28.02	152.078		10.892	86.8102		10.909	7.94347		10.818	23.2176
10.871	68.3573		28.035	147.356		10.897	92.5986		10.915	7.36747		10.823	32.6955
10.881	62.8881		28.039	135.344		10.907	95.7367		10.92	7.3039		10.833	45.6741
10.886	51.0526		28.044	117.462		10.913	96.6076		10.929	7.68765		10.839	59.9851
10.892	40.5417		28.058	96.8403		10.918	96.7888		10.935	8.09542		10.844	70.637
10.897	37.5931		28.079	78.3093		10.923	96.1877		10.941	8.14865		10.849	71.9041
10.907	44.2258		28.099	67.3055		10.933	94.8589		10.946	7.88937		10.859	61.7577
10.913	57.7238		28.114	66.5988		10.939	94.0743		10.955	7.64772		10.865	44.4484
10.918	72.8601		28.118	76.3094		10.944	95.0611		10.961	7.84939		10.871	27.5415
10.923	84.8166		28.133	94.3878		10.949	96.756		10.967	8.67102		10.876	16.5489
10.933	92.9729		28.148	116.802		10.959	98.0232		10.972	9.82295		10.885	12.3142
10.939	99.4932		28.163	136.443		10.965	99.1207		10.982	10.6367		10.891	12.4338
10.944	105.131		28.167	145.473		10.971	99.5237		10.987	10.6867		10.897	13.8229
10.949	107.007		28.182	141.798		10.976	95.8932		10.993	10.2147		10.902	14.5558
10.959	103.301		28.186	131.017		10.985	85.8591		10.998	9.74711		10.912	14.5487
10.965	96.7941		28.19	121.98		10.991	71.6358		11.008	9.41745		10.917	14.4857
10.971	90.7691		28.205	120		10.997	60.1596		11.013	9.08607		10.923	16.2182
10.975	83.9639		28.209	125.372		11.002	58.0634		11.019	8.85666		10.928	21.9451
10.985	72.8454		28.213	133.629		11.011	68.3385		11.024	9.17651		10.938	33.129
10.991	57.2096		28.228	136.476		11.017	87.3656		11.034	10.2011		10.943	48.2794
10.997	41.4348		28.232	125.731		11.023	108.968		11.04	11.4596		10.949	62.6425
11.002	30.0829		28.236	101.588		11.028	129.414		11.045	12.1902		10.954	70.9683
11.011	24.4892		28.251	74.8512		11.038	152.184		11.05	12.1687		10.964	71.9501
11.017	23.7339		28.265	59.3728		11.043	181.636		11.06	11.8211		10.969	68.814
11.023	27.7639		28.28	61.3571		11.049	215.358		11.066	11.689		10.975	64.6631
11.028	37.5303		28.295	75.4755		11.054	243.57		11.071	11.8385		10.98	58.8731
11.038	52.441		28.31	89.0944		11.064	260.919		11.076	11.9101		10.99	49.4609
11.043	67.4945		28.314	91.385		11.069	270.687		11.086	11.5795		10.996	37.1052
11.048	75.3051		28.318	79.6355		11.075	274.175		11.092	10.9402		11.001	26.1432
11.058	71.694		28.322	59.0402		11.08	263.697		11.098	10.3823		11.006	21.3676
11.064	59.2899		28.337	38.3951		11.09	234.033		11.103	10.2015		11.016	25.2836
11.069	45.9462		28.357	25.1982		11.096	193.324		11.112	10.4462		11.022	36.1362
11.074	39.1786		28.372	22.5127		11.101	156.611		11.118	11.0777		11.027	48.2983
11.084	42.2976		28.393	28.4885		11.106	130.811		11.124	12.9391		11.032	54.7179
11.09	53.3335		28.413	37.446		11.116	113.57		11.129	17.5933		11.042	51.674
11.096	65.8527		28.417	43.8688		11.122	100.21		11.139	26.2584		11.048	40.9668
11.101	71.8325		28.432	46.7757		11.127	88.733		11.144	38.029		11.054	27.9476
11.11	66.8468		28.436	51.3228		11.132	77.1912		11.15	48.7595		11.059	17.2037
11.116	52.9511		28.44	62.8851		11.142	64.271		11.155	52.8278		11.068	10.4224
11.122	36.9012		28.444	79.779		11.148	50.3158		11.165	47.4153		11.074	7.02216
11.127	24.5695		28.459	92.1419		11.154	39.0317		11.17	35.1622		11.08	5.64883
11.136	17.7848		28.474	89.9805		11.159	33.9562		11.176	21.9505		11.085	5.05578
11.142	15.3167		28.489	72.2189		11.168	36.5669		11.181	12.3083		11.095	4.58055
11.148	15.3907		28.493	47.1563		11.174	45.1406		11.191	7.41443		11.1	3.89868
11.153	16.8444		28.497	25.0144		11.18	56.082		11.197	6.11185		11.106	3.32616
11.163	19.1201		28.512	10.7461		11.185	65.6879		11.202	7.96949		11.111	3.35985
11.168	21.3911		28.532	3.73545		11.195	73.4137		11.207	14.2648		11.121	4.59072
11.174	24.1077		28.536	1.21737		11.2	80.9453		11.217	26.8658		11.126	7.35722
11.179	29.4574		28.551	0.906792		11.206	91.2387		11.223	44.5833		11.132	12.5647
11.189	39.9711		28.555	2.5683		11.211	106.354		11.228	61.3174		11.137	21.6958
11.194	55.3177		28.57	7.21978		11.221	128.501		11.233	68.5993		11.147	36.1442
11.2	70.3293		28.591	16.7972		11.226	157.005		11.243	62.1476		11.152	54.8485
11.205	77.5677		28.595	32.4193		11.232	185.282		11.249	45.6759		11.158	73.6499
11.215	73.034		28.61	53.2881		11.237	203.316		11.255	27.5169		11.163	87.4755
11.221	59.6161		28.614	77.1008		11.247	208.292		11.259	14.2081		11.173	94.6712
11.226	44.4319		28.628	102.536		11.252	206.629		11.269	7.4877		11.179	97.6119
11.231	33.1434		28.649	129.514		11.258	203.262		11.275	5.74018		11.184	97.9501
11.241	27.1065		28.664	155.914		11.263	193.407		11.281	6.48378		11.189	93.3632
11.247	24.6554		28.679	174.362		11.273	171.104		11.286	7.71221		11.199	80.9545
11.252	24.4993		28.683	174.736		11.279	139.863		11.295	8.48151		11.205	62.3888
11.257	27.0166		28.687	153.12		11.284	109.697		11.301	8.71833		11.21	43.3683
11.267	33.5044		28.691	117.427		11.289	85.9306		11.307	9.34868		11.215	28.7341
11.273	43.3096		28.706	82.8741		11.299	67.7668		11.312	11.2192		11.225	19.6954
11.279	53.5432		28.71	60.8123		11.305	53.1501		11.322	14.1323		11.231	14.5113
11.284	60.7897		28.714	51.1929		11.31	44.1194		11.327	16.7349		11.237	11.2791
11.293	64.4181		28.734	46.096		11.315	43.836		11.333	17.4876		11.242	8.95097
11.299	66.4753		28.739	38.192		11.325	53.4478		11.338	16.0033		11.251	7.38791
11.305	68.756		28.753	26.6979		11.331	69.0147		11.348	13.2647		11.257	6.45289
11.31	70.7468		28.757	15.3685		11.337	84.1476		11.353	11.0677		11.263	6.15052
11.319	71.817		28.762	8.03419		11.342	93.0613		11.359	10.9036		11.268	6.44591
11.325	72.9117		28.766	6.35631		11.351	95.2234		11.364	13.3712		11.278	7.21538
11.331	75.0767		28.792	11.8189		11.357	94.5793		11.374	18.0124		11.283	8.34982
11.336	77.4466		28.796	26.386		11.363	96.1974		11.38	23.1563		11.289	9.72131
11.346	79.0533		28.8	50.3459		11.368	102.317		11.385	27.455		11.294	11.0681
11.351	79.9756		28.815	78.4348		11.378	113.532		11.39	31.4843		11.304	12.0906
11.357	80.5871		28.819	99.372		11.383	129.175		11.4	37.6574		11.309	12.8761
11.362	80.0724		28.84	102.972		11.389	144.751		11.406	47.1712		11.315	13.9637
11.372	78.4245		28.854	89.4882		11.394	151.625		11.411	57.7542		11.32	15.6938
11.377	76.9605		28.858	71.9087		11.404	144.585		11.416	65.1278		11.33	17.4373
11.383	75.5271		28.863	66.7422		11.409	126.974		11.426	67.4604		11.336	18.0829
11.388	70.7938		28.867	82.4995		11.415	106.437		11.432	66.6882		11.341	17.159
11.398	60.4445		28.887	113.637		11.42	86.9165		11.438	64.6638		11.346	15.2662
11.404	46.8225		28.891	144.203		11.43	68.9248		11.442	60.0681		11.356	13.5506
11.409	36.2754		28.895	159.573		11.436	53.3972		11.452	50.8762		11.362	12.8834
11.414	33.9169		28.9	157.445		11.441	46.7548		11.458	38.4544		11.367	14.247
11.424	40.9874		28.914	149.055		11.446	57.7697		11.464	28.0439		11.372	18.8138
11.43	54.274		28.918	148.598		11.456	92.5284		11.469	24.9141		11.382	27.3422
11.435	68.3898		28.945	161.33		11.462	145.704		11.478	31.2264		11.388	38.7496
11.44	78.3368		28.965	178.545		11.467	197.721		11.484	44.4513		11.393	49.0782
11.45	83.3019		28.98	184.932		11.472	223.537		11.49	58.1517		11.398	53.0513
11.456	85.906		29.006	171.348		11.482	212.204		11.495	64.8747		11.408	48.2484
11.462	88.4246		29.01	141.023		11.488	175.304		11.505	61.0576		11.414	37.4053
11.467	89.7083		29.014	105.431		11.493	135.485		11.51	48.9665		11.42	26.8582
11.476	88.2853		29.029	76.7079		11.498	108.029		11.516	34.3515		11.425	22.2059
11.482	85.2907		29.033	64.2342		11.508	95.8928		11.521	21.8842		11.434	25.5443
11.488	82.7425		29.054	71.5697		11.514	95.3233		11.531	13.2503		11.44	34.9537
11.493	80.449		29.058	93.9274		11.52	99.4778		11.536	8.08619		11.446	45.1098
11.503	77.616		29.062	118.07		11.525	99.5724		11.542	5.45406		11.451	49.8232
11.508	74.6529		29.066	128.406		11.534	90.015		11.547	4.51947		11.461	46.1738
11.514	72.6583		29.07	116.984		11.54	71.5448		11.557	4.7657		11.466	36.2613
11.519	71.3339		29.091	88.3223		11.546	51.9896		11.563	5.44454		11.472	25.1465
11.529	70.2937		29.105	55.0649		11.551	39.7253		11.568	5.92618		11.477	16.6884
11.534	70.0533		29.12	28.218		11.561	39.2125		11.573	5.86875		11.487	11.8684
11.54	70.5058		29.135	12.0658		11.566	48.8071		11.583	5.30132		11.492	9.88713
11.545	69.0882		29.15	5.17581		11.572	62.543		11.589	4.71936		11.498	9.6753
11.555	63.2094		29.154	5.03506		11.577	73.6594		11.594	4.80363		11.503	10.4003
11.56	53.4058		29.158	11.6754		11.587	79.422		11.599	5.97697		11.513	11.6409
11.566	43.14		29.162	27.117		11.592	81.1796		11.609	8.0169		11.519	12.9268
11.571	35.0576		29.177	52.7528		11.598	80.2054		11.615	10.0794		11.524	14.8663
11.581	29.4054		29.192	86.2387		11.603	74.8041		11.621	11.2566		11.529	19.0812
11.587	25.2816		29.196	121.423		11.613	63.3569		11.626	11.3533		11.539	27.0751
11.592	22.6417		29.211	151.318		11.619	48.4366		11.635	11.217		11.545	38.185
11.597	21.8519		29.225	170.757		11.624	35.3845		11.641	12.0182		11.55	48.4498
11.607	22.4891		29.24	176.712		11.629	27.5416		11.647	15.0849		11.555	52.5661
11.613	23.0781		29.255	169.045		11.639	24.2009		11.652	21.4525		11.565	48.1535
11.618	22.5288		29.27	152.546		11.645	22.3618		11.662	31.3785		11.571	37.9093
11.624	20.9207		29.29	134.191		11.65	19.984		11.667	43.2979		11.577	27.9901
11.633	19.0084		29.316	117.919		11.655	17.0969		11.673	53.1014		11.581	23.7672
11.639	17.5522		29.343	103.405		11.665	15.1455		11.678	55.9951		11.591	27.3684
11.645	16.8151		29.347	91.9424		11.671	15.1741		11.688	50.3914		11.597	36.9635
11.65	16.6603		29.373	89.2134		11.676	17.1998		11.693	39.8756		11.603	48.4464
11.659	16.7819		29.377	99.6744		11.681	19.9874		11.699	30.1908		11.608	58.0238
11.665	17.1333		29.381	121.292		11.691	21.8153		11.704	24.4155		11.617	65.325
11.671	18.8555		29.396	145.097		11.697	21.8274		11.714	21.6589		11.623	72.0409
11.676	23.9323		29.4	160.123		11.703	20.5517		11.72	19.6112		11.629	79.1278
11.686	33.6347		29.404	159.246		11.708	19.0613		11.725	18.094		11.634	85.2308
11.691	46.6543		29.419	141.818		11.717	17.935		11.73	19.3891		11.644	89.5142
11.697	58.3458		29.423	113.914		11.723	17.1829		11.74	26.0157		11.649	92.8611
11.702	63.1989		29.427	85.2221		11.729	17.7026		11.746	37.2853		11.655	94.5222
11.712	59.1979		29.431	65.761		11.734	21.5091		11.751	48.447		11.66	90.2329
11.717	49.7677		29.435	61.0334		11.744	30.7727		11.756	53.2645		11.67	76.6329
11.723	41.7272		29.45	69.1581		11.749	45.2915		11.766	48.9255		11.675	56.0193
11.728	40.8989		29.465	81.5358		11.755	62.5341		11.772	38.2829		11.681	35.2877
11.738	49.429		29.48	89.2848		11.76	79.6121		11.777	26.8398		11.686	20.209
11.744	64.9967		29.495	90.2197		11.77	96.5632		11.782	18.3082		11.696	12.4486
11.749	80.7982		29.499	90.2174		11.775	114.845		11.792	13.1074		11.702	10.1488
11.754	88.044		29.503	98.5801		11.781	133.11		11.798	9.99779		11.707	10.6786
11.764	81.6738		29.518	117.982		11.786	145.958		11.804	7.92062		11.712	11.9084
11.77	64.2668		29.522	139.996		11.796	150.2		11.809	6.51496		11.722	12.7419
11.775	44.0145		29.526	151.581		11.802	148.439		11.818	5.88873		11.728	12.4425
11.78	28.2153		29.541	145.973		11.807	145.663		11.824	6.00757		11.733	11.0468
11.79	19.5991		29.567	128.389		11.812	143.543		11.83	6.87915		11.738	9.21474
11.796	17.0127		29.587	110.014		11.822	142.002		11.835	8.30948		11.748	7.86058
11.802	19.7105		29.591	99.1119		11.828	141.291		11.845	9.80357		11.754	7.50778
11.807	29.2069		29.606	95.2511		11.833	139.224		11.85	10.8806		11.76	7.98985
11.816	47.8714		29.621	91.5548		11.838	129.217		11.856	11.3902		11.764	8.81684
11.822	73.9949		29.636	81.2465		11.848	107.768		11.861	11.5182		11.774	9.78208
11.828	98.7822		29.656	63.5711		11.854	79.8977		11.871	11.3714		11.78	11.1418
11.833	110.148		29.671	44.6399		11.86	60.0057		11.876	10.8776		11.786	13.9922
11.843	102.407		29.675	33.3909		11.865	62.5014		11.882	10.0228		11.791	19.6605
11.848	81.5201		29.69	36.6477		11.874	95.1612		11.887	9.09549		11.8	28.7276
11.854	60.2811		29.71	54.6784		11.88	151.552		11.897	8.44246		11.806	39.7281
11.859	48.4681		29.731	79.7472		11.886	211.974		11.903	8.19842		11.812	48.7454
11.869	48.2066		29.735	98.4854		11.891	253.47		11.908	8.20383		11.817	51.3975
11.874	55.4055		29.75	99.3828		11.9	268.322		11.913	8.17163		11.827	46.5046
11.88	64.0904		29.765	81.4957		11.906	266.432		11.923	7.82962		11.832	37.4663
11.885	69.963		29.779	54.1491		11.912	258.963		11.929	7.12297		11.838	30.4621
11.895	73.0318		29.783	29.3428		11.917	243.945		11.934	6.24451		11.843	30.5262
11.9	75.4387		29.788	13.5737		11.927	215.591		11.939	5.5705		11.853	39.2322
11.906	77.5		29.792	7.49564		11.932	178.267		11.949	5.49745		11.858	54.126
11.911	75.5002		29.796	9.71838		11.938	146.181		11.955	6.31975		11.864	68.894
11.921	65.7261		29.811	19.0564		11.943	130.71		11.961	8.01821		11.869	75.7541
11.927	49.557		29.825	34.2093		11.953	135.899		11.966	10.0584		11.879	70.566
11.932	32.7387		29.846	51.6944		11.958	156.913		11.975	11.4686		11.885	55.9306
11.937	20.5204		29.861	66.4105		11.964	181.01		11.981	11.5484		11.89	39.0638
11.947	14.8403		29.865	74.5047		11.969	190.505		11.987	10.4485		11.895	26.0605
11.953	14.4471		29.869	74.431		11.979	176.744		11.992	9.07182		11.905	18.7536
11.958	18.5183		29.873	66.4681		11.985	146.586		12.002	8.28451		11.911	15.8799
11.963	27.8664		29.877	52.5042		11.99	117.168		12.007	8.3952		11.916	15.475
11.973	44.0403		29.881	37.4988		11.995	101.373		12.013	9.17402		11.921	16.1258
11.979	65.4069		29.885	28.086		12.005	103.068		12.018	10.1493		11.931	17.1231
11.985	84.7866		29.89	28.7975		12.011	118.143		12.028	10.8751		11.937	17.9165
11.99	92.4083		29.904	38.5252		12.016	136.722		12.033	11.2769		11.943	18.4292
11.999	83.6815		29.925	50.4128		12.021	146.456		12.039	11.699		11.948	18.8373
12.005	63.6293		29.929	55.5404		12.031	141.983		12.044	12.4381		11.957	19.1331
12.011	42.4516		29.933	49.5213		12.037	127.924		12.054	13.2223		11.963	19.1284
12.016	27.5465		29.948	35.7085		12.043	114.836		12.059	13.4834		11.969	18.7182
12.026	20.1178		29.963	21.2501		12.048	109.577		12.065	13.0982		11.974	17.9606
12.031	17.7525		29.983	12.2867		12.057	114.33		12.07	12.5431		11.983	16.8476
12.037	17.8487		29.987	11.3378		12.063	127.407		12.08	12.1946		11.989	15.3408
12.042	18.8704		30.008	18.1473		12.069	145.281		12.086	11.9471		11.995	13.6042
12.052	20.2889		30.012	30.0601		12.074	163.426		12.091	11.5176		12	12.0285
12.057	21.5606		30.027	41.5894		12.083	181.714		12.096	10.9326		12.01	10.9938
12.063	23.8011		30.041	46.4673		12.089	202.13		12.106	10.3883		12.015	10.7049
12.068	29.4963		30.056	41.5894		12.095	220.711		12.112	9.87806		12.021	11.9682
12.078	41.1426		30.071	29.8187		12.1	224.767		12.117	9.1489		12.026	16.2035
12.084	58.131		30.086	17.1263		12.11	206.125		12.122	8.13604		12.036	25.0659
12.089	75.957		30.09	8.04562		12.115	171.755		12.132	7.18294		12.041	38.2942
12.094	88.8701		30.105	3.81981		12.121	137.429		12.138	6.85721		12.047	54.696
12.104	94.76		30.109	4.13871		12.126	112.888		12.144	7.45409		12.052	73.6814
12.11	95.7873		30.124	9.71551		12.136	98.6648		12.149	8.64593		12.062	96.7221
12.115	93.5783		30.128	22.3307		12.141	91.2736		12.158	9.59803		12.068	123.72
12.12	86.3068		30.132	42.4772		12.147	88.4217		12.164	9.59535		12.073	147.04
12.13	72.0773		30.136	65.5081		12.152	88.0412		12.17	8.54547		12.078	153.322
12.136	53.4498		30.151	81.9269		12.162	89.8403		12.175	6.99069		12.088	135.129
12.141	36.2903		30.155	83.0868		12.168	93.8252		12.185	5.65644		12.094	99.4857
12.146	24.8826		30.175	68.307		12.173	101.635		12.19	5.11939		12.099	62.2114
12.156	20.0705		30.179	45.4953		12.178	114.489		12.196	5.56864		12.104	35.2841
12.162	20.2526		30.184	24.5294		12.188	135.528		12.201	6.67148		12.114	21.1376
12.168	24.9146		30.204	10.6958		12.194	165.726		12.211	7.64609		12.12	15.7736
12.173	34.7227		30.208	4.04813		12.199	201.77		12.216	7.81592		12.126	14.5684
12.182	49.9193		30.212	2.256		12.204	236.786		12.222	7.09808		12.131	14.5851
12.188	67.4903		30.216	4.5525		12.214	270.271		12.227	5.98848		12.14	14.9348
12.194	81.3021		30.231	12.2643		12.22	305.979		12.237	5.0546		12.146	15.0324
12.199	84.8834		30.246	28.3274		12.226	340.385		12.242	4.60809		12.152	15.1058
12.209	76.2193		30.25	54.0462		12.231	358.745		12.248	4.68895		12.157	15.6446
12.214	59.4968		30.265	85.7766		12.24	353.563		12.253	5.14672		12.166	17.0642
12.22	43.1735		30.28	115.001		12.246	334.66		12.263	5.61533		12.172	19.4756
12.225	35.0554		30.295	132.626		12.252	315.928		12.269	5.6834		12.178	22.4912
12.235	38.6522		30.299	135.356		12.257	297.927		12.274	5.18276		12.183	25.2175
12.24	51.5353		30.325	128.398		12.267	275.721		12.279	4.33247		12.193	26.4453
12.246	65.9324		30.34	121.268		12.272	250.834		12.289	3.55518		12.198	25.6074
12.251	72.6569		30.36	120.039		12.278	229.584		12.295	3.27831		12.204	23.3324
12.261	67.827		30.381	123.358		12.283	211.567		12.3	3.76576		12.209	20.7758
12.267	55.1538		30.385	124.615		12.293	194.531		12.305	5.03065		12.219	18.6112
12.272	43.3491		30.389	118.427		12.298	179.292		12.315	6.67651		12.224	16.9425
12.277	39.6721		30.404	104.981		12.304	172.886		12.321	8.02105		12.23	16.7935
12.287	46.9567		30.408	88.6078		12.309	180.618		12.327	8.46707		12.235	20.3888
12.293	62.9482		30.412	74.1679		12.319	207.318		12.332	7.89651		12.245	29.9495
12.298	82.5903		30.427	64.1504		12.325	251.621		12.341	6.72146		12.251	44.9852
12.303	100.84		30.431	59.0863		12.33	304.009		12.347	5.61117		12.256	61.7467
12.313	116.463		30.435	56.8647		12.335	348.459		12.353	5.04926		12.261	75.5971
12.319	130.529		30.439	53.0149		12.345	380.419		12.358	5.09107		12.271	84.9597
12.325	141.822		30.459	44.5349		12.351	407.832		12.368	5.41504		12.277	91.3697
12.329	144.731		30.48	33.8605		12.356	434.654		12.373	5.78753		12.282	94.832
12.339	136.068		30.495	27.3184		12.361	449.286		12.379	6.30369		12.287	91.6956
12.345	120.166		30.515	30.1414		12.371	444.22		12.384	7.24522		12.297	79.1625
12.351	106.959		30.53	42.027		12.377	429.229		12.394	9.09441		12.303	60.124
12.356	104.645		30.545	55.9914		12.383	421.098		12.399	12.0951		12.309	42.3267
12.365	118.053		30.549	63.5573		12.387	423.165		12.405	18.1934		12.314	32.6618
12.371	145.703		30.553	61.6226		12.397	432.726		12.41	31.296		12.323	33.8863
12.377	181.474		30.557	55.1214		12.403	448.154		12.42	55.4222		12.329	43.5918
12.382	217.851		30.578	51.8086		12.409	465.046		12.426	89.0335		12.335	57.0373
12.392	255.363		30.582	55.1626		12.414	467.799		12.431	121.726		12.34	70.0082
12.397	298.574		30.602	62.4645		12.423	448.374		12.436	139.278		12.349	82.1534
12.403	345.313		30.606	69.6828		12.429	415.974		12.446	135.384		12.355	94.7833
12.408	383.089		30.633	74.9951		12.435	388.32		12.452	116.733		12.361	106.393
12.418	405.954		30.637	78.6179		12.44	371.082		12.457	94.7329		12.366	111.236
12.423	420.471		30.641	80.76		12.45	364.372		12.462	74.9656		12.376	105.488
12.429	432.102		30.656	80.6142		12.455	369.667		12.472	56.9447		12.381	92.031
12.434	432.265		30.66	77.6526		12.461	385.864		12.478	40.443		12.387	76.6661
12.444	414.984		30.664	73.2027		12.466	400.918		12.483	29.0428		12.392	62.1407
12.45	389.624		30.679	74.7901		12.476	406.932		12.488	27.1491		12.402	48.4853
12.455	371.846		30.683	90.827		12.481	406.339		12.498	37.0368		12.407	36.309
12.46	363.787		30.687	141.23		12.487	405.832		12.504	55.5328		12.413	28.3774
12.47	358.767		30.691	256.872		12.492	403.335		12.51	76.4006		12.418	26.7588
12.476	351.506		30.695	469.246		12.502	399.637		12.515	93.6771		12.428	31.932
12.481	341.745		30.699	774.132		12.508	401.743		12.524	106.851		12.434	41.7285
12.486	327.508		30.703	1101.52		12.513	412.801		12.53	118.854		12.439	54.3636
12.496	310.081		30.718	1339.49		12.518	420.664		12.536	130.128		12.444	69.4948
12.502	294.429		30.744	1407.74		12.528	416.198		12.541	136.066		12.454	89.2001
12.508	282.981		30.77	1310.41		12.534	403.87		12.551	133.845		12.46	113.738
12.513	268.739		30.797	1116.76		12.539	394.905		12.556	126.917		12.465	136.978
12.522	247.024		30.823	904.502		12.544	390.366		12.562	120.932		12.47	148.109
12.528	222.336		30.849	719.814		12.554	389.994		12.567	117.15		12.48	142.414
12.534	205.59		30.875	573.472		12.56	397.199		12.577	114.474		12.486	126.591
12.539	201.726		30.896	455.836		12.566	413.905		12.582	112.852		12.492	112.94
12.549	211.792		30.916	353.489		12.571	430.531		12.588	113.281		12.497	109.096
12.554	233.156		30.942	263.812		12.58	442.744		12.593	114.737		12.506	116.438
12.56	256.021		30.968	189.601		12.586	455.874		12.603	116.999		12.512	131.562
12.565	262.421		30.989	139.409		12.592	477.064		12.609	121.046		12.518	146.358
12.575	242.5		31.009	114.603		12.597	501.577		12.614	127.971		12.523	149.741
12.58	204.787		31.03	106.275		12.606	528.432		12.619	136.125		12.533	136.711
12.586	169.166		31.044	101.693		12.612	562.949		12.629	145.52		12.538	112.81
12.591	148.335		31.065	93.1982		12.618	599.763		12.635	157.727		12.544	88.5791
12.601	144.491		31.085	80.0035		12.623	611.378		12.64	172.835		12.549	69.3755
12.607	153.101		31.09	63.8869		12.633	580.936		12.645	187.114		12.559	54.3718
12.612	168.908		31.094	46.7345		12.638	524.006		12.655	199.725		12.564	41.5659
12.617	186.551		31.108	30.7112		12.644	473.829		12.661	214.054		12.57	31.066
12.627	206.688		31.113	19.5959		12.649	446.633		12.666	229.281		12.575	23.4665
12.633	231.707		31.133	17.6968		12.659	443.162		12.671	234.877		12.585	18.6929
12.638	261.192		31.148	28.1829		12.664	457.738		12.681	221.269		12.59	15.5376
12.643	288.639		31.168	52.3467		12.67	479.871		12.687	190.58		12.596	13.4489
12.653	313.153		31.172	88.9028		12.675	489.05		12.693	153.121		12.601	12.2639
12.659	339.866		31.177	133.461		12.685	474.935		12.698	116.249		12.611	11.8242
12.665	369.617		31.197	178.77		12.691	445.93		12.707	82.8272		12.617	11.4905
12.67	391.925		31.212	213.815		12.696	415.689		12.713	54.617		12.622	10.7719
12.679	401.135		31.232	225.569		12.701	380.86		12.719	35.3695		12.627	9.70164
12.685	403.741		31.253	205.85		12.711	332.752		12.724	27.876		12.637	8.86642
12.691	403.5		31.268	161.586		12.717	275.183		12.734	32.5319		12.643	9.01328
12.696	387.457		31.288	113.712		12.722	228.905		12.739	45.1831		12.648	11.3046
12.705	343.413		31.309	83.3305		12.727	212.882		12.745	58.3954		12.653	17.0505
12.711	279.059		31.313	77.245		12.737	236.937		12.75	64.0214		12.663	27.0919
12.717	216.359		31.327	85.4331		12.743	293.559		12.76	58.5504		12.669	40.0414
12.722	168.551		31.342	91.6034		12.749	362.941		12.765	45.2717		12.675	52.7766
12.732	136.439		31.346	87.5553		12.754	421.795		12.771	31.8193		12.68	62.6847
12.737	115.552		31.361	78.8372		12.763	466.926		12.776	24.7837		12.689	70.2832
12.743	106.372		31.365	75.871		12.769	510.347		12.786	26.7583		12.695	77.71
12.748	111.117		31.369	81.4682		12.775	558.366		12.792	36.2126		12.701	83.8544
12.758	132.589		31.374	87.7271		12.78	597.453		12.797	48.1066		12.706	83.3962
12.763	167.294		31.388	85.0969		12.789	620.15		12.802	56.2429		12.716	72.6477
12.769	203.887		31.392	72.548		12.795	637.32		12.812	57.164		12.721	54.6603
12.774	225.921		31.407	57.9361		12.801	659.695		12.818	51.5792		12.727	37.549
12.784	226.072		31.411	49.7152		12.806	676.816		12.823	42.7045		12.732	28.1681
12.79	211.68		31.415	48.5613		12.816	680.195		12.828	33.2027		12.742	28.8678
12.795	193.425		31.42	49.9477		12.821	678.76		12.838	24.2911		12.747	37.1551
12.8	172.341		31.424	51.517		12.827	679.914		12.844	16.6667		12.753	48.2128
12.81	143.813		31.439	57.4498		12.832	664.562		12.85	11.0055		12.758	57.1918
12.816	108.785		31.443	73.6897		12.842	613.929		12.854	7.70769		12.768	62.7653
12.821	75.2821		31.457	98.9751		12.847	537.491		12.864	6.93066		12.774	66.7054
12.826	50.1575		31.472	122.287		12.853	472.775		12.87	8.09204		12.779	70.4672
12.836	36.04		31.476	130.049		12.858	450.474		12.876	11.288		12.784	72.0221
12.842	31.1667		31.491	117.632		12.868	483.406		12.881	17.6567		12.794	67.9196
12.848	37.8837		31.495	93.4912		12.874	558.927		12.89	28.9575		12.8	57.5372
12.853	62.8392		31.499	72.4024		12.879	641.253		12.896	44.9617		12.805	43.9841
12.862	113.574		31.52	64.2219		12.884	684.176		12.902	62.8632		12.81	31.257
12.868	185.998		31.535	68.0654		12.894	673.402		12.907	79.1878		12.82	21.6421
12.874	259.249		31.549	75.6478		12.9	634.385		12.917	93.4309		12.826	15.2172
12.879	304.95		31.576	79.0514		12.905	602.432		12.922	107.031		12.831	11.4241
12.889	310.244		31.58	75.1429		12.91	584.873		12.928	117.591		12.836	9.8125
12.894	286.914		31.594	64.2355		12.92	574.169		12.933	117.767		12.846	10.1388
12.9	255.243		31.609	48.5096		12.926	567.944		12.943	102.93		12.852	11.6007
12.905	224.278		31.635	31.4696		12.932	566.159		12.948	77.7967		12.858	14.2401
12.915	193.596		31.662	17.3251		12.937	555.971		12.954	53.6345		12.863	19.2691
12.92	164.508		31.676	8.59932		12.946	528.76		12.959	39.429		12.872	28.4192
12.926	144.255		31.691	5.98985		12.952	491.302		12.969	37.5865		12.878	41.5149
12.931	139.316		31.717	9.66545		12.958	458.713		12.975	44.4734		12.884	54.534
12.941	153.228		31.732	19.4498		12.963	433.003		12.98	53.3355		12.889	61.243
12.946	182.608		31.736	33.5329		12.973	413.04		12.985	57.2647		12.899	57.8869
12.952	215.696		31.74	46.7699		12.978	402.992		12.995	53.2749		12.904	46.4452
12.957	234.257		31.761	52.2554		12.984	409.611		13.001	43.6297		12.91	32.7611
12.967	228.108		31.765	46.7699		12.989	428.831		13.006	34.1591		12.915	21.844
12.973	202.228		31.769	33.5329		12.999	458.634		13.011	29.6425		12.925	15.4549
12.978	170.392		31.79	19.2596		13.004	499.331		13.021	30.7915		12.93	12.9193
12.983	142.205		31.804	8.86123		13.01	550.578		13.027	34.2577		12.936	13.6962
12.993	122.755		31.819	3.46649		13.015	603.899		13.033	35.2438		12.941	18.2432
12.999	114.457		31.834	1.81212		13.025	662.619		13.038	31.197		12.951	27.4023
13.004	122.372		31.838	3.30562		13.03	737.002		13.047	23.5916		12.957	40.2231
13.009	152.532		31.853	8.66196		13.036	816.958		13.053	15.7483		12.962	52.7533
13.019	212.537		31.857	20.0675		13.041	860.623		13.059	10.1834		12.967	59.2995
13.025	298.676		31.872	38.2647		13.051	840.483		13.064	7.41696		12.977	56.6279
13.031	389.31		31.886	61.3642		13.057	773.798		13.073	6.73176		12.983	46.7278
13.036	452.696		31.901	84.4522		13.062	701.393		13.079	7.23879		12.988	35.7216
13.045	476.557		31.916	102.673		13.067	643.288		13.085	8.20254		12.993	29.5901
13.051	475.796		31.92	114.435		13.077	602.944		13.09	9.0809		13.003	31.4038
13.057	470.122		31.941	121.46		13.083	580.643		13.1	9.99459		13.009	40.1312
13.062	461.359		31.955	125.817		13.088	576.33		13.105	11.7323		13.015	52.322
13.072	447.272		31.97	126.546		13.093	578.713		13.111	18.0568		13.02	64.605
13.077	435.381		31.985	119.63		13.103	585.339		13.116	35.094		13.029	76.6662
13.083	435.107		32	102.007		13.109	602.709		13.126	67.9121		13.035	89.4127
13.088	441.533		32.02	76.7128		13.115	633.362		13.131	113.387		13.041	101.516
13.098	448.102		32.041	52.6383		13.12	658.633		13.137	155.654		13.046	108.438
13.103	455.231		32.056	38.1494		13.129	666.488		13.142	173.338		13.055	107.727
13.109	462.598		32.07	35.6197		13.135	665.08		13.152	156.428		13.061	102.057
[truncated: 3,463 more rows]

## Sheet: Fig.2c
Time dependency of the peak area variations in each component
Time (min)	LeuA0 (8)			LeuA (3)			LeuB (2)
0.01	148200	310736	207367	1.28937e+07	1.40715e+07	1.07354e+07	-17551677	-13970134	-1.6073e+07
15	3010971	5301361	3646247	1.22671e+07	1.07361e+07	1.28995e+07	-15107624	-14107623	-12344617
30	6070918	7671048	4999899	8.29814e+06	1.03987e+07	8.00056e+06	-1.41076e+07	-1.49712e+07	-1.71899e+07
45	7810668	8980142	6208150	6.53717e+06	7.94167e+06	6.96736e+06	-1.58451e+07	-1.57097e+07	-1.69076e+07
60	9710942	8160354	9356089	5.97126e+06	8.28011e+06	4.72186e+06	-1.65059e+07	-1.3571e+07	-1.68079e+07
75	9870163	10213304	10183863	4.20473e+06	5.37901e+06	3.87164e+06	-1.60179e+07	-1.49706e+07	-1.5897e+07
90	11907316	13016403	9563071	3.24871e+06	3673086	3168071	-1.59891e+07	-1.43407e+07	-1.66807e+07
105	13702341	14260715	12890314	2656466	3.68017e+06	3.27018e+06	-1.4987e+07	-1.56031e+07	-1.36178e+07
120	15017604	9473398	17807168	2.43079e+06	2670309	2.29854e+06	-1.30097e+07	-1.39705e+07	-1.25595e+07
Time (min)	LeuK3 (7)			LeuK2 (6)			LeuK0 (4)
0.01	14820	31073.6	20736.7	1.28937e+06	1.40715e+06	1.07354e+06	-1.75517e+06	-1.39701e+06	-1.6073e+06
15	301097	530136	364625	1.22671e+06	1.07361e+06	1.28995e+06	-1.51076e+06	-1.41076e+06	-1.23446e+06
30	607092	767105	499990	829814	1.03987e+06	800056	-1.41076e+06	-1.49712e+06	-1.71899e+06
45	781067	898014	620815	653717	794167	696736	-1.58451e+06	-1.57097e+06	-1.69076e+06
60	971094	816035	935609	597126	828011	472186	-1.65059e+06	-1.3571e+06	-1.68079e+06
75	987016	1.02133e+06	1.01839e+06	420473	537901	387164	-1.60179e+06	-1.49706e+06	-1.5897e+06
90	1.19073e+06	1.30164e+06	956307	324871	367309	316807	-1.59891e+06	-1.43407e+06	-1.66807e+06
105	1.37023e+06	1.42607e+06	1.28903e+06	265647	368017	327018	-1.4987e+06	-1.56031e+06	-1.36178e+06
120	1.50176e+06	947340	1.78072e+06	243079	267031	229854	-1.30097e+06	-1.39705e+06	-1.25595e+06

## Sheet: Fig. 2d
Kinetic analysis of LcsG using LeuA (3) as substrates.
substrate (μM)	V (nM s-1)
2	0.054475	0.076582	0.092559
4	0.10473	0.153122	0.111383
8	0.211207	0.216072	0.309844
10	0.429653	0.382792	0.45186
20	0.442085	0.501601	0.549749
40	0.619153	0.719975	0.599422
80	0.57398	0.677852	0.704728
100	0.731434	0.638539	0.717413
120	0.709234	0.713845	0.729175
150	0.673851	0.649085	0.630049
200	0.627258	0.679162	0.62706
Kinetic analysis of LcsG using LeuK0 (4) as substrates.
substrate (μM)	V (nM s-1)
4	0.672686	0.641233	0.639103
8	1.15164	1.24824	1.30572
10	1.63775	1.70369	1.71824
20	3.4226	3.18966	2.69142
40	5.73847	5.78244	6.12965
80	8.00746	7.81738	10.515
100	10.7866	10.4098	10.5311
120	11.9519	11.8735	12.3231
140	14.0296	13.4875	13.3498
160	14.8507	14.0933	13.8956

## Sheet: Fig. 3a
3+SAM+LcsG			3+CH3I
X(min)	Y(Counts)		X(min)	Y(Counts)
0.034	0		0.034	0
0.038	0		0.038	0
0.043	0		0.043	0
0.052	0		0.052	0
0.058	0		0.058	0
0.063	0		0.063	0
0.073	5.125		0.073	5.125
0.078	5.17138		0.078	5.17138
0.083	6.60046		0.083	6.60046
0.093	7.68756		0.093	7.68756
0.099	8.21746		0.099	8.21746
0.104	8.07911		0.104	8.07911
0.114	7.24358		0.114	7.24358
0.119	5.84805		0.119	5.84805
0.125	4.2708		0.125	4.2708
0.13	3.06742		0.13	3.06742
0.14	2.64905		0.14	2.64905
0.145	3.01571		0.145	3.01571
0.155	3.8136		0.155	3.8136
0.16	4.5402		0.16	4.5402
0.169	4.83772		0.169	4.83772
0.174	4.64522		0.174	4.64522
0.179	4.11677		0.179	4.11677
0.188	3.46953		0.188	3.46953
0.193	2.8925		0.193	2.8925
0.197	2.5552		0.197	2.5552
0.202	2.61955		0.202	2.61955
0.211	3.18008		0.211	3.18008
0.216	4.19806		0.216	4.19806
0.22	5.41196		0.22	5.41196
0.23	6.32857		0.23	6.32857
0.236	6.51683		0.236	6.51683
0.241	6.00269		0.241	6.00269
0.245	5.22158		0.245	5.22158
0.249	4.59046		0.249	4.59046
0.259	4.174		0.259	4.174
0.264	3.94011		0.264	3.94011
0.268	4.09414		0.268	4.09414
0.272	4.97103		0.272	4.97103
0.282	6.58432		0.282	6.58432
0.287	8.33429		0.287	8.33429
0.297	9.24471		0.297	9.24471
0.303	8.65204		0.303	8.65204
0.307	6.76104		0.307	6.76104
0.317	4.49612		0.317	4.49612
0.323	2.84953		0.323	2.84953
0.328	2.34427		0.328	2.34427
0.338	2.92589		0.338	2.92589
0.343	4.16557		0.343	4.16557
0.348	5.43978		0.348	5.43978
0.358	6.21875		0.358	6.21875
0.363	6.33354		0.363	6.33354
0.367	6.00971		0.367	6.00971
0.377	5.58432		0.377	5.58432
0.382	5.18334		0.382	5.18334
0.392	4.70637		0.392	4.70637
0.398	4.01137		0.398	4.01137
0.403	3.20266		0.403	3.20266
0.412	2.63839		0.412	2.63839
0.417	2.76571		0.417	2.76571
0.421	3.71947		0.421	3.71947
0.426	5.13848		0.426	5.13848
0.435	6.33217		0.435	6.33217
0.44	6.71554		0.44	6.71554
0.45	6.19134		0.45	6.19134
0.455	5.14389		0.455	5.14389
0.459	4.08828		0.459	4.08828
0.469	3.3573		0.469	3.3573
0.474	2.9882		0.474	2.9882
0.478	2.81756		0.478	2.81756
0.488	2.6661		0.488	2.6661
0.494	2.49999		0.494	2.49999
0.499	2.43712		0.499	2.43712
0.503	2.63667		0.503	2.63667
0.513	3.06683		0.513	3.06683
0.518	3.56861		0.518	3.56861
0.523	4.00444		0.523	4.00444
0.533	4.3503		0.533	4.3503
0.538	4.6225		0.538	4.6225
0.542	4.72261		0.542	4.72261
0.552	4.44491		0.552	4.44491
0.557	3.71961		0.557	3.71961
0.567	2.78696		0.567	2.78696
0.572	2.0233		0.572	2.0233
0.576	1.68118		0.576	1.68118
0.586	1.78295		0.586	1.78295
0.591	2.37198		0.591	2.37198
0.595	3.49743		0.595	3.49743
0.599	5.26981		0.599	5.26981
0.609	7.72723		0.609	7.72723
0.614	10.8009		0.614	10.8009
0.623	14.1206		0.623	14.1206
0.628	16.7459		0.628	16.7459
0.638	17.4645		0.638	17.4645
0.643	15.7121		0.643	15.7121
0.653	12.1581		0.653	12.1581
0.659	8.25419		0.659	8.25419
0.664	5.19681		0.664	5.19681
0.673	3.38212		0.673	3.38212
0.678	2.55088		0.678	2.55088
0.683	2.23764		0.683	2.23764
0.692	2.05989		0.692	2.05989
0.697	1.93308		0.697	1.93308
0.701	1.94227		0.701	1.94227
0.706	2.23499		0.706	2.23499
0.71	2.78838		0.71	2.78838
0.72	3.44788		0.72	3.44788
0.725	4.11088		0.725	4.11088
0.73	4.72639		0.73	4.72639
0.74	5.16413		0.74	5.16413
0.746	5.20663		0.746	5.20663
0.751	4.84166		0.751	4.84166
0.755	4.39823		0.755	4.39823
0.759	4.25926		0.759	4.25926
0.769	4.53143		0.769	4.53143
0.774	5.08719		0.774	5.08719
0.784	5.77211		0.784	5.77211
0.788	6.51973		0.788	6.51973
0.798	7.1869		0.798	7.1869
0.804	7.5067		0.804	7.5067
0.81	7.24568		0.81	7.24568
0.815	6.426		0.815	6.426
0.824	5.27603		0.824	5.27603
0.829	4.04499		0.829	4.04499
0.839	2.9001		0.839	2.9001
0.844	1.9828		0.844	1.9828
0.854	1.396		0.854	1.396
0.859	1.18031		0.859	1.18031
0.869	1.26448		0.869	1.26448
0.874	1.49398		0.874	1.49398
0.879	1.73945		0.879	1.73945
0.884	1.94423		0.884	1.94423
0.893	2.1044		0.893	2.1044
0.898	2.2573		0.898	2.2573
0.908	2.4303		0.908	2.4303
0.914	2.60137		0.914	2.60137
0.919	2.66453		0.919	2.66453
0.929	2.57613		0.929	2.57613
0.934	2.47691		0.934	2.47691
0.938	2.63604		0.938	2.63604
0.942	3.17427		0.942	3.17427
0.946	3.8346		0.946	3.8346
0.956	4.12585		0.956	4.12585
0.961	3.81195		0.961	3.81195
0.965	3.25486		0.965	3.25486
0.969	3.15009		0.969	3.15009
0.973	3.95289		0.973	3.95289
0.977	5.50819		0.977	5.50819
0.987	7.08488		0.987	7.08488
0.993	8.28135		0.993	8.28135
0.998	9.62616		0.998	9.62616
1.002	12.3457		1.002	12.3457
1.006	16.8771		1.006	16.8771
1.016	21.6994		1.016	21.6994
1.021	24.0365		1.021	24.0365
1.026	22.2286		1.026	22.2286
1.036	17.2095		1.036	17.2095
1.041	11.5752		1.041	11.5752
1.045	7.42265		1.045	7.42265
1.05	5.25211		1.05	5.25211
1.059	4.45024		1.059	4.45024
1.065	4.29732		1.065	4.29732
1.07	4.40698		1.07	4.40698
1.074	4.63735		1.074	4.63735
1.084	4.72368		1.084	4.72368
1.089	4.55901		1.089	4.55901
1.093	4.30062		1.093	4.30062
1.097	4.20965		1.097	4.20965
1.107	4.35373		1.107	4.35373
1.113	4.57593		1.113	4.57593
1.118	4.60863		1.118	4.60863
1.127	4.26373		1.127	4.26373
1.132	3.54727		1.132	3.54727
1.137	2.76951		1.137	2.76951
1.141	2.34752		1.141	2.34752
1.145	2.52814		1.145	2.52814
1.155	3.21219		1.155	3.21219
1.16	4.14022		1.16	4.14022
1.169	5.10517		1.169	5.10517
1.175	6.17062		1.175	6.17062
1.18	7.48783		1.18	7.48783
1.19	8.92913		1.19	8.92913
1.195	10.0006		1.195	10.0006
1.2	10.109		1.2	10.109
1.21	9.0198		1.21	9.0198
1.216	7.08183		1.216	7.08183
1.222	5.05883		1.222	5.05883
1.227	3.64899		1.227	3.64899
1.236	3.3615		1.236	3.3615
1.242	4.46204		1.242	4.46204
1.248	8.16768		1.248	8.16768
1.253	16.7569		1.253	16.7569
1.263	32.5442		1.263	32.5442
1.268	54.6944		1.268	54.6944
1.274	78.63		1.274	78.63
1.279	98.6393		1.279	98.6393
1.289	113.525		1.289	113.525
1.294	125.779		1.294	125.779
1.3	138.189		1.3	138.189
1.305	151.321		1.305	151.321
1.315	167.686		1.315	167.686
1.321	190.108		1.321	190.108
1.326	215.084		1.326	215.084
1.331	231.302		1.331	231.302
1.341	231.887		1.341	231.887
1.347	221.355		1.347	221.355
1.352	206.267		1.352	206.267
1.357	184.219		1.357	184.219
1.367	149.963		1.367	149.963
1.373	106.843		1.373	106.843
1.379	66.9456		1.379	66.9456
1.383	39.5516		1.383	39.5516
1.393	25.6053		1.393	25.6053
1.399	19.5418		1.399	19.5418
1.405	16.6178		1.405	16.6178
1.41	14.7798		1.41	14.7798
1.414	14.2373		1.414	14.2373
1.424	14.5206		1.424	14.5206
1.429	14.9896		1.429	14.9896
1.438	15.0638		1.438	15.0638
1.443	14.8599		1.443	14.8599
1.453	14.9148		1.453	14.9148
1.458	15.5373		1.458	15.5373
1.468	16.4601		1.468	16.4601
1.474	17.2794		1.474	17.2794
1.479	17.839		1.479	17.839
1.484	18.1093		1.484	18.1093
1.494	17.7938		1.494	17.7938
1.5	16.5778		1.5	16.5778
1.505	14.5527		1.505	14.5527
1.51	12.4074		1.51	12.4074
1.52	10.9544		1.52	10.9544
1.526	10.8033		1.526	10.8033
1.532	12.1673		1.532	12.1673
1.537	14.7613		1.537	14.7613
1.546	17.5841		1.546	17.5841
1.552	19.3093		1.552	19.3093
1.558	19.1454		1.558	19.1454
1.563	17.4755		1.563	17.4755
1.572	15.2822		1.572	15.2822
1.578	13.3204		1.578	13.3204
1.584	11.832		1.584	11.832
1.589	10.9114		1.589	10.9114
1.599	10.6101		1.599	10.6101
1.604	10.8463		1.604	10.8463
1.61	11.3539		1.61	11.3539
1.615	11.8955		1.615	11.8955
1.625	12.3058		1.625	12.3058
1.63	12.9636		1.63	12.9636
1.636	14.839		1.636	14.839
1.641	18.9906		1.641	18.9906
1.651	25.433		1.651	25.433
1.657	32.3203		1.657	32.3203
1.662	36.7777		1.662	36.7777
1.667	37.1286		1.667	37.1286
1.677	33.9598		1.677	33.9598
1.683	29.3326		1.683	29.3326
1.688	25.122		1.688	25.122
1.693	22.0877		1.693	22.0877
1.703	19.8257		1.703	19.8257
1.709	17.5304		1.709	17.5304
1.715	14.891		1.715	14.891
1.72	12.4919		1.72	12.4919
1.729	11.0455		1.729	11.0455
1.735	10.8114		1.735	10.8114
1.741	11.3688		1.741	11.3688
1.746	11.917		1.746	11.917
1.756	11.6647		1.756	11.6647
1.761	10.2868		1.761	10.2868
1.767	8.16172		1.767	8.16172
1.772	6.25716		1.772	6.25716
1.776	5.32843		1.776	5.32843
1.786	5.42548		1.786	5.42548
1.791	6.15148		1.791	6.15148
1.797	7.4062		1.797	7.4062
1.802	9.5065		1.802	9.5065
1.806	12.6261		1.806	12.6261
1.816	16.063		1.816	16.063
1.822	18.6089		1.822	18.6089
1.827	19.4956		1.827	19.4956
1.832	18.8815		1.832	18.8815
1.842	17.4714		1.842	17.4714
1.848	15.987		1.848	15.987
1.854	14.9171		1.854	14.9171
1.859	14.5329		1.859	14.5329
1.868	14.7204		1.868	14.7204
1.874	14.9651		1.874	14.9651
1.88	14.7441		1.88	14.7441
1.885	13.9956		1.885	13.9956
1.895	13.0801		1.895	13.0801
1.9	12.4609		1.9	12.4609
1.906	12.4328		1.906	12.4328
1.911	13.26		1.911	13.26
1.921	14.8306		1.921	14.8306
1.926	16.5012		1.926	16.5012
1.932	17.4167		1.932	17.4167
1.937	17.2505		1.937	17.2505
1.947	16.3654		1.947	16.3654
1.952	15.4611		1.952	15.4611
1.958	15.0257		1.958	15.0257
1.963	15.1333		1.963	15.1333
1.973	15.5612		1.973	15.5612
1.979	16.2485		1.979	16.2485
1.984	17.433		1.984	17.433
1.989	19.1014		1.989	19.1014
1.999	20.4094		1.999	20.4094
2.005	20.2493		2.005	20.2493
2.01	18.2907		2.01	18.2907
2.015	15.4749		2.015	15.4749
2.025	13.1663		2.025	13.1663
2.031	12.2344		2.031	12.2344
2.037	12.6349		2.037	12.6349
2.042	13.6893		2.042	13.6893
2.051	14.4393		2.051	14.4393
2.057	14.1565		2.057	14.1565
2.063	12.6692		2.063	12.6692
2.068	10.7023		2.068	10.7023
2.078	9.58007		2.078	9.58007
2.083	10.5876		2.083	10.5876
2.089	14.0329		2.089	14.0329
2.094	18.7515		2.094	18.7515
2.104	22.4733		2.104	22.4733
2.109	23.3296		2.109	23.3296
2.115	21.1242		2.115	21.1242
2.12	17.3174		2.12	17.3174
2.13	13.686		2.13	13.686
2.135	11.2615		2.135	11.2615
2.141	10.1638		2.141	10.1638
2.146	10.0708		2.146	10.0708
2.156	10.4945		2.156	10.4945
2.162	11.0058		2.162	11.0058
2.167	11.2941		2.167	11.2941
2.172	11.2354		2.172	11.2354
2.182	10.7039		2.182	10.7039
2.188	9.66627		2.188	9.66627
2.193	8.35742		2.193	8.35742
2.198	7.26015		2.198	7.26015
2.208	6.69786		2.208	6.69786
2.214	6.63362		2.214	6.63362
2.22	6.82109		2.22	6.82109
2.225	7.12888		2.225	7.12888
2.234	7.55785		2.234	7.55785
2.24	8.12119		2.24	8.12119
2.246	8.69905		2.246	8.69905
2.251	9.27297		2.251	9.27297
2.261	9.94931		2.261	9.94931
2.266	10.9161		2.266	10.9161
2.272	12.1353		2.272	12.1353
2.277	13.4182		2.277	13.4182
2.287	14.6181		2.287	14.6181
2.292	16.0062		2.292	16.0062
2.298	17.937		2.298	17.937
2.303	19.9954		2.303	19.9954
2.313	20.8473		2.313	20.8473
2.319	19.4854		2.319	19.4854
2.324	16.3291		2.324	16.3291
2.329	12.8437		2.329	12.8437
2.339	10.159		2.339	10.159
2.345	8.53015		2.345	8.53015
2.35	7.66018		2.35	7.66018
2.355	7.26567		2.355	7.26567
2.365	7.16733		2.365	7.16733
2.371	7.43063		2.371	7.43063
2.377	8.22171		2.377	8.22171
2.381	9.68381		2.381	9.68381
2.391	11.5593		2.391	11.5593
2.397	13.2897		2.397	13.2897
2.403	14.4127		2.403	14.4127
2.408	14.7448		2.408	14.7448
2.417	14.209		2.417	14.209
2.423	12.791		2.423	12.791
2.429	10.7454		2.429	10.7454
2.434	8.72092		2.434	8.72092
2.444	7.36523		2.444	7.36523
2.449	7.01223		2.449	7.01223
2.455	7.62486		2.455	7.62486
2.46	8.98958		2.46	8.98958
2.47	10.7466		2.47	10.7466
2.475	12.4832		2.475	12.4832
2.481	13.8145		2.481	13.8145
2.486	14.4624		2.486	14.4624
2.496	14.2394		2.496	14.2394
2.502	13.1895		2.502	13.1895
2.507	11.6978		2.507	11.6978
2.512	10.2803		2.512	10.2803
2.522	9.16431		2.522	9.16431
2.528	8.34544		2.528	8.34544
2.533	7.85678		2.533	7.85678
2.538	7.86555		2.538	7.86555
2.548	8.37786		2.548	8.37786
2.554	9.19385		2.554	9.19385
2.56	10.0272		2.56	10.0272
2.565	10.6468		2.565	10.6468
2.574	10.9156		2.574	10.9156
2.58	10.9024		2.58	10.9024
2.586	10.9305		2.586	10.9305
2.591	11.3582		2.591	11.3582
2.6	12.2507		2.6	12.2507
2.606	13.4305		2.606	13.4305
2.612	14.7805		2.612	14.7805
2.617	16.2886		2.617	16.2886
2.627	17.6743		2.627	17.6743
2.632	18.476		2.632	18.476
2.638	18.5304		2.638	18.5304
2.643	18.1396		2.643	18.1396
2.653	17.5161		2.653	17.5161
2.658	16.5398		2.658	16.5398
2.664	15.158		2.664	15.158
2.669	13.6678		2.669	13.6678
2.679	12.4036		2.679	12.4036
2.685	11.398		2.685	11.398
2.69	10.5056		2.69	10.5056
2.695	9.76651		2.695	9.76651
2.705	9.45371		2.705	9.45371
2.711	9.85182		2.711	9.85182
2.716	10.9786		2.716	10.9786
2.721	12.3992		2.721	12.3992
2.731	13.35		2.731	13.35
2.737	13.3703		2.737	13.3703
2.743	12.7785		2.743	12.7785
2.748	12.3406		2.748	12.3406
2.757	12.3326		2.757	12.3326
2.763	12.332		2.763	12.332
2.769	11.8552		2.769	11.8552
2.774	10.9652		2.774	10.9652
2.783	10.0745		2.783	10.0745
2.789	9.4708		2.789	9.4708
2.795	9.1475		2.795	9.1475
2.8	9.09229		2.8	9.09229
2.81	9.45078		2.81	9.45078
2.815	10.3631		2.815	10.3631
2.821	11.7471		2.821	11.7471
2.826	13.1877		2.826	13.1877
2.836	13.9637		2.836	13.9637
2.841	13.4556		2.841	13.4556
2.847	11.6649		2.847	11.6649
2.852	9.38503		2.852	9.38503
2.862	7.59088		2.862	7.59088
2.868	6.83347		2.868	6.83347
2.873	7.0608		2.873	7.0608
2.878	7.84692		2.878	7.84692
2.888	8.63703		2.888	8.63703
2.894	9.07119		2.894	9.07119
2.899	9.1401		2.899	9.1401
2.904	9.16654		2.904	9.16654
2.914	9.43449		2.914	9.43449
2.92	9.90809		2.92	9.90809
2.926	10.2684		2.926	10.2684
2.931	10.1647		2.931	10.1647
2.94	9.46077		2.94	9.46077
2.946	8.3555		2.946	8.3555
2.952	7.29033		2.952	7.29033
2.957	6.61143		2.957	6.61143
2.967	6.31374		2.967	6.31374
2.972	6.18785		2.972	6.18785
2.978	6.18167		2.978	6.18167
2.983	6.46104		2.983	6.46104
2.993	7.00028		2.993	7.00028
2.998	7.48988		2.998	7.48988
3.004	7.65055		3.004	7.65055
3.009	7.68778		3.009	7.68778
3.019	8.06315		3.019	8.06315
3.025	8.98618		3.025	8.98618
3.03	10.1822		3.03	10.1822
3.035	11.1471		3.035	11.1471
3.045	11.5089		3.045	11.5089
3.051	11.2647		3.051	11.2647
3.056	10.7474		3.056	10.7474
3.061	10.1839		3.061	10.1839
3.071	9.38907		3.071	9.38907
3.077	8.01007		3.077	8.01007
3.082	6.05934		3.082	6.05934
3.087	4.09955		3.087	4.09955
3.097	2.8462		3.097	2.8462
3.103	2.78205		3.103	2.78205
3.109	3.90683		3.109	3.90683
3.114	5.70962		3.114	5.70962
3.123	7.36424		3.123	7.36424
3.129	8.18965		3.129	8.18965
3.135	8.03162		3.135	8.03162
3.14	7.31528		3.14	7.31528
3.15	6.60007		3.15	6.60007
3.155	6.28169		3.155	6.28169
3.161	6.51941		3.161	6.51941
3.166	7.26886		3.166	7.26886
3.176	8.19936		3.176	8.19936
3.181	8.82296		3.181	8.82296
3.187	8.75241		3.187	8.75241
3.192	8.09526		3.192	8.09526
3.202	7.39679		3.202	7.39679
3.208	7.39485		3.208	7.39485
3.213	8.46886		3.213	8.46886
3.218	10.2609		3.218	10.2609
3.228	11.818		3.228	11.818
3.234	12.3345		3.234	12.3345
3.239	11.7049		3.239	11.7049
3.244	10.3517		3.244	10.3517
3.254	8.76565		3.254	8.76565
3.26	7.37643		3.26	7.37643
3.265	6.58409		3.265	6.58409
3.27	6.60083		3.27	6.60083
3.28	7.08903		3.28	7.08903
3.286	7.3362		3.286	7.3362
3.292	6.82392		3.292	6.82392
3.297	5.80614		3.297	5.80614
3.306	4.96218		3.306	4.96218
3.312	4.74934		3.312	4.74934
3.318	5.04385		3.318	5.04385
3.323	5.43562		3.323	5.43562
3.333	5.60646		3.333	5.60646
3.338	5.44568		3.338	5.44568
3.344	5.0139		3.344	5.0139
3.349	4.4266		3.349	4.4266
3.359	3.78214		3.359	3.78214
3.364	3.08195		3.364	3.08195
3.37	2.29489		3.37	2.29489
3.375	1.4923		3.375	1.4923
3.385	0.81354		3.385	0.81354
3.391	0.376748		3.391	0.376748
3.396	0.193346		3.396	0.193346
3.401	0.257631		3.401	0.257631
3.411	0.631322		3.411	0.631322
3.417	1.44465		3.417	1.44465
3.422	2.72106		3.422	2.72106
3.427	4.22564		3.427	4.22564
3.437	5.50995		3.437	5.50995
3.443	6.2604		3.443	6.2604
3.449	6.52986		3.449	6.52986
3.453	6.60883		3.453	6.60883
3.463	6.70679		3.463	6.70679
3.469	6.89497		3.469	6.89497
3.475	7.1981		3.475	7.1981
3.48	7.62191		3.48	7.62191
3.489	8.0532		3.489	8.0532
3.495	8.39802		3.495	8.39802
3.501	8.70244		3.501	8.70244
3.506	9.0872		3.506	9.0872
3.516	9.5446		3.516	9.5446
3.521	9.97042		3.521	9.97042
3.527	10.2949		3.527	10.2949
3.532	10.5268		3.532	10.5268
3.542	10.5675		3.542	10.5675
3.547	10.289		3.547	10.289
3.553	9.7273		3.553	9.7273
3.558	9.14509		3.558	9.14509
3.568	8.91021		3.568	8.91021
3.574	9.43186		3.574	9.43186
3.579	10.9966		3.579	10.9966
3.584	13.3573		3.584	13.3573
3.594	15.4055		3.594	15.4055
3.6	15.8032		3.6	15.8032
3.605	14.092		3.605	14.092
3.61	11.0912		3.61	11.0912
3.62	8.07887		3.62	8.07887
3.626	5.81333		3.626	5.81333
3.632	4.3034		3.632	4.3034
3.637	3.28251		3.637	3.28251
3.646	2.58635		3.646	2.58635
3.652	2.2442		3.652	2.2442
3.658	2.31057		3.658	2.31057
3.663	2.73981		3.663	2.73981
3.672	3.4233		3.672	3.4233
3.678	4.31774		3.678	4.31774
3.684	5.44149		3.684	5.44149
3.689	6.69449		3.689	6.69449
3.699	7.76345		3.699	7.76345
3.704	8.3403		3.704	8.3403
3.71	8.40002		3.71	8.40002
3.715	8.17238		3.715	8.17238
3.725	7.82315		3.725	7.82315
3.73	7.35268		3.73	7.35268
3.736	6.76518		3.736	6.76518
3.741	6.17368		3.741	6.17368
3.751	5.67504		3.751	5.67504
3.757	5.36694		3.757	5.36694
3.762	5.4356		3.762	5.4356
3.767	6.08836		3.767	6.08836
3.777	7.32451		3.777	7.32451
3.783	8.93595		3.783	8.93595
3.788	10.7042		3.788	10.7042
3.793	12.4752		3.793	12.4752
3.803	13.9226		3.803	13.9226
3.809	14.5421		3.809	14.5421
3.815	14.0338		3.815	14.0338
3.82	12.585		3.82	12.585
3.829	10.6683		3.829	10.6683
3.835	8.76638		3.835	8.76638
3.841	7.29549		3.841	7.29549
3.846	6.58739		3.846	6.58739
3.856	6.73351		3.856	6.73351
3.861	7.54181		3.861	7.54181
3.867	8.63288		3.867	8.63288
3.872	9.65988		3.872	9.65988
3.882	10.3951		3.882	10.3951
3.887	10.8437		3.887	10.8437
3.893	11.1414		3.893	11.1414
3.898	11.3165		3.898	11.3165
3.908	11.1482		3.908	11.1482
3.913	10.5818		3.913	10.5818
3.919	10.0201		3.919	10.0201
3.924	10.0595		3.924	10.0595
3.934	10.9292		3.934	10.9292
3.94	12.4632		3.94	12.4632
3.945	14.3056		3.945	14.3056
3.95	15.8123		3.95	15.8123
3.96	15.981		3.96	15.981
3.966	14.1289		3.966	14.1289
3.971	10.6416		3.971	10.6416
3.976	6.91491		3.976	6.91491
3.986	4.26752		3.986	4.26752
3.992	3.20948		3.992	3.20948
3.998	3.46608		3.998	3.46608
4.003	4.45482		4.003	4.45482
4.012	5.55366		4.012	5.55366
4.018	6.24138		4.018	6.24138
4.024	6.15527		4.024	6.15527
4.029	5.40121		4.029	5.40121
4.039	4.54305		4.039	4.54305
4.044	4.20392		4.044	4.20392
4.05	4.55091		4.05	4.55091
4.055	5.21471		4.055	5.21471
4.065	5.69565		4.065	5.69565
4.07	5.8749		4.07	5.8749
4.076	6.01287		4.076	6.01287
4.081	6.31223		4.081	6.31223
4.091	6.53892		4.091	6.53892
4.096	6.38077		4.096	6.38077
4.102	5.91758		4.102	5.91758
4.107	5.58707		4.107	5.58707
4.117	5.61581		4.117	5.61581
4.123	5.75884		4.123	5.75884
4.128	5.57376		4.128	5.57376
4.133	4.99663		4.133	4.99663
4.143	4.41672		4.143	4.41672
4.149	4.30104		4.149	4.30104
4.154	4.74784		4.154	4.74784
4.159	5.50125		4.159	5.50125
4.169	6.17771		4.169	6.17771
4.175	6.54941		4.175	6.54941
4.181	6.63301		4.181	6.63301
4.186	6.59993		4.186	6.59993
4.195	6.54313		4.195	6.54313
4.201	6.39638		4.201	6.39638
4.207	6.05697		4.207	6.05697
4.212	5.59356		4.212	5.59356
4.222	5.26204		4.222	5.26204
4.227	5.31775		4.227	5.31775
4.233	5.81903		4.233	5.81903
4.238	6.57589		4.238	6.57589
4.248	7.16838		4.248	7.16838
4.253	7.12426		4.253	7.12426
4.259	6.24406		4.259	6.24406
4.264	4.8331		4.264	4.8331
4.274	3.44682		4.274	3.44682
4.28	2.53398		4.28	2.53398
4.285	2.26658		4.285	2.26658
4.29	2.62416		4.29	2.62416
4.3	3.42087		4.3	3.42087
4.306	4.35558		4.306	4.35558
4.311	5.14209		4.311	5.14209
4.316	5.74566		4.316	5.74566
4.326	6.42042		4.326	6.42042
4.332	7.51208		4.332	7.51208
4.338	9.13988		4.338	9.13988
4.342	10.9988		4.342	10.9988
4.352	12.3784		4.352	12.3784
4.358	12.603		4.358	12.603
4.364	11.5436		4.364	11.5436
4.369	9.79583		4.369	9.79583
4.378	8.21447		4.378	8.21447
4.384	7.35273		4.384	7.35273
4.39	7.18541		4.39	7.18541
4.395	7.24226		4.395	7.24226
4.405	6.98868		4.405	6.98868
4.41	6.24802		4.41	6.24802
4.416	5.2774		4.416	5.2774
4.421	4.56398		4.421	4.56398
4.431	4.44296		4.431	4.44296
4.436	4.98845		4.436	4.98845
4.442	6.04631		4.442	6.04631
4.447	7.29601		4.447	7.29601
4.457	8.27768		4.457	8.27768
4.463	8.64857		4.463	8.64857
4.468	8.45614		4.468	8.45614
4.473	8.07517		4.473	8.07517
4.483	7.82756		4.483	7.82756
4.489	7.76383		4.489	7.76383
4.494	7.79939		4.494	7.79939
4.503	7.79874		4.503	7.79874
4.509	7.59377		4.509	7.59377
4.515	7.04267		4.515	7.04267
4.52	6.23192		4.52	6.23192
4.53	5.5735		4.53	5.5735
4.535	5.54852		4.535	5.54852
4.541	6.3112		4.541	6.3112
4.546	7.51448		4.546	7.51448
4.556	8.5014		4.556	8.5014
4.561	8.87667		4.561	8.87667
4.567	8.77599		4.567	8.77599
4.572	8.7187		4.572	8.7187
4.582	9.0285		4.582	9.0285
4.588	9.62856		4.588	9.62856
4.593	10.1578		4.593	10.1578
4.598	10.1966		4.598	10.1966
4.608	9.44052		4.608	9.44052
4.614	8.0442		4.614	8.0442
4.619	6.65831		4.619	6.65831
4.624	5.95507		4.624	5.95507
4.634	6.02523		4.634	6.02523
4.64	6.30934		4.64	6.30934
4.646	6.12373		4.646	6.12373
4.651	5.27879		4.651	5.27879
4.66	4.10434		4.66	4.10434
4.666	3.12943		4.666	3.12943
4.672	2.65032		4.672	2.65032
4.677	2.74184		4.677	2.74184
4.687	3.39		4.687	3.39
4.692	4.60779		4.692	4.60779
4.698	6.3256		4.698	6.3256
4.703	8.22026		4.703	8.22026
4.713	9.63774		4.713	9.63774
4.718	9.98471		4.718	9.98471
4.724	9.18754		4.724	9.18754
4.729	7.7433		4.729	7.7433
4.739	6.3005		4.739	6.3005
4.744	5.2416		4.744	5.2416
4.75	4.60258		4.75	4.60258
4.755	4.2974		4.755	4.2974
4.765	4.26191		4.765	4.26191
4.771	4.5137		4.771	4.5137
4.776	5.03791		4.776	5.03791
4.781	5.632		4.781	5.632
4.791	5.91063		4.791	5.91063
4.797	5.62727		4.797	5.62727
4.802	4.91683		4.802	4.91683
4.807	4.28047		4.807	4.28047
4.817	4.15902		4.817	4.15902
4.823	4.769		4.823	4.769
4.829	6.0429		4.829	6.0429
4.834	7.69307		4.834	7.69307
4.843	9.30708		4.843	9.30708
4.849	10.6691		4.849	10.6691
4.855	11.8455		4.855	11.8455
4.86	12.8876		4.86	12.8876
4.87	13.4919		4.87	13.4919
4.875	13.1979		4.875	13.1979
4.881	11.9152		4.881	11.9152
4.886	10.1433		4.886	10.1433
4.896	8.58301		4.896	8.58301
4.901	7.69585		4.901	7.69585
4.907	7.50826		4.907	7.50826
4.912	7.80304		4.912	7.80304
4.922	8.17399		4.922	8.17399
4.928	8.1909		4.928	8.1909
4.933	7.57632		4.933	7.57632
4.938	6.40112		4.938	6.40112
4.948	5.01483		4.948	5.01483
4.954	3.87996		4.954	3.87996
4.959	3.34424		4.959	3.34424
4.964	3.51528		4.964	3.51528
4.974	4.25665		4.974	4.25665
4.98	5.35479		4.98	5.35479
4.985	6.6108		4.985	6.6108
4.99	7.74555		4.99	7.74555
5	8.29417		5	8.29417
5.006	7.94303		5.006	7.94303
5.012	6.89556		5.012	6.89556
5.017	5.82226		5.017	5.82226
5.026	5.31744		5.026	5.31744
5.032	5.56964		5.032	5.56964
5.038	6.43724		5.038	6.43724
5.043	7.58896		5.043	7.58896
5.053	8.59631		5.053	8.59631
5.058	9.13335		5.058	9.13335
5.064	9.21923		5.064	9.21923
5.069	9.22236		5.069	9.22236
5.079	9.39653		5.079	9.39653
5.084	9.48343		5.084	9.48343
5.09	8.96496		5.09	8.96496
5.095	7.68509		5.095	7.68509
5.105	6.0689		5.105	6.0689
5.111	4.81882		5.111	4.81882
5.116	4.44343		5.116	4.44343
5.121	5.06301		5.121	5.06301
5.131	6.40589		5.131	6.40589
5.137	7.99617		5.137	7.99617
5.142	9.43657		5.142	9.43657
5.147	10.4656		5.147	10.4656
5.157	10.8334		5.157	10.8334
5.163	10.3475		5.163	10.3475
5.169	9.14683		5.169	9.14683
5.173	7.79301		5.173	7.79301
5.183	6.84161		5.183	6.84161
5.189	6.39766		5.189	6.39766
5.195	6.17258		5.195	6.17258
5.2	5.96874		5.2	5.96874
5.209	5.93166		5.209	5.93166
5.215	6.42212		5.215	6.42212
5.221	7.5953		5.221	7.5953
5.226	9.08456		5.226	9.08456
5.236	10.1224		5.236	10.1224
5.241	10.1724		5.241	10.1724
5.247	9.41437		5.247	9.41437
5.252	8.42995		5.252	8.42995
5.262	7.50348		5.262	7.50348
5.267	6.49864		5.267	6.49864
5.273	5.29618		5.273	5.29618
5.278	4.14563		5.278	4.14563
5.288	3.4602		5.288	3.4602
5.294	3.44067		5.294	3.44067
5.299	3.88913		5.299	3.88913
5.304	4.42234		5.304	4.42234
5.314	4.70621		5.314	4.70621
5.32	4.59224		5.32	4.59224
5.325	4.10297		5.325	4.10297
5.33	3.40408		5.33	3.40408
5.34	2.69831		5.34	2.69831
5.346	2.19501		5.346	2.19501
5.352	2.03673		5.352	2.03673
5.357	2.32671		5.357	2.32671
5.366	3.06244		5.366	3.06244
5.372	4.21438		5.372	4.21438
5.378	5.66827		5.378	5.66827
5.383	7.1413		5.383	7.1413
5.393	8.15631		5.393	8.15631
5.398	8.29966		5.398	8.29966
5.404	7.5068		5.404	7.5068
5.409	6.24117		5.409	6.24117
5.419	5.24429		5.419	5.24429
5.424	5.09507		5.424	5.09507
5.43	5.81452		5.43	5.81452
5.435	6.94564		5.435	6.94564
5.445	7.93419		5.445	7.93419
5.45	8.58259		5.45	8.58259
5.456	9.02566		5.456	9.02566
5.461	9.39832		5.461	9.39832
5.471	9.50173		5.471	9.50173
5.477	9.04939		5.477	9.04939
5.482	8.06227		5.482	8.06227
5.487	6.90067		5.487	6.90067
5.497	5.89784		5.497	5.89784
5.503	5.23773		5.503	5.23773
5.508	5.03071		5.508	5.03071
5.513	5.38837		5.513	5.38837
5.523	6.29789		5.523	6.29789
5.529	7.59546		5.529	7.59546
5.535	9.04219		5.535	9.04219
5.54	10.3621		5.54	10.3621
5.549	11.1055		5.549	11.1055
5.555	10.782		5.555	10.782
5.561	9.27657		5.561	9.27657
5.566	7.10768		5.566	7.10768
5.576	5.11224		5.576	5.11224
5.581	3.9797		5.581	3.9797
5.587	3.96499		5.587	3.96499
5.592	4.89611		5.592	4.89611
5.602	6.2426		5.602	6.2426
5.607	7.4041		5.607	7.4041
5.613	8.02052		5.613	8.02052
5.618	8.11247		5.618	8.11247
5.628	7.96331		5.628	7.96331
5.633	7.86145		5.633	7.86145
5.639	7.94169		5.639	7.94169
5.644	8.14347		5.644	8.14347
5.654	8.19798		5.654	8.19798
5.66	7.80161		5.66	7.80161
5.665	6.95012		5.665	6.95012
5.67	6.07829		5.67	6.07829
5.674	5.68575		5.674	5.68575
5.684	5.85546		5.684	5.85546
5.69	6.16102		5.69	6.16102
5.696	6.10429		5.696	6.10429
5.701	5.57397		5.701	5.57397
5.71	4.87205		5.71	4.87205
5.716	4.39234		5.716	4.39234
5.722	4.29157		5.722	4.29157
5.727	4.43222		5.727	4.43222
5.737	4.54102		5.737	4.54102
5.742	4.59687		5.742	4.59687
5.748	4.9242		5.748	4.9242
5.753	5.93975		5.753	5.93975
5.763	7.74044		5.763	7.74044
5.768	10.0655		5.768	10.0655
5.774	12.4726		5.774	12.4726
5.779	14.4752		5.779	14.4752
5.789	15.4945		5.789	15.4945
5.795	15.0817		5.795	15.0817
5.8	13.2687		5.8	13.2687
5.805	10.8833		5.805	10.8833
5.815	9.08667		5.815	9.08667
5.821	8.6407		5.821	8.6407
5.826	9.40094		5.826	9.40094
5.831	10.5355		5.831	10.5355
5.841	11.2205		5.841	11.2205
5.847	11.3095		5.847	11.3095
5.853	11.3198		5.853	11.3198
5.857	11.7122		5.857	11.7122
5.867	12.2501		5.867	12.2501
5.873	12.2088		5.873	12.2088
5.878	11.1347		5.878	11.1347
5.888	9.30774		5.888	9.30774
5.893	7.47108		5.893	7.47108
5.899	6.31166		5.899	6.31166
5.904	5.92636		5.904	5.92636
5.914	5.89892		5.914	5.89892
5.92	5.76022		5.92	5.76022
5.925	5.46533		5.925	5.46533
5.934	5.28544		5.934	5.28544
5.939	5.36544		5.939	5.36544
5.949	5.51579		5.949	5.51579
5.955	5.42614		5.955	5.42614
5.961	5.02617		5.961	5.02617
5.966	4.50915		5.966	4.50915
5.975	4.08739		5.975	4.08739
5.981	3.81116		5.981	3.81116
5.987	3.60845		5.987	3.60845
5.992	3.38794		5.992	3.38794
6.002	3.0768		6.002	3.0768
6.007	2.74682		6.007	2.74682
6.013	2.59234		6.013	2.59234
6.018	2.81537		6.018	2.81537
6.028	3.4319		6.028	3.4319
6.033	4.29657		6.033	4.29657
6.039	5.19117		6.039	5.19117
6.044	6.02152		6.044	6.02152
6.054	6.83312		6.054	6.83312
6.06	7.74653		6.06	7.74653
6.065	8.7572		6.065	8.7572
6.07	9.60462		6.07	9.60462
6.08	9.88637		6.08	9.88637
6.086	9.38932		6.086	9.38932
6.091	8.37613		6.091	8.37613
6.096	7.44595		6.096	7.44595
6.106	7.0304		6.106	7.0304
6.112	7.0897		6.112	7.0897
6.117	7.18359		6.117	7.18359
6.127	6.84926		6.127	6.84926
6.132	5.90457		6.132	5.90457
6.138	4.58002		6.138	4.58002
6.143	3.2836		6.143	3.2836
6.153	2.33416		6.153	2.33416
6.158	1.83868		6.158	1.83868
6.164	1.7599		6.164	1.7599
6.169	1.99244		6.169	1.99244
6.179	2.37934		6.179	2.37934
6.185	2.82969		6.185	2.82969
6.19	3.34728		6.19	3.34728
6.195	3.94744		6.195	3.94744
6.205	4.54162		6.205	4.54162
6.211	5.00341		6.211	5.00341
6.216	5.32124		6.216	5.32124
6.221	5.61481		6.221	5.61481
6.231	5.93379		6.231	5.93379
6.237	6.19835		6.237	6.19835
6.243	6.32947		6.243	6.32947
6.248	6.36683		6.248	6.36683
6.257	6.39405		6.257	6.39405
6.263	6.44695		6.263	6.44695
6.269	6.52389		6.269	6.52389
6.274	6.63571		6.274	6.63571
6.283	6.82327		6.283	6.82327
6.289	7.2241		6.289	7.2241
6.295	8.04113		6.295	8.04113
6.3	9.27247		6.3	9.27247
6.31	10.4122		6.31	10.4122
6.315	10.7483		6.315	10.7483
6.321	10.0084		6.321	10.0084
6.326	8.66747		6.326	8.66747
6.336	7.52933		6.336	7.52933
6.341	7.17236		6.341	7.17236
6.347	7.69059		6.347	7.69059
6.352	8.74808		6.352	8.74808
6.362	9.68845		6.362	9.68845
6.368	9.85554		6.368	9.85554
6.373	9.0177		6.373	9.0177
6.378	7.5319		6.378	7.5319
6.388	6.01987		6.388	6.01987
6.394	4.88634		6.394	4.88634
6.399	4.16087		6.399	4.16087
6.404	3.74177		6.404	3.74177
6.414	3.60252		6.414	3.60252
6.42	3.78464		6.42	3.78464
6.426	4.25366		6.426	4.25366
6.431	4.85387		6.431	4.85387
6.44	5.311		6.44	5.311
6.446	5.40007		6.446	5.40007
6.452	5.10538		6.452	5.10538
6.457	4.69966		6.457	4.69966
6.466	4.50938		6.466	4.50938
6.472	4.68007		6.472	4.68007
6.478	5.08834		6.478	5.08834
6.483	5.39963		6.483	5.39963
6.493	5.23287		6.493	5.23287
6.498	4.43686		6.498	4.43686
6.504	3.23828		6.504	3.23828
6.509	2.13697		6.509	2.13697
6.519	1.62024		6.519	1.62024
6.524	1.9376		6.524	1.9376
6.53	2.96337		6.53	2.96337
6.535	4.28951		6.535	4.28951
6.545	5.40028		6.545	5.40028
6.551	6.11868		6.551	6.11868
6.556	6.69036		6.556	6.69036
6.561	7.45228		6.561	7.45228
6.571	8.44094		6.571	8.44094
6.577	9.39472		6.577	9.39472
6.582	10.0414		6.582	10.0414
6.587	10.2371		6.587	10.2371
6.597	9.86108		6.597	9.86108
6.603	8.85677		6.603	8.85677
6.609	7.37223		6.609	7.37223
6.614	5.82468		6.614	5.82468
6.623	4.69902		6.623	4.69902
6.629	4.34712		6.629	4.34712
6.635	4.82123		6.635	4.82123
6.64	5.81239		6.64	5.81239
6.65	6.63991		6.65	6.63991
6.655	6.70894		6.655	6.70894
6.661	5.98282		6.661	5.98282
6.666	4.9882		6.666	4.9882
6.676	4.52881		6.676	4.52881
6.681	5.35738		6.681	5.35738
6.687	7.88561		6.687	7.88561
6.692	11.7492		6.692	11.7492
6.702	15.5467		6.702	15.5467
6.707	17.5212		6.707	17.5212
6.713	16.8678		6.713	16.8678
6.718	14.3945		6.718	14.3945
6.728	11.7752		6.728	11.7752
6.734	10.2911		6.734	10.2911
6.739	10.2382		6.739	10.2382
6.744	11.174		6.744	11.174
6.754	12.2591		6.754	12.2591
6.76	12.6641		6.76	12.6641
6.765	12.0019		6.765	12.0019
6.77	10.5113		6.77	10.5113
6.78	8.89184		6.78	8.89184
6.786	7.93519		6.786	7.93519
6.792	8.12353		6.792	8.12353
6.797	9.28276		6.797	9.28276
6.806	10.525		6.806	10.525
6.812	10.9055		6.812	10.9055
6.818	10.1457		6.818	10.1457
6.823	8.85396		6.823	8.85396
6.833	7.95904		6.833	7.95904
6.838	8.09551		6.838	8.09551
6.844	9.20545		6.844	9.20545
6.849	10.5727		6.849	10.5727
6.859	11.2632		6.859	11.2632
6.864	10.9138		6.864	10.9138
6.87	9.98998		6.87	9.98998
6.875	9.26761		6.875	9.26761
6.885	9.07398		6.885	9.07398
6.891	9.2831		6.891	9.2831
6.896	9.69403		6.896	9.69403
6.901	10.1398		6.901	10.1398
6.911	10.3421		6.911	10.3421
6.917	10.1728		6.917	10.1728
6.922	9.88141		6.922	9.88141
6.927	9.92087		6.927	9.92087
6.937	10.3439		6.937	10.3439
6.943	10.7169		6.943	10.7169
6.949	10.5877		6.949	10.5877
6.953	9.94288		6.953	9.94288
6.963	9.06482		6.963	9.06482
6.969	8.23411		6.969	8.23411
6.975	7.54414		6.975	7.54414
6.98	7.02903		6.98	7.02903
6.989	6.71257		6.989	6.71257
6.995	6.7076		6.995	6.7076
7.001	7.14471		7.001	7.14471
7.006	7.97782		7.006	7.97782
7.016	8.87556		7.016	8.87556
7.021	9.48989		7.021	9.48989
7.027	9.73108		7.027	9.73108
7.032	9.70309		7.032	9.70309
7.042	9.38679		7.042	9.38679
7.047	8.68971		7.047	8.68971
7.053	7.70028		7.053	7.70028
7.058	6.8421		7.058	6.8421
7.068	6.53865		7.068	6.53865
7.074	6.9022		7.074	6.9022
7.079	7.66403		7.079	7.66403
7.084	8.35074		7.084	8.35074
7.094	8.4977		7.094	8.4977
7.1	7.95968		7.1	7.95968
7.105	7.03847		7.105	7.03847
7.11	6.35803		7.11	6.35803
7.12	6.36086		7.12	6.36086
7.126	7.00359		7.126	7.00359
7.132	7.84799		7.132	7.84799
7.137	8.46196		7.137	8.46196
7.146	8.6339		7.146	8.6339
7.152	8.47099		7.152	8.47099
7.158	8.22789		7.158	8.22789
7.163	8.19501		7.163	8.19501
7.172	8.55819		7.172	8.55819
7.178	9.39763		7.178	9.39763
7.184	10.6455		7.184	10.6455
7.189	11.8354		7.189	11.8354
7.199	12.196		7.199	12.196
7.204	11.3103		7.204	11.3103
7.21	9.6455		7.21	9.6455
7.215	8.18502		7.215	8.18502
7.225	7.45082		7.225	7.45082
7.23	7.18069		7.23	7.18069
7.236	6.87112		7.236	6.87112
7.241	6.52433		7.241	6.52433
7.251	6.54394		7.251	6.54394
7.257	7.2931		7.257	7.2931
7.262	8.67589		7.262	8.67589
7.267	10.3452		7.267	10.3452
7.277	11.968		7.277	11.968
7.283	13.5324		7.283	13.5324
7.288	15.2522		7.288	15.2522
7.293	17.0863		7.293	17.0863
7.303	18.5578		7.303	18.5578
7.309	19.2115		7.309	19.2115
7.315	19.1314		7.315	19.1314
7.32	18.6509		7.32	18.6509
7.329	17.6879		7.329	17.6879
7.335	15.869		7.335	15.869
7.341	13.2233		7.341	13.2233
7.346	10.4724		7.346	10.4724
7.355	8.34266		7.355	8.34266
7.361	6.94526		7.361	6.94526
7.367	5.83865		7.367	5.83865
7.372	4.69379		7.372	4.69379
7.382	3.54057		7.382	3.54057
7.387	2.69946		7.387	2.69946
7.393	2.47362		7.393	2.47362
7.398	3.12125		7.398	3.12125
7.408	4.82669		7.408	4.82669
7.413	7.56114		7.413	7.56114
7.419	10.9034		7.419	10.9034
7.424	13.9768		7.424	13.9768
7.434	15.7597		7.434	15.7597
7.44	15.7927		7.44	15.7927
7.445	14.6066		7.445	14.6066
7.45	13.3868		7.45	13.3868
7.46	12.9664		7.46	12.9664
7.466	13.3065		7.466	13.3065
7.471	13.7861		7.471	13.7861
7.476	13.7934		7.476	13.7934
7.486	12.9751		7.486	12.9751
7.492	11.4527		7.492	11.4527
7.498	9.72558		7.498	9.72558
7.503	8.2649		7.503	8.2649
7.512	7.06997		7.512	7.06997
7.518	5.87345		7.518	5.87345
7.524	4.64195		7.524	4.64195
7.529	3.68941		7.529	3.68941
7.539	3.31837		7.539	3.31837
7.544	3.49716		7.544	3.49716
7.55	3.84559		7.55	3.84559
7.555	3.9915		7.555	3.9915
7.565	3.86635		7.565	3.86635
7.57	3.72757		7.57	3.72757
7.576	3.88102		7.576	3.88102
7.581	4.49133		7.581	4.49133
7.591	5.40624		7.591	5.40624
7.596	6.27787		7.596	6.27787
7.602	6.78442		7.602	6.78442
7.607	6.82487		7.607	6.82487
7.617	6.45538		7.617	6.45538
7.623	5.9326		7.623	5.9326
7.628	5.63717		7.628	5.63717
7.633	5.82089		7.633	5.82089
7.643	6.37315		7.643	6.37315
7.649	7.04026		7.649	7.04026
7.654	7.77508		7.654	7.77508
7.659	8.89642		7.659	8.89642
7.669	10.7179		7.669	10.7179
7.675	13.186		7.675	13.186
7.681	15.7703		7.681	15.7703
7.686	17.7531		7.686	17.7531
7.695	18.4907		7.695	18.4907
7.701	17.7065		7.701	17.7065
7.707	15.6502		7.707	15.6502
7.712	13.083		7.712	13.083
7.722	10.7797		7.722	10.7797
7.727	9.12603		7.727	9.12603
7.733	8.06021		7.733	8.06021
7.738	7.23849		7.738	7.23849
7.748	6.35521		7.748	6.35521
7.753	5.47112		7.753	5.47112
7.759	4.96762		7.759	4.96762
7.764	5.20382		7.764	5.20382
7.774	5.97592		7.774	5.97592
7.779	6.63561		7.779	6.63561
7.785	6.68995		7.785	6.68995
7.79	6.2474		7.79	6.2474
7.8	5.71695		7.8	5.71695
7.806	5.28072		7.806	5.28072
7.811	4.79915		7.811	4.79915
7.816	4.26238		7.816	4.26238
7.826	4.08909		7.826	4.08909
7.832	4.9341		7.832	4.9341
7.837	7.21789		7.837	7.21789
7.842	10.635		7.842	10.635
7.852	14.027		7.852	14.027
7.858	15.8292		7.858	15.8292
7.864	15.1129		7.864	15.1129
7.869	12.3049		7.869	12.3049
7.878	8.75386		7.878	8.75386
7.884	5.67412		7.884	5.67412
7.89	3.54421		7.89	3.54421
7.895	2.31132		7.895	2.31132
7.905	1.74216		7.905	1.74216
7.91	1.56113		7.91	1.56113
7.916	1.50707		7.916	1.50707
7.921	1.47011		7.921	1.47011
7.931	1.6473		7.931	1.6473
7.936	2.51661		7.936	2.51661
7.942	4.49177		7.942	4.49177
7.947	7.46215		7.947	7.46215
7.957	10.5251		7.957	10.5251
7.963	12.3665		7.963	12.3665
7.968	12.1674		7.968	12.1674
7.973	10.4169		7.973	10.4169
7.983	8.61354		7.983	8.61354
7.989	8.21387		7.989	8.21387
7.994	9.63894		7.994	9.63894
7.999	12.154		7.999	12.154
8.009	14.3778		8.009	14.3778
8.015	15.2228		8.015	15.2228
8.02	14.5404		8.02	14.5404
8.025	13.0955		8.025	13.0955
8.035	11.7543		8.035	11.7543
8.041	10.8452		8.041	10.8452
8.047	10.1894		8.047	10.1894
8.052	9.67749		8.052	9.67749
8.061	9.56142		8.061	9.56142
8.067	10.0417		8.067	10.0417
8.073	10.8315		8.073	10.8315
8.078	11.3971		8.078	11.3971
8.088	11.2646		8.088	11.2646
8.093	10.3595		8.093	10.3595
8.099	9.03145		8.099	9.03145
8.104	8.30415		8.104	8.30415
8.114	9.28474		8.114	9.28474
8.119	12.3034		8.119	12.3034
8.125	16.3017		8.125	16.3017
8.13	19.2219		8.13	19.2219
8.14	19.1976		8.14	19.1976
8.146	15.9131		8.146	15.9131
8.151	10.8766		8.151	10.8766
8.156	6.1757		8.156	6.1757
8.166	3.25042		8.166	3.25042
8.172	2.47555		8.172	2.47555
8.177	3.55631		8.177	3.55631
8.182	5.86423		8.182	5.86423
8.192	8.34929		8.192	8.34929
8.198	9.90083		8.198	9.90083
8.204	9.85789		8.204	9.85789
8.208	8.48277		8.208	8.48277
8.218	6.51675		8.218	6.51675
8.224	4.72856		8.224	4.72856
8.23	3.69636		8.23	3.69636
8.235	3.90926		8.235	3.90926
8.244	5.53256		8.244	5.53256
8.25	8.23249		8.25	8.23249
8.256	11.233		8.256	11.233
8.261	13.6279		8.261	13.6279
8.271	14.7628		8.271	14.7628
8.276	14.4297		8.276	14.4297
8.282	12.8809		8.282	12.8809
8.287	10.8232		8.287	10.8232
8.297	9.04327		8.297	9.04327
8.302	7.89072		8.302	7.89072
8.308	7.10757		8.308	7.10757
8.313	6.47554		8.313	6.47554
8.323	6.27748		8.323	6.27748
8.329	7.3039		8.329	7.3039
8.334	10.024		8.334	10.024
8.339	14.1332		8.339	14.1332
8.349	18.4455		8.349	18.4455
8.355	21.4422		8.355	21.4422
8.36	22.0726		8.36	22.0726
8.365	20.2814		8.365	20.2814
8.375	16.9565		8.375	16.9565
8.381	13.484		8.381	13.484
8.387	11.1546		8.387	11.1546
8.392	10.7353		8.392	10.7353
8.401	12.0103		8.401	12.0103
8.407	14.1097		8.407	14.1097
8.413	16.1639		8.413	16.1639
8.418	17.8665		8.418	17.8665
8.427	19.0411		8.427	19.0411
8.433	19.4387		8.433	19.4387
8.439	18.8598		8.439	18.8598
8.444	17.6152		8.444	17.6152
8.454	16.4229		8.454	16.4229
8.459	15.8381		8.459	15.8381
8.465	15.8308		8.465	15.8308
8.47	15.9122		8.47	15.9122
8.48	15.6831		8.48	15.6831
8.485	15.2709		8.485	15.2709
8.491	15.0782		8.491	15.0782
8.496	15.2814		8.496	15.2814
8.506	15.3784		8.506	15.3784
8.512	14.9247		8.512	14.9247
8.517	14.1383		8.517	14.1383
8.522	13.8147		8.522	13.8147
8.532	14.4345		8.532	14.4345
8.538	15.8537		8.538	15.8537
8.543	17.4454		8.543	17.4454
8.548	18.4569		8.548	18.4569
8.558	18.2307		8.558	18.2307
8.564	16.663		8.564	16.663
8.57	14.3285		8.57	14.3285
8.575	12.021		8.575	12.021
8.584	10.039		8.584	10.039
8.59	8.23442		8.59	8.23442
8.596	6.51566		8.596	6.51566
8.601	5.2573		8.601	5.2573
8.61	4.97059		8.61	4.97059
8.616	5.95354		8.616	5.95354
8.622	7.96771		8.622	7.96771
8.627	10.3421		8.627	10.3421
8.637	12.2088		8.637	12.2088
8.642	12.9353		8.642	12.9353
8.648	12.4275		8.648	12.4275
8.653	11.119		8.653	11.119
8.663	9.74784		8.663	9.74784
8.668	8.93521		8.668	8.93521
8.674	10.0225		8.674	10.0225
8.679	15.0649		8.679	15.0649
8.689	25.9156		8.689	25.9156
8.695	41.6375		8.695	41.6375
8.7	57.5961		8.7	57.5961
8.705	67.9872		8.705	67.9872
8.715	70.6962		8.715	70.6962
8.721	68.5422		8.721	68.5422
8.726	64.8806		8.726	64.8806
8.731	59.8638		8.731	59.8638
8.741	52.0048		8.741	52.0048
8.747	41.8849		8.747	41.8849
8.753	32.2855		8.753	32.2855
8.758	25.4149		8.758	25.4149
8.767	21.4562		8.767	21.4562
8.773	19.1394		8.773	19.1394
8.779	17.6072		8.779	17.6072
8.784	16.6237		8.784	16.6237
8.794	16.1852		8.794	16.1852
8.799	15.8203		8.799	15.8203
8.805	15.0718		8.805	15.0718
8.81	13.9145		8.81	13.9145
8.82	12.8025		8.82	12.8025
8.825	12.3729		8.825	12.3729
8.831	12.895		8.831	12.895
8.836	14.058		8.836	14.058
8.846	15.1155		8.846	15.1155
8.851	15.5226		8.851	15.5226
8.857	15.3728		8.857	15.3728
8.862	15.2728		8.862	15.2728
8.872	15.4808		8.872	15.4808
8.878	15.5451		8.878	15.5451
8.883	14.7631		8.883	14.7631
8.888	12.993		8.888	12.993
8.898	10.7223		8.898	10.7223
8.904	8.7052		8.904	8.7052
8.909	7.48044		8.909	7.48044
8.914	7.47797		8.914	7.47797
8.924	8.99471		8.924	8.99471
8.93	12.1591		8.93	12.1591
8.936	16.6244		8.936	16.6244
8.941	21.3335		8.941	21.3335
8.95	24.7515		8.95	24.7515
8.956	25.7356		8.956	25.7356
8.962	24.2761		8.962	24.2761
8.967	21.3421		8.967	21.3421
8.977	17.9513		8.977	17.9513
8.982	14.745		8.982	14.745
8.988	12.1958		8.988	12.1958
8.993	10.7828		8.993	10.7828
9.003	10.7353		9.003	10.7353
9.008	11.9312		9.008	11.9312
9.014	13.9543		9.014	13.9543
9.019	16.2393		9.019	16.2393
9.029	17.9461		9.029	17.9461
9.035	18.3126		9.035	18.3126
9.04	17.2319		9.04	17.2319
9.045	15.3647		9.045	15.3647
9.055	13.4756		9.055	13.4756
9.061	11.8373		9.061	11.8373
9.066	10.3773		9.066	10.3773
9.071	9.09044		9.071	9.09044
9.081	8.11725		9.081	8.11725
9.087	7.68676		9.087	7.68676
9.092	8.03237		9.092	8.03237
9.097	9.22921		9.097	9.22921
9.107	10.9134		9.107	10.9134
9.113	12.4046		9.113	12.4046
9.119	13.206		9.119	13.206
9.124	13.4302		9.124	13.4302
9.133	13.5147		9.133	13.5147
9.139	13.7933		9.139	13.7933
9.145	14.3215		9.145	14.3215
9.15	14.8618		9.15	14.8618
9.16	14.9536		9.16	14.9536
9.165	14.1835		9.165	14.1835
9.171	12.6151		9.171	12.6151
9.176	10.9076		9.176	10.9076
9.186	9.84794		9.186	9.84794
9.191	9.82306		9.191	9.82306
9.197	10.6332		9.197	10.6332
9.202	11.7526		9.202	11.7526
9.212	12.5956		9.212	12.5956
9.218	12.9081		9.218	12.9081
9.223	12.871		9.223	12.871
9.228	12.8072		9.228	12.8072
9.238	12.7243		9.238	12.7243
9.244	12.4132		9.244	12.4132
9.249	11.8799		9.249	11.8799
9.254	11.4279		9.254	11.4279
9.264	11.2999		9.264	11.2999
9.27	11.6171		9.27	11.6171
9.275	12.4821		9.275	12.4821
9.28	13.9335		9.28	13.9335
9.29	15.7428		9.29	15.7428
9.296	17.3917		9.296	17.3917
9.302	19.2064		9.302	19.2064
9.307	22.6956		9.307	22.6956
9.316	29.573		9.316	29.573
9.322	39.5661		9.322	39.5661
9.328	48.9841		9.328	48.9841
9.333	52.4765		9.333	52.4765
9.343	47.3156		9.343	47.3156
9.348	36.0073		9.348	36.0073
9.354	24.081		9.354	24.081
9.359	15.7035		9.359	15.7035
9.369	11.7492		9.369	11.7492
9.374	10.8691		9.374	10.8691
9.38	12.326		9.38	12.326
9.385	16.959		9.385	16.959
9.395	26.3116		9.395	26.3116
9.401	39.6447		9.401	39.6447
9.406	52.2884		9.406	52.2884
9.411	57.6278		9.411	57.6278
9.421	52.3767		9.421	52.3767
9.427	39.7696		9.427	39.7696
9.432	26.6499		9.432	26.6499
9.437	17.9259		9.437	17.9259
9.447	14.0789		9.447	14.0789
9.453	12.8804		9.453	12.8804
9.459	12.1465		9.459	12.1465
9.464	10.9672		9.464	10.9672
9.473	9.62081		9.473	9.62081
9.479	8.40054		9.479	8.40054
9.485	7.6373		9.485	7.6373
9.49	7.53716		9.49	7.53716
9.499	8.3223		9.499	8.3223
9.505	10.1831		9.505	10.1831
9.511	13.18		9.511	13.18
9.516	17.0735		9.516	17.0735
9.526	21.1662		9.526	21.1662
9.531	24.2888		9.531	24.2888
9.537	27.0938		9.537	27.0938
9.542	32.7631		9.542	32.7631
9.552	45.161		9.552	45.161
9.557	64.2726		9.557	64.2726
9.563	83.2503		9.563	83.2503
9.568	91.8505		9.568	91.8505
9.578	84.8545		9.578	84.8545
9.584	66.5769		9.584	66.5769
9.589	47.4626		9.589	47.4626
9.594	36.1551		9.594	36.1551
9.604	35.7369		9.604	35.7369
9.61	43.8877		9.61	43.8877
9.615	55.4224		9.615	55.4224
9.62	65.0308		9.62	65.0308
9.63	70.7507		9.63	70.7507
9.636	73.4772		9.636	73.4772
9.642	73.8741		9.642	73.8741
9.647	69.8446		9.647	69.8446
9.656	59.3033		9.656	59.3033
9.662	44.0021		9.662	44.0021
9.668	28.718		9.668	28.718
9.673	17.3738		9.673	17.3738
9.682	11.0396		9.682	11.0396
9.688	8.50672		9.688	8.50672
9.694	8.24588		9.694	8.24588
9.699	8.89738		9.699	8.89738
9.709	9.59266		9.709	9.59266
9.714	9.76074		9.714	9.76074
9.72	9.54819		9.72	9.54819
9.725	9.26993		9.725	9.26993
9.735	8.9621		9.735	8.9621
9.74	8.5035		9.74	8.5035
9.746	7.97685		9.746	7.97685
9.751	7.76582		9.751	7.76582
9.761	8.34553		9.761	8.34553
9.767	9.91162		9.767	9.91162
9.772	13.2482		9.772	13.2482
9.777	19.8072		9.777	19.8072
9.787	30.8504		9.787	30.8504
9.793	45.387		9.793	45.387
9.798	58.724		9.798	58.724
9.803	64.4243		9.803	64.4243
9.813	59.2613		9.813	59.2613
9.819	46.1714		9.819	46.1714
9.825	31.6731		9.825	31.6731
9.83	20.7906		9.83	20.7906
9.839	14.6688		9.839	14.6688
9.845	11.9545		9.845	11.9545
9.851	10.976		9.851	10.976
9.856	10.6164		9.856	10.6164
9.866	10.7048		9.866	10.7048
9.871	11.1592		9.871	11.1592
9.877	13.8504		9.877	13.8504
9.882	22.2048		9.882	22.2048
9.892	39.2757		9.892	39.2757
9.897	63.5675		9.897	63.5675
9.903	86.3596		9.903	86.3596
9.908	95.6679		9.908	95.6679
9.918	85.6575		9.918	85.6575
9.923	61.9505		9.923	61.9505
9.929	36.5381		9.929	36.5381
9.934	18.4518		9.934	18.4518
9.944	10.0291		9.944	10.0291
9.95	9.3799		9.95	9.3799
9.955	14.5099		9.955	14.5099
9.96	24.4063		9.96	24.4063
9.97	38.2381		9.97	38.2381
9.976	53.0841		9.976	53.0841
9.981	64.2767		9.981	64.2767
9.986	67.1446		9.986	67.1446
9.996	60.8465		9.996	60.8465
10.002	49.3583		10.002	49.3583
10.008	40.8689		10.008	40.8689
10.013	43.6863		10.013	43.6863
10.022	62.4261		10.022	62.4261
10.028	93.8484		10.028	93.8484
10.034	124.92		10.034	124.92
10.039	138.585		10.039	138.585
10.049	126.519		10.049	126.519
10.054	95.7577		10.054	95.7577
10.06	62.974		10.06	62.974
10.065	41.8722		10.065	41.8722
10.075	36.6139		10.075	36.6139
10.08	43.0909		10.08	43.0909
10.086	52.7689		10.086	52.7689
10.091	56.9713		10.091	56.9713
10.101	52.2298		10.101	52.2298
10.107	41.1652		10.107	41.1652
10.112	30.8372		10.112	30.8372
10.117	27.0461		10.117	27.0461
10.127	31.6735		10.127	31.6735
10.133	42.4242		10.133	42.4242
10.138	54.7749		10.138	54.7749
10.143	64.5276		10.143	64.5276
10.153	70.8414		10.153	70.8414
10.159	75.3984		10.159	75.3984
10.164	78.4647		10.164	78.4647
10.169	76.7405		10.169	76.7405
10.179	67.5544		10.179	67.5544
10.185	53.344		10.185	53.344
10.191	41.9757		10.191	41.9757
10.196	41.5113		10.196	41.5113
10.205	55.9259		10.205	55.9259
10.211	81.5844		10.211	81.5844
10.217	108.275		10.217	108.275
10.222	124.388		10.222	124.388
10.232	126.043		10.232	126.043
10.237	118.447		10.237	118.447
10.243	110.445		10.243	110.445
10.248	107.331		10.248	107.331
10.258	111.304		10.258	111.304
10.263	122.432		10.263	122.432
10.269	135.999		10.269	135.999
10.274	142.216		10.274	142.216
10.284	134.531		10.284	134.531
10.29	115.558		10.29	115.558
10.295	93.4554		10.295	93.4554
10.3	73.1787		10.3	73.1787
10.31	55.3279		10.31	55.3279
10.316	39.8344		10.316	39.8344
10.321	29.3278		10.321	29.3278
10.326	26.8455		10.326	26.8455
10.336	34.0136		10.336	34.0136
10.342	48.4144		10.342	48.4144
10.348	64.8323		10.348	64.8323
10.352	77.3781		10.352	77.3781
10.362	83.5828		10.362	83.5828
10.368	84.7534		10.368	84.7534
10.374	82.4217		10.374	82.4217
10.379	75.48		10.379	75.48
10.388	62.8622		10.388	62.8622
10.394	46.9976		10.394	46.9976
10.4	33.5476		10.4	33.5476
10.405	27.4756		10.405	27.4756
10.415	30.4033		10.415	30.4033
10.42	39.694		10.42	39.694
10.426	49.6971		10.426	49.6971
10.431	54.1092		10.431	54.1092
10.441	50.21		10.441	50.21
10.446	40.223		10.446	40.223
10.452	29.1562		10.452	29.1562
10.457	20.6727		10.457	20.6727
10.467	15.5333		10.467	15.5333
10.473	12.7925		10.473	12.7925
10.478	11.4092		10.478	11.4092
10.483	10.8129		10.483	10.8129
10.493	11.1182		10.493	11.1182
10.499	12.324		10.499	12.324
10.504	15.9802		10.504	15.9802
10.509	25.255		10.509	25.255
10.519	43.1807		10.519	43.1807
10.525	68.4967		10.525	68.4967
10.531	92.7348		10.531	92.7348
10.535	103.837		10.535	103.837
10.545	96.2554		10.545	96.2554
10.551	75.982		10.551	75.982
10.557	58.8104		10.557	58.8104
10.562	60.6621		10.562	60.6621
10.571	89.6582		10.571	89.6582
10.577	139.792		10.577	139.792
10.583	189.9		10.583	189.9
10.588	213.962		10.588	213.962
10.598	200.856		10.598	200.856
10.603	162.242		10.603	162.242
10.609	121.308		10.609	121.308
10.614	93.8753		10.614	93.8753
10.624	83.0928		10.624	83.0928
10.629	84.5233		10.629	84.5233
10.635	91.1646		10.635	91.1646
10.64	95.5085		10.64	95.5085
10.65	94.0378		10.65	94.0378
10.656	87.5458		10.656	87.5458
10.661	78.7134		10.661	78.7134
10.666	67.5793		10.666	67.5793
10.676	53.2802		10.676	53.2802
10.682	37.5382		10.682	37.5382
10.687	24.419		10.687	24.419
10.692	16.4497		10.692	16.4497
10.702	13.0903		10.702	13.0903
10.708	11.9433		10.708	11.9433
10.714	11.3203		10.714	11.3203
10.719	10.5978		10.719	10.5978
10.728	9.8688		10.728	9.8688
10.734	9.24526		10.734	9.24526
10.74	9.02934		10.74	9.02934
10.745	9.35349		10.745	9.35349
10.755	9.95779		10.755	9.95779
10.76	10.4278		10.76	10.4278
10.766	10.5237		10.766	10.5237
10.771	10.3709		10.771	10.3709
10.781	10.2062		10.781	10.2062
10.786	10.2818		10.786	10.2818
10.792	10.7172		10.792	10.7172
10.797	11.7157		10.797	11.7157
10.807	13.71		10.807	13.71
10.813	17.2109		10.813	17.2109
10.818	23.2176		10.818	23.2176
10.823	32.6955		10.823	32.6955
10.833	45.6741		10.833	45.6741
10.839	59.9851		10.839	59.9851
10.844	70.637		10.844	70.637
10.849	71.9041		10.849	71.9041
10.859	61.7577		10.859	61.7577
10.865	44.4484		10.865	44.4484
10.871	27.5415		10.871	27.5415
10.876	16.5489		10.876	16.5489
10.885	12.3142		10.885	12.3142
10.891	12.4338		10.891	12.4338
10.897	13.8229		10.897	13.8229
10.902	14.5558		10.902	14.5558
10.912	14.5487		10.912	14.5487
10.917	14.4857		10.917	14.4857
10.923	16.2182		10.923	16.2182
10.928	21.9451		10.928	21.9451
10.938	33.129		10.938	33.129
10.943	48.2794		10.943	48.2794
10.949	62.6425		10.949	62.6425
10.954	70.9683		10.954	70.9683
10.964	71.9501		10.964	71.9501
10.969	68.814		10.969	68.814
10.975	64.6631		10.975	64.6631
10.98	58.8731		10.98	58.8731
10.99	49.4609		10.99	49.4609
10.996	37.1052		10.996	37.1052
11.001	26.1432		11.001	26.1432
11.006	21.3676		11.006	21.3676
11.016	25.2836		11.016	25.2836
11.022	36.1362		11.022	36.1362
11.027	48.2983		11.027	48.2983
11.032	54.7179		11.032	54.7179
11.042	51.674		11.042	51.674
11.048	40.9668		11.048	40.9668
11.054	27.9476		11.054	27.9476
11.059	17.2037		11.059	17.2037
11.068	10.4224		11.068	10.4224
11.074	7.02216		11.074	7.02216
11.08	5.64883		11.08	5.64883
11.085	5.05578		11.085	5.05578
11.095	4.58055		11.095	4.58055
11.1	3.89868		11.1	3.89868
11.106	3.32616		11.106	3.32616
11.111	3.35985		11.111	3.35985
11.121	4.59072		11.121	4.59072
11.126	7.35722		11.126	7.35722
11.132	12.5647		11.132	12.5647
11.137	21.6958		11.137	21.6958
11.147	36.1442		11.147	36.1442
11.152	54.8485		11.152	54.8485
11.158	73.6499		11.158	73.6499
11.163	87.4755		11.163	87.4755
11.173	94.6712		11.173	94.6712
11.179	97.6119		11.179	97.6119
11.184	97.9501		11.184	97.9501
11.189	93.3632		11.189	93.3632
11.199	80.9545		11.199	80.9545
11.205	62.3888		11.205	62.3888
11.21	43.3683		11.21	43.3683
11.215	28.7341		11.215	28.7341
11.225	19.6954		11.225	19.6954
11.231	14.5113		11.231	14.5113
11.237	11.2791		11.237	11.2791
11.242	8.95097		11.242	8.95097
11.251	7.38791		11.251	7.38791
11.257	6.45289		11.257	6.45289
11.263	6.15052		11.263	6.15052
11.268	6.44591		11.268	6.44591
11.278	7.21538		11.278	7.21538
11.283	8.34982		11.283	8.34982
11.289	9.72131		11.289	9.72131
11.294	11.0681		11.294	11.0681
11.304	12.0906		11.304	12.0906
11.309	12.8761		11.309	12.8761
11.315	13.9637		11.315	13.9637
11.32	15.6938		11.32	15.6938
11.33	17.4373		11.33	17.4373
11.336	18.0829		11.336	18.0829
11.341	17.159		11.341	17.159
11.346	15.2662		11.346	15.2662
11.356	13.5506		11.356	13.5506
11.362	12.8834		11.362	12.8834
11.367	14.247		11.367	14.247
11.372	18.8138		11.372	18.8138
11.382	27.3422		11.382	27.3422
11.388	38.7496		11.388	38.7496
11.393	49.0782		11.393	49.0782
11.398	53.0513		11.398	53.0513
11.408	48.2484		11.408	48.2484
11.414	37.4053		11.414	37.4053
11.42	26.8582		11.42	26.8582
11.425	22.2059		11.425	22.2059
11.434	25.5443		11.434	25.5443
11.44	34.9537		11.44	34.9537
11.446	45.1098		11.446	45.1098
11.451	49.8232		11.451	49.8232
11.461	46.1738		11.461	46.1738
11.466	36.2613		11.466	36.2613
11.472	25.1465		11.472	25.1465
11.477	16.6884		11.477	16.6884
11.487	11.8684		11.487	11.8684
11.492	9.88713		11.492	9.88713
11.498	9.6753		11.498	9.6753
11.503	10.4003		11.503	10.4003
11.513	11.6409		11.513	11.6409
11.519	12.9268		11.519	12.9268
11.524	14.8663		11.524	14.8663
11.529	19.0812		11.529	19.0812
11.539	27.0751		11.539	27.0751
11.545	38.185		11.545	38.185
11.55	48.4498		11.55	48.4498
11.555	52.5661		11.555	52.5661
11.565	48.1535		11.565	48.1535
11.571	37.9093		11.571	37.9093
11.577	27.9901		11.577	27.9901
11.581	23.7672		11.581	23.7672
11.591	27.3684		11.591	27.3684
11.597	36.9635		11.597	36.9635
11.603	48.4464		11.603	48.4464
11.608	58.0238		11.608	58.0238
11.617	65.325		11.617	65.325
11.623	72.0409		11.623	72.0409
11.629	79.1278		11.629	79.1278
11.634	85.2308		11.634	85.2308
11.644	89.5142		11.644	89.5142
11.649	92.8611		11.649	92.8611
11.655	94.5222		11.655	94.5222
11.66	90.2329		11.66	90.2329
11.67	76.6329		11.67	76.6329
11.675	56.0193		11.675	56.0193
11.681	35.2877		11.681	35.2877
11.686	20.209		11.686	20.209
11.696	12.4486		11.696	12.4486
11.702	10.1488		11.702	10.1488
11.707	10.6786		11.707	10.6786
11.712	11.9084		11.712	11.9084
11.722	12.7419		11.722	12.7419
11.728	12.4425		11.728	12.4425
11.733	11.0468		11.733	11.0468
11.738	9.21474		11.738	9.21474
11.748	7.86058		11.748	7.86058
11.754	7.50778		11.754	7.50778
11.76	7.98985		11.76	7.98985
11.764	8.81684		11.764	8.81684
11.774	9.78208		11.774	9.78208
11.78	11.1418		11.78	11.1418
11.786	13.9922		11.786	13.9922
11.791	19.6605		11.791	19.6605
11.8	28.7276		11.8	28.7276
11.806	39.7281		11.806	39.7281
11.812	48.7454		11.812	48.7454
11.817	51.3975		11.817	51.3975
11.827	46.5046		11.827	46.5046
11.832	37.4663		11.832	37.4663
11.838	30.4621		11.838	30.4621
11.843	30.5262		11.843	30.5262
11.853	39.2322		11.853	39.2322
11.858	54.126		11.858	54.126
11.864	68.894		11.864	68.894
11.869	75.7541		11.869	75.7541
11.879	70.566		11.879	70.566
11.885	55.9306		11.885	55.9306
11.89	39.0638		11.89	39.0638
11.895	26.0605		11.895	26.0605
11.905	18.7536		11.905	18.7536
11.911	15.8799		11.911	15.8799
11.916	15.475		11.916	15.475
11.921	16.1258		11.921	16.1258
11.931	17.1231		11.931	17.1231
11.937	17.9165		11.937	17.9165
11.943	18.4292		11.943	18.4292
11.948	18.8373		11.948	18.8373
11.957	19.1331		11.957	19.1331
11.963	19.1284		11.963	19.1284
11.969	18.7182		11.969	18.7182
11.974	17.9606		11.974	17.9606
11.983	16.8476		11.983	16.8476
11.989	15.3408		11.989	15.3408
11.995	13.6042		11.995	13.6042
12	12.0285		12	12.0285
12.01	10.9938		12.01	10.9938
12.015	10.7049		12.015	10.7049
12.021	11.9682		12.021	11.9682
12.026	16.2035		12.026	16.2035
12.036	25.0659		12.036	25.0659
12.041	38.2942		12.041	38.2942
12.047	54.696		12.047	54.696
12.052	73.6814		12.052	73.6814
12.062	96.7221		12.062	96.7221
12.068	123.72		12.068	123.72
12.073	147.04		12.073	147.04
12.078	153.322		12.078	153.322
12.088	135.129		12.088	135.129
12.094	99.4857		12.094	99.4857
12.099	62.2114		12.099	62.2114
12.104	35.2841		12.104	35.2841
12.114	21.1376		12.114	21.1376
12.12	15.7736		12.12	15.7736
12.126	14.5684		12.126	14.5684
12.131	14.5851		12.131	14.5851
12.14	14.9348		12.14	14.9348
12.146	15.0324		12.146	15.0324
12.152	15.1058		12.152	15.1058
12.157	15.6446		12.157	15.6446
12.166	17.0642		12.166	17.0642
12.172	19.4756		12.172	19.4756
12.178	22.4912		12.178	22.4912
12.183	25.2175		12.183	25.2175
12.193	26.4453		12.193	26.4453
12.198	25.6074		12.198	25.6074
12.204	23.3324		12.204	23.3324
12.209	20.7758		12.209	20.7758
12.219	18.6112		12.219	18.6112
12.224	16.9425		12.224	16.9425
12.23	16.7935		12.23	16.7935
12.235	20.3888		12.235	20.3888
12.245	29.9495		12.245	29.9495
12.251	44.9852		12.251	44.9852
12.256	61.7467		12.256	61.7467
12.261	75.5971		12.261	75.5971
12.271	84.9597		12.271	84.9597
12.277	91.3697		12.277	91.3697
12.282	94.832		12.282	94.832
12.287	91.6956		12.287	91.6956
12.297	79.1625		12.297	79.1625
12.303	60.124		12.303	60.124
12.309	42.3267		12.309	42.3267
12.314	32.6618		12.314	32.6618
12.323	33.8863		12.323	33.8863
12.329	43.5918		12.329	43.5918
12.335	57.0373		12.335	57.0373
12.34	70.0082		12.34	70.0082
12.349	82.1534		12.349	82.1534
12.355	94.7833		12.355	94.7833
12.361	106.393		12.361	106.393
12.366	111.236		12.366	111.236
12.376	105.488		12.376	105.488
12.381	92.031		12.381	92.031
12.387	76.6661		12.387	76.6661
12.392	62.1407		12.392	62.1407
12.402	48.4853		12.402	48.4853
12.407	36.309		12.407	36.309
12.413	28.3774		12.413	28.3774
12.418	26.7588		12.418	26.7588
12.428	31.932		12.428	31.932
12.434	41.7285		12.434	41.7285
12.439	54.3636		12.439	54.3636
12.444	69.4948		12.444	69.4948
12.454	89.2001		12.454	89.2001
12.46	113.738		12.46	113.738
12.465	136.978		12.465	136.978
12.47	148.109		12.47	148.109
12.48	142.414		12.48	142.414
12.486	126.591		12.486	126.591
12.492	112.94		12.492	112.94
12.497	109.096		12.497	109.096
12.506	116.438		12.506	116.438
12.512	131.562		12.512	131.562
12.518	146.358		12.518	146.358
12.523	149.741		12.523	149.741
12.533	136.711		12.533	136.711
12.538	112.81		12.538	112.81
12.544	88.5791		12.544	88.5791
12.549	69.3755		12.549	69.3755
12.559	54.3718		12.559	54.3718
12.564	41.5659		12.564	41.5659
12.57	31.066		12.57	31.066
12.575	23.4665		12.575	23.4665
12.585	18.6929		12.585	18.6929
12.59	15.5376		12.59	15.5376
12.596	13.4489		12.596	13.4489
12.601	12.2639		12.601	12.2639
12.611	11.8242		12.611	11.8242
12.617	11.4905		12.617	11.4905
12.622	10.7719		12.622	10.7719
12.627	9.70164		12.627	9.70164
12.637	8.86642		12.637	8.86642
12.643	9.01328		12.643	9.01328
12.648	11.3046		12.648	11.3046
12.653	17.0505		12.653	17.0505
12.663	27.0919		12.663	27.0919
12.669	40.0414		12.669	40.0414
12.675	52.7766		12.675	52.7766
12.68	62.6847		12.68	62.6847
12.689	70.2832		12.689	70.2832
12.695	77.71		12.695	77.71
12.701	83.8544		12.701	83.8544
12.706	83.3962		12.706	83.3962
12.716	72.6477		12.716	72.6477
12.721	54.6603		12.721	54.6603
12.727	37.549		12.727	37.549
12.732	28.1681		12.732	28.1681
12.742	28.8678		12.742	28.8678
12.747	37.1551		12.747	37.1551
12.753	48.2128		12.753	48.2128
12.758	57.1918		12.758	57.1918
12.768	62.7653		12.768	62.7653
12.774	66.7054		12.774	66.7054
12.779	70.4672		12.779	70.4672
12.784	72.0221		12.784	72.0221
12.794	67.9196		12.794	67.9196
12.8	57.5372		12.8	57.5372
12.805	43.9841		12.805	43.9841
12.81	31.257		12.81	31.257
12.82	21.6421		12.82	21.6421
12.826	15.2172		12.826	15.2172
12.831	11.4241		12.831	11.4241
12.836	9.8125		12.836	9.8125
12.846	10.1388		12.846	10.1388
12.852	11.6007		12.852	11.6007
12.858	14.2401		12.858	14.2401
12.863	19.2691		12.863	19.2691
12.872	28.4192		12.872	28.4192
12.878	41.5149		12.878	41.5149
12.884	54.534		12.884	54.534
12.889	61.243		12.889	61.243
12.899	57.8869		12.899	57.8869
12.904	46.4452		12.904	46.4452
12.91	32.7611		12.91	32.7611
12.915	21.844		12.915	21.844
12.925	15.4549		12.925	15.4549
12.93	12.9193		12.93	12.9193
12.936	13.6962		12.936	13.6962
12.941	18.2432		12.941	18.2432
12.951	27.4023		12.951	27.4023
12.957	40.2231		12.957	40.2231
12.962	52.7533		12.962	52.7533
12.967	59.2995		12.967	59.2995
12.977	56.6279		12.977	56.6279
12.983	46.7278		12.983	46.7278
12.988	35.7216		12.988	35.7216
12.993	29.5901		12.993	29.5901
13.003	31.4038		13.003	31.4038
13.009	40.1312		13.009	40.1312
13.015	52.322		13.015	52.322
13.02	64.605		13.02	64.605
13.029	76.6662		13.029	76.6662
13.035	89.4127		13.035	89.4127
13.041	101.516		13.041	101.516
13.046	108.438		13.046	108.438
13.055	107.727		13.055	107.727
13.061	102.057		13.061	102.057
[truncated: 3,463 more rows]

## Sheet: Fig. 3b
4+SAM+LcsG			4+CH3I
X(min)	Y(Counts)		X(min)	Y(Counts)
0.034	0		0.037	0
0.038	0		0.041	0
0.048	14.0667		0.051	5
0.054	11.625		0.056	0
0.059	0		0.066	18.25
0.069	28.4179		0.071	13.0556
0.074	32.0167		0.077	6.125
0.079	15.1227		0.082	9.76979
0.089	13.3658		0.092	9.25018
0.095	11.1387		0.098	8.18688
0.1	9.08092		0.103	6.86223
0.105	7.81079		0.107	5.62886
0.115	7.72481		0.116	4.65897
0.121	8.84809		0.121	4.02324
0.126	10.7607		0.126	3.86597
0.136	12.7896		0.13	4.35092
0.141	14.298		0.134	5.31938
0.146	15.0787		0.144	6.35813
0.156	15.2939		0.149	7.10699
0.162	15.3242		0.153	7.54628
0.167	15.4522		0.163	7.86836
0.172	15.6286		0.168	8.31838
0.182	15.4521		0.177	9.04451
0.188	14.7364		0.182	10.0363
0.193	13.8594		0.192	11.0001
0.203	13.2462		0.198	11.6076
0.208	12.8583		0.203	12.037
0.213	12.3414		0.208	12.9486
0.223	11.5907		0.218	14.9451
0.228	10.8845		0.223	17.7447
0.232	10.4105		0.233	20.0228
0.242	9.96479		0.239	20.2993
0.247	9.15149		0.244	18.0385
0.257	7.91653		0.253	13.988
0.262	6.64763		0.258	9.6273
0.272	5.81371		0.263	6.34413
0.277	5.55713		0.267	4.91198
0.286	5.67129		0.271	5.36398
0.292	5.77986		0.275	7.01916
0.298	5.61795		0.285	8.88058
0.303	5.10411		0.29	10.0745
0.313	4.24618		0.3	10.0925
0.318	3.19654		0.305	8.95546
0.322	2.25161		0.31	7.10923
0.326	1.8789		0.314	5.41898
0.33	2.47383		0.318	4.72641
0.334	4.23623		0.323	5.3357
0.338	6.96536		0.332	6.76959
0.348	10.0021		0.337	8.02824
0.354	12.5223		0.347	8.1679
0.359	13.9703		0.352	6.97425
0.369	14.3248		0.356	5.14967
0.373	13.9992		0.36	3.77971
0.378	13.3775		0.365	3.57986
0.387	12.5311		0.369	4.52538
0.393	11.5595		0.378	5.98919
0.399	11.0534		0.384	7.23746
0.404	11.8412		0.389	7.86171
0.408	14.0121		0.393	7.84092
0.418	16.375		0.403	7.32299
0.423	17.2938		0.408	6.57665
0.429	16.0707		0.412	5.98532
0.434	13.4222		0.422	5.80429
0.444	10.7883		0.427	5.93733
0.45	9.24365		0.437	6.06662
0.455	9.27691		0.442	6.08363
0.464	10.7454		0.446	6.24281
0.469	12.8763		0.45	6.81284
0.479	14.4963		0.46	7.72452
0.484	14.7411		0.465	8.57023
0.494	13.579		0.475	8.94756
0.499	11.5859		0.48	8.70098
0.509	9.46523		0.485	8.01868
0.514	7.76616		0.489	7.31655
0.523	6.98433		0.499	6.79928
0.528	7.38835		0.505	6.28255
0.533	8.74198		0.511	5.45303
0.542	10.3251		0.516	4.30335
0.547	11.3845		0.525	3.09973
0.557	11.6671		0.53	2.25109
0.562	11.4355		0.534	2.12183
0.572	11.096		0.539	2.92075
0.577	10.9483		0.543	4.50969
0.587	11.1579		0.547	6.31627
0.592	11.7954		0.557	7.66526
0.602	12.6734		0.562	8.34148
0.607	13.2466		0.566	8.68815
0.616	12.8102		0.57	8.96461
0.622	11.3381		0.58	8.8359
0.627	9.63572		0.585	7.78312
0.631	8.82604		0.59	5.83769
0.641	9.39419		0.6	3.68943
0.646	10.9619		0.605	2.08885
0.656	12.6176		0.615	1.36413
0.661	13.4338		0.62	1.3324
0.671	12.8667		0.63	1.58074
0.676	11.1419		0.635	1.7015
0.681	9.05897		0.64	1.51403
0.691	7.49013		0.644	1.08552
0.696	6.87848		0.649	0.640204
0.706	7.20736		0.653	0.357609
0.711	8.24746		0.657	0.345369
0.716	9.72725		0.661	0.681419
0.726	11.1945		0.665	1.42058
0.732	12.2177		0.669	2.46052
0.737	12.5145		0.673	3.43631
0.747	12.1687		0.683	3.86597
0.752	11.4638		0.688	3.54964
0.757	10.7307		0.692	2.81614
0.767	10.182		0.696	2.28345
0.772	9.87618		0.701	2.37694
0.782	9.77214		0.705	3.0163
0.787	9.8897		0.715	3.68677
0.797	10.2207		0.72	3.837
0.802	10.5595		0.725	3.30198
0.812	10.6182		0.735	2.43545
0.817	10.372		0.74	1.84661
0.822	10.1768		0.75	2.02727
0.826	10.26		0.755	3.13707
0.836	10.3584		0.759	4.95169
0.842	10.2262		0.769	6.92608
0.847	10.2382		0.774	8.47237
0.851	11.0931		0.779	9.22379
0.855	12.8102		0.789	9.17704
0.865	14.4352		0.795	8.60131
0.871	14.896		0.8	7.97024
0.876	14.0932		0.81	7.85004
0.88	12.7104		0.815	8.6656
0.889	11.4065		0.824	10.44
0.894	10.3755		0.829	12.6209
0.899	9.55285		0.839	14.2594
0.908	8.81575		0.845	14.708
0.913	8.08987		0.85	14.1092
0.923	7.4767		0.86	13.1143
0.928	7.26545		0.865	12.2633
0.932	7.67066		0.87	11.5994
0.942	8.49819		0.88	10.7913
0.948	9.30054		0.885	9.64705
0.953	9.70015		0.889	8.33246
0.963	9.75451		0.899	7.21291
0.968	9.78549		0.904	6.50015
0.972	9.93546		0.908	6.14894
0.981	9.98452		0.918	5.97275
0.986	9.52486		0.923	5.76602
0.996	8.46884		0.927	5.40117
1.001	7.29852		0.937	4.88882
1.011	6.78811		0.942	4.4628
1.016	7.48386		0.946	4.61985
1.02	9.33623		0.95	5.76383
1.03	11.6712		0.954	7.64662
1.036	13.655		0.964	9.26975
1.041	14.6504		0.97	9.65469
1.05	14.2579		0.975	8.76395
1.056	12.4788		0.979	7.60378
1.061	9.85694		0.983	7.23887
1.065	7.44574		0.987	7.72374
1.069	6.21209		0.997	8.12528
1.079	6.50271		1.002	7.50915
1.084	8.01661		1.008	5.80881
1.088	9.93663		1.013	3.80299
1.098	11.2555		1.017	2.39119
1.104	11.3224		1.027	2.00739
1.109	10.1851		1.032	2.53194
1.118	8.52532		1.036	3.49295
1.123	7.24362		1.046	4.37237
1.133	7.14632		1.052	4.91723
1.138	8.6409		1.057	5.25064
1.142	11.3525		1.061	5.64774
1.152	14.0345		1.071	6.22532
1.158	15.1988		1.076	6.89634
1.164	14.1173		1.08	7.54692
1.169	11.3566		1.09	8.08321
1.178	8.29355		1.094	8.761
1.183	6.05572		1.099	10.1531
1.193	5.01181		1.108	12.7842
1.199	4.90242		1.114	16.4625
1.204	5.41023		1.119	19.8545
1.209	6.47277		1.129	21.2315
1.214	8.15551		1.134	19.8564
1.223	10.3513		1.144	16.8223
1.228	12.7437		1.149	14.0698
1.238	14.8671		1.153	12.6848
1.244	16.1799		1.163	12.4154
1.25	16.2676		1.168	12.5179
1.255	15.0942		1.177	12.5969
1.264	12.9872		1.182	12.5174
1.269	10.5085		1.192	11.9926
1.279	8.24996		1.198	10.6347
1.285	6.71787		1.203	8.77461
1.29	6.06098		1.207	7.42116
1.295	6.08097		1.211	7.69757
1.305	6.41132		1.215	10.6259
1.31	7.13232		1.225	16.5315
1.314	8.80818		1.231	27.276
1.319	12.6451		1.236	46.2694
1.328	19.9149		1.245	77.1811
1.333	31.9656		1.251	118.453
1.343	48.1884		1.257	161.14
1.349	67.2453		1.262	194.657
1.354	88.6537		1.272	217.349
1.364	115.458		1.277	238.477
1.369	149.228		1.283	262.961
1.375	186.27		1.288	284.599
1.38	219.335		1.292	296.205
1.39	248.24		1.302	305.558
1.395	279.023		1.308	326.358
1.401	311.599		1.313	358.186
1.406	333.299		1.318	383.7
1.416	335.13		1.328	390.372
1.422	323.217		1.334	383.876
1.427	313.58		1.339	370.654
1.432	316.357		1.344	342.022
1.442	335.377		1.354	285.661
1.448	367.839		1.36	207.723
1.453	396.906		1.366	131.279
1.458	392.692		1.371	75.5532
1.468	338.009		1.38	44.8129
1.474	247.368		1.386	31.0895
1.48	156.237		1.392	26.0728
1.484	90.601		1.397	24.8179
1.494	54.2322		1.407	25.79
1.5	36.8388		1.412	27.3267
1.506	28.7177		1.418	28.725
1.511	25.0007		1.423	29.5838
1.52	24.9623		1.433	29.6661
1.525	26.9575		1.438	28.7324
1.535	29.9089		1.444	26.9907
1.54	32.4233		1.449	25.4064
1.55	33.1651		1.459	25.0556
1.556	31.4968		1.465	26.1824
1.561	27.9398		1.469	28.1205
1.57	23.8855		1.479	29.8824
1.575	20.6227		1.485	30.9225
1.585	18.794		1.491	31.4375
1.591	18.6703		1.496	31.8755
1.597	20.4668		1.505	32.2311
1.602	23.9853		1.511	32.079
1.611	28.3511		1.517	31.3706
1.617	32.378		1.522	30.7961
1.623	35.2677		1.532	30.8993
1.628	36.7966		1.537	31.3581
1.638	36.7085		1.543	31.3048
1.643	35.044		1.548	30.2445
1.649	32.565		1.558	28.4192
1.654	30.556		1.563	26.5199
1.664	29.8051		1.568	25.3115
1.669	30.4589		1.578	25.3349
1.675	32.3843		1.584	26.6891
1.68	35.081		1.59	29.0801
1.69	37.1633		1.595	31.9284
1.695	37.0185		1.604	34.4285
1.701	34.1175		1.61	35.8321
1.706	29.6834		1.616	36.1146
1.716	25.4562		1.621	35.7356
1.722	22.3919		1.63	34.9921
1.727	20.5763		1.636	33.8831
1.732	19.9214		1.641	32.6216
1.742	20.4642		1.651	31.518
1.747	22.2879		1.657	30.4468
1.757	25.3395		1.662	28.9451
1.763	29.2634		1.667	27.0455
1.768	33.4792		1.677	25.5215
1.777	37.2604		1.683	25.2837
1.783	40.227		1.688	26.6266
1.789	42.4663		1.693	28.8646
1.794	43.9833		1.703	30.6191
1.804	44.073		1.709	30.8604
1.809	42.132		1.715	29.7381
1.815	38.8925		1.72	28.3059
1.82	35.9442		1.729	27.3396
1.83	34.1156		1.735	26.884
1.835	32.9586		1.741	26.6926
1.841	31.6982		1.746	26.9168
1.846	30.0938		1.756	27.6994
1.856	28.1947		1.761	28.7714
1.862	26.1982		1.767	29.4819
1.867	24.6757		1.772	29.1398
1.872	24.6959		1.782	27.235
1.876	26.6434		1.787	23.9351
1.886	29.1469		1.793	20.5529
1.892	30.1522		1.798	18.9407
1.897	29.0611		1.802	19.8788
1.902	27.3326		1.812	22.4023
1.912	26.9447		1.818	24.7083
1.918	28.7355		1.823	25.6953
1.924	31.9849		1.828	25.4296
1.929	35.22		1.838	24.4127
1.938	36.8917		1.844	23.0686
1.944	36.212		1.849	22.1162
1.95	33.5262		1.854	22.6658
1.955	30.0599		1.864	25.3333
1.965	27.0897		1.87	29.627
1.97	25.4295		1.876	34.3059
1.976	25.2519		1.881	38.2363
1.981	26.1667		1.89	40.7149
1.991	27.2579		1.896	41.499
1.996	27.8899		1.902	41.7297
2.002	28.1605		1.907	43.8941
2.007	28.5335		1.917	50.2165
2.017	28.7565		1.922	60.1727
2.023	28.0242		1.928	69.4671
2.028	25.975		1.933	72.3434
2.033	23.553		1.943	65.929
2.043	22.0058		1.948	52.9073
2.049	21.8995		1.954	39.2329
2.054	22.7659		1.959	29.5881
2.059	23.8008		1.969	24.9118
2.069	24.3718		1.975	23.7374
2.075	24.5778		1.98	24.4467
2.08	25.101		1.985	25.9866
2.085	26.4895		1.995	27.5259
2.095	28.3446		2.001	28.1267
2.101	29.5402		2.006	27.5776
2.107	29.2203		2.011	26.5144
2.112	27.6113		2.021	25.3982
2.121	25.6533		2.027	24.1108
2.127	24.1915		2.033	22.5798
2.133	23.3963		2.038	21.5797
2.138	23.0828		2.047	22.1057
2.148	22.8399		2.052	24.1527
2.153	22.3727		2.062	26.4874
2.159	21.6712		2.068	27.9838
2.164	21.2091		2.074	28.7245
2.174	21.5621		2.078	29.7247
2.179	23.129		2.088	31.6392
2.185	25.8364		2.094	34.2122
2.19	28.8764		2.1	36.8501
2.2	30.6603		2.105	38.9734
2.206	29.8579		2.114	39.6244
2.211	26.5904		2.12	37.8523
2.216	22.3045		2.126	33.7309
2.226	18.3357		2.131	28.802
2.232	15.1801		2.141	24.9096
2.237	12.8748		2.146	23.1635
2.242	11.6811		2.152	23.7059
2.252	11.8714		2.157	25.974
2.258	13.4642		2.167	28.7227
2.264	16.0203		2.172	30.6411
2.268	18.7196		2.178	31.0838
2.278	20.6007		2.183	30.2196
2.284	21.3135		2.193	28.5497
2.29	21.4824		2.199	26.7427
2.295	22.1278		2.204	25.6182
2.304	23.4382		2.209	25.6205
2.31	24.515		2.219	26.0801
2.316	24.3058		2.225	25.7898
2.321	22.8056		2.23	24.229
2.331	21.1335		2.235	22.0899
2.336	20.7002		2.245	20.4618
2.342	22.0566		2.251	20.2416
2.347	24.5435		2.257	21.7835
2.357	26.6116		2.262	24.7972
2.362	27.1437		2.271	28.1692
2.368	26.33		2.277	30.7235
2.373	25.2236		2.283	32.0381
2.383	24.383		2.288	32.4221
2.389	23.5563		2.297	32.0025
2.394	22.3657		2.303	30.6231
2.399	20.9433		2.309	28.3666
2.409	19.6425		2.314	25.7374
2.415	18.7542		2.324	23.0896
2.42	18.4238		2.329	20.6492
2.425	18.5863		2.335	18.8033
2.435	18.6864		2.34	18.0128
2.441	18.0073		2.35	18.1475
2.447	16.3298		2.355	18.4537
2.451	14.3583		2.361	18.1712
2.461	13.0302		2.366	17.1971
2.467	12.7997		2.376	15.9855
2.473	13.3537		2.382	15.1668
2.478	13.8584		2.387	15.1336
2.487	13.4296		2.392	15.9717
2.493	11.8479		2.402	17.1474
2.499	9.78314		2.408	17.9007
2.504	8.38354		2.413	17.8588
2.514	8.44337		2.418	17.582
2.519	10.1041		2.428	18.027
2.525	12.9316		2.434	19.8015
2.53	16.1919		2.44	22.5946
2.54	18.9323		2.445	25.3479
2.545	20.3791		2.454	26.8987
2.551	20.2398		2.46	26.9484
2.556	19.0017		2.466	26.2455
2.566	17.5847		2.471	25.6664
2.572	16.8973		2.481	25.1555
2.577	17.342		2.486	24.0532
2.582	18.3795		2.492	22.0938
2.592	18.7568		2.497	19.8945
2.598	17.6082		2.507	18.1877
2.603	15.3266		2.512	17.3922
2.608	13.1156		2.518	17.4472
2.618	11.6713		2.523	18.0038
2.624	10.8425		2.533	18.419
2.63	10.2891		2.538	18.2614
2.635	10.3277		2.544	17.633
2.644	11.5285		2.549	17.0868
2.65	13.9276		2.559	16.9321
2.656	16.6407		2.565	17.0079
2.661	18.3163		2.57	16.9228
2.67	17.8248		2.575	16.4898
2.676	15.0348		2.585	15.8251
2.682	11.0901		2.591	15.3904
2.687	7.60623		2.596	15.7013
2.697	5.60401		2.601	16.9828
2.702	5.14281		2.611	18.7877
2.708	5.83467		2.617	20.3955
2.713	7.39799		2.623	21.4073
2.723	9.56567		2.628	21.9022
2.728	11.9126		2.637	21.8969
2.734	13.8433		2.643	21.2846
2.739	15.1764		2.649	20.1618
2.749	16.2182		2.654	18.9004
2.755	17.4317		2.664	17.6054
2.76	18.9472		2.669	16.1544
2.765	20.409		2.675	14.7121
2.775	21.1352		2.68	14.0282
2.781	20.7594		2.69	14.7495
2.786	19.6011		2.695	16.6606
2.791	18.319		2.701	18.7131
2.801	17.1429		2.706	19.9675
2.807	15.9451		2.716	20.2879
2.813	14.6641		2.722	20.4265
2.818	13.7133		2.727	21.3746
2.827	13.6322		2.732	23.508
2.833	14.7455		2.742	26.0286
2.839	16.7325		2.748	27.5856
2.844	18.5243		2.753	27.5213
2.853	18.6912		2.758	26.4544
2.859	16.6019		2.768	25.4531
2.865	13.0323		2.774	25.2156
2.87	9.84952		2.779	25.813
2.88	8.69088		2.784	26.929
2.885	10.2688		2.794	27.7989
2.891	14.1797		2.8	27.513
2.896	19.2788		2.806	25.6325
2.906	23.9213		2.811	22.5769
2.911	26.5573		2.82	19.1506
2.917	26.2988		2.826	16.1994
2.922	23.605		2.832	14.4119
2.932	19.9378		2.837	14.1905
2.938	16.9585		2.847	15.4638
2.943	15.6169		2.852	17.8676
2.948	15.8711		2.858	20.9337
2.958	16.9883		2.863	24.0543
2.964	18.3802		2.873	26.3728
2.969	19.9083		2.878	27.3951
2.974	21.5508		2.884	27.4944
2.984	22.7175		2.889	27.4995
2.99	22.569		2.899	27.418
2.996	20.7939		2.905	26.4288
3.001	17.974		2.91	24.0397
3.01	14.9909		2.915	21.0174
3.016	12.4551		2.925	18.5917
3.022	10.5615		2.931	17.4837
3.027	9.25979		2.936	17.5501
3.037	8.19957		2.942	18.3716
3.042	6.99267		2.951	19.6353
3.048	5.53158		2.957	21.0756
3.053	4.11702		2.963	22.2381
3.063	3.14255		2.968	22.6259
3.068	2.90663		2.978	21.9443
3.074	3.52185		2.983	20.4289
3.079	4.87571		2.989	18.7505
3.089	6.58104		2.994	17.6259
3.094	8.10652		3.004	17.2059
3.1	9.06105		3.009	17.1359
3.105	9.4304		3.015	16.9394
3.115	9.50468		3.02	16.3627
3.121	9.64862		3.03	15.2179
3.126	10.1176		3.035	13.6158
3.131	10.935		3.041	12.038
3.141	11.8504		3.046	11.1326
3.147	12.6762		3.056	11.0721
3.152	13.5785		3.062	11.4709
3.157	15.0602		3.067	11.7833
3.167	17.2254		3.072	11.7717
3.173	19.5329		3.082	11.5551
3.179	21.1588		3.088	11.6607
3.184	21.6212		3.093	12.7083
3.193	20.9241		3.098	14.984
3.199	19.5078		3.108	17.929
3.205	18.009		3.114	20.4061
3.21	16.9136		3.12	21.462
3.22	16.2104		3.125	20.9497
3.225	15.5929		3.135	19.4449
3.231	14.869		3.14	17.8991
3.236	14.2191		3.146	17.1308
3.246	13.9425		3.151	17.2894
3.251	14.2895		3.161	17.6271
3.257	15.1742		3.166	17.2477
3.262	16.1792		3.172	16.0448
3.272	16.6358		3.177	14.9591
3.278	16.3194		3.187	14.996
3.283	15.6958		3.193	16.405
3.288	15.5138		3.198	18.5089
3.298	16.039		3.204	20.1411
3.304	17.0641		3.213	20.1029
3.309	18.2605		3.219	17.8809
3.314	19.2233		3.225	14.1153
3.324	19.3084		3.23	10.2436
3.33	18.1322		3.239	7.43936
3.336	16.1227		3.245	5.89045
3.34	14.284		3.251	5.06656
3.35	13.1876		3.256	4.42728
3.356	12.5384		3.266	3.77894
3.362	11.7483		3.271	3.26221
3.367	10.7231		3.277	3.09271
3.376	9.77334		3.282	3.48128
3.382	9.21218		3.292	4.49207
3.388	9.12745		3.297	5.95383
3.393	9.58874		3.303	7.57976
3.403	10.641		3.308	9.12387
3.408	12.2126		3.318	10.2569
3.414	14.0997		3.324	10.4425
3.419	16.082		3.329	9.30666
3.429	17.8673		3.334	7.13984
3.434	19.2039		3.344	5.00278
3.44	20.0334		3.35	4.14381
3.445	20.4635		3.356	5.32109
3.455	20.5445		3.36	8.36676
3.461	20.3653		3.37	11.9868
3.466	20.2141		3.376	14.3332
3.471	20.2769		3.382	14.2208
3.481	20.4013		3.387	12.1079
3.487	20.5292		3.396	9.64761
3.492	21.9604		3.402	8.24103
3.497	27.0192		3.408	8.0869
3.507	37.2439		3.413	8.40338
3.513	51.4109		3.423	8.46856
3.519	65.0098		3.428	8.31708
3.523	72.5507		3.434	8.67578
3.533	71.0814		3.439	10.14
3.539	61.9678		3.449	12.5064
3.545	49.2763		3.454	14.876
3.55	36.9397		3.46	16.4332
3.559	27.1296		3.465	16.8779
3.565	20.5296		3.475	16.0908
3.571	17.0655		3.481	14.0545
3.576	16.3017		3.486	11.1832
3.586	17.3843		3.491	8.61582
3.591	18.9096		3.501	7.59262
3.597	19.7082		3.507	8.7757
3.602	19.2631		3.513	11.9688
3.612	17.7255		3.518	16.2944
3.617	15.8899		3.527	20.5732
3.623	14.7389		3.533	23.8237
3.628	14.995		3.539	25.5935
3.638	16.5976		3.544	25.8492
3.644	18.8644		3.553	24.6729
3.649	20.9382		3.559	22.3673
3.654	22.1001		3.565	19.7246
3.664	21.7766		3.57	17.6653
3.67	19.9738		3.58	16.5303
3.675	17.4393		3.585	16.1863
3.68	15.31		3.591	16.5304
3.69	14.2064		3.596	17.7058
3.696	13.948		3.606	19.4279
3.702	13.9407		3.611	20.8752
3.707	13.8451		3.617	21.1731
3.716	13.7321		3.622	20.1179
3.722	14.0089		3.632	18.1997
3.728	14.955		3.638	16.6122
3.733	16.3904		3.643	16.7744
3.742	17.5257		3.648	19.4886
3.748	17.6601		3.658	23.9353
3.754	16.8729		3.664	27.815
3.759	16.1109		3.669	28.7919
3.769	16.3368		3.674	26.2394
3.774	18.0114		3.684	21.5672
3.78	20.9392		3.69	17.1667
3.785	24.3629		3.696	14.724
3.795	27.0146		3.701	14.3945
3.8	27.8538		3.71	15.0961
3.806	26.8433		3.716	15.6724
3.811	24.8967		3.722	15.7339
3.821	22.8818		3.727	15.5122
3.827	20.948		3.736	15.0145
3.832	18.8451		3.742	14.039
3.837	16.5719		3.748	12.5976
3.847	14.4532		3.753	11.1726
3.853	12.8933		3.763	10.2297
3.858	12.1208		3.768	9.87102
3.863	12.0659		3.774	9.87468
3.873	12.2912		3.779	9.94794
3.879	12.412		3.789	9.69551
3.885	12.5296		3.794	8.86829
3.89	13.2446		3.8	7.62495
3.899	14.8127		3.805	6.62895
3.905	16.7727		3.815	6.68162
3.911	18.3391		3.821	8.28919
3.916	18.9335		3.826	11.3132
3.925	18.3315		3.831	14.9223
3.931	16.7247		3.841	17.9268
3.937	14.78		3.847	19.5957
3.942	13.4258		3.852	20.1168
3.952	13.2799		3.857	20.2358
3.957	14.3613		3.867	20.2647
3.963	16.2498		3.873	19.8851
3.968	18.1919		3.879	18.81
3.978	19.1569		3.884	17.4731
3.983	18.4451		3.893	16.8322
3.989	16.2742		3.899	17.7094
3.994	13.8814		3.905	20.1857
4.004	12.5568		3.91	23.4237
4.01	12.8762		3.92	25.7688
4.015	14.4846		3.925	25.6313
4.02	16.4555		3.931	22.6501
4.03	17.7789		3.936	18.0678
4.036	17.9924		3.946	13.7141
4.041	17.2953		3.951	10.7786
4.046	16.2191		3.957	9.40835
4.056	15.119		3.962	9.10451
4.062	14.2197		3.972	9.1514
4.068	13.7383		3.977	9.08457
4.073	13.8117		3.983	8.94187
4.082	14.3356		3.988	9.08541
4.088	15.3519		3.998	9.76736
4.094	17.068		4.004	10.924
4.099	19.3581		4.009	12.3702
4.109	21.1442		4.014	14.0536
4.114	21.1428		4.024	15.8014
4.12	19.0424		4.03	17.2248
4.125	15.7398		4.035	17.9496
4.135	12.4914		4.041	17.8858
4.14	10.198		4.05	17.1424
4.146	9.22924		4.056	15.9911
4.151	9.48086		4.062	14.8875
4.161	10.3192		4.067	14.2893
4.166	10.9989		4.076	14.3416
4.172	11.1787		4.082	14.9305
4.177	11.1166		4.088	15.9197
4.187	11.1352		4.093	16.9938
4.193	11.4633		4.103	17.4706
4.198	12.3207		4.108	16.8067
4.203	14.0509		4.114	15.246
4.213	16.6521		4.119	13.76
4.219	19.4161		4.129	12.9991
4.224	21.2217		4.134	12.759
4.229	21.3624		4.14	12.4276
4.239	19.9711		4.145	11.7964
4.245	17.7576		4.155	11.1825
4.251	15.4025		4.161	11.0251
4.256	13.2611		4.166	11.4574
4.265	11.3261		4.171	12.2708
4.271	9.68894		4.181	13.0041
4.277	8.69648		4.187	13.2183
4.282	8.72111		4.192	12.8014
4.292	9.59063		4.197	12.0962
4.297	10.752		4.207	11.5682
4.303	11.6066		4.213	11.5675
4.308	12.0075		4.219	12.1788
4.318	12.2805		4.224	13.2053
4.323	12.991		4.233	14.142
4.329	14.336		4.239	14.5542
4.334	15.7702		4.245	14.3979
4.344	16.2983		4.25	13.9629
4.35	15.5522		4.26	13.4966
4.355	14.2648		4.265	13.2301
4.36	13.5154		4.271	13.457
4.37	13.4655		4.276	14.3792
4.376	13.3659		4.286	15.9203
4.381	12.4917		4.291	17.7592
4.386	10.954		4.297	20.2383
4.396	9.52545		4.302	24.4706
4.402	9.20655		4.312	31.4513
4.407	10.589		4.317	40.5463
4.412	13.5208		4.323	48.5058
4.422	16.9239		4.328	50.8379
4.428	19.3749		4.338	45.2451
4.434	20.0214		4.344	33.9253
4.439	18.9742		4.349	21.8457
4.448	16.9048		4.354	12.9891
4.454	14.5556		4.364	8.31301
4.46	12.5388		4.37	6.72519
4.465	11.4081		4.375	6.77148
4.475	11.5272		4.38	7.5305
4.48	13.082		4.39	8.61722
4.486	15.9904		4.396	9.71484
4.491	19.6335		4.402	10.7527
4.501	22.6954		4.407	11.8683
4.506	23.9483		4.416	13.1948
4.512	23.2078		4.422	14.6661
4.517	21.419		4.428	15.9866
4.527	19.5668		4.433	16.8264
4.533	18.0044		4.443	16.9051
4.538	16.6884		4.448	16.1327
4.543	15.6615		4.454	14.6894
4.553	15.0313		4.459	13.067
4.559	14.8761		4.469	11.6993
4.564	15.1841		4.474	10.761
4.569	15.9073		4.48	10.1502
4.579	16.7147		4.485	9.79003
4.585	17.1595		4.495	9.70682
4.59	17.0334		4.5	10.0777
4.595	16.6467		4.506	10.9858
4.605	16.5142		4.511	12.2616
4.611	16.9184		4.521	13.4036
4.617	17.6709		4.527	13.9661
4.622	18.3026		4.532	13.8903
4.631	18.2282		4.537	13.5947
4.637	17.2002		4.547	13.5695
4.643	15.5109		4.553	14.1157
4.648	13.9455		4.558	15.1965
4.658	13.1409		4.563	16.4281
4.663	13.2477		4.573	17.0915
4.669	13.8683		4.579	16.6689
4.674	14.389		4.585	15.3154
4.684	14.2943		4.59	13.735
4.689	13.6239		4.599	12.4286
4.695	12.8546		4.605	11.4365
4.7	12.4184		4.611	10.6111
4.71	12.2055		4.616	10.1034
4.716	11.9129		4.626	10.1807
4.721	11.5122		4.631	10.8995
4.726	11.2925		4.637	11.8871
4.736	11.4827		4.642	12.5578
4.742	12.1834		4.652	12.5145
4.747	13.3565		4.657	12.0305
4.752	14.7616		4.663	11.9573
4.762	15.9557		4.668	13.1114
4.768	16.545		4.678	15.3721
4.774	17.4176		4.684	17.6482
4.778	20.8401		4.689	18.6926
4.788	29.0223		4.694	18.1247
4.794	41.6481		4.704	16.5049
4.8	54.3504		4.71	14.8413
4.805	60.8744		4.715	13.8667
4.814	57.8983		4.72	13.7448
4.82	47.9718		4.73	14.014
4.826	36.9839		4.736	14.0268
4.831	29.283		4.741	13.4871
4.841	25.3687		4.746	12.7064
4.846	23.5737		4.756	12.136
4.852	22.461		4.762	11.8492
4.857	21.441		4.768	11.4046
4.867	20.2556		4.773	10.4133
4.872	18.448		4.782	8.99232
4.878	16.0882		4.788	7.79641
4.883	13.7644		4.794	7.46721
4.893	12.0316		4.799	8.17237
4.899	11.0632		4.809	9.56291
4.904	10.7065		4.814	11.342
4.909	10.6999		4.82	13.5299
4.919	10.7396		4.825	16.0921
4.925	10.5672		4.835	18.4007
4.93	10.0712		4.84	19.6489
4.935	9.53687		4.846	19.5792
4.945	9.36664		4.851	18.647
4.951	9.84872		4.861	17.3711
4.957	10.9589		4.867	16.0973
4.961	12.2923		4.872	15.1276
4.971	13.0965		4.877	14.5956
4.977	12.8212		4.887	14.1254
4.983	11.637		4.893	13.1391
4.988	10.3068		4.898	11.4937
4.997	9.49051		4.903	9.72663
5.003	9.31647		4.913	8.51811
5.009	9.53513		4.919	8.28195
5.014	9.82917		4.925	8.99566
5.024	9.96677		4.93	10.3467
5.029	9.93903		4.939	11.8145
5.035	9.94687		4.945	12.9361
5.04	10.2361		4.951	13.495
5.05	10.7222		4.956	13.5588
5.055	11.0752		4.965	13.2946
5.061	11.0607		4.971	12.9728
5.066	10.7709		4.977	12.9814
5.076	10.3612		4.982	13.6217
5.082	10.0809		4.992	14.6756
5.087	10.2625		4.997	15.4592
5.092	11.2652		5.003	15.3733
5.102	13.119		5.008	14.5505
5.108	15.4295		5.018	13.6353
5.113	17.5187		5.023	13.309
5.118	18.7665		5.029	13.8295
5.128	18.7899		5.034	14.9827
5.134	17.662		5.044	16.1774
5.14	15.878		5.05	16.8626
5.145	14.1618		5.055	16.8855
5.154	13.004		5.06	16.3385
5.16	12.4997		5.07	15.1785
5.166	12.4305		5.076	13.3845
5.171	12.5861		5.081	11.3424
5.18	12.7466		5.086	9.78066
5.186	12.8195		5.096	9.16991
5.192	12.8101		5.102	9.46634
5.197	12.9154		5.108	10.3105
5.207	13.2584		5.113	11.3524
5.212	13.7731		5.122	12.2348
5.218	14.2055		5.128	12.6826
5.223	14.346		5.134	12.6348
5.233	14.0761		5.139	12.312
5.238	13.5266		5.149	11.9036
5.244	12.9926		5.154	11.5275
5.249	12.7752		5.16	11.3663
5.259	12.9093		5.165	11.7238
5.265	13.3094		5.175	12.7024
5.27	13.8754		5.18	14.0761
5.275	14.3365		5.186	15.4011
5.285	14.0836		5.191	16.3973
5.291	12.7378		5.201	16.9629
5.296	10.6563		5.206	17.1666
5.301	8.70151		5.212	17.0996
5.311	7.41713		5.217	16.6917
5.317	6.87681		5.227	15.6687
5.323	7.01183		5.233	13.9492
5.328	8.04628		5.238	11.9347
5.337	10.1551		5.243	10.339
5.343	13.1845		5.253	9.47513
5.349	16.5276		5.259	9.18319
5.354	19.6744		5.264	9.13939
5.363	22.3266		5.269	9.3441
5.369	24.3126		5.279	10.0092
5.375	25.4019		5.285	11.3058
5.38	25.5741		5.291	13.0284
5.39	25.0305		5.296	14.8179
5.395	23.9971		5.305	16.3081
5.401	22.5014		5.311	17.3141
5.406	20.4516		5.317	17.8137
5.416	17.7448		5.322	17.7766
5.421	14.5275		5.332	16.997
5.427	11.205		5.337	15.26
5.432	8.47429		5.343	12.6895
5.442	7.01214		5.348	9.96374
5.448	7.25738		5.358	7.82872
5.453	9.10088		5.363	6.65795
5.458	11.9148		5.369	6.27996
5.468	14.6728		5.374	6.34876
5.474	16.5263		5.384	6.55088
5.479	17.1889		5.39	6.84296
5.489	16.8747		5.395	7.36414
5.494	15.9093		5.4	8.33191
5.499	14.6191		5.41	9.73651
5.509	13.2389		5.416	11.2745
5.515	11.9049		5.421	12.5337
5.52	10.6535		5.426	13.317
5.525	9.5986		5.436	13.6396
5.535	8.84963		5.442	13.4992
5.541	8.53377		5.448	12.7571
5.547	8.92372		5.453	11.4731
5.551	10.3564		5.462	10.0495
5.561	12.8285		5.468	9.19962
5.566	15.6874		5.474	9.48747
5.576	17.785		5.479	10.9498
5.582	18.1574		5.488	12.9275
5.587	16.8271		5.494	14.5446
5.592	14.698		5.5	15.2286
5.602	12.7321		5.505	14.8582
5.608	11.3383		5.515	13.4831
5.613	10.3841		5.52	11.3127
5.623	9.53734		5.526	8.79979
5.628	8.55137		5.531	6.68132
5.634	7.4739		5.541	5.64769
5.639	6.63973		5.546	6.02154
5.649	6.44898		5.552	7.51524
5.655	7.18444		5.557	9.3332
5.66	8.9048		5.567	10.4867
5.665	11.4519		5.573	10.51
5.675	14.3499		5.578	9.70836
5.681	16.7827		5.583	8.80282
5.686	17.9154		5.593	8.26543
5.691	17.4625		5.599	8.18834
5.701	15.7516		5.604	8.46651
5.707	13.4072		5.609	8.94521
5.712	11.0417		5.619	9.34335
5.717	9.26278		5.625	9.52831
5.722	8.41832		5.631	9.61327
5.731	8.38167		5.636	9.86436
5.737	8.66562		5.645	10.466
5.742	8.93303		5.651	11.5874
5.752	9.12183		5.657	13.3283
5.757	9.3144		5.662	15.3057
5.767	9.47232		5.672	16.577
5.772	9.58099		5.677	16.5369
5.777	9.77949		5.683	15.6827
5.781	10.1951		5.688	15.1673
5.791	10.7423		5.698	15.4534
5.796	11.2411		5.703	15.8959
5.8	11.551		5.709	15.5467
5.81	11.4586		5.714	14.1807
5.816	10.7346		5.724	12.2521
5.822	9.59231		5.73	10.4684
5.827	8.71091		5.735	9.33839
5.836	8.7385		5.74	9.09582
5.841	9.63379		5.75	9.6306
5.851	10.8326		5.756	10.6337
5.857	11.7571		5.761	11.779
5.862	12.3242		5.766	12.8367
5.872	12.7572		5.776	13.5698
5.877	13.1014		5.782	13.8154
5.886	13.0515		5.787	13.5485
5.891	12.213		5.792	12.9482
5.901	10.5691		5.802	12.2993
5.907	8.58701		5.808	11.9677
5.912	7.18745		5.814	12.2204
5.916	7.17873		5.819	12.9459
5.92	8.8259		5.828	13.4556
5.93	11.6102		5.834	13.0559
5.935	14.557		5.84	11.6723
5.945	16.8626		5.845	9.99943
5.95	18.1804		5.855	8.94269
5.959	18.7154		5.86	9.15338
5.964	18.8022		5.866	10.6985
5.974	18.7718		5.871	12.9688
5.98	18.8685		5.881	14.7491
5.985	19.1841		5.886	15.0258
5.995	19.4374		5.892	13.7559
6	19.1339		5.897	11.8641
6.006	18.0894		5.907	10.3866
6.011	16.4309		5.913	9.73455
6.021	14.5154		5.918	9.65875
6.026	12.6735		5.923	9.74461
6.036	11.5076		5.933	9.66991
6.041	11.7697		5.939	9.36824
6.045	13.8708		5.944	8.98599
6.055	17.3814		5.949	8.79994
6.059	20.9291		5.959	8.97583
6.069	22.9534		5.965	9.39484
6.075	22.6107		5.971	9.83541
6.08	20.343		5.976	10.2106
6.09	17.4564		5.985	10.5468
6.095	15.3689		5.991	10.7965
6.1	14.8593		5.996	10.7723
6.105	15.6845		6.006	10.3134
6.114	16.674		6.012	9.6091
6.12	16.6216		6.017	9.15973
6.126	15.368		6.022	9.29635
6.131	13.6782		6.032	9.84546
6.14	12.3369		6.038	10.3343
6.146	11.5663		6.043	10.4888
6.152	11.2005		6.048	10.3479
6.157	10.9499		6.058	10.0004
6.167	10.5309		6.064	9.50113
6.172	9.82329		6.069	9.0029
6.178	9.1787		6.074	8.77962
6.183	9.19562		6.084	9.03659
6.187	10.0219		6.09	9.76282
6.197	10.9961		6.095	10.6766
6.202	11.149		6.105	11.2624
6.212	10.0363		6.11	11.0479
6.217	8.11899		6.116	10.0204
6.221	6.38204		6.121	8.63578
6.231	5.72586		6.131	7.42926
6.236	6.44531		6.137	6.65323
6.24	8.16334		6.142	6.29042
6.25	10.1599		6.147	6.20999
6.254	11.8705		6.157	6.27397
6.264	13.1341		6.163	6.3777
6.269	14.0521		6.168	6.47276
6.279	14.6148		6.177	6.61017
6.285	14.6426		6.183	6.81771
6.29	14.0963		6.188	7.06001
6.3	13.2072		6.198	7.22326
6.305	12.5534		6.204	7.32119
6.31	12.7786		6.209	7.50551
6.314	14.0601		6.214	7.88813
6.324	15.8443		6.224	8.26091
6.329	17.1691		6.23	8.23654
6.339	17.4555		6.235	7.65344
6.345	16.8517		6.24	6.84328
6.35	15.9517		6.25	6.40988
6.355	15.2305		6.256	6.75582
6.365	14.5622		6.262	7.83208
6.371	13.5443		6.267	9.24568
6.376	12.1182		6.276	10.5604
6.381	10.8812		6.282	11.6781
6.391	10.4784		6.287	12.8101
6.396	11.1341		6.297	14.2371
6.406	12.4243		6.303	15.9195
6.412	13.7257		6.307	17.3213
6.417	14.5785		6.317	17.5928
6.422	14.8488		6.323	16.3548
6.432	14.6033		6.329	14.2057
6.438	14.0331		6.334	12.3129
6.444	13.4321		6.343	11.3326
6.449	13.0601		6.349	11.0814
6.458	12.8342		6.355	11.0544
6.464	12.3539		6.36	10.941
6.47	11.2551		6.37	10.6831
6.475	9.60555		6.375	10.4595
6.484	7.82012		6.381	10.5361
6.49	6.38073		6.386	11.1864
6.496	5.64503		6.396	12.3196
6.501	5.81992		6.401	13.4634
6.511	6.92113		6.407	14.0426
6.516	8.75611		6.412	13.8259
6.521	10.8824		6.422	13.0339
6.531	12.6753		6.428	12.3725
6.537	13.5985		6.433	12.58
6.542	13.6316		6.438	13.9213
6.547	13.3815		6.448	15.8315
6.557	13.6847		6.454	17.4422
6.563	14.9727		6.459	18.2175
6.568	16.9263		6.464	18.1497
6.578	18.5291		6.474	17.3869
6.583	18.8155		6.48	16.0761
6.589	17.6824		6.486	14.3572
6.594	15.9027		6.491	12.5138
6.604	14.3387		6.5	10.8802
6.61	13.2731		6.506	9.87847
6.615	12.5722		6.512	9.83257
6.62	12.1114		6.517	10.7869
6.63	11.8272		6.527	12.2615
6.636	11.6682		6.532	13.6708
6.641	11.5783		6.538	14.6863
6.646	11.8552		6.543	15.3986
6.656	13.0465		6.553	15.8585
6.662	15.5725		6.558	15.9571
6.667	19.142		6.564	15.5311
6.672	22.7242		6.569	14.5812
6.682	24.9705		6.579	13.2528
6.688	25.2593		6.585	11.9475
6.694	24.0988		6.59	11.2001
6.699	22.6023		6.595	11.327
6.708	21.4921		6.605	12.073
6.714	20.9752		6.611	12.8939
6.72	21.0207		6.616	13.3933
6.725	21.4642		6.621	13.4969
6.735	21.8115		6.631	13.1693
6.74	21.9		6.637	12.4532
6.746	22.2266		6.643	11.5743
6.751	23.6591		6.647	10.935
6.761	26.1671		6.657	10.7862
6.766	28.6728		6.663	11.267
6.772	29.9325		6.669	12.481
6.777	29.7202		6.674	14.5111
6.787	28.6366		6.683	16.941
6.793	27.1747		6.689	18.8501
6.798	25.1792		6.695	19.3127
6.803	22.4236		6.7	18.0893
6.813	19.1777		6.71	15.8671
6.819	16.1475		6.715	13.9584
6.824	13.9231		6.721	13.5076
6.829	12.7328		6.726	14.6355
6.839	12.2529		6.736	16.1605
6.845	12.1039		6.741	16.5974
6.851	12.1675		6.747	15.4186
6.855	12.662		6.752	13.3735
6.865	13.5097		6.762	11.5968
6.871	14.2738		6.768	10.8371
6.877	14.6014		6.773	11.1573
6.882	14.7423		6.778	12.1065
6.891	15.2244		6.788	12.8641
6.896	16.0782		6.794	12.8213
6.906	16.5497		6.799	12.0576
6.912	15.8497		6.804	11.2785
6.918	14.0556		6.814	11.1917
6.923	12.0495		6.82	12.117
6.932	10.5715		6.826	13.9469
6.938	9.65152		6.831	16.286
6.944	8.82103		6.84	18.4413
6.949	7.80352		6.846	19.7843
6.959	6.70461		6.852	20.1515
6.964	5.93855		6.857	19.9507
6.97	5.85163		6.866	19.6756
6.975	6.53762		6.872	19.5723
6.985	7.77583		6.878	19.6442
6.99	9.28554		6.883	19.747
6.996	10.8956		6.893	19.4748
7.001	12.5337		6.898	18.4519
7.011	13.981		6.904	16.7423
7.016	14.9536		6.909	14.924
7.022	15.3074		6.919	13.5782
7.027	15.173		6.924	13.0118
7.037	14.7498		6.93	13.2238
7.043	14.2114		6.935	14.0138
7.048	13.694		6.945	14.8779
7.053	13.301		6.951	15.3277
7.063	12.9384		6.956	15.2681
7.069	12.491		6.961	14.9565
7.074	11.9942		6.971	14.988
7.079	11.6812		6.977	16.3208
7.089	11.6438		6.982	19.93
7.095	11.7992		6.987	25.6423
7.101	11.9887		6.997	31.2154
7.106	12.0814		7.003	33.6834
7.115	12.0043		7.009	31.8895
7.121	11.9937		7.014	27.3974
7.127	12.5733		7.023	22.8043
7.132	14.1124		7.029	19.8108
7.142	16.1742		7.035	18.7405
7.147	17.6948		7.04	19.0181
7.153	17.8348		7.05	19.5044
7.158	16.6207		7.055	19.0767
7.168	14.6925		7.061	17.4389
7.173	12.7862		7.066	15.2438
7.179	11.3865		7.076	13.5496
7.184	10.6661		7.081	13.0594
7.194	10.3496		7.087	13.81
7.199	10.0144		7.092	15.2709
7.205	9.52418		7.102	16.5266
7.21	9.27542		7.107	17.025
7.22	9.80488		7.113	17.0143
7.226	11.3771		7.118	17.1206
7.231	13.6977		7.128	17.4009
7.236	16.0753		7.134	17.3305
7.246	17.6968		7.139	16.5147
7.252	18.1228		7.144	15.1672
7.257	17.4941		7.154	13.8446
7.262	16.2465		7.16	13.1161
7.272	14.6587		7.165	13.2557
7.278	12.9352		7.17	14.0841
7.284	11.4389		7.18	14.9905
7.289	10.6622		7.186	15.4295
7.298	10.7704		7.192	15.3174
7.304	11.6015		7.197	14.7995
7.31	12.7929		7.206	13.7571
7.315	14.042		7.212	12.1036
7.325	15.0553		7.218	10.2884
7.33	15.6952		7.223	9.35113
7.336	15.9707		7.233	10.0294
7.341	15.8549		7.238	12.1577
7.351	15.1521		7.244	14.7568
7.356	13.8705		7.249	16.7562
7.362	12.5152		7.259	17.4913
7.367	11.6952		7.264	16.9804
7.377	11.4402		7.27	15.7708
7.383	11.3353		7.275	14.4164
7.388	11.1427		7.285	13.0857
7.393	11.0528		7.291	11.8293
7.403	11.5417		7.296	11.054
7.409	13.081		7.301	11.3074
7.414	16.9337		7.311	12.5897
7.419	25.0485		7.317	14.354
7.429	38.6895		7.322	16.0829
7.435	56.229		7.327	17.6544
7.441	72.0541		7.337	18.964
7.445	79.0129		7.343	19.7056
7.455	73.5145		7.349	19.6911
7.461	58.5482		7.354	19.2911
7.467	41.147		7.363	19.0048
7.472	27.0676		7.369	18.8818
7.481	17.9757		7.375	18.5789
7.487	12.7397		7.38	17.8137
7.493	9.90316		7.389	16.7701
7.498	8.84617		7.395	16.1398
7.508	9.57986		7.401	16.7597
7.513	11.5906		7.406	18.7232
7.519	13.9249		7.416	20.848
7.524	15.6293		7.421	21.4936
7.534	16.2612		7.427	20.0923
7.539	16.1062		7.432	17.5729
7.545	15.748		7.442	15.2701
7.55	15.4897		7.447	13.9024
7.56	15.0063		7.453	13.4715
7.566	13.8334		7.458	13.7873
7.571	12.0041		7.468	14.5808
7.576	10.085		7.474	15.6656
7.586	8.56937		7.479	17.0191
7.592	7.6404		7.484	18.3939
7.597	7.23068		7.494	18.937
7.602	7.23905		7.5	17.6966
7.612	7.48783		7.505	14.6467
7.618	7.72623		7.51	11.0197
7.624	7.70229		7.52	8.37791
7.629	7.38226		7.526	7.54709
7.638	6.88872		7.532	8.25574
7.644	6.42576		7.537	9.56833
7.65	6.16886		7.546	10.5296
7.655	6.43747		7.552	10.5702
7.664	7.47119		7.558	9.62617
7.67	9.30371		7.563	8.10676
7.676	11.631		7.573	6.74537
7.681	14.0404		7.578	6.41659
7.691	16.1309		7.584	7.81669
7.696	17.6028		7.589	11.2925
7.702	18.2514		7.599	16.4731
7.707	18.0828		7.604	22.5319
7.717	17.3414		7.61	28.5385
7.722	16.5064		7.615	33.7982
7.728	16.0693		7.625	37.5579
7.733	16.3141		7.631	39.1557
7.743	17.058		7.636	38.4913
7.749	17.907		7.641	36.0186
7.754	18.5086		7.651	32.2856
7.759	18.6535		7.657	27.9671
7.769	17.9398		7.662	24.1924
7.775	16.2205		7.667	22.0178
7.78	14.0009		7.677	21.4722
7.785	12.5195		7.683	21.6933
7.795	12.8326		7.688	21.8774
7.801	15.2007		7.693	21.887
7.807	18.9183		7.703	21.6353
7.812	22.8208		7.709	20.7743
7.821	25.664		7.715	19.027
7.827	26.5562		7.72	16.7387
7.833	25.1794		7.729	14.5549
7.838	22.2429		7.735	12.9641
7.847	19.1349		7.741	12.1892
7.853	17.1331		7.746	12.5498
7.859	16.5696		7.756	14.5654
7.864	16.7658		7.761	18.4748
7.874	16.6481		7.767	24.4916
7.879	15.8163		7.772	32.7674
7.885	14.7957		7.782	42.9245
7.89	14.5304		7.787	53.149
7.9	15.326		7.793	59.7853
7.905	16.3573		7.798	59.2036
7.911	17.0268		7.808	50.9367
7.916	18.2977		7.814	38.8758
7.926	22.5059		7.819	28.3848
7.932	30.6572		7.824	22.482
7.937	40.7363		7.834	20.7539
7.942	49.2764		7.84	21.4569
7.952	55.3475		7.845	23.397
7.958	60.9477		7.85	25.964
7.963	67.8334		7.86	28.4269
7.968	74.7019		7.866	29.415
7.978	79.4842		7.872	28.2074
7.984	82.0508		7.877	25.3256
7.99	82.5665		7.886	21.9993
7.995	79.2731		7.892	19.4193
8.004	70.8191		7.898	18.4428
8.01	59.0012		7.903	20.0288
8.016	48.965		7.913	25.0158
8.021	45.1184		7.918	33.146
8.031	48.8201		7.924	44.2813
8.036	57.6851		7.929	58.9752
8.042	67.5383		7.939	78.3695
8.047	74.5764		7.944	100.933
8.057	78.3647		7.95	123.36
8.062	80.6236		7.955	143.39
8.068	83.1186		7.965	165.103
8.073	85.651		7.971	193.652
8.083	88.4064		7.976	228.323
8.089	92.524		7.981	261.258
8.094	97.8719		7.991	289.13
8.099	101.878		7.997	314.8
8.109	103.176		8.002	338.087
8.115	103.364		8.007	350.627
8.12	103.545		8.017	350.343
8.125	100.461		8.023	346.219
8.135	89.856		8.028	346.302
8.141	71.9842		8.033	345.368
8.146	52.2741		8.043	338.355
8.151	36.3068		8.049	329.584
8.161	26.5434		8.055	325.183
8.167	21.8622		8.06	319.887
8.173	20.9848		8.069	308.091
8.178	23.9434		8.075	292.814
8.187	32.0308		8.081	281.963
8.193	44.625		8.086	275.495
8.199	58.9425		8.096	270.931
8.204	71.5998		8.101	268.118
8.214	81.8937		8.107	267.461
8.219	91.193		8.112	263.198
8.225	99.9913		8.122	253.409
8.23	106.708		8.127	243.264
8.24	111.467		8.133	244.235
8.245	117.183		8.138	264.108
8.251	124.851		8.148	309.429
8.256	130.047		8.154	377.746
8.266	127.871		8.159	448.324
8.272	117.972		8.164	486.511
8.277	102.939		8.174	476.981
8.282	84.02		8.18	437.407
8.292	62.3414		8.185	395.973
8.298	41.2034		8.19	360.838
8.303	25.4531		8.2	326.019
8.308	17.2531		8.206	290.059
8.318	14.8816		8.212	256.159
8.324	14.4135		8.217	220.642
8.33	13.3229		8.226	178.373
8.335	11.518		8.232	132.068
8.344	10.2345		8.238	93.686
8.35	10.1349		8.243	70.2609
8.356	10.9533		8.253	59.0714
8.361	11.8783		8.258	51.8238
8.371	12.1628		8.264	44.075
8.376	11.5862		8.269	35.2748
8.382	10.6016		8.279	26.689
8.387	9.83287		8.284	18.5097
8.397	9.57133		8.29	11.3927
8.402	9.5154		8.295	6.06487
8.408	9.22995		8.305	2.92287
8.413	8.56132		8.311	1.88663
8.423	7.78203		8.316	2.37191
8.428	7.34872		8.321	3.81786
8.434	7.6518		8.331	5.69497
8.439	8.81427		8.337	7.75032
8.449	10.4108		8.342	10.9529
8.455	11.9907		8.347	17.4953
8.46	13.8026		8.357	29.2073
8.465	17.0288		8.363	45.154
8.475	22.4188		8.369	60.6228
8.481	29.1019		8.373	69.7657
8.486	35.0686		8.383	70.1147
8.491	38.9442		8.389	64.2565
8.501	40.8923		8.395	57.0708
8.507	41.94		8.4	51.783
8.513	43.07		8.409	48.6001
8.518	44.864		8.415	46.3269
8.527	47.0847		8.421	44.5535
8.533	48.4575		8.426	43.9839
8.539	47.6106		8.436	44.9556
8.544	44.3893		8.441	46.0581
8.554	39.6812		8.447	45.6574
8.559	34.7253		8.452	43.7799
8.565	30.5104		8.462	41.7452
8.57	27.9603		8.467	40.4424
8.58	27.5049		8.473	39.454
8.585	28.9326		8.478	37.7762
8.591	31.4927		8.488	35.016
8.596	34.0374		8.494	31.8931
8.606	35.322		8.499	29.8828
8.612	34.8643		8.504	30.1548
8.617	33.4206		8.514	32.0836
8.622	32.6311		8.52	33.5907
8.632	33.4395		8.525	32.9865
8.638	35.4327		8.53	30.3179
8.643	37.3791		8.54	27.0145
8.648	38.0861		8.546	24.6942
8.658	36.7857		8.552	24.2463
8.664	33.763		8.557	25.7442
8.669	30.4161		8.566	28.3128
8.674	28.3186		8.572	30.6797
8.684	27.7899		8.578	32.1052
8.69	28.1117		8.583	32.5405
8.696	28.7885		8.592	31.9459
8.701	29.8759		8.598	29.9652
8.71	30.9945		8.604	26.4729
8.716	30.9718		8.609	22.3418
8.722	28.7444		8.619	18.8772
8.727	24.5848		8.624	17.0113
8.737	19.7353		8.63	16.8668
8.742	15.4981		8.635	17.6657
8.748	12.666		8.645	18.2487
8.753	11.568		8.65	18.0671
8.763	11.989		8.656	17.6695
8.768	13.3887		8.661	18.0014
8.774	15.2572		8.671	19.0631
8.779	17.4746		8.677	19.8321
8.789	20.0432		8.682	19.3934
8.795	22.7039		8.687	17.781
8.8	24.9011		8.697	15.7252
8.805	26.1944		8.703	14.1393
8.815	26.5733		8.708	13.7668
8.821	26.498		8.713	14.8982
8.826	26.7471		8.723	17.0355
8.831	27.9203		8.729	19.2369
8.841	29.6395		8.735	20.978
8.847	30.6594		8.74	22.4327
8.853	30.0537		8.749	23.8123
8.858	28.1661		8.755	24.8343
8.867	25.9983		8.761	25.0713
8.873	24.1966		8.766	24.6116
8.879	22.8041		8.776	23.7388
8.884	21.802		8.781	22.6454
8.893	21.0908		8.787	21.5359
8.899	20.4594		8.792	21.1954
8.905	19.8133		8.802	22.4943
8.91	19.4247		8.807	25.4945
8.92	19.575		8.813	28.9997
8.925	20.2482		8.818	31.1853
8.931	21.2144		8.828	30.8164
8.936	22.3691		8.833	28.4074
8.946	24.0007		8.839	25.9489
8.951	26.8016		8.844	25.3346
8.957	31.4221		8.854	26.9088
8.962	37.3475		8.86	29.5253
8.972	42.23		8.865	32.4859
8.978	43.2335		8.87	36.9118
8.983	39.4885		8.88	44.7879
8.988	33.2321		8.886	56.6714
8.998	27.7759		8.892	69.4071
9.004	25.2002		8.897	77.3712
9.009	25.4856		8.906	76.484
9.014	27.4788		8.912	67.7627
9.024	29.7455		8.918	56.2524
9.03	31.288		8.923	46.7339
9.036	31.7536		8.933	40.7265
9.041	31.162		8.938	37.27
9.05	29.5326		8.944	35.1406
9.056	26.9267		8.949	33.837
9.062	23.7564		8.959	33.2191
9.067	20.7414		8.964	32.7705
9.077	18.3498		8.97	33.0518
9.082	16.7425		8.975	36.0129
9.088	15.9038		8.985	43.5024
9.093	15.9015		8.991	54.9066
9.103	16.4763		8.996	65.8965
9.108	17.2097		9.001	70.6976
9.114	17.778		9.011	66.3177
9.119	18.1873		9.017	55.0365
9.129	18.4624		9.022	42.2406
9.134	18.5839		9.027	32.2364
9.14	18.6366		9.037	26.1509
9.145	18.8737		9.043	23.0233
9.155	19.4432		9.049	21.6225
9.161	20.2159		9.053	21.3379
9.166	20.9418		9.063	21.9261
9.171	21.6082		9.069	22.7701
9.181	22.1577		9.075	23.2896
9.187	22.359		9.08	23.0639
9.192	21.9668		9.089	21.8502
9.197	20.9565		9.095	19.888
9.207	19.3892		9.101	17.94
9.213	17.4507		9.106	17.2686
9.219	15.6117		9.116	18.7319
9.224	14.5414		9.121	22.2548
9.233	14.5322		9.127	26.7266
9.239	15.6044		9.132	30.6499
9.245	17.8752		9.142	32.7175
9.25	21.5288		9.147	32.4134
9.26	26.0247		9.153	30.1289
9.265	29.7414		9.158	26.8736
9.271	30.8611		9.168	23.621
9.276	28.9779		9.174	21.0864
9.286	25.3355		9.179	19.7881
9.291	21.7908		9.184	20.3245
9.297	19.5297		9.194	22.9409
9.302	18.6694		9.2	27.3973
9.312	18.5621		9.205	32.704
9.317	18.5497		9.21	37.6786
9.323	18.3994		9.22	41.1005
9.328	18.2057		9.226	42.7801
9.338	18.0686		9.232	43.8263
9.344	18.2076		9.237	45.4303
9.349	19.9641		9.246	47.7776
9.354	25.7413		9.252	51.1124
9.364	37.7476		9.258	57.0058
9.37	55.5048		9.263	66.9927
9.375	74.0059		9.272	79.193
9.38	85.4647		9.278	87.6322
9.39	84.4177		9.284	87.3
9.396	72.1738		9.289	79.8286
9.402	55.6299		9.299	72.7532
9.407	41.9201		9.304	72.1803
9.416	33.9506		9.31	77.6802
9.422	30.4475		9.315	84.2014
9.428	28.7816		9.325	88.6738
9.433	27.358		9.33	92.5475
9.443	26.115		9.336	97.6505
9.448	25.2293		9.341	101.372
9.454	25.7188		9.351	98.2651
9.459	29.3222		9.357	85.6961
9.469	37.6983		9.362	67.5136
9.474	50.1384		9.367	51.8625
9.48	61.9326		9.377	45.8533
9.485	66.6947		9.383	50.5167
9.495	61.6956		9.388	59.8851
9.501	50.6567		9.393	65.1053
9.506	41.256		9.403	61.3536
9.511	39.487		9.409	50.7927
9.521	46.5344		9.415	39.8297
9.527	59.0462		9.42	32.8828
9.532	70.5081		9.429	29.9209
9.537	74.0313		9.435	28.357
9.547	66.9175		9.441	26.2001
9.553	52.5539		9.446	23.382
9.559	38.6795		9.456	21.2398
9.563	32.0457		9.461	20.7298
9.573	35.6021		9.467	22.7904
9.579	47.6785		9.472	28.4129
9.585	64.181		9.482	38.2898
9.59	81.2609		9.487	51.269
9.599	98.2337		9.493	64.1302
9.605	115.466		9.498	73.3618
9.611	130.345		9.508	78.6561
9.616	136.713		9.514	82.4803
9.626	131.364		9.519	87.4451
9.631	117.941		9.524	94.3258
9.637	103.334		9.534	104.323
9.642	91.7362		9.54	118.837
9.652	84.8163		9.545	136.255
9.657	83.0604		9.55	150.729
9.663	85.3646		9.56	158.257
9.668	87.9977		9.566	159.714
9.678	88.2972		9.572	157.529
9.684	86.4035		9.576	151.329
9.689	83.0918		9.586	141.397
9.694	76.5206		9.592	131.017
9.704	64.5964		9.598	124.021
9.71	48.5874		9.603	120.748
9.715	32.8601		9.612	121.378
9.72	20.9888		9.618	126.795
9.73	13.9738		9.624	137.422
9.736	10.7287		9.629	150.659
9.742	9.99782		9.639	165.488
9.747	10.8829		9.644	182.43
9.756	12.7835		9.65	198.823
9.762	14.8197		9.655	206.135
9.768	16.2652		9.665	199.342
9.773	16.8496		9.67	182.943
9.782	17.0093		9.676	165.141
9.788	17.6909		9.681	148.187
9.794	20.6116		9.691	131.266
9.799	27.7076		9.697	115.906
9.809	40.008		9.702	108.087
9.814	55.5974		9.707	112.959
9.82	69.785		9.717	133.83
9.825	78.0719		9.723	167.895
9.835	80.2906		9.728	204.95
9.84	80.1275		9.733	230.355
9.846	80.8147		9.743	238.011
9.851	82.2248		9.749	233.835
9.861	83.8096		9.755	223.932
9.867	86.6441		9.76	204.059
9.872	92.5083		9.769	168.57
9.877	101.577		9.775	122.939
9.887	113.579		9.781	84.2052
9.893	127.434		9.786	67.5986
9.898	137.989		9.795	78.8134
9.903	136.32		9.801	110.538
9.913	117.819		9.807	148.063
9.919	88.2418		9.812	176.532
9.925	59.4709		9.822	191.823
9.93	39.5658		9.827	199.207
9.939	29.3208		9.833	201.635
9.945	25.2801		9.838	191.805
9.951	26.2317		9.848	162.301
9.956	34.4807		9.853	118.72
9.966	53.9407		9.859	77.5042
9.971	83.591		9.864	52.2959
9.977	115.676		9.874	46.9341
9.982	139.234		9.88	55.8834
9.992	149.454		9.885	72.8878
9.997	150.364		9.89	94.6936
10.003	148.295		9.9	122.608
10.008	145.107		9.906	155.718
10.018	141.146		9.911	185.7
10.023	139.086		9.916	198.804
10.029	140.936		9.926	189.266
10.034	143.444		9.932	166.137
10.044	141.848		9.938	144.148
10.05	134.871		9.943	130.092
10.055	124.002		9.952	121.769
10.06	108.918		9.958	115.089
10.07	89.1302		9.964	108.354
10.076	67.2706		9.969	100.723
10.081	50.9289		9.979	92.4616
10.086	47.6327		9.984	84.3754
10.096	60.5244		9.99	77.2174
10.102	85.0878		9.995	69.4826
10.108	109.509		10.005	59.6189
10.113	119.748		10.01	48.6528
10.122	109.902		10.016	41.1167
10.128	86.6641		10.021	41.3229
10.134	64.823		10.031	50.8572
10.139	56.4027		10.037	66.8263
10.149	65.6357		10.042	83.1913
10.154	88.5203		10.047	93.4504
10.16	116.901		10.057	94.9865
10.165	142.882		10.063	90.0463
10.175	164.9		10.068	82.1391
10.18	185.012		10.073	72.086
10.186	202.485		10.083	59.3098
10.191	210.776		10.089	45.2754
10.201	206.305		10.095	34.2383
10.207	194.075		10.1	30.399
10.212	180.489		10.109	35.3245
10.217	165.13		10.115	46.7215
10.227	145.475		10.121	59.0848
10.233	123.741		10.126	66.0502
10.238	106.752		10.135	64.4456
10.243	98.7218		10.141	55.98
10.253	100.409		10.147	45.3186
10.259	109.358		10.152	36.0629
10.264	120.356		10.162	29.0128
10.269	125.454		10.167	23.4496
10.279	120.763		10.173	18.8832
10.285	109.638		10.178	15.5133
10.291	100.657		10.188	13.7362
10.296	100.054		10.194	13.4483
10.305	109.834		10.199	14.3731
10.311	127.128		10.204	16.1894
10.317	144.551		10.214	18.5272
10.322	152.85		10.22	20.9197
10.332	148.965		10.225	23.8673
10.337	138.03		10.23	29.2159
10.343	125.982		10.24	39.2123
10.348	112.335		10.246	53.7206
10.358	93.9607		10.251	68.8693
10.363	72.6454		10.256	79.2176
10.369	54.7338		10.266	82.6419
10.374	43.9825		10.272	81.6905
10.384	38.5992		10.278	79.9781
10.39	33.9631		10.283	78.2318
10.395	27.8663		10.292	75.8465
10.4	21.0243		10.298	73.7761
10.41	15.892		10.304	73.1436
10.416	13.983		10.309	72.2555
10.421	17.6618		10.319	67.871
10.426	30.1513		10.324	58.6468
10.436	54.0523		10.33	47.835
10.442	86.8843		10.335	41.0081
10.447	118.412		10.345	42.4678
10.452	135.493		10.35	51.9393
10.462	132.263		10.356	63.8824
10.468	114.632		10.361	70.4062
10.474	93.0235		10.371	67.0262
10.479	73.2462		10.377	55.6916
10.488	55.7653		10.382	42.5247
10.494	40.6531		10.387	32.2515
10.5	29.4546		10.397	25.6812
10.505	23.0373		10.403	21.3489
10.515	21.1451		10.408	18.0509
10.52	22.6326		10.413	15.7264
10.526	28.581		10.423	14.8118
10.531	41.2		10.429	15.0652
10.541	61.7323		10.435	15.8121
10.546	86.8846		10.44	16.2567
10.552	109.999		10.449	15.9709
10.557	125.054		10.455	15.2001
10.567	131.788		10.461	15.4137
10.573	134.363		10.466	18.8633
10.578	133.853		10.475	27.3383
10.583	125.297		10.481	40.3075
10.593	104.68		10.487	54.5694
10.599	76.1411		10.492	66.0366
10.604	50.8131		10.502	72.8687
10.609	38.6781		10.507	76.1197
10.619	43.4986		10.513	76.4541
10.625	61.0323		10.518	72.1749
10.631	80.7507		10.528	61.7855
10.636	90.312		10.533	47.5785
10.645	84.2464		10.539	34.535
10.651	67.1515		10.544	26.1679
10.657	51.3132		10.554	22.6148
10.662	48.0127		10.56	22.0319
10.671	61.9479		10.565	22.9786
10.677	89.1532		10.57	24.6094
10.683	117.401		10.58	26.1484
10.688	131.468		10.586	26.7841
10.698	124.539		10.591	26.5428
10.703	103.087		10.596	25.9834
10.709	85.0964		10.606	25.1666
10.714	88.1717		10.612	23.4968
10.724	120.337		10.618	20.593
10.729	173.777		10.623	17.0943
10.735	226.235		10.632	14.0917
10.74	252.792		10.638	12.3679
10.75	244.999		10.644	12.0492
10.756	215.275		10.649	12.9473
10.761	182.366		10.658	14.5789
10.766	154.353		10.664	16.6103
10.776	129.771		10.67	19.0982
10.782	107.816		10.675	22.3935
10.787	90.2767		10.685	26.5903
10.792	76.5221		10.69	30.9851
10.802	64.1736		10.696	35.1837
10.808	51.6435		10.701	40.0884
10.814	41.7379		10.711	47.9762
10.819	38.0163		10.716	59.8164
10.828	42.2363		10.722	74.8489
10.834	52.3141		10.727	91.7686
10.84	63.9936		10.737	110.984
10.845	72.5582		10.743	132.551
10.855	76.1726		10.748	150.612
10.86	76.2326		10.753	154.173
10.866	75.4486		10.763	136.861
10.871	75.218		10.769	104.836
10.881	76.5514		10.775	71.8608
10.886	80.5198		10.78	48.0302
10.892	86.8102		10.789	35.004
10.897	92.5986		10.795	29.0147
10.907	95.7367		10.801	27.3953
10.913	96.6076		10.806	30.5678
10.918	96.7888		10.815	40.915
10.923	96.1877		10.821	57.5807
10.933	94.8589		10.827	76.1103
10.939	94.0743		10.832	90.8402
10.944	95.0611		10.842	100.426
10.949	96.756		10.847	107.95
10.959	98.0232		10.853	115.285
10.965	99.1207		10.858	119.493
10.971	99.5237		10.868	117.455
10.976	95.8932		10.873	110.659
10.985	85.8591		10.879	103.168
10.991	71.6358		10.884	96.5551
10.997	60.1596		10.894	90.7062
11.002	58.0634		10.9	85.883
11.011	68.3385		10.905	83.5066
11.017	87.3656		10.911	83.8882
11.023	108.968		10.92	87.419
11.028	129.414		10.926	94.0625
11.038	152.184		10.932	102.194
11.043	181.636		10.937	107.586
11.049	215.358		10.946	108.111
11.054	243.57		10.952	105.839
11.064	260.919		10.958	105.346
11.069	270.687		10.963	109.305
11.075	274.175		10.973	118.872
11.08	263.697		10.978	133.172
11.09	234.033		10.984	147.126
11.096	193.324		10.989	151.93
11.101	156.611		10.999	143.335
11.106	130.811		11.004	126.088
11.116	113.57		11.01	109.582
11.122	100.21		11.015	99.0194
11.127	88.733		11.025	95.4595
11.132	77.1912		11.031	98.1987
11.142	64.271		11.036	108.835
11.148	50.3158		11.041	129.903
11.154	39.0317		11.051	164.203
11.159	33.9562		11.057	208.656
11.168	36.5669		11.062	247.826
11.174	45.1406		11.067	258.114
11.18	56.082		11.077	227.474
11.185	65.6879		11.083	168.402
11.195	73.4137		11.089	109.726
11.2	80.9453		11.094	75.1065
11.206	91.2387		11.103	71.396
11.211	106.354		11.109	89.6901
11.221	128.501		11.115	112.318
11.226	157.005		11.12	121.493
11.232	185.282		11.13	110.006
11.237	203.316		11.135	83.6024
11.247	208.292		11.141	55.7858
11.252	206.629		11.146	36.4986
11.258	203.262		11.156	27.8585
11.263	193.407		11.161	26.7406
11.273	171.104		11.167	31.0274
11.279	139.863		11.172	41.8423
11.284	109.697		11.182	61.794
11.289	85.9306		11.188	89.1253
11.299	67.7668		11.193	114.658
11.305	53.1501		11.198	125.616
11.31	44.1194		11.208	115.749
11.315	43.836		11.214	91.0783
11.325	53.4478		11.219	64.3383
11.331	69.0147		11.224	44.6933
11.337	84.1476		11.234	33.2532
11.342	93.0613		11.24	26.5636
11.351	95.2234		11.245	21.6547
11.357	94.5793		11.25	17.9266
11.363	96.1974		11.26	16.8354
11.368	102.317		11.266	19.1603
11.378	113.532		11.272	26.8419
11.383	129.175		11.277	42.9775
11.389	144.751		11.286	70.3521
11.394	151.625		11.292	106.564
11.404	144.585		11.298	141.631
11.409	126.974		11.303	162.507
11.415	106.437		11.313	163.705
11.42	86.9165		11.318	151.261
11.43	68.9248		11.324	135.195
11.436	53.3972		11.329	120.387
11.441	46.7548		11.339	107.122
11.446	57.7697		11.344	96.1493
11.456	92.5284		11.35	88.4129
11.462	145.704		11.355	81.9445
11.467	197.721		11.365	73.6059
11.472	223.537		11.371	62.3266
11.482	212.204		11.376	51.5101
11.488	175.304		11.381	45.7609
11.493	135.485		11.391	48.1582
11.498	108.029		11.397	57.591
11.508	95.8928		11.402	71.5559
11.514	95.3233		11.407	88.4067
11.52	99.4778		11.417	109.253
11.525	99.5724		11.423	134.05
11.534	90.015		11.429	155.535
11.54	71.5448		11.433	160.614
11.546	51.9896		11.443	142.127
11.551	39.7253		11.449	107.328
11.561	39.2125		11.455	72.9485
11.566	48.8071		11.46	52.5121
11.572	62.543		11.469	49.6411
11.577	73.6594		11.475	59.0102
11.587	79.422		11.481	70.7949
11.592	81.1796		11.486	75.6833
11.598	80.2054		11.496	70.3684
11.603	74.8041		11.501	58.1717
11.613	63.3569		11.507	45.9489
11.619	48.4366		11.512	38.0365
11.624	35.3845		11.522	34.2856
11.629	27.5416		11.527	32.4547
11.639	24.2009		11.533	31.0567
11.645	22.3618		11.538	29.9256
11.65	19.984		11.548	29.4944
11.655	17.0969		11.554	29.5957
11.665	15.1455		11.559	30.9035
11.671	15.1741		11.564	35.2035
11.676	17.1998		11.574	44.2282
11.681	19.9874		11.58	57.3477
11.691	21.8153		11.585	70.1091
11.697	21.8274		11.59	76.2521
11.703	20.5517		11.6	72.758
11.708	19.0613		11.606	62.3372
11.717	17.935		11.612	53.8113
11.723	17.1829		11.617	57.6622
11.729	17.7026		11.626	81.0623
11.734	21.5091		11.632	121.512
11.744	30.7727		11.638	164.984
11.749	45.2915		11.643	192.926
11.755	62.5341		11.652	196.666
11.76	79.6121		11.658	182.552
11.77	96.5632		11.664	161.795
11.775	114.845		11.669	138.481
11.781	133.11		11.679	111.065
11.786	145.958		11.684	80.9832
11.796	150.2		11.69	54.2228
11.802	148.439		11.695	35.4805
11.807	145.663		11.705	25.4261
11.812	143.543		11.71	21.3532
11.822	142.002		11.716	22.1407
11.828	141.291		11.721	28.4898
11.833	139.224		11.731	41.365
11.838	129.217		11.737	58.5865
11.848	107.768		11.742	75.2698
11.854	79.8977		11.747	86.5112
11.86	60.0057		11.757	91.4933
11.865	62.5014		11.763	93.3072
11.874	95.1612		11.768	94.801
11.88	151.552		11.773	95.5035
11.886	211.974		11.783	93.7988
11.891	253.47		11.789	89.7549
11.9	268.322		11.795	83.9307
11.906	266.432		11.8	75.3764
11.912	258.963		11.81	63.3088
11.917	243.945		11.815	49.2977
11.927	215.591		11.821	36.8335
11.932	178.267		11.826	28.2242
11.938	146.181		11.836	23.7767
11.943	130.71		11.841	22.6441
11.953	135.899		11.847	25.3214
11.958	156.913		11.852	33.2856
11.964	181.01		11.862	47.6573
11.969	190.505		11.868	66.3391
11.979	176.744		11.873	84.4142
11.985	146.586		11.878	96.7782
11.99	117.168		11.888	102.765
11.995	101.373		11.894	105.932
12.005	103.068		11.899	109.273
12.011	118.143		11.904	111.717
12.016	136.722		11.914	111.211
12.021	146.456		11.92	108.357
12.031	141.983		11.926	104.171
12.037	127.924		11.93	96.9564
12.043	114.836		11.94	84.9843
12.048	109.577		11.946	69.9058
12.057	114.33		11.952	57.4785
12.063	127.407		11.957	53.0406
12.069	145.281		11.966	58.9232
12.074	163.426		11.972	72.7868
12.083	181.714		11.978	89.4547
12.089	202.13		11.983	104.351
12.095	220.711		11.993	117.966
12.1	224.767		11.998	134.394
12.11	206.125		12.004	153.663
12.115	171.755		12.009	167.638
12.121	137.429		12.013	167.043
12.126	112.888		12.023	152.123
12.136	98.6648		12.029	132.099
12.141	91.2736		12.034	114.362
12.147	88.4217		12.039	98.5586
12.152	88.0412		12.049	81.5272
12.162	89.8403		12.055	64.7252
12.168	93.8252		12.06	55.0468
12.173	101.635		12.065	59.308
12.178	114.489		12.075	79.2839
12.188	135.528		12.081	109.34
12.194	165.726		12.087	138.791
12.199	201.77		12.091	157.545
12.204	236.786		12.101	163.857
12.214	270.271		12.107	163.509
12.22	305.979		12.113	160.242
12.226	340.385		12.118	149.725
12.231	358.745		12.127	127.02
12.24	353.563		12.133	96.0149
12.246	334.66		12.139	69.7623
12.252	315.928		12.144	60.8909
12.257	297.927		12.154	74.4681
12.267	275.721		12.159	104.446
12.272	250.834		12.165	135.225
12.278	229.584		12.17	148.716
12.283	211.567		12.18	136.718
12.293	194.531		12.185	106.352
12.298	179.292		12.191	73.4902
12.304	172.886		12.196	49.7803
12.309	180.618		12.206	37.0842
12.319	207.318		12.212	31.3056
12.325	251.621		12.217	28.1716
12.33	304.009		12.222	25.633
12.335	348.459		12.232	23.63
12.345	380.419		12.238	22.1191
12.351	407.832		12.243	21.4451
12.356	434.654		12.248	21.6784
12.361	449.286		12.258	22.2982
12.371	444.22		12.264	22.4549
12.377	429.229		12.27	21.6725
12.383	421.098		12.275	20.3706
12.387	423.165		12.284	19.2227
12.397	432.726		12.29	18.4768
12.403	448.154		12.296	17.8822
12.409	465.046		12.301	17.2761
12.414	467.799		12.31	16.7696
12.423	448.374		12.316	16.8154
12.429	415.974		12.322	17.9629
12.435	388.32		12.327	20.4163
12.44	371.082		12.337	23.4832
12.45	364.372		12.342	25.9535
12.455	369.667		12.348	27.0686
12.461	385.864		12.353	27.0581
12.466	400.918		12.363	26.5651
12.476	406.932		12.368	26.0725
12.481	406.339		12.374	25.825
12.487	405.832		12.379	25.8847
12.492	403.335		12.389	25.9033
12.502	399.637		12.395	25.2651
12.508	401.743		12.4	23.7062
12.513	412.801		12.405	21.8708
12.518	420.664		12.415	20.6634
12.528	416.198		12.421	20.5577
12.534	403.87		12.426	21.3619
12.539	394.905		12.431	22.6265
12.544	390.366		12.441	23.7958
12.554	389.994		12.447	24.3236
12.56	397.199		12.453	23.8538
12.566	413.905		12.458	22.6745
12.571	430.531		12.467	21.4522
12.58	442.744		12.473	20.8045
12.586	455.874		12.479	20.9179
12.592	477.064		12.484	21.472
12.597	501.577		12.494	21.8198
12.606	528.432		12.499	21.5257
12.612	562.949		12.505	20.7364
12.618	599.763		12.51	20.0333
12.623	611.378		12.52	19.833
12.633	580.936		12.525	20.0971
12.638	524.006		12.531	21.5613
12.644	473.829		12.536	26.0894
12.649	446.633		12.546	35.4435
12.659	443.162		12.552	48.714
12.664	457.738		12.557	60.909
12.67	479.871		12.562	65.6099
12.675	489.05		12.572	60.2312
12.685	474.935		12.578	48.4872
12.691	445.93		12.583	38.1639
12.696	415.689		12.588	35.8774
12.701	380.86		12.598	43.8102
12.711	332.752		12.604	58.9489
12.717	275.183		12.61	73.96
12.722	228.905		12.614	80.6065
12.727	212.882		12.624	75.3717
12.737	236.937		12.63	61.6166
12.743	293.559		12.636	47.4295
12.749	362.941		12.641	39.8351
12.754	421.795		12.65	41.6335
12.763	466.926		12.656	51.1123
12.769	510.347		12.662	62.9295
12.775	558.366		12.667	70.2939
12.78	597.453		12.677	68.8127
12.789	620.15		12.682	59.0696
12.795	637.32		12.688	45.9447
12.801	659.695		12.693	34.6084
12.806	676.816		12.703	27.6863
12.816	680.195		12.708	25.2106
12.821	678.76		12.714	26.9186
12.827	679.914		12.719	33.2167
12.832	664.562		12.729	45.11
12.842	613.929		12.735	61.6231
12.847	537.491		12.74	80.4613
12.853	472.775		12.745	99.3375
12.858	450.474		12.755	118.951
12.868	483.406		12.761	140.539
12.874	558.927		12.766	162.153
12.879	641.253		12.771	178.516
12.884	684.176		12.781	187.708
12.894	673.402		12.787	193.038
12.9	634.385		12.793	194.778
12.905	602.432		12.798	185.24
12.91	584.873		12.807	157.634
12.92	574.169		12.813	116.755
12.926	567.944		12.819	76.8052
12.932	566.159		12.824	49.0738
12.937	555.971		12.833	35.3688
12.946	528.76		12.839	30.1459
12.952	491.302		12.845	27.6593
12.958	458.713		12.85	25.0961
12.963	433.003		12.86	23.1646
12.973	413.04		12.865	22.9251
12.978	402.992		12.871	26.7648
12.984	409.611		12.876	37.5256
12.989	428.831		12.886	57.6017
12.999	458.634		12.891	85.2856
13.004	499.331		12.897	113.066
13.01	550.578		12.902	131.119
13.015	603.899		12.912	135.01
13.025	662.619		12.918	128.473
13.03	737.002		12.923	117.055
13.036	816.958		12.928	101.885
13.041	860.623		12.938	81.8139
13.051	840.483		12.944	59.0627
13.057	773.798		12.949	39.1227
13.062	701.393		12.954	26.1401
13.067	643.288		12.964	20.7216
13.077	602.944		12.97	20.7618
13.083	580.643		12.976	24.3025
13.088	576.33		12.981	29.4709
13.093	578.713		12.99	34.277
13.103	585.339		12.996	36.7192
13.109	602.709		13.002	36.3828
13.115	633.362		13.007	34.3005
13.12	658.633		13.016	31.8132
13.129	666.488		13.022	29.7071
13.135	665.08		13.028	29.2749
[truncated: 3,485 more rows]

## Sheet: Fig. 4c
Comparison of wild-type LcsG and mutated LcsG-mediated methylation.
	Relative Yield (%)
control group	0	0	0
LcsG	94.51	106	99.49
LcsG - D296A	52.09	28.97	35.25
LcsG - D321A	76.3	81.22	59.47
LcsG - D348A	41.5	38.48	41.49
LcsG - K363A	62.89	64.02	59.15
LcsG-D368A	62.89	64.57	69.37
LcsG-D395A	37.85	37.47	39.13

## Sheet: Supplementary Figure. 3
Quantitative analysis of lcsG gene expression in overexpression (OE) mutants by quantitative real- time PCR.
	OE-1	OE-2
rep.1	115.969	171.965
rep.2	138.26	192.81
rep.3	93.68	140.92

## Sheet: Supplementary Figure. 12
Effect of pH (pH 7.0, pH 7.5. pH 8.0, pH 8.5) on the production of LeuA0 (8) and LeuK3 (7) by LcsG- catalyzed.
pH	LeuA0 (8)	LeuK3 (7)
7	38063	10504
7.5	103366	40509
8	194131	61621
8.5	144287	46411
Effect of temperature (18°C, 21°C, 27°C, 34°C, 38°C) on the production of LeuA0 (8) and LeuK3 (7) by LcsG-catalyzed
Temperature (°C )	LeuA0 (8)	LeuK3 (7)
18	21613	25947
21	36443	25774
27	77711	46067
34	122086	59517
38	114790	48679

## Sheet: Supplementary Figure. 13
Standard curve of concentration and peak area of LeuA0 (8) determined by LC-MS.
concentration (nM)	Area
25	54958	57150	58829
50	95278	99834	97868
100	196750	181801	213742
250	443871	453876	494691
500	932136	968783	966730
Standard curve of concentration and peak area of LeuK3 (7) determined by LC-MS.
concentration (nM)	Area
50	33900	34135	35432
100	70411	71556	70121
250	210407	207328	206949
500	432561	423582	436944
1000	879054	870075	891819
