# Supplementary material for: Characterization of a methyltransferase for iterative N-methylation at the leucinostatin termini in Purpureocillium lilacinum
Source: Commun Biol. 2024 Jun 22;7:757. doi: 10.1038/s42003-024-06467-0 (PMC11193748; doi:10.1038/s42003-024-06467-0)
Supplement: Supplementary file 6 — Supplementary Data 3 [file 42003_2024_6467_MOESM6_ESM.zip]

Archive with 11 entries (8 files):
- Supplementary Data 3/control_files/
- Supplementary Data 3/control_files/desmond_md_job_lcsG_equl.cfg
- Supplementary Data 3/control_files/desmond_md_job_lcsG_parallel_example.cfg
- Supplementary Data 3/input/
- Supplementary Data 3/input/desmond_md_job_lcsG_equl-in.cms
- Supplementary Data 3/input/desmond_md_job_lcsG_parallel-in.cms
- Supplementary Data 3/output/
- Supplementary Data 3/output/desmond_md_job_lcsG_equl-out.cms
- Supplementary Data 3/output/desmond_md_job_lcsG_parallel1-out.cms
- Supplementary Data 3/output/desmond_md_job_lcsG_parallel2-out.cms
- Supplementary Data 3/output/desmond_md_job_lcsG_parallel3-out.cms
