# Supplementary material for: Characterization of a methyltransferase for iterative N-methylation at the leucinostatin termini in Purpureocillium lilacinum
Source: Commun Biol. 2024 Jun 22;7:757. doi: 10.1038/s42003-024-06467-0 (PMC11193748; doi:10.1038/s42003-024-06467-0)
Supplement: Supplementary file 6 — Supplementary Data 3 [file 42003_2024_6467_MOESM6_ESM.zip › Supplementary Data 3/input/desmond_md_job_lcsG_equl-in.cms]

{ 
 s_m_m2io_version
 :::
 2.0.0 
} 

f_m_ct { 
 s_m_title
 b_ffio_use_custom_oplsdir
 b_ppw_created_disulfur
 b_ppw_prepared
 b_sd_chiral_flag
 i_m_Source_File_Index
 i_m_stars
 i_pdb_PDB_Model
 i_sd_version
 r_chorus_box_ax
 r_chorus_box_ay
 r_chorus_box_az
 r_chorus_box_bx
 r_chorus_box_by
 r_chorus_box_bz
 r_chorus_box_cx
 r_chorus_box_cy
 r_chorus_box_cz
 r_i_Bend_Energy-S-OPLS
 r_i_Dihedral_Energy-S-OPLS
 r_i_El-14_Energy-S-OPLS
 r_i_Electrostatic_Energy-S-OPLS
 r_i_LJ-14_Energy-S-OPLS
 r_i_Max_Derivative-S-OPLS
 r_i_Potential_Energy-S-OPLS
 r_i_RMS_Derivative-S-OPLS
 r_i_Stretch_Energy-S-OPLS
 r_i_Van_der_Waals_Energy-S-OPLS
 r_i_target_temperature
 r_pdb_PDB_CRYST1_a
 r_pdb_PDB_CRYST1_alpha
 r_pdb_PDB_CRYST1_b
 r_pdb_PDB_CRYST1_beta
 r_pdb_PDB_CRYST1_c
 r_pdb_PDB_CRYST1_gamma
 r_ppw_preprocess_pH
 s_ffio_ct_type
 s_m_Source_File
 s_m_Source_Path
 s_m_entry_id
 s_m_entry_name
 s_m_job_name
 s_m_original_cms_file
 s_pdb_PDB_CRYST1_Space_Group
 s_pdb_PDB_format_version
 s_ppw_het_states
 s_ppw_prepared_with_version
 s_m_subgroup_title
 s_m_subgroupid
 b_m_subgroup_collapsed
 s_chorus_trajectory_file
 i_m_ct_format
 :::
 complex 
  0
  1
  1
  0
  1
  0
  2
  0
  88.3341751098633
  0
  0
  0
  79.9002380371094
  0
  0
  0
  74.9549560546875
  989.370233889428
  719.296774538514
  759.521802279283
  -2324.55181662325
  2134.47041662299
  2.65447869055588
  -1663.38291028269
  0.111616929377639
  221.165596589414
  -4223.59450660869
  298
  90.543774
  90
  81.898872
  90
  76.829889
  90
  7.4
  full_system 
  desmond_setup_lcsG-out.cms 
  /home/naf/Documents/workspace/lcsG/0128/desmond_setup_lcsG 
  2 
  Structure2 
  proteinprep_lcsG_2 
  desmond_md_job_lcsG_test2_6-out.cms 
  "P 1" 
  3.0 
  eJztlUFy2zAMRa/i8drtiCAJ0L1KJjfIdNdVpncvQfERtK9QZRH9D1EPICTQ3/d0/3X76H/pcTs+H7cPmdc8r2Ve67zqvNq8tnl9zms6EBATyAQzAU1QE9gENwFOkAWyrFohC2SBLJAFskAWyAI5Q86Q82oD5Aw5Q86QM+QMOUMukAvkArmsDkMukAvkArlALpAr5Aq5Qq6Q63p5kCvkCrlCrpAVskJWyApZIev6LiArZO3kNARkg2yQDbJBNsgG2dYnB9mo2SA3yA1yg9wgN8gNchtkV/759wdkfHCPW56Vd1mm7CFjRY/VGfbbx9Q9piHX7vuD8zm/m2a4335O+dwYLpQbY7FgXOTdUMOIFqp3Qxm+xLuWmLG0jIu2GVkVePQJrRuhBb5E0maMZzwqshsK9YeFQl2I7qbthm37EqFnbjJ5XGQqcJFlN+td9agPrixDHl+SKcdF1t3QHV+fKcdFOXZDUo/6YMsy0HxJoQcuStnN+nr6+kJSF6Vtph67Ydu+pPB+3FTKcVFJ6qKW3ehuSOpL/HSQZajARaUHLpRyXCjluFAGYxjQflho2c1+xxagL4mjou5GN+PDZ2zOhZXd0FGPGjv1T9/abtiPRxv7cdHSbuioRxtJXbSyG/rm0TaSdnf87ITvv4/b7z9fX+d/D99l/tDmut5rl+sHp67ju8scMn521iHepYbs2/oBrUV4/bbVdZ53Gek00mmk00inkU4j3Trdu4xsGtkssllks8hmkc0i23naj6P4bNDZm61NZ4deAzHJfu9sXIoenu1L0cmzRSn6ebZSXgIWK9oIPCPw9IAe74GoVEfpGoXpqFTlPRCV6qhUy3tgY4zCNI4ql+e7eAnY9oiNFW1tTsdeNPaio3Q73gN1PWJjLxabmwGJFaPrFnuxUbqVWFGisDEcT2/Z9z09+zi48zP3Lhmn7uq69zpG/nVc83PNzzU/1/xc83PNzzU/1/xc83PNzzU/1/z8D/Pz+fcf02zshA== 
  2023-2 
  "MD: desmond_setup_lcsG_test2" 
  "MD: desmond_setup_lcsG_test2" 
  0
  desmond_md_job_lcsG_test2_6_trj 
  2
 m_atom[52470] { 
  # First column is atom index #
  i_m_mmod_type
  r_m_x_coord
  r_m_y_coord
  r_m_z_coord
  i_m_residue_number
  s_m_mmod_res
  s_m_chain_name
  i_m_color
  r_m_charge1
  r_m_charge2
  s_m_pdb_residue_name
  s_m_pdb_atom_name
  s_m_grow_name
  i_m_atomic_number
  i_m_formal_charge
  i_m_representation
  i_m_visibility
  s_m_color_rgb
  s_m_atom_name
  i_m_secondary_structure
  i_m_ribbon_style
  i_m_ribbon_color
  s_m_label_format
  i_m_label_color
  s_m_label_user_text
  s_m_ribbon_color_rgb
  r_ffio_x_vel
  r_ffio_y_vel
  r_ffio_z_vel
  i_des_fullsystem_id
  i_des_scratch_atom_num
  i_des_scratch_entry_num
  i_i_constraint
  i_i_internal_atom_index
  i_m_Hcount
  i_m_minimize_atom_index
  i_m_minimize_constraint
  i_m_ribbon_transparency
  i_pa_atomindex
  i_ppw_anum
  i_ppw_het
  s_ppw_CCD_assignment_status
  b_st_NoSrcChirality
  r_m_pdb_occupancy
  r_m_pdb_tfactor
  i_pdb_PDB_serial
  r_pa_state_gap
  s_pa_state
  i_pdb_anisou_u11
  i_pdb_anisou_u12
  i_pdb_anisou_u13
  i_pdb_anisou_u22
  i_pdb_anisou_u23
  i_pdb_anisou_u33
  :::
  1 2 -9.903774 0.038605 -3.475805 900 X " " 117 0.50189 0.50189 "UNK " "    " "    " 6 0 3 1 00FF00  "C1"  -1 0 7 ""  1 ""  <> 0 0 0 1 1 1 0 1 0 1 1 0 1 1 1 "CCD mismatch"  <> <> <> <> <> <> <> <> <> <> <> <>
  2 15 -8.766102 0.388646 -3.358554 900 X " " 70 -0.55498 -0.55498 "UNK " "    " "    " 8 0 3 1 FF2E2E  "O2"  -1 0 7 ""  1 ""  <> 0 0 0 2 2 1 0 2 0 2 1 0 2 2 1 "CCD mismatch"  <> <> <> <> <> <> <> <> <> <> <> <>
  3 2 -10.837040 0.956556 -2.929498 900 X " " 117 -0.21868 -0.21868 "UNK " "    " "    " 6 0 3 1 00FF00  "C3"  -1 0 7 ""  1 ""  <> 0 0 0 3 3 1 0 3 1 3 1 0 3 3 1 "CCD mismatch"  <> <> <> <> <> <> <> <> <> <> <> <>
  4 25 -10.272504 -1.003974 -4.214199 900 X " " 38 -0.34805 -0.34805 "UNK " "    " "    " 7 0 3 1 2E2EFF  "N4"  -1 0 7 ""  1 ""  <> 0 0 0 4 4 1 0 4 0 4 1 0 4 4 1 "CCD mismatch"  <> <> <> <> <> <> <> <> <> <> <> <>
  5 3 -9.224704 -1.851570 -4.844920 900 X " " 117 0.00891 0.00891 "UNK " "    " "    " 6 0 3 1 00FF00  "C5"  -1 0 7 ""  1 ""  <> 0 0 0 5 5 1 0 5 1 5 1 0 5 5 1 "CCD mismatch"  1 <> <> <> <> <> <> <> <> <> <> <>
  6 2 -8.483236 -1.368777 -6.050317 900 X " " 117 0.50249 0.50249 "UNK " "    " "    " 6 0 3 1 00FF00  "C6"  -1 0 7 ""  1 ""  <> 0 0 0 6 6 1 0 6 0 6 1 0 6 6 1 "CCD mismatch"  <> <> <> <> <> <> <> <> <> <> <> <>
  7 15 -8.922587 -1.505247 -7.197674 900 X " " 70 -0.51425 -0.51425 "UNK " "    " "    " 8 0 3 1 FF2E2E  "O7"  -1 0 7 ""  1 ""  <> 0 0 0 7 7 1 0 7 0 7 1 0 7 7 1 "CCD mismatch"  <> <> <> <> <> <> <> <> <> <> <> <>
  8 3 -9.861501 -3.229568 -5.047885 900 X " " 117 -0.13040 -0.13040 "UNK " "    " "    " 6 0 3 1 00FF00  "C8"  -1 0 7 ""  1 ""  <> 0 0 0 8 8 1 0 8 2 8 1 0 8 8 1 "CCD mismatch"  <> <> <> <> <> <> <> <> <> <> <> <>
  9 3 -11.132226 -3.218773 -4.190686 900 X " " 117 -0.15123 -0.15123 "UNK " "    " "    " 6 0 3 1 00FF00  "C9"  -1 0 7 ""  1 ""  <> 0 0 0 9 9 1 0 9 2 9 1 0 9 9 1 "CCD mismatch"  <> <> <> <> <> <> <> <> <> <> <> <>
  10 3 -11.557595 -1.717256 -4.221403 900 X " " 117 0.06143 0.06143 "UNK " "    " "    " 6 0 3 1 00FF00  "C10"  -1 0 7 ""  1 ""  <> 0 0 0 10 10 1 0 10 1 10 1 0 10 10 1 "CCD mismatch"  1 <> <> <> <> <> <> <> <> <> <> <>
  11 25 -7.205440 -0.925459 -5.885599 900 X " " 38 -0.43959 -0.43959 "UNK " "    " "    " 7 0 3 1 2E2EFF  "N11"  -1 0 7 ""  1 ""  <> 0 0 0 11 11 1 0 11 1 11 1 0 11 11 1 "CCD mismatch"  <> <> <> <> <> <> <> <> <> <> <> <>
  12 3 -6.419179 -0.301896 -6.900810 900 X " " 117 0.04545 0.04545 "UNK " "    " "    " 6 0 3 1 00FF00  "C12"  -1 0 7 ""  1 ""  <> 0 0 0 12 12 1 0 12 1 12 1 0 12 12 1 "CCD mismatch"  1 <> <> <> <> <> <> <> <> <> <> <>
  13 2 -5.085924 0.023239 -6.273055 900 X " " 117 0.48801 0.48801 "UNK " "    " "    " 6 0 3 1 00FF00  "C13"  -1 0 7 ""  1 ""  <> 0 0 0 13 13 1 0 13 0 13 1 0 13 13 1 "CCD mismatch"  <> <> <> <> <> <> <> <> <> <> <> <>
  14 15 -4.115202 -0.771298 -6.353738 900 X " " 70 -0.47514 -0.47514 "UNK " "    " "    " 8 0 3 1 FF2E2E  "O14"  -1 0 7 ""  1 ""  <> 0 0 0 14 14 1 0 14 0 14 1 0 14 14 1 "CCD mismatch"  <> <> <> <> <> <> <> <> <> <> <> <>
  15 3 -7.025818 0.957037 -7.727663 900 X " " 117 -0.14538 -0.14538 "UNK " "    " "    " 6 0 3 1 00FF00  "C15"  -1 0 7 ""  1 ""  <> 0 0 0 15 15 1 0 15 2 15 1 0 15 15 1 "CCD mismatch"  <> <> <> <> <> <> <> <> <> <> <> <>
  16 25 -4.969858 1.159291 -5.540712 900 X " " 38 -0.46474 -0.46474 "UNK " "    " "    " 7 0 3 1 2E2EFF  "N16"  -1 0 7 ""  1 ""  <> 0 0 0 16 16 1 0 16 1 16 1 0 16 16 1 "CCD mismatch"  <> <> <> <> <> <> <> <> <> <> <> <>
  17 3 -3.777191 1.668604 -4.813976 900 X " " 117 0.05392 0.05392 "UNK " "    " "    " 6 0 3 1 00FF00  "C17"  -1 0 7 ""  1 ""  <> 0 0 0 17 17 1 0 17 1 17 1 0 17 17 1 "CCD mismatch"  1 <> <> <> <> <> <> <> <> <> <> <>
  18 2 -3.337459 0.812574 -3.635459 900 X " " 117 0.50033 0.50033 "UNK " "    " "    " 6 0 3 1 00FF00  "C18"  -1 0 7 ""  1 ""  <> 0 0 0 18 18 1 0 18 0 18 1 0 18 18 1 "CCD mismatch"  <> <> <> <> <> <> <> <> <> <> <> <>
  19 15 -2.177798 0.460211 -3.589735 900 X " " 70 -0.50898 -0.50898 "UNK " "    " "    " 8 0 3 1 FF2E2E  "O19"  -1 0 7 ""  1 ""  <> 0 0 0 19 19 1 0 19 0 19 1 0 19 19 1 "CCD mismatch"  <> <> <> <> <> <> <> <> <> <> <> <>
  20 3 -3.915845 3.258881 -4.542822 900 X " " 117 -0.08656 -0.08656 "UNK " "    " "    " 6 0 3 1 00FF00  "C20"  -1 0 7 ""  1 ""  <> 0 0 0 20 20 1 0 20 1 20 1 0 20 20 1 "CCD mismatch"  1 <> <> <> <> <> <> <> <> <> <> <>
  21 3 -2.775303 3.906902 -3.629709 900 X " " 117 -0.08111 -0.08111 "UNK " "    " "    " 6 0 3 1 00FF00  "C21"  -1 0 7 ""  1 ""  <> 0 0 0 21 21 1 0 21 1 21 1 0 21 21 1 "CCD mismatch"  <> <> <> <> <> <> <> <> <> <> <> <>
  22 3 -1.432348 3.872915 -4.250415 900 X " " 117 -0.16919 -0.16919 "UNK " "    " "    " 6 0 3 1 00FF00  "C22"  -1 0 7 ""  1 ""  <> 0 0 0 22 22 1 0 22 3 22 1 0 22 22 1 "CCD mismatch"  <> <> <> <> <> <> <> <> <> <> <> <>
  23 3 -3.145827 5.315205 -3.223245 900 X " " 117 -0.16919 -0.16919 "UNK " "    " "    " 6 0 3 1 00FF00  "C23"  -1 0 7 ""  1 ""  <> 0 0 0 23 23 1 0 23 3 23 1 0 23 23 1 "CCD mismatch"  <> <> <> <> <> <> <> <> <> <> <> <>
  24 25 -4.305700 0.466843 -2.772077 900 X " " 38 -0.58718 -0.58718 "UNK " "    " "    " 7 0 3 1 2E2EFF  "N24"  -1 0 7 ""  1 ""  <> 0 0 0 24 24 1 0 24 1 24 1 0 24 24 1 "CCD mismatch"  <> <> <> <> <> <> <> <> <> <> <> <>
  25 3 -4.148192 -0.557517 -1.764927 900 X " " 117 0.18315 0.18315 "UNK " "    " "    " 6 0 3 1 00FF00  "C25"  -1 0 7 ""  1 ""  <> 0 0 0 25 25 1 0 25 0 25 1 0 25 25 1 "CCD mismatch"  <> <> <> <> <> <> <> <> <> <> <> <>
  26 2 -3.973043 -2.013144 -2.232950 900 X " " 117 0.50004 0.50004 "UNK " "    " "    " 6 0 3 1 00FF00  "C26"  -1 0 7 ""  1 ""  <> 0 0 0 26 26 1 0 26 0 26 1 0 26 26 1 "CCD mismatch"  <> <> <> <> <> <> <> <> <> <> <> <>
  27 15 -4.068480 -2.845298 -1.335308 900 X " " 70 -0.51803 -0.51803 "UNK " "    " "    " 8 0 3 1 FF2E2E  "O27"  -1 0 7 ""  1 ""  <> 0 0 0 27 27 1 0 27 0 27 1 0 27 27 1 "CCD mismatch"  <> <> <> <> <> <> <> <> <> <> <> <>
  28 3 -3.016986 -0.352782 -0.638944 900 X " " 117 -0.18696 -0.18696 "UNK " "    " "    " 6 0 3 1 00FF00  "C28"  -1 0 7 ""  1 ""  <> 0 0 0 28 28 1 0 28 3 28 1 0 28 28 1 "CCD mismatch"  <> <> <> <> <> <> <> <> <> <> <> <>
  29 3 -5.431561 -0.422356 -0.814824 900 X " " 117 -0.18696 -0.18696 "UNK " "    " "    " 6 0 3 1 00FF00  "C29"  -1 0 7 ""  1 ""  <> 0 0 0 29 29 1 0 29 3 29 1 0 29 29 1 "CCD mismatch"  <> <> <> <> <> <> <> <> <> <> <> <>
  30 25 -3.808202 -2.391363 -3.529836 900 X " " 38 -0.43808 -0.43808 "UNK " "    " "    " 7 0 3 1 2E2EFF  "N30"  -1 0 7 ""  1 ""  <> 0 0 0 30 30 1 0 30 1 30 1 0 30 30 1 "CCD mismatch"  <> <> <> <> <> <> <> <> <> <> <> <>
  31 3 -3.379702 -3.740492 -4.068276 900 X " " 117 0.04634 0.04634 "UNK " "    " "    " 6 0 3 1 00FF00  "C31"  -1 0 7 ""  1 ""  <> 0 0 0 31 31 1 0 31 1 31 1 0 31 31 1 "CCD mismatch"  1 <> <> <> <> <> <> <> <> <> <> <>
  32 2 -1.927089 -4.037896 -3.836254 900 X " " 117 0.49423 0.49423 "UNK " "    " "    " 6 0 3 1 00FF00  "C32"  -1 0 7 ""  1 ""  <> 0 0 0 32 32 1 0 32 0 32 1 0 32 32 1 "CCD mismatch"  <> <> <> <> <> <> <> <> <> <> <> <>
  33 15 -1.207577 -4.612855 -4.671516 900 X " " 70 -0.48052 -0.48052 "UNK " "    " "    " 8 0 3 1 FF2E2E  "O33"  -1 0 7 ""  1 ""  <> 0 0 0 33 33 1 0 33 0 33 1 0 33 33 1 "CCD mismatch"  <> <> <> <> <> <> <> <> <> <> <> <>
  34 3 -3.858978 -4.008649 -5.489288 900 X " " 117 -0.14435 -0.14435 "UNK " "    " "    " 6 0 3 1 00FF00  "C34"  -1 0 7 ""  1 ""  <> 0 0 0 34 34 1 0 34 2 34 1 0 34 34 1 "CCD mismatch"  <> <> <> <> <> <> <> <> <> <> <> <>
  35 3 -5.430060 -4.076749 -5.556824 900 X " " 117 -0.08794 -0.08794 "UNK " "    " "    " 6 0 3 1 00FF00  "C35"  -1 0 7 ""  1 ""  <> 0 0 0 35 35 1 0 35 1 35 1 0 35 35 1 "CCD mismatch"  <> <> <> <> <> <> <> <> <> <> <> <>
  36 3 -5.872489 -4.269713 -6.985930 900 X " " 117 -0.17121 -0.17121 "UNK " "    " "    " 6 0 3 1 00FF00  "C36"  -1 0 7 ""  1 ""  <> 0 0 0 36 36 1 0 36 3 36 1 0 36 36 1 "CCD mismatch"  <> <> <> <> <> <> <> <> <> <> <> <>
  37 3 -6.022806 -5.176754 -4.580427 900 X " " 117 -0.17121 -0.17121 "UNK " "    " "    " 6 0 3 1 00FF00  "C37"  -1 0 7 ""  1 ""  <> 0 0 0 37 37 1 0 37 3 37 1 0 37 37 1 "CCD mismatch"  <> <> <> <> <> <> <> <> <> <> <> <>
  38 25 -1.436478 -3.674649 -2.693484 900 X " " 38 -0.44191 -0.44191 "UNK " "    " "    " 7 0 3 1 2E2EFF  "N38"  -1 0 7 ""  1 ""  <> 0 0 0 38 38 1 0 38 1 38 1 0 38 38 1 "CCD mismatch"  <> <> <> <> <> <> <> <> <> <> <> <>
  39 3 -0.030583 -3.635479 -2.311296 900 X " " 117 0.04596 0.04596 "UNK " "    " "    " 6 0 3 1 00FF00  "C39"  -1 0 7 ""  1 ""  <> 0 0 0 39 39 1 0 39 1 39 1 0 39 39 1 "CCD mismatch"  1 <> <> <> <> <> <> <> <> <> <> <>
  40 2 0.109426 -3.616785 -0.812149 900 X " " 117 0.49903 0.49903 "UNK " "    " "    " 6 0 3 1 00FF00  "C40"  -1 0 7 ""  1 ""  <> 0 0 0 40 40 1 0 40 0 40 1 0 40 40 1 "CCD mismatch"  <> <> <> <> <> <> <> <> <> <> <> <>
  41 15 -0.812094 -3.077540 -0.177269 900 X " " 70 -0.50138 -0.50138 "UNK " "    " "    " 8 0 3 1 FF2E2E  "O41"  -1 0 7 ""  1 ""  <> 0 0 0 41 41 1 0 41 0 41 1 0 41 41 1 "CCD mismatch"  <> <> <> <> <> <> <> <> <> <> <> <>
  42 3 0.611553 -2.437015 -3.030953 900 X " " 117 -0.14608 -0.14608 "UNK " "    " "    " 6 0 3 1 00FF00  "C42"  -1 0 7 ""  1 ""  <> 0 0 0 42 42 1 0 42 2 42 1 0 42 42 1 "CCD mismatch"  <> <> <> <> <> <> <> <> <> <> <> <>
  43 3 2.088562 -2.513825 -3.471405 900 X " " 117 -0.08597 -0.08597 "UNK " "    " "    " 6 0 3 1 00FF00  "C43"  -1 0 7 ""  1 ""  <> 0 0 0 43 43 1 0 43 1 43 1 0 43 43 1 "CCD mismatch"  <> <> <> <> <> <> <> <> <> <> <> <>
  44 3 2.133829 -3.692741 -4.602405 900 X " " 117 -0.17219 -0.17219 "UNK " "    " "    " 6 0 3 1 00FF00  "C44"  -1 0 7 ""  1 ""  <> 0 0 0 44 44 1 0 44 3 44 1 0 44 44 1 "CCD mismatch"  <> <> <> <> <> <> <> <> <> <> <> <>
  45 3 2.603433 -1.155049 -3.920485 900 X " " 117 -0.17219 -0.17219 "UNK " "    " "    " 6 0 3 1 00FF00  "C45"  -1 0 7 ""  1 ""  <> 0 0 0 45 45 1 0 45 3 45 1 0 45 45 1 "CCD mismatch"  <> <> <> <> <> <> <> <> <> <> <> <>
  46 25 1.246226 -4.058152 -0.158902 900 X " " 38 -0.56515 -0.56515 "UNK " "    " "    " 7 0 3 1 2E2EFF  "N46"  -1 0 7 ""  1 ""  <> 0 0 0 46 46 1 0 46 1 46 1 0 46 46 1 "CCD mismatch"  <> <> <> <> <> <> <> <> <> <> <> <>
  47 3 1.705150 -4.194765 1.233801 900 X " " 117 0.18292 0.18292 "UNK " "    " "    " 6 0 3 1 00FF00  "C47"  -1 0 7 ""  1 ""  <> 0 0 0 47 47 1 0 47 0 47 1 0 47 47 1 "CCD mismatch"  <> <> <> <> <> <> <> <> <> <> <> <>
  48 2 1.792434 -2.827609 1.994632 900 X " " 117 0.51232 0.51232 "UNK " "    " "    " 6 0 3 1 00FF00  "C48"  -1 0 7 ""  1 ""  <> 0 0 0 48 48 1 0 48 0 48 1 0 48 48 1 "CCD mismatch"  <> <> <> <> <> <> <> <> <> <> <> <>
  49 15 2.785255 -2.379368 2.528330 900 X " " 70 -0.51685 -0.51685 "UNK " "    " "    " 8 0 3 1 FF2E2E  "O49"  -1 0 7 ""  1 ""  <> 0 0 0 49 49 1 0 49 0 49 1 0 49 49 1 "CCD mismatch"  <> <> <> <> <> <> <> <> <> <> <> <>
  50 3 0.862860 -5.274413 1.923484 900 X " " 117 -0.19256 -0.19256 "UNK " "    " "    " 6 0 3 1 00FF00  "C50"  -1 0 7 ""  1 ""  <> 0 0 0 50 50 1 0 50 3 50 1 0 50 50 1 "CCD mismatch"  <> <> <> <> <> <> <> <> <> <> <> <>
  51 3 3.145637 -4.786017 1.079190 900 X " " 117 -0.19256 -0.19256 "UNK " "    " "    " 6 0 3 1 00FF00  "C51"  -1 0 7 ""  1 ""  <> 0 0 0 51 51 1 0 51 3 51 1 0 51 51 1 "CCD mismatch"  <> <> <> <> <> <> <> <> <> <> <> <>
  52 25 0.526101 -2.268650 2.224908 900 X " " 38 -0.55947 -0.55947 "UNK " "    " "    " 7 0 3 1 2E2EFF  "N52"  -1 0 7 ""  1 ""  <> 0 0 0 52 52 1 0 52 1 52 1 0 52 52 1 "CCD mismatch"  <> <> <> <> <> <> <> <> <> <> <> <>
  53 3 0.238662 -1.000580 2.983374 900 X " " 117 0.18322 0.18322 "UNK " "    " "    " 6 0 3 1 00FF00  "C53"  -1 0 7 ""  1 ""  <> 0 0 0 53 53 1 0 53 0 53 1 0 53 53 1 "CCD mismatch"  <> <> <> <> <> <> <> <> <> <> <> <>
  54 2 0.747078 0.234693 2.183750 900 X " " 117 0.50489 0.50489 "UNK " "    " "    " 6 0 3 1 00FF00  "C54"  -1 0 7 ""  1 ""  <> 0 0 0 54 54 1 0 54 0 54 1 0 54 54 1 "CCD mismatch"  <> <> <> <> <> <> <> <> <> <> <> <>
  55 15 0.982084 1.359003 2.707108 900 X " " 70 -0.51199 -0.51199 "UNK " "    " "    " 8 0 3 1 FF2E2E  "O55"  -1 0 7 ""  1 ""  <> 0 0 0 55 55 1 0 55 0 55 1 0 55 55 1 "CCD mismatch"  <> <> <> <> <> <> <> <> <> <> <> <>
  56 3 -1.329719 -0.991672 2.998348 900 X " " 117 -0.19262 -0.19262 "UNK " "    " "    " 6 0 3 1 00FF00  "C56"  -1 0 7 ""  1 ""  <> 0 0 0 56 56 1 0 56 3 56 1 0 56 56 1 "CCD mismatch"  <> <> <> <> <> <> <> <> <> <> <> <>
  57 3 0.772835 -1.077252 4.424045 900 X " " 117 -0.19262 -0.19262 "UNK " "    " "    " 6 0 3 1 00FF00  "C57"  -1 0 7 ""  1 ""  <> 0 0 0 57 57 1 0 57 3 57 1 0 57 57 1 "CCD mismatch"  <> <> <> <> <> <> <> <> <> <> <> <>
  58 25 0.920358 0.064901 0.813644 900 X " " 38 -0.59308 -0.59308 "UNK " "    " "    " 7 0 3 1 2E2EFF  "N58"  -1 0 7 ""  1 ""  <> 0 0 0 58 58 1 0 58 1 58 1 0 58 58 1 "CCD mismatch"  <> <> <> <> <> <> <> <> <> <> <> <>
  59 3 1.375092 1.031191 -0.183708 900 X " " 117 0.13671 0.13671 "UNK " "    " "    " 6 0 3 1 00FF00  "C59"  -1 0 7 ""  1 ""  <> 0 0 0 59 59 1 0 59 2 59 1 0 59 59 1 "CCD mismatch"  <> <> <> <> <> <> <> <> <> <> <> <>
  60 3 2.898280 1.289615 -0.163855 900 X " " 117 -0.17013 -0.17013 "UNK " "    " "    " 6 0 3 1 00FF00  "C60"  -1 0 7 ""  1 ""  <> 0 0 0 60 60 1 0 60 2 60 1 0 60 60 1 "CCD mismatch"  <> <> <> <> <> <> <> <> <> <> <> <>
  61 2 3.802956 0.014036 -0.031260 900 X " " 117 0.47933 0.47933 "UNK " "    " "    " 6 0 3 1 00FF00  "C61"  -1 0 7 ""  1 ""  <> 0 0 0 61 61 1 0 61 0 61 1 0 61 61 1 "CCD mismatch"  <> <> <> <> <> <> <> <> <> <> <> <>
  62 15 3.431413 -1.114619 -0.438099 900 X " " 70 -0.51269 -0.51269 "UNK " "    " "    " 8 0 3 1 FF2E2E  "O62"  -1 0 7 ""  1 ""  <> 0 0 0 62 62 1 0 62 0 62 1 0 62 62 1 "CCD mismatch"  <> <> <> <> <> <> <> <> <> <> <> <>
  63 3 5.976348 -0.743386 0.912075 900 X " " 117 0.13250 0.13250 "UNK " "    " "    " 6 0 3 1 00FF00  "C63"  -1 0 7 ""  1 ""  <> 0 0 0 63 63 1 0 63 1 63 1 0 63 63 1 "CCD mismatch"  1 <> <> <> <> <> <> <> <> <> <> <>
  64 3 7.018672 -0.288103 1.885394 900 X " " 117 0.04681 0.04681 "UNK " "    " "    " 6 0 3 1 00FF00  "C64"  -1 0 7 ""  1 ""  <> 0 0 0 64 64 1 0 64 2 64 1 0 64 64 1 "CCD mismatch"  <> <> <> <> <> <> <> <> <> <> <> <>
  65 3 8.250038 -0.466768 4.118889 900 X " " 117 -0.00568 -0.00568 "UNK " "    " "    " 6 0 3 1 00FF00  "C65"  -1 0 7 ""  1 ""  <> 0 0 0 65 65 1 0 65 3 65 1 0 65 65 1 "CCD mismatch"  <> <> <> <> <> <> <> <> <> <> <> <>
  66 3 5.801797 -1.176890 3.953560 900 X " " 117 -0.00568 -0.00568 "UNK " "    " "    " 6 0 3 1 00FF00  "C66"  -1 0 7 ""  1 ""  <> 0 0 0 66 66 1 0 66 3 66 1 0 66 66 1 "CCD mismatch"  <> <> <> <> <> <> <> <> <> <> <> <>
  67 25 4.971376 0.252004 0.579193 900 X " " 38 -0.59210 -0.59210 "UNK " "    " "    " 7 0 3 1 2E2EFF  "N67"  -1 0 7 ""  1 ""  <> 0 0 0 67 67 1 0 67 1 67 1 0 67 67 1 "CCD mismatch"  <> <> <> <> <> <> <> <> <> <> <> <>
  68 32 7.141504 -1.087261 3.183095 900 X " " 38 -0.44946 -0.44946 "UNK " "    " "    " 7 1 3 1 2E2EFF  "N68"  -1 0 7 ""  1 ""  <> 0 0 0 68 68 1 0 68 1 68 1 0 68 68 1 "CCD mismatch"  <> <> <> <> <> <> <> <> <> <> <> <>
  69 3 -12.374842 -1.323728 -5.381451 900 X " " 117 -0.18926 -0.18926 "UNK " "    " "    " 6 0 3 1 00FF00  "C69"  -1 0 7 ""  1 ""  <> 0 0 0 69 69 1 0 69 3 69 1 0 69 69 1 "CCD mismatch"  <> <> <> <> <> <> <> <> <> <> <> <>
  70 3 -4.050356 4.054984 -5.919313 900 X " " 117 -0.16439 -0.16439 "UNK " "    " "    " 6 0 3 1 00FF00  "C70"  -1 0 7 ""  1 ""  <> 0 0 0 70 70 1 0 70 3 70 1 0 70 70 1 "CCD mismatch"  <> <> <> <> <> <> <> <> <> <> <> <>
  71 3 6.632365 -1.340172 -0.311809 900 X " " 117 -0.20415 -0.20415 "UNK " "    " "    " 6 0 3 1 00FF00  "C71"  -1 0 7 ""  1 ""  <> 0 0 0 71 71 1 0 71 3 71 1 0 71 71 1 "CCD mismatch"  <> <> <> <> <> <> <> <> <> <> <> <>
  72 2 -11.635751 0.457527 -1.980531 900 X " " 117 -0.08114 -0.08114 "UNK " "    " "    " 6 0 3 1 00FF00  "C72"  -1 0 7 ""  1 ""  <> 0 0 0 72 72 1 0 72 1 72 1 0 72 72 1 "CCD mismatch"  <> <> <> <> <> <> <> <> <> <> <> <>
  73 3 -12.759883 1.161539 -1.302236 900 X " " 117 -0.06426 -0.06426 "UNK " "    " "    " 6 0 3 1 00FF00  "C73"  -1 0 7 ""  1 ""  <> 0 0 0 73 73 1 0 73 1 73 1 0 73 73 1 "CCD mismatch"  1 <> <> <> <> <> <> <> <> <> <> <>
  74 3 -12.814631 0.881542 0.226455 900 X " " 117 -0.12377 -0.12377 "UNK " "    " "    " 6 0 3 1 00FF00  "C74"  -1 0 7 ""  1 ""  <> 0 0 0 74 74 1 0 74 2 74 1 0 74 74 1 "CCD mismatch"  <> <> <> <> <> <> <> <> <> <> <> <>
  75 3 -14.165843 0.954444 -1.936973 900 X " " 117 -0.16971 -0.16971 "UNK " "    " "    " 6 0 3 1 00FF00  "C75"  -1 0 7 ""  1 ""  <> 0 0 0 75 75 1 0 75 3 75 1 0 75 75 1 "CCD mismatch"  <> <> <> <> <> <> <> <> <> <> <> <>
  76 3 -11.587938 1.225875 1.103872 900 X " " 117 -0.17117 -0.17117 "UNK " "    " "    " 6 0 3 1 00FF00  "C76"  -1 0 7 ""  1 ""  <> 0 0 0 76 76 1 0 76 3 76 1 0 76 76 1 "CCD mismatch"  <> <> <> <> <> <> <> <> <> <> <> <>
  77 3 -6.089097 1.539897 -8.902545 900 X " " 117 -0.08409 -0.08409 "UNK " "    " "    " 6 0 3 1 00FF00  "C77"  -1 0 7 ""  1 ""  <> 0 0 0 77 77 1 0 77 1 77 1 0 77 77 1 "CCD mismatch"  1 <> <> <> <> <> <> <> <> <> <> <>
  78 3 -5.795041 0.363246 -9.897075 900 X " " 117 -0.14960 -0.14960 "UNK " "    " "    " 6 0 3 1 00FF00  "C78"  -1 0 7 ""  1 ""  <> 0 0 0 78 78 1 0 78 2 78 1 0 78 78 1 "CCD mismatch"  <> <> <> <> <> <> <> <> <> <> <> <>
  79 3 -6.665819 2.817258 -9.474079 900 X " " 117 -0.17209 -0.17209 "UNK " "    " "    " 6 0 3 1 00FF00  "C79"  -1 0 7 ""  1 ""  <> 0 0 0 79 79 1 0 79 3 79 1 0 79 79 1 "CCD mismatch"  <> <> <> <> <> <> <> <> <> <> <> <>
  80 3 -5.111160 0.767333 -11.205355 900 X " " 117 0.17547 0.17547 "UNK " "    " "    " 6 0 3 1 00FF00  "C80"  -1 0 7 ""  1 ""  <> 0 0 0 80 80 1 0 80 1 80 1 0 80 80 1 "CCD mismatch"  1 <> <> <> <> <> <> <> <> <> <> <>
  81 3 -4.838724 -0.529317 -12.023069 900 X " " 117 -0.20843 -0.20843 "UNK " "    " "    " 6 0 3 1 00FF00  "C81"  -1 0 7 ""  1 ""  <> 0 0 0 81 81 1 0 81 2 81 1 0 81 81 1 "CCD mismatch"  <> <> <> <> <> <> <> <> <> <> <> <>
  82 16 -3.958023 1.448937 -10.928940 900 X " " 70 -0.65938 -0.65938 "UNK " "    " "    " 8 0 3 1 FF2E2E  "O82"  -1 0 7 "%UT"  13 ""  <> 0 0 0 82 82 1 0 82 1 82 1 0 82 82 1 "CCD mismatch"  <> <> <> <> <> <> <> <> <> <> <> <>
  83 2 -6.037420 -1.311358 -12.544339 900 X " " 117 0.42687 0.42687 "UNK " "    " "    " 6 0 3 1 00FF00  "C83"  -1 0 7 ""  1 ""  <> 0 0 0 83 83 1 0 83 0 83 1 0 83 83 1 "CCD mismatch"  <> <> <> <> <> <> <> <> <> <> <> <>
  84 3 -6.414934 -2.587977 -11.816283 900 X " " 117 -0.19333 -0.19333 "UNK " "    " "    " 6 0 3 1 00FF00  "C84"  -1 0 7 ""  1 ""  <> 0 0 0 84 84 1 0 84 2 84 1 0 84 84 1 "CCD mismatch"  <> <> <> <> <> <> <> <> <> <> <> <>
  85 15 -6.757388 -0.817945 -13.414463 900 X " " 70 -0.46421 -0.46421 "UNK " "    " "    " 8 0 3 1 FF2E2E  "O85"  -1 0 7 ""  1 ""  <> 0 0 0 85 85 1 0 85 0 85 1 0 85 85 1 "CCD mismatch"  <> <> <> <> <> <> <> <> <> <> <> <>
  86 3 -7.747525 -3.298163 -12.282864 900 X " " 117 -0.16272 -0.16272 "UNK " "    " "    " 6 0 3 1 00FF00  "C86"  -1 0 7 ""  1 ""  <> 0 0 0 86 86 1 0 86 3 86 1 0 86 86 1 "CCD mismatch"  <> <> <> <> <> <> <> <> <> <> <> <>
  87 26 -28.911765 18.216983 -3.407628 30 L "A" 38 -0.94390 -0.94390 "LEU " " N  " "    " 7 0 0 0 2E2EFF  "N87"  1 1 7 ""  1 ""  <> 0 0 0 87 87 1 0 201 2 <> <> 0 87 87 <> "CCD match"  <> 1 0.96 193 <> <> <> <> <> <> <> <>
  88 3 -28.329652 16.881165 -3.743234 30 L "A" 24 0.16390 0.16390 "LEU " " CA " "    " 6 0 0 0 808080  "C88"  1 1 -1106 "%RT%RN"  2 ""  FF3C00  0 0 0 88 88 1 0 202 1 <> <> 0 88 88 <> "CCD match"  <> 1 0.96 194 <> <> <> <> <> <> <> <>
  89 2 -28.574769 16.412038 -5.250238 30 L "A" 24 0.50000 0.50000 "LEU " " C  " "    " 6 0 0 0 808080  "C89"  1 1 7 ""  1 ""  <> 0 0 0 89 89 1 0 203 0 <> <> 0 89 89 <> "CCD match"  <> 1 0.96 195 <> <> <> <> <> <> <> <>
  90 3 -28.937249 15.948917 -2.677786 30 L "A" 24 -0.12000 -0.12000 "LEU " " CB " "    " 6 0 0 0 808080  "C90"  1 1 7 ""  1 ""  <> 0 0 0 90 90 1 0 204 2 <> <> 0 90 90 <> "CCD match"  <> 1 0.96 196 <> <> <> <> <> <> <> <>
  91 15 -27.904641 15.606299 -5.768400 30 L "A" 70 -0.50000 -0.50000 "LEU " " O  " "    " 8 0 0 0 FF2E2E  "O91"  1 1 7 ""  1 ""  <> 0 0 0 91 91 1 0 205 0 <> <> 0 91 91 <> "CCD match"  <> 1 0.96 197 <> <> <> <> <> <> <> <>
  92 3 -28.666244 14.464355 -2.800418 30 L "A" 24 -0.06000 -0.06000 "LEU " " CG " "    " 6 0 0 0 808080  "C92"  1 1 7 ""  1 ""  <> 0 0 0 92 92 1 0 206 1 <> <> 0 92 92 <> "CCD match"  <> 1 0.96 198 <> <> <> <> <> <> <> <>
  93 3 -27.193196 14.108905 -3.023148 30 L "A" 24 -0.18000 -0.18000 "LEU " " CD1" "    " 6 0 0 0 808080  "C93"  1 1 7 ""  1 ""  <> 0 0 0 93 93 1 0 207 3 <> <> 0 93 93 <> "CCD match"  <> 1 0.96 199 <> <> <> <> <> <> <> <>
  94 3 -29.270929 13.760925 -1.591959 30 L "A" 24 -0.18000 -0.18000 "LEU " " CD2" "    " 6 0 0 0 808080  "C94"  1 1 7 ""  1 ""  <> 0 0 0 94 94 1 0 208 3 <> <> 0 94 94 <> "CCD match"  <> 1 0.96 200 <> <> <> <> <> <> <> <>
  95 25 -29.582736 17.043334 -5.845101 31 K "A" 38 -0.50000 -0.50000 "LYS " " N  " "    " 7 0 0 0 2E2EFF  "N95"  1 1 7 ""  1 ""  <> 0 0 0 95 95 1 0 221 1 <> <> 0 95 95 <> "CCD match"  <> 1 0.95 201 <> <> <> <> <> <> <> <>
  96 3 -30.107351 16.888993 -7.181253 31 K "A" 24 0.14000 0.14000 "LYS " " CA " "    " 6 0 0 0 808080  "C96"  1 1 -1106 "%RT%RN"  2 ""  FF3C00  0 0 0 96 96 1 0 222 1 <> <> 0 96 96 <> "CCD match"  <> 1 0.95 202 <> <> <> <> <> <> <> <>
  97 2 -29.004817 17.171134 -8.236999 31 K "A" 24 0.50000 0.50000 "LYS " " C  " "    " 6 0 0 0 808080  "C97"  1 1 7 ""  1 ""  <> 0 0 0 97 97 1 0 223 0 <> <> 0 97 97 <> "CCD match"  <> 1 0.95 203 <> <> <> <> <> <> <> <>
  98 3 -31.286847 17.886475 -7.410724 31 K "A" 24 -0.12000 -0.12000 "LYS " " CB " "    " 6 0 0 0 808080  "C98"  1 1 7 ""  1 ""  <> 0 0 0 98 98 1 0 224 2 <> <> 0 98 98 <> "CCD match"  <> 1 0.95 204 <> <> <> <> <> <> <> <>
  99 15 -28.734397 16.330914 -9.075069 31 K "A" 70 -0.50000 -0.50000 "LYS " " O  " "    " 8 0 0 0 FF2E2E  "O99"  1 1 7 ""  1 ""  <> 0 0 0 99 99 1 0 225 0 <> <> 0 99 99 <> "CCD match"  <> 1 0.95 205 <> <> <> <> <> <> <> <>
  100 3 -32.086097 17.762257 -8.710792 31 K "A" 24 -0.12000 -0.12000 "LYS " " CG " "    " 6 0 0 0 808080  "C100"  1 1 7 ""  1 ""  <> 0 0 0 100 100 1 0 226 2 <> <> 0 100 100 <> "CCD match"  <> 1 0.95 206 <> <> <> <> <> <> <> <>
  101 3 -32.976329 18.929198 -8.961249 31 K "A" 24 -0.12000 -0.12000 "LYS " " CD " "    " 6 0 0 0 808080  "C101"  1 1 7 ""  1 ""  <> 0 0 0 101 101 1 0 227 2 <> <> 0 101 101 <> "CCD match"  <> 1 0.95 207 <> <> <> <> <> <> <> <>
  102 3 -33.329055 19.206126 -10.463574 31 K "A" 24 0.19000 0.19000 "LYS " " CE " "    " 6 0 0 0 808080  "C102"  1 1 7 ""  1 ""  <> 0 0 0 102 102 1 0 228 2 <> <> 0 102 102 <> "CCD match"  <> 1 0.95 208 <> <> <> <> <> <> <> <>
  103 32 -33.740241 20.511212 -10.775957 31 K "A" 38 -0.30000 -0.30000 "LYS " " NZ " "    " 7 1 0 0 2E2EFF  "N103"  1 1 7 "%UT"  13 ""  <> 0 0 0 103 103 1 0 229 3 <> <> 0 103 103 <> "CCD match"  <> 1 0.95 209 <> <> <> <> <> <> <> <>
  104 25 -28.217691 18.302960 -8.053254 32 E "A" 38 -0.50000 -0.50000 "GLU " " N  " "    " 7 0 0 0 2E2EFF  "N104"  1 1 7 ""  1 ""  <> 0 0 0 104 104 1 0 243 1 <> <> 0 104 104 <> "CCD match"  <> 1 0.96 210 <> <> <> <> <> <> <> <>
  105 3 -27.033126 18.687598 -8.857995 32 E "A" 24 0.14000 0.14000 "GLU " " CA " "    " 6 0 0 0 808080  "C105"  1 1 -1106 "%RT%RN"  2 ""  FF3C00  0 0 0 105 105 1 0 244 1 <> <> 0 105 105 <> "CCD match"  <> 1 0.96 211 <> <> <> <> <> <> <> <>
  106 2 -25.990628 17.567655 -8.891614 32 E "A" 24 0.50000 0.50000 "GLU " " C  " "    " 6 0 0 0 808080  "C106"  1 1 7 ""  1 ""  <> 0 0 0 106 106 1 0 245 0 <> <> 0 106 106 <> "CCD match"  <> 1 0.96 212 <> <> <> <> <> <> <> <>
  107 3 -26.400874 20.060569 -8.321063 32 E "A" 24 -0.12000 -0.12000 "GLU " " CB " "    " 6 0 0 0 808080  "C107"  1 1 7 ""  1 ""  <> 0 0 0 107 107 1 0 246 2 <> <> 0 107 107 <> "CCD match"  <> 1 0.96 213 <> <> <> <> <> <> <> <>
  108 15 -25.574186 17.148194 -10.001176 32 E "A" 70 -0.50000 -0.50000 "GLU " " O  " "    " 8 0 0 0 FF2E2E  "O108"  1 1 7 ""  1 ""  <> 0 0 0 108 108 1 0 247 0 <> <> 0 108 108 <> "CCD match"  <> 1 0.96 214 <> <> <> <> <> <> <> <>
  109 3 -27.307643 21.241523 -8.379236 32 E "A" 24 -0.22000 -0.22000 "GLU " " CG " "    " 6 0 0 0 808080  "C109"  1 1 7 ""  1 ""  <> 0 0 0 109 109 1 0 248 2 <> <> 0 109 109 <> "CCD match"  <> 1 0.96 215 <> <> <> <> <> <> <> <>
  110 2 -26.859117 22.436152 -7.525204 32 E "A" 24 0.70000 0.70000 "GLU " " CD " "    " 6 0 0 0 808080  "C110"  1 1 7 "%UT"  13 ""  <> 0 0 0 110 110 1 0 249 0 <> <> 0 110 110 <> "CCD match"  <> 1 0.96 216 10 <> <> <> <> <> <> <>
  111 15 -26.252999 23.328446 -8.124457 32 E "A" 70 -0.80000 -0.80000 "GLU " " OE1" "    " 8 0 0 0 FF2E2E  "O111"  1 1 7 ""  1 ""  <> 0 0 0 111 111 1 0 250 0 <> <> 0 111 111 <> "CCD match"  <> 1 0.96 217 <> <> <> <> <> <> <> <>
  112 18 -27.124768 22.474112 -6.301145 32 E "A" 70 -0.80000 -0.80000 "GLU " " OE2" "    " 8 -1 0 0 FF2E2E  "O112"  1 1 7 ""  1 ""  <> 0 0 0 112 112 1 0 251 0 <> <> 0 112 112 <> "CCD match"  <> 1 0.96 218 <> <> <> <> <> <> <> <>
  113 25 -25.639571 17.009549 -7.761084 33 R "A" 38 -0.50000 -0.50000 "ARG " " N  " "    " 7 0 0 0 2E2EFF  "N113"  1 1 7 ""  1 ""  <> 0 0 0 113 113 1 0 258 1 <> <> 0 113 113 <> "CCD match"  <> 1 0.97 219 <> <> <> <> <> <> <> <>
  114 3 -24.664695 15.952579 -7.730678 33 R "A" 24 0.14000 0.14000 "ARG " " CA " "    " 6 0 0 0 808080  "C114"  1 1 -1106 "%RT%RN"  2 ""  FF3C00  0 0 0 114 114 1 0 259 1 <> <> 0 114 114 <> "CCD match"  <> 1 0.97 220 <> <> <> <> <> <> <> <>
  115 2 -25.209928 14.555065 -8.194846 33 R "A" 24 0.50000 0.50000 "ARG " " C  " "    " 6 0 0 0 808080  "C115"  1 1 7 ""  1 ""  <> 0 0 0 115 115 1 0 260 0 <> <> 0 115 115 <> "CCD match"  <> 1 0.97 221 <> <> <> <> <> <> <> <>
  116 3 -24.129535 15.892681 -6.303864 33 R "A" 24 -0.12000 -0.12000 "ARG " " CB " "    " 6 0 0 0 808080  "C116"  1 1 7 ""  1 ""  <> 0 0 0 116 116 1 0 261 2 <> <> 0 116 116 <> "CCD match"  <> 1 0.97 222 <> <> <> <> <> <> <> <>
  117 15 -24.393939 13.744965 -8.604034 33 R "A" 70 -0.50000 -0.50000 "ARG " " O  " "    " 8 0 0 0 FF2E2E  "O117"  1 1 7 ""  1 ""  <> 0 0 0 117 117 1 0 262 0 <> <> 0 117 117 <> "CCD match"  <> 1 0.97 223 <> <> <> <> <> <> <> <>
  118 3 -23.481307 17.194541 -5.669067 33 R "A" 24 -0.05000 -0.05000 "ARG " " CG " "    " 6 0 0 0 808080  "C118"  1 1 7 ""  1 ""  <> 0 0 0 118 118 1 0 263 2 <> <> 0 118 118 <> "CCD match"  <> 1 0.97 224 <> <> <> <> <> <> <> <>
  119 3 -23.139568 17.029227 -4.184889 33 R "A" 24 0.19000 0.19000 "ARG " " CD " "    " 6 0 0 0 808080  "C119"  1 1 7 ""  1 ""  <> 0 0 0 119 119 1 0 264 2 <> <> 0 119 119 <> "CCD match"  <> 1 0.97 225 <> <> <> <> <> <> <> <>
  120 25 -22.355436 18.159507 -3.619239 33 R "A" 38 -0.69997 -0.69997 "ARG " " NE " "    " 7 0 0 0 2E2EFF  "N120"  1 1 7 ""  1 ""  <> 0 0 0 120 120 1 0 265 1 <> <> 0 120 120 <> "CCD match"  <> 1 0.97 226 <> <> <> <> <> <> <> <>
  121 25 -20.192460 17.287593 -3.506069 33 R "A" 38 -0.79997 -0.79997 "ARG " " NH1" "    " 7 0 0 0 2E2EFF  "N121"  1 1 7 ""  1 ""  <> 0 0 0 121 121 1 0 266 2 <> <> 0 121 121 <> "CCD match"  <> 1 0.97 227 <> <> <> <> <> <> <> <>
  122 31 -20.744233 19.350369 -2.743297 33 R "A" 38 -0.79997 -0.79997 "ARG " " NH2" "    " 7 1 0 0 2E2EFF  "N122"  1 1 7 ""  1 ""  <> 0 0 0 122 122 1 0 267 2 <> <> 0 122 122 <> "CCD match"  <> 1 0.97 228 <> <> <> <> <> <> <> <>
  123 2 -21.098945 18.204539 -3.286308 33 R "A" 24 0.63990 0.63990 "ARG " " CZ " "    " 6 0 0 0 808080  "C123"  1 1 7 ""  1 ""  <> 0 0 0 123 123 1 0 268 0 <> <> 0 123 123 <> "CCD match"  <> 1 0.97 229 <> <> <> <> <> <> <> <>
  124 25 -26.472602 14.241808 -8.111435 34 L "A" 38 -0.50000 -0.50000 "LEU " " N  " "    " 7 0 0 0 2E2EFF  "N124"  1 1 7 ""  1 ""  <> 0 0 0 124 124 1 0 282 1 <> <> 0 124 124 <> "CCD match"  <> 1 0.97 230 <> <> <> <> <> <> <> <>
  125 3 -27.109555 13.008656 -8.623552 34 L "A" 24 0.14000 0.14000 "LEU " " CA " "    " 6 0 0 0 808080  "C125"  1 1 -1106 "%RT%RN"  2 ""  FF3C00  0 0 0 125 125 1 0 283 1 <> <> 0 125 125 <> "CCD match"  <> 1 0.97 231 <> <> <> <> <> <> <> <>
  126 2 -27.074094 12.976005 -10.209579 34 L "A" 24 0.50000 0.50000 "LEU " " C  " "    " 6 0 0 0 808080  "C126"  1 1 7 ""  1 ""  <> 0 0 0 126 126 1 0 284 0 <> <> 0 126 126 <> "CCD match"  <> 1 0.97 232 <> <> <> <> <> <> <> <>
  127 3 -28.545778 12.805406 -8.078255 34 L "A" 24 -0.12000 -0.12000 "LEU " " CB " "    " 6 0 0 0 808080  "C127"  1 1 7 ""  1 ""  <> 0 0 0 127 127 1 0 285 2 <> <> 0 127 127 <> "CCD match"  <> 1 0.97 233 <> <> <> <> <> <> <> <>
  128 15 -26.808082 11.986234 -10.836653 34 L "A" 70 -0.50000 -0.50000 "LEU " " O  " "    " 8 0 0 0 FF2E2E  "O128"  1 1 7 ""  1 ""  <> 0 0 0 128 128 1 0 286 0 <> <> 0 128 128 <> "CCD match"  <> 1 0.97 234 <> <> <> <> <> <> <> <>
  129 3 -28.610908 12.444398 -6.564432 34 L "A" 24 -0.06000 -0.06000 "LEU " " CG " "    " 6 0 0 0 808080  "C129"  1 1 7 ""  1 ""  <> 0 0 0 129 129 1 0 287 1 <> <> 0 129 129 <> "CCD match"  <> 1 0.97 235 <> <> <> <> <> <> <> <>
  130 3 -30.105291 12.662860 -6.176812 34 L "A" 24 -0.18000 -0.18000 "LEU " " CD1" "    " 6 0 0 0 808080  "C130"  1 1 7 ""  1 ""  <> 0 0 0 130 130 1 0 288 3 <> <> 0 130 130 <> "CCD match"  <> 1 0.97 236 <> <> <> <> <> <> <> <>
  131 3 -27.846324 11.101618 -6.223971 34 L "A" 24 -0.18000 -0.18000 "LEU " " CD2" "    " 6 0 0 0 808080  "C131"  1 1 7 ""  1 ""  <> 0 0 0 131 131 1 0 289 3 <> <> 0 131 131 <> "CCD match"  <> 1 0.97 237 <> <> <> <> <> <> <> <>
  132 25 -27.400893 14.122772 -10.868839 35 E "A" 38 -0.50000 -0.50000 "GLU " " N  " "    " 7 0 0 0 2E2EFF  "N132"  1 1 7 ""  1 ""  <> 0 0 0 132 132 1 0 301 1 <> <> 0 132 132 <> "CCD match"  <> 1 0.96 238 <> <> <> <> <> <> <> <>
  133 3 -27.237783 14.266601 -12.328541 35 E "A" 24 0.14000 0.14000 "GLU " " CA " "    " 6 0 0 0 808080  "C133"  1 1 -1106 "%RT%RN"  2 ""  FF3C00  0 0 0 133 133 1 0 302 1 <> <> 0 133 133 <> "CCD match"  <> 1 0.96 239 <> <> <> <> <> <> <> <>
  134 2 -25.728891 14.070791 -12.747905 35 E "A" 24 0.50000 0.50000 "GLU " " C  " "    " 6 0 0 0 808080  "C134"  1 1 7 ""  1 ""  <> 0 0 0 134 134 1 0 303 0 <> <> 0 134 134 <> "CCD match"  <> 1 0.96 240 <> <> <> <> <> <> <> <>
  135 3 -27.666114 15.735134 -12.653161 35 E "A" 24 -0.12000 -0.12000 "GLU " " CB " "    " 6 0 0 0 808080  "C135"  1 1 7 ""  1 ""  <> 0 0 0 135 135 1 0 304 2 <> <> 0 135 135 <> "CCD match"  <> 1 0.96 241 <> <> <> <> <> <> <> <>
  136 15 -25.576411 13.481766 -13.820366 35 E "A" 70 -0.50000 -0.50000 "GLU " " O  " "    " 8 0 0 0 FF2E2E  "O136"  1 1 7 ""  1 ""  <> 0 0 0 136 136 1 0 305 0 <> <> 0 136 136 <> "CCD match"  <> 1 0.96 242 <> <> <> <> <> <> <> <>
  137 3 -29.179496 15.991491 -12.492446 35 E "A" 24 -0.22000 -0.22000 "GLU " " CG " "    " 6 0 0 0 808080  "C137"  1 1 7 ""  1 ""  <> 0 0 0 137 137 1 0 306 2 <> <> 0 137 137 <> "CCD match"  <> 1 0.96 243 <> <> <> <> <> <> <> <>
  138 2 -29.556764 17.432404 -12.906533 35 E "A" 24 0.70000 0.70000 "GLU " " CD " "    " 6 0 0 0 808080  "C138"  1 1 7 "%UT"  13 ""  <> 0 0 0 138 138 1 0 307 0 <> <> 0 138 138 <> "CCD match"  <> 1 0.96 244 10 <> <> <> <> <> <> <>
  139 15 -30.382955 18.075835 -12.211740 35 E "A" 70 -0.80000 -0.80000 "GLU " " OE1" "    " 8 0 0 0 FF2E2E  "O139"  1 1 7 ""  1 ""  <> 0 0 0 139 139 1 0 308 0 <> <> 0 139 139 <> "CCD match"  <> 1 0.96 245 <> <> <> <> <> <> <> <>
  140 18 -28.949836 17.953742 -13.839134 35 E "A" 70 -0.80000 -0.80000 "GLU " " OE2" "    " 8 -1 0 0 FF2E2E  "O140"  1 1 7 ""  1 ""  <> 0 0 0 140 140 1 0 309 0 <> <> 0 140 140 <> "CCD match"  <> 1 0.96 246 <> <> <> <> <> <> <> <>
  141 25 -24.714809 14.506898 -11.973774 36 K "A" 38 -0.50000 -0.50000 "LYS " " N  " "    " 7 0 0 0 2E2EFF  "N141"  1 1 7 ""  1 ""  <> 0 0 0 141 141 1 0 316 1 <> <> 0 141 141 <> "CCD match"  <> 1 0.96 247 <> <> <> <> <> <> <> <>
  142 3 -23.296117 14.307252 -12.143704 36 K "A" 24 0.14000 0.14000 "LYS " " CA " "    " 6 0 0 0 808080  "C142"  1 1 -1106 "%RT%RN"  2 ""  FF3C00  0 0 0 142 142 1 0 317 1 <> <> 0 142 142 <> "CCD match"  <> 1 0.96 248 <> <> <> <> <> <> <> <>
  143 2 -22.988532 12.749587 -12.105381 36 K "A" 24 0.50000 0.50000 "LYS " " C  " "    " 6 0 0 0 808080  "C143"  1 1 7 ""  1 ""  <> 0 0 0 143 143 1 0 318 0 <> <> 0 143 143 <> "CCD match"  <> 1 0.96 249 <> <> <> <> <> <> <> <>
  144 3 -22.419244 15.005232 -11.062982 36 K "A" 24 -0.12000 -0.12000 "LYS " " CB " "    " 6 0 0 0 808080  "C144"  1 1 7 ""  1 ""  <> 0 0 0 144 144 1 0 319 2 <> <> 0 144 144 <> "CCD match"  <> 1 0.96 250 <> <> <> <> <> <> <> <>
  145 15 -22.186038 12.132801 -12.861176 36 K "A" 70 -0.50000 -0.50000 "LYS " " O  " "    " 8 0 0 0 FF2E2E  "O145"  1 1 7 ""  1 ""  <> 0 0 0 145 145 1 0 320 0 <> <> 0 145 145 <> "CCD match"  <> 1 0.96 251 <> <> <> <> <> <> <> <>
  146 3 -21.024415 15.222141 -11.592624 36 K "A" 24 -0.12000 -0.12000 "LYS " " CG " "    " 6 0 0 0 808080  "C146"  1 1 7 ""  1 ""  <> 0 0 0 146 146 1 0 321 2 <> <> 0 146 146 <> "CCD match"  <> 1 0.96 252 <> <> <> <> <> <> <> <>
  147 3 -20.166574 16.246108 -10.845210 36 K "A" 24 -0.12000 -0.12000 "LYS " " CD " "    " 6 0 0 0 808080  "C147"  1 1 7 ""  1 ""  <> 0 0 0 147 147 1 0 322 2 <> <> 0 147 147 <> "CCD match"  <> 1 0.96 253 <> <> <> <> <> <> <> <>
  148 3 -18.776382 16.595254 -11.572954 36 K "A" 24 0.19000 0.19000 "LYS " " CE " "    " 6 0 0 0 808080  "C148"  1 1 7 ""  1 ""  <> 0 0 0 148 148 1 0 323 2 <> <> 0 148 148 <> "CCD match"  <> 1 0.96 254 <> <> <> <> <> <> <> <>
  149 32 -17.989885 17.640809 -10.865002 36 K "A" 38 -0.30000 -0.30000 "LYS " " NZ " "    " 7 1 0 0 2E2EFF  "N149"  1 1 7 "%UT"  13 ""  <> 0 0 0 149 149 1 0 324 3 <> <> 0 149 149 <> "CCD match"  <> 1 0.96 255 <> <> <> <> <> <> <> <>
  150 25 -23.727056 12.002909 -11.200717 37 L "A" 38 -0.50000 -0.50000 "LEU " " N  " "    " 7 0 0 0 2E2EFF  "N150"  1 1 7 ""  1 ""  <> 0 0 0 150 150 1 0 338 1 <> <> 0 150 150 <> "CCD match"  <> 1 0.97 256 <> <> <> <> <> <> <> <>
  151 3 -23.587329 10.638412 -10.751067 37 L "A" 24 0.14000 0.14000 "LEU " " CA " "    " 6 0 0 0 808080  "C151"  1 1 -1106 "%RT%RN"  2 ""  FF3C00  0 0 0 151 151 1 0 339 1 <> <> 0 151 151 <> "CCD match"  <> 1 0.97 257 <> <> <> <> <> <> <> <>
  152 2 -24.266008 9.798243 -11.770154 37 L "A" 24 0.50000 0.50000 "LEU " " C  " "    " 6 0 0 0 808080  "C152"  1 1 7 ""  1 ""  <> 0 0 0 152 152 1 0 340 0 <> <> 0 152 152 <> "CCD match"  <> 1 0.97 258 <> <> <> <> <> <> <> <>
  153 3 -24.077720 10.386464 -9.291649 37 L "A" 24 -0.12000 -0.12000 "LEU " " CB " "    " 6 0 0 0 808080  "C153"  1 1 7 ""  1 ""  <> 0 0 0 153 153 1 0 341 2 <> <> 0 153 153 <> "CCD match"  <> 1 0.97 259 <> <> <> <> <> <> <> <>
  154 15 -23.644204 8.818124 -12.162485 37 L "A" 70 -0.50000 -0.50000 "LEU " " O  " "    " 8 0 0 0 FF2E2E  "O154"  1 1 7 ""  1 ""  <> 0 0 0 154 154 1 0 342 0 <> <> 0 154 154 <> "CCD match"  <> 1 0.97 260 <> <> <> <> <> <> <> <>
  155 3 -23.850688 8.962915 -8.638227 37 L "A" 24 -0.06000 -0.06000 "LEU " " CG " "    " 6 0 0 0 808080  "C155"  1 1 7 ""  1 ""  <> 0 0 0 155 155 1 0 343 1 <> <> 0 155 155 <> "CCD match"  <> 1 0.97 261 <> <> <> <> <> <> <> <>
  156 3 -22.415790 8.482606 -8.489813 37 L "A" 24 -0.18000 -0.18000 "LEU " " CD1" "    " 6 0 0 0 808080  "C156"  1 1 7 ""  1 ""  <> 0 0 0 156 156 1 0 344 3 <> <> 0 156 156 <> "CCD match"  <> 1 0.97 262 <> <> <> <> <> <> <> <>
  157 3 -24.598767 8.824813 -7.252870 37 L "A" 24 -0.18000 -0.18000 "LEU " " CD2" "    " 6 0 0 0 808080  "C157"  1 1 7 ""  1 ""  <> 0 0 0 157 157 1 0 345 3 <> <> 0 157 157 <> "CCD match"  <> 1 0.97 263 <> <> <> <> <> <> <> <>
  158 25 -25.496265 10.176381 -12.260128 38 I "A" 38 -0.50000 -0.50000 "ILE " " N  " "    " 7 0 0 0 2E2EFF  "N158"  1 1 7 ""  1 ""  <> 0 0 0 158 158 1 0 357 1 <> <> 0 158 158 <> "CCD match"  <> 1 0.96 264 <> <> <> <> <> <> <> <>
  159 3 -26.256446 9.570583 -13.374719 38 I "A" 24 0.14000 0.14000 "ILE " " CA " "    " 6 0 0 0 808080  "C159"  1 1 -1106 "%RT%RN"  2 ""  FF3C00  0 0 0 159 159 1 0 358 1 <> <> 0 159 159 <> "CCD match"  <> 1 0.96 265 <> <> <> <> <> <> <> <>
  160 2 -25.334424 9.584962 -14.621472 38 I "A" 24 0.50000 0.50000 "ILE " " C  " "    " 6 0 0 0 808080  "C160"  1 1 7 ""  1 ""  <> 0 0 0 160 160 1 0 359 0 <> <> 0 160 160 <> "CCD match"  <> 1 0.96 266 <> <> <> <> <> <> <> <>
  161 3 -27.600663 10.310735 -13.662701 38 I "A" 24 -0.06000 -0.06000 "ILE " " CB " "    " 6 0 0 0 808080  "C161"  1 1 7 ""  1 ""  <> 0 0 0 161 161 1 0 360 1 <> <> 0 161 161 <> "CCD match"  <> 1 0.96 267 <> <> <> <> <> <> <> <>
  162 15 -24.987525 8.525687 -15.091926 38 I "A" 70 -0.50000 -0.50000 "ILE " " O  " "    " 8 0 0 0 FF2E2E  "O162"  1 1 7 ""  1 ""  <> 0 0 0 162 162 1 0 361 0 <> <> 0 162 162 <> "CCD match"  <> 1 0.96 268 <> <> <> <> <> <> <> <>
  163 3 -28.576717 9.969170 -12.520995 38 I "A" 24 -0.12000 -0.12000 "ILE " " CG1" "    " 6 0 0 0 808080  "C163"  1 1 7 ""  1 ""  <> 0 0 0 163 163 1 0 362 2 <> <> 0 163 163 <> "CCD match"  <> 1 0.96 269 <> <> <> <> <> <> <> <>
  164 3 -28.183541 9.932257 -15.020432 38 I "A" 24 -0.18000 -0.18000 "ILE " " CG2" "    " 6 0 0 0 808080  "C164"  1 1 7 ""  1 ""  <> 0 0 0 164 164 1 0 363 3 <> <> 0 164 164 <> "CCD match"  <> 1 0.96 270 <> <> <> <> <> <> <> <>
  165 3 -29.760942 10.876708 -12.345717 38 I "A" 24 -0.18000 -0.18000 "ILE " " CD1" "    " 6 0 0 0 808080  "C165"  1 1 7 ""  1 ""  <> 0 0 0 165 165 1 0 364 3 <> <> 0 165 165 <> "CCD match"  <> 1 0.96 271 <> <> <> <> <> <> <> <>
  166 25 -24.949220 10.773954 -15.039056 39 E "A" 38 -0.50000 -0.50000 "GLU " " N  " "    " 7 0 0 0 2E2EFF  "N166"  1 1 7 ""  1 ""  <> 0 0 0 166 166 1 0 376 1 <> <> 0 166 166 <> "CCD match"  <> 1 0.96 272 <> <> <> <> <> <> <> <>
  167 3 -24.010276 11.008756 -16.154541 39 E "A" 24 0.14000 0.14000 "GLU " " CA " "    " 6 0 0 0 808080  "C167"  1 1 -1107 "%RT%RN"  2 ""  FF5A00  0 0 0 167 167 1 0 377 1 <> <> 0 167 167 <> "CCD match"  <> 1 0.96 273 <> <> <> <> <> <> <> <>
  168 2 -22.720882 10.116568 -16.159837 39 E "A" 24 0.50000 0.50000 "GLU " " C  " "    " 6 0 0 0 808080  "C168"  1 1 7 ""  1 ""  <> 0 0 0 168 168 1 0 378 0 <> <> 0 168 168 <> "CCD match"  <> 1 0.96 274 <> <> <> <> <> <> <> <>
  169 3 -23.734874 12.482197 -16.230821 39 E "A" 24 -0.12000 -0.12000 "GLU " " CB " "    " 6 0 0 0 808080  "C169"  1 1 7 ""  1 ""  <> 0 0 0 169 169 1 0 379 2 <> <> 0 169 169 <> "CCD match"  <> 1 0.96 275 <> <> <> <> <> <> <> <>
  170 15 -22.364684 9.514791 -17.159626 39 E "A" 70 -0.50000 -0.50000 "GLU " " O  " "    " 8 0 0 0 FF2E2E  "O170"  1 1 7 ""  1 ""  <> 0 0 0 170 170 1 0 380 0 <> <> 0 170 170 <> "CCD match"  <> 1 0.96 276 <> <> <> <> <> <> <> <>
  171 3 -22.560184 12.977859 -17.091054 39 E "A" 24 -0.22000 -0.22000 "GLU " " CG " "    " 6 0 0 0 808080  "C171"  1 1 7 ""  1 ""  <> 0 0 0 171 171 1 0 381 2 <> <> 0 171 171 <> "CCD match"  <> 1 0.96 277 <> <> <> <> <> <> <> <>
  172 2 -22.331403 14.497146 -16.946624 39 E "A" 24 0.70000 0.70000 "GLU " " CD " "    " 6 0 0 0 808080  "C172"  1 1 7 "%UT"  13 ""  <> 0 0 0 172 172 1 0 382 0 <> <> 0 172 172 <> "CCD match"  <> 1 0.96 278 10 <> <> <> <> <> <> <>
  173 15 -22.033620 15.129915 -17.958141 39 E "A" 70 -0.80000 -0.80000 "GLU " " OE1" "    " 8 0 0 0 FF2E2E  "O173"  1 1 7 ""  1 ""  <> 0 0 0 173 173 1 0 383 0 <> <> 0 173 173 <> "CCD match"  <> 1 0.96 279 <> <> <> <> <> <> <> <>
  174 18 -22.493591 15.037909 -15.840711 39 E "A" 70 -0.80000 -0.80000 "GLU " " OE2" "    " 8 -1 0 0 FF2E2E  "O174"  1 1 7 ""  1 ""  <> 0 0 0 174 174 1 0 384 0 <> <> 0 174 174 <> "CCD match"  <> 1 0.96 280 <> <> <> <> <> <> <> <>
  175 25 -22.130946 10.129439 -14.910227 40 S "A" 38 -0.50000 -0.50000 "SER " " N  " "    " 7 0 0 0 2E2EFF  "N175"  1 1 7 ""  1 ""  <> 0 0 0 175 175 1 0 391 1 <> <> 0 175 175 <> "CCD match"  <> 1 0.96 281 <> <> <> <> <> <> <> <>
  176 3 -20.843555 9.399936 -14.718137 40 S "A" 24 0.14000 0.14000 "SER " " CA " "    " 6 0 0 0 808080  "C176"  1 1 -1107 "%RT%RN"  2 ""  FF5A00  0 0 0 176 176 1 0 392 1 <> <> 0 176 176 <> "CCD match"  <> 1 0.96 282 <> <> <> <> <> <> <> <>
  177 2 -20.963260 7.850867 -14.777929 40 S "A" 24 0.50000 0.50000 "SER " " C  " "    " 6 0 0 0 808080  "C177"  1 1 7 ""  1 ""  <> 0 0 0 177 177 1 0 393 0 <> <> 0 177 177 <> "CCD match"  <> 1 0.96 283 <> <> <> <> <> <> <> <>
  178 3 -20.175140 9.950045 -13.414789 40 S "A" 24 0.14500 0.14500 "SER " " CB " "    " 6 0 0 0 808080  "C178"  1 1 7 ""  1 ""  <> 0 0 0 178 178 1 0 394 2 <> <> 0 178 178 <> "CCD match"  <> 1 0.96 284 <> <> <> <> <> <> <> <>
  179 15 -20.016603 7.255154 -15.367603 40 S "A" 70 -0.50000 -0.50000 "SER " " O  " "    " 8 0 0 0 FF2E2E  "O179"  1 1 7 ""  1 ""  <> 0 0 0 179 179 1 0 395 0 <> <> 0 179 179 <> "CCD match"  <> 1 0.96 285 <> <> <> <> <> <> <> <>
  180 16 -19.807737 11.285952 -13.634946 40 S "A" 70 -0.68300 -0.68300 "SER " " OG " "    " 8 0 0 0 FF2E2E  "O180"  1 1 7 "%UT"  13 ""  <> 0 0 0 180 180 1 0 396 1 <> <> 0 180 180 <> "CCD match"  <> 1 0.96 286 <> <> <> <> <> <> <> <>
  181 25 -22.152429 7.270193 -14.413292 41 S "A" 38 -0.50000 -0.50000 "SER " " N  " "    " 7 0 0 0 2E2EFF  "N181"  1 1 7 ""  1 ""  <> 0 0 0 181 181 1 0 402 1 <> <> 0 181 181 <> "CCD match"  <> 1 0.97 287 <> <> <> <> <> <> <> <>
  182 3 -22.360252 5.814742 -14.507183 41 S "A" 24 0.14000 0.14000 "SER " " CA " "    " 6 0 0 0 808080  "C182"  1 1 -1107 "%RT%RN"  2 ""  FF5A00  0 0 0 182 182 1 0 403 1 <> <> 0 182 182 <> "CCD match"  <> 1 0.97 288 <> <> <> <> <> <> <> <>
  183 2 -22.613713 5.365848 -15.941783 41 S "A" 24 0.50000 0.50000 "SER " " C  " "    " 6 0 0 0 808080  "C183"  1 1 7 ""  1 ""  <> 0 0 0 183 183 1 0 404 0 <> <> 0 183 183 <> "CCD match"  <> 1 0.97 289 <> <> <> <> <> <> <> <>
  184 3 -23.345578 5.319812 -13.496180 41 S "A" 24 0.14500 0.14500 "SER " " CB " "    " 6 0 0 0 808080  "C184"  1 1 7 ""  1 ""  <> 0 0 0 184 184 1 0 405 2 <> <> 0 184 184 <> "CCD match"  <> 1 0.97 290 <> <> <> <> <> <> <> <>
  185 15 -22.062036 4.462356 -16.456062 41 S "A" 70 -0.50000 -0.50000 "SER " " O  " "    " 8 0 0 0 FF2E2E  "O185"  1 1 7 ""  1 ""  <> 0 0 0 185 185 1 0 406 0 <> <> 0 185 185 <> "CCD match"  <> 1 0.97 291 <> <> <> <> <> <> <> <>
  186 16 -24.715892 5.636148 -13.829570 41 S "A" 70 -0.68300 -0.68300 "SER " " OG " "    " 8 0 0 0 FF2E2E  "O186"  1 1 7 "%UT"  13 ""  <> 0 0 0 186 186 1 0 407 1 <> <> 0 186 186 <> "CCD match"  <> 1 0.97 292 <> <> <> <> <> <> <> <>
  187 25 -23.508113 6.101790 -16.608120 42 Q "A" 38 -0.50000 -0.50000 "GLN " " N  " "    " 7 0 0 0 2E2EFF  "N187"  1 1 7 ""  1 ""  <> 0 0 0 187 187 1 0 413 1 <> <> 0 187 187 <> "CCD match"  <> 1 0.95 293 <> <> <> <> <> <> <> <>
  188 3 -23.962083 5.871753 -18.024021 42 Q "A" 24 0.14000 0.14000 "GLN " " CA " "    " 6 0 0 0 808080  "C188"  1 1 -1107 "%RT%RN"  2 ""  FF5A00  0 0 0 188 188 1 0 414 1 <> <> 0 188 188 <> "CCD match"  <> 1 0.95 294 <> <> <> <> <> <> <> <>
  189 2 -22.835227 5.878230 -19.056057 42 Q "A" 24 0.50000 0.50000 "GLN " " C  " "    " 6 0 0 0 808080  "C189"  1 1 7 ""  1 ""  <> 0 0 0 189 189 1 0 415 0 <> <> 0 189 189 <> "CCD match"  <> 1 0.95 295 <> <> <> <> <> <> <> <>
  190 3 -25.005443 6.982501 -18.338329 42 Q "A" 24 -0.12000 -0.12000 "GLN " " CB " "    " 6 0 0 0 808080  "C190"  1 1 7 ""  1 ""  <> 0 0 0 190 190 1 0 416 2 <> <> 0 190 190 <> "CCD match"  <> 1 0.95 296 <> <> <> <> <> <> <> <>
  191 15 -22.705424 4.942163 -19.847795 42 Q "A" 70 -0.50000 -0.50000 "GLN " " O  " "    " 8 0 0 0 FF2E2E  "O191"  1 1 7 ""  1 ""  <> 0 0 0 191 191 1 0 417 0 <> <> 0 191 191 <> "CCD match"  <> 1 0.95 297 <> <> <> <> <> <> <> <>
  192 3 -26.437623 6.735521 -17.676324 42 Q "A" 24 -0.12000 -0.12000 "GLN " " CG " "    " 6 0 0 0 808080  "C192"  1 1 7 ""  1 ""  <> 0 0 0 192 192 1 0 418 2 <> <> 0 192 192 <> "CCD match"  <> 1 0.95 298 <> <> <> <> <> <> <> <>
  193 2 -27.399644 7.895666 -17.722217 42 Q "A" 24 0.50000 0.50000 "GLN " " CD " "    " 6 0 0 0 808080  "C193"  1 1 7 "%UT"  13 "Flip"  <> 0 0 0 193 193 1 0 419 0 <> <> 0 193 193 <> "CCD match"  <> 1 0.95 299 0.0599257602619385 "Flip"  <> <> <> <> <> <>
  194 25 -26.974075 8.981125 -18.376016 42 Q "A" 38 -0.76000 -0.76000 "GLN " " NE2" "    " 7 0 0 0 2E2EFF  "N194"  1 1 7 ""  1 ""  <> 0 0 0 194 194 1 0 420 2 <> <> 0 194 194 <> "CCD match"  <> 1 0.95 300 <> <> <> <> <> <> <> <>
  195 15 -28.526504 7.754767 -17.206844 42 Q "A" 70 -0.50000 -0.50000 "GLN " " OE1" "    " 8 0 0 0 FF2E2E  "O195"  1 1 7 ""  1 ""  <> 0 0 0 195 195 1 0 421 0 <> <> 0 195 195 <> "CCD match"  <> 1 0.95 301 <> <> <> <> <> <> <> <>
  196 25 -21.938550 6.867574 -18.859516 43 Q "A" 38 -0.50000 -0.50000 "GLN " " N  " "    " 7 0 0 0 2E2EFF  "N196"  1 1 7 ""  1 ""  <> 0 0 0 196 196 1 0 430 1 <> <> 0 196 196 <> "CCD match"  <> 1 0.95 302 <> <> <> <> <> <> <> <>
  197 3 -20.745790 6.994462 -19.709816 43 Q "A" 24 0.14000 0.14000 "GLN " " CA " "    " 6 0 0 0 808080  "C197"  1 1 -1107 "%RT%RN"  2 ""  FF5A00  0 0 0 197 197 1 0 431 1 <> <> 0 197 197 <> "CCD match"  <> 1 0.95 303 <> <> <> <> <> <> <> <>
  198 2 -19.600667 5.975569 -19.362081 43 Q "A" 24 0.50000 0.50000 "GLN " " C  " "    " 6 0 0 0 808080  "C198"  1 1 7 ""  1 ""  <> 0 0 0 198 198 1 0 432 0 <> <> 0 198 198 <> "CCD match"  <> 1 0.95 304 <> <> <> <> <> <> <> <>
  199 3 -20.160489 8.409347 -19.630519 43 Q "A" 24 -0.12000 -0.12000 "GLN " " CB " "    " 6 0 0 0 808080  "C199"  1 1 7 ""  1 ""  <> 0 0 0 199 199 1 0 433 2 <> <> 0 199 199 <> "CCD match"  <> 1 0.95 305 <> <> <> <> <> <> <> <>
  200 15 -18.958064 5.488690 -20.318876 43 Q "A" 70 -0.50000 -0.50000 "GLN " " O  " "    " 8 0 0 0 FF2E2E  "O200"  1 1 7 ""  1 ""  <> 0 0 0 200 200 1 0 434 0 <> <> 0 200 200 <> "CCD match"  <> 1 0.95 306 <> <> <> <> <> <> <> <>
  201 3 -21.183337 9.457105 -20.123903 43 Q "A" 24 -0.12000 -0.12000 "GLN " " CG " "    " 6 0 0 0 808080  "C201"  1 1 7 ""  1 ""  <> 0 0 0 201 201 1 0 435 2 <> <> 0 201 201 <> "CCD match"  <> 1 0.95 307 <> <> <> <> <> <> <> <>
  202 2 -20.894822 10.974060 -19.911340 43 Q "A" 24 0.50000 0.50000 "GLN " " CD " "    " 6 0 0 0 808080  "C202"  1 1 7 "%UT"  13 ""  <> 0 0 0 202 202 1 0 436 0 <> <> 0 202 202 <> "CCD match"  <> 1 0.95 308 0.137244494833198 "No Flip"  <> <> <> <> <> <>
  203 25 -21.495162 11.879749 -20.639457 43 Q "A" 38 -0.76000 -0.76000 "GLN " " NE2" "    " 7 0 0 0 2E2EFF  "N203"  1 1 7 ""  1 ""  <> 0 0 0 203 203 1 0 437 2 <> <> 0 203 203 <> "CCD match"  <> 1 0.95 309 <> <> <> <> <> <> <> <>
  204 15 -20.114858 11.365517 -18.967453 43 Q "A" 70 -0.50000 -0.50000 "GLN " " OE1" "    " 8 0 0 0 FF2E2E  "O204"  1 1 7 ""  1 ""  <> 0 0 0 204 204 1 0 438 0 <> <> 0 204 204 <> "CCD match"  <> 1 0.95 310 <> <> <> <> <> <> <> <>
  205 25 -19.390096 5.543904 -18.052915 44 L "A" 38 -0.50000 -0.50000 "LEU " " N  " "    " 7 0 0 0 2E2EFF  "N205"  1 1 7 ""  1 ""  <> 0 0 0 205 205 1 0 447 1 <> <> 0 205 205 <> "CCD match"  <> 1 0.95 311 <> <> <> <> <> <> <> <>
  206 3 -18.645923 4.353565 -17.728357 44 L "A" 24 0.14000 0.14000 "LEU " " CA " "    " 6 0 0 0 808080  "C206"  1 1 -1107 "%RT%RN"  2 ""  FF5A00  0 0 0 206 206 1 0 448 1 <> <> 0 206 206 <> "CCD match"  <> 1 0.95 312 <> <> <> <> <> <> <> <>
  207 2 -19.297986 3.120733 -18.427610 44 L "A" 24 0.50000 0.50000 "LEU " " C  " "    " 6 0 0 0 808080  "C207"  1 1 7 ""  1 ""  <> 0 0 0 207 207 1 0 449 0 <> <> 0 207 207 <> "CCD match"  <> 1 0.95 313 <> <> <> <> <> <> <> <>
  208 3 -18.474292 4.311284 -16.205020 44 L "A" 24 -0.12000 -0.12000 "LEU " " CB " "    " 6 0 0 0 808080  "C208"  1 1 7 ""  1 ""  <> 0 0 0 208 208 1 0 450 2 <> <> 0 208 208 <> "CCD match"  <> 1 0.95 314 <> <> <> <> <> <> <> <>
  209 15 -18.709491 2.517738 -19.363615 44 L "A" 70 -0.50000 -0.50000 "LEU " " O  " "    " 8 0 0 0 FF2E2E  "O209"  1 1 7 ""  1 ""  <> 0 0 0 209 209 1 0 451 0 <> <> 0 209 209 <> "CCD match"  <> 1 0.95 315 <> <> <> <> <> <> <> <>
  210 3 -17.898732 3.150167 -15.518247 44 L "A" 24 -0.06000 -0.06000 "LEU " " CG " "    " 6 0 0 0 808080  "C210"  1 1 7 ""  1 ""  <> 0 0 0 210 210 1 0 452 1 <> <> 0 210 210 <> "CCD match"  <> 1 0.95 316 <> <> <> <> <> <> <> <>
  211 3 -16.368665 3.247503 -15.515297 44 L "A" 24 -0.18000 -0.18000 "LEU " " CD1" "    " 6 0 0 0 808080  "C211"  1 1 7 ""  1 ""  <> 0 0 0 211 211 1 0 453 3 <> <> 0 211 211 <> "CCD match"  <> 1 0.95 317 <> <> <> <> <> <> <> <>
  212 3 -18.255420 3.010021 -13.966725 44 L "A" 24 -0.18000 -0.18000 "LEU " " CD2" "    " 6 0 0 0 808080  "C212"  1 1 7 ""  1 ""  <> 0 0 0 212 212 1 0 454 3 <> <> 0 212 212 <> "CCD match"  <> 1 0.95 318 <> <> <> <> <> <> <> <>
  213 25 -20.506818 2.683563 -18.037544 45 I "A" 38 -0.50000 -0.50000 "ILE " " N  " "    " 7 0 0 0 2E2EFF  "N213"  1 1 7 ""  1 ""  <> 0 0 0 213 213 1 0 466 1 <> <> 0 213 213 <> "CCD match"  <> 1 0.94 319 <> <> <> <> <> <> <> <>
  214 3 -21.207496 1.489104 -18.516244 45 I "A" 24 0.14000 0.14000 "ILE " " CA " "    " 6 0 0 0 808080  "C214"  1 1 -1107 "%RT%RN"  2 ""  FF5A00  0 0 0 214 214 1 0 467 1 <> <> 0 214 214 <> "CCD match"  <> 1 0.94 320 <> <> <> <> <> <> <> <>
  215 2 -21.302726 1.369429 -20.085306 45 I "A" 24 0.50000 0.50000 "ILE " " C  " "    " 6 0 0 0 808080  "C215"  1 1 7 ""  1 ""  <> 0 0 0 215 215 1 0 468 0 <> <> 0 215 215 <> "CCD match"  <> 1 0.94 321 <> <> <> <> <> <> <> <>
  216 3 -22.664874 1.534567 -17.885776 45 I "A" 24 -0.06000 -0.06000 "ILE " " CB " "    " 6 0 0 0 808080  "C216"  1 1 7 ""  1 ""  <> 0 0 0 216 216 1 0 469 1 <> <> 0 216 216 <> "CCD match"  <> 1 0.94 322 <> <> <> <> <> <> <> <>
  217 15 -20.988202 0.267726 -20.637807 45 I "A" 70 -0.50000 -0.50000 "ILE " " O  " "    " 8 0 0 0 FF2E2E  "O217"  1 1 7 ""  1 ""  <> 0 0 0 217 217 1 0 470 0 <> <> 0 217 217 <> "CCD match"  <> 1 0.94 323 <> <> <> <> <> <> <> <>
  218 3 -22.621637 1.431076 -16.349020 45 I "A" 24 -0.12000 -0.12000 "ILE " " CG1" "    " 6 0 0 0 808080  "C218"  1 1 7 ""  1 ""  <> 0 0 0 218 218 1 0 471 2 <> <> 0 218 218 <> "CCD match"  <> 1 0.94 324 <> <> <> <> <> <> <> <>
  219 3 -23.615455 0.425642 -18.495304 45 I "A" 24 -0.18000 -0.18000 "ILE " " CG2" "    " 6 0 0 0 808080  "C219"  1 1 7 ""  1 ""  <> 0 0 0 219 219 1 0 472 3 <> <> 0 219 219 <> "CCD match"  <> 1 0.94 325 <> <> <> <> <> <> <> <>
  220 3 -23.993789 1.851810 -15.746969 45 I "A" 24 -0.18000 -0.18000 "ILE " " CD1" "    " 6 0 0 0 808080  "C220"  1 1 7 ""  1 ""  <> 0 0 0 220 220 1 0 473 3 <> <> 0 220 220 <> "CCD match"  <> 1 0.94 326 <> <> <> <> <> <> <> <>
  221 25 -21.428933 2.498396 -20.787853 46 K "A" 38 -0.50000 -0.50000 "LYS " " N  " "    " 7 0 0 0 2E2EFF  "N221"  1 1 7 ""  1 ""  <> 0 0 0 221 221 1 0 485 1 <> <> 0 221 221 <> "CCD match"  <> 1 0.95 327 <> <> <> <> <> <> <> <>
  222 3 -21.329671 2.572155 -22.253028 46 K "A" 24 0.14000 0.14000 "LYS " " CA " "    " 6 0 0 0 808080  "C222"  1 1 -1107 "%RT%RN"  2 ""  FF5A00  0 0 0 222 222 1 0 486 1 <> <> 0 222 222 <> "CCD match"  <> 1 0.95 328 <> <> <> <> <> <> <> <>
  223 2 -20.001558 1.965957 -22.792818 46 K "A" 24 0.50000 0.50000 "LYS " " C  " "    " 6 0 0 0 808080  "C223"  1 1 7 ""  1 ""  <> 0 0 0 223 223 1 0 487 0 <> <> 0 223 223 <> "CCD match"  <> 1 0.95 329 <> <> <> <> <> <> <> <>
  224 3 -21.435428 4.061375 -22.764118 46 K "A" 24 -0.12000 -0.12000 "LYS " " CB " "    " 6 0 0 0 808080  "C224"  1 1 7 ""  1 ""  <> 0 0 0 224 224 1 0 488 2 <> <> 0 224 224 <> "CCD match"  <> 1 0.95 330 <> <> <> <> <> <> <> <>
  225 15 -19.980672 1.231011 -23.771959 46 K "A" 70 -0.50000 -0.50000 "LYS " " O  " "    " 8 0 0 0 FF2E2E  "O225"  1 1 7 ""  1 ""  <> 0 0 0 225 225 1 0 489 0 <> <> 0 225 225 <> "CCD match"  <> 1 0.95 331 <> <> <> <> <> <> <> <>
  226 3 -21.303825 4.100719 -24.301090 46 K "A" 24 -0.12000 -0.12000 "LYS " " CG " "    " 6 0 0 0 808080  "C226"  1 1 7 ""  1 ""  <> 0 0 0 226 226 1 0 490 2 <> <> 0 226 226 <> "CCD match"  <> 1 0.95 332 <> <> <> <> <> <> <> <>
  227 3 -21.635318 5.478434 -24.828859 46 K "A" 24 -0.12000 -0.12000 "LYS " " CD " "    " 6 0 0 0 808080  "C227"  1 1 7 ""  1 ""  <> 0 0 0 227 227 1 0 491 2 <> <> 0 227 227 <> "CCD match"  <> 1 0.95 333 <> <> <> <> <> <> <> <>
  228 3 -20.844239 5.972165 -26.107496 46 K "A" 24 0.19000 0.19000 "LYS " " CE " "    " 6 0 0 0 808080  "C228"  1 1 7 ""  1 ""  <> 0 0 0 228 228 1 0 492 2 <> <> 0 228 228 <> "CCD match"  <> 1 0.95 334 <> <> <> <> <> <> <> <>
  229 32 -20.880655 4.964117 -27.177915 46 K "A" 38 -0.30000 -0.30000 "LYS " " NZ " "    " 7 1 0 0 2E2EFF  "N229"  1 1 7 "%UT"  13 ""  <> 0 0 0 229 229 1 0 493 3 <> <> 0 229 229 <> "CCD match"  <> 1 0.95 335 <> <> <> <> <> <> <> <>
  230 25 -18.914523 2.256006 -22.106887 47 R "A" 38 -0.50000 -0.50000 "ARG " " N  " "    " 7 0 0 0 2E2EFF  "N230"  1 1 7 ""  1 ""  <> 0 0 0 230 230 1 0 507 1 <> <> 0 230 230 <> "CCD match"  <> 1 0.95 336 <> <> <> <> <> <> <> <>
  231 3 -17.616224 1.612630 -22.284822 47 R "A" 24 0.14000 0.14000 "ARG " " CA " "    " 6 0 0 0 808080  "C231"  1 1 -1107 "%RT%RN"  2 ""  FF5A00  0 0 0 231 231 1 0 508 1 <> <> 0 231 231 <> "CCD match"  <> 1 0.95 337 <> <> <> <> <> <> <> <>
  232 2 -17.409303 0.165202 -21.813119 47 R "A" 24 0.50000 0.50000 "ARG " " C  " "    " 6 0 0 0 808080  "C232"  1 1 7 ""  1 ""  <> 0 0 0 232 232 1 0 509 0 <> <> 0 232 232 <> "CCD match"  <> 1 0.95 338 <> <> <> <> <> <> <> <>
  233 3 -16.444493 2.498629 -21.823885 47 R "A" 24 -0.12000 -0.12000 "ARG " " CB " "    " 6 0 0 0 808080  "C233"  1 1 7 ""  1 ""  <> 0 0 0 233 233 1 0 510 2 <> <> 0 233 233 <> "CCD match"  <> 1 0.95 339 <> <> <> <> <> <> <> <>
  234 15 -16.515048 -0.534360 -22.315576 47 R "A" 70 -0.50000 -0.50000 "ARG " " O  " "    " 8 0 0 0 FF2E2E  "O234"  1 1 7 ""  1 ""  <> 0 0 0 234 234 1 0 511 0 <> <> 0 234 234 <> "CCD match"  <> 1 0.95 340 <> <> <> <> <> <> <> <>
  235 3 -16.432410 4.002296 -22.405260 47 R "A" 24 -0.05000 -0.05000 "ARG " " CG " "    " 6 0 0 0 808080  "C235"  1 1 7 ""  1 ""  <> 0 0 0 235 235 1 0 512 2 <> <> 0 235 235 <> "CCD match"  <> 1 0.95 341 <> <> <> <> <> <> <> <>
  236 3 -16.552964 4.051456 -23.898376 47 R "A" 24 0.19000 0.19000 "ARG " " CD " "    " 6 0 0 0 808080  "C236"  1 1 7 ""  1 ""  <> 0 0 0 236 236 1 0 513 2 <> <> 0 236 236 <> "CCD match"  <> 1 0.95 342 <> <> <> <> <> <> <> <>
  237 25 -16.233354 5.358127 -24.451688 47 R "A" 38 -0.69997 -0.69997 "ARG " " NE " "    " 7 0 0 0 2E2EFF  "N237"  1 1 7 ""  1 ""  <> 0 0 0 237 237 1 0 514 1 <> <> 0 237 237 <> "CCD match"  <> 1 0.95 343 <> <> <> <> <> <> <> <>
  238 25 -15.737036 4.663913 -26.665697 47 R "A" 38 -0.79997 -0.79997 "ARG " " NH1" "    " 7 0 0 0 2E2EFF  "N238"  1 1 7 ""  1 ""  <> 0 0 0 238 238 1 0 515 2 <> <> 0 238 238 <> "CCD match"  <> 1 0.95 344 <> <> <> <> <> <> <> <>
  239 31 -15.575173 6.921679 -25.984571 47 R "A" 38 -0.79997 -0.79997 "ARG " " NH2" "    " 7 1 0 0 2E2EFF  "N239"  1 1 7 ""  1 ""  <> 0 0 0 239 239 1 0 516 2 <> <> 0 239 239 <> "CCD match"  <> 1 0.95 345 <> <> <> <> <> <> <> <>
  240 2 -15.859175 5.616347 -25.712349 47 R "A" 24 0.63990 0.63990 "ARG " " CZ " "    " 6 0 0 0 808080  "C240"  1 1 7 ""  1 ""  <> 0 0 0 240 240 1 0 517 0 <> <> 0 240 240 <> "CCD match"  <> 1 0.95 346 <> <> <> <> <> <> <> <>
  241 25 -18.216565 -0.290262 -20.849886 48 M "A" 38 -0.50000 -0.50000 "MET " " N  " "    " 7 0 0 0 2E2EFF  "N241"  1 1 7 ""  1 ""  <> 0 0 0 241 241 1 0 531 1 <> <> 0 241 241 <> "CCD match"  <> 1 0.94 347 <> <> <> <> <> <> <> <>
  242 3 -18.235831 -1.673026 -20.417751 48 M "A" 24 0.14000 0.14000 "MET " " CA " "    " 6 0 0 0 808080  "C242"  1 1 -1107 "%RT%RN"  2 ""  FF5A00  0 0 0 242 242 1 0 532 1 <> <> 0 242 242 <> "CCD match"  <> 1 0.94 348 <> <> <> <> <> <> <> <>
  243 2 -18.919862 -2.579813 -21.419738 48 M "A" 24 0.50000 0.50000 "MET " " C  " "    " 6 0 0 0 808080  "C243"  1 1 7 ""  1 ""  <> 0 0 0 243 243 1 0 533 0 <> <> 0 243 243 <> "CCD match"  <> 1 0.94 349 <> <> <> <> <> <> <> <>
  244 3 -18.699865 -1.953912 -18.958471 48 M "A" 24 -0.12000 -0.12000 "MET " " CB " "    " 6 0 0 0 808080  "C244"  1 1 7 ""  1 ""  <> 0 0 0 244 244 1 0 534 2 <> <> 0 244 244 <> "CCD match"  <> 1 0.94 350 <> <> <> <> <> <> <> <>
  245 15 -18.214692 -3.428763 -21.987020 48 M "A" 70 -0.50000 -0.50000 "MET " " O  " "    " 8 0 0 0 FF2E2E  "O245"  1 1 7 ""  1 ""  <> 0 0 0 245 245 1 0 535 0 <> <> 0 245 245 <> "CCD match"  <> 1 0.94 351 <> <> <> <> <> <> <> <>
  246 3 -17.911349 -1.162712 -17.873466 48 M "A" 24 0.00020 0.00020 "MET " " CG " "    " 6 0 0 0 808080  "C246"  1 1 7 ""  1 ""  <> 0 0 0 246 246 1 0 536 2 <> <> 0 246 246 <> "CCD match"  <> 1 0.94 352 <> <> <> <> <> <> <> <>
  247 49 -18.205604 -1.623998 -16.208227 48 M "A" 143 -0.24040 -0.24040 "MET " " SD " "    " 16 0 0 0 FFFF6B  "S247"  1 1 7 ""  1 ""  <> 0 0 0 247 247 1 0 537 0 <> <> 0 247 247 <> "CCD match"  <> 1 0.94 353 <> <> <> <> <> <> <> <>
  248 3 -16.956182 -2.985101 -16.055515 48 M "A" 24 -0.05980 -0.05980 "MET " " CE " "    " 6 0 0 0 808080  "C248"  1 1 7 ""  1 ""  <> 0 0 0 248 248 1 0 538 3 <> <> 0 248 248 <> "CCD match"  <> 1 0.94 354 <> <> <> <> <> <> <> <>
  249 25 -20.172668 -2.182283 -21.804534 49 D "A" 38 -0.50000 -0.50000 "ASP " " N  " "    " 7 0 0 0 2E2EFF  "N249"  1 1 7 ""  1 ""  <> 0 0 0 249 249 1 0 548 1 <> <> 0 249 249 <> "CCD match"  <> 1 0.94 355 <> <> <> <> <> <> <> <>
  250 3 -20.918794 -2.879785 -22.831743 49 D "A" 24 0.14000 0.14000 "ASP " " CA " "    " 6 0 0 0 808080  "C250"  1 1 -1107 "%RT%RN"  2 ""  FF5A00  0 0 0 250 250 1 0 549 1 <> <> 0 250 250 <> "CCD match"  <> 1 0.94 356 <> <> <> <> <> <> <> <>
  251 2 -20.186952 -3.007447 -24.204361 49 D "A" 24 0.50000 0.50000 "ASP " " C  " "    " 6 0 0 0 808080  "C251"  1 1 7 ""  1 ""  <> 0 0 0 251 251 1 0 550 0 <> <> 0 251 251 <> "CCD match"  <> 1 0.94 357 <> <> <> <> <> <> <> <>
  252 3 -22.355605 -2.155162 -23.003927 49 D "A" 24 -0.22000 -0.22000 "ASP " " CB " "    " 6 0 0 0 808080  "C252"  1 1 7 ""  1 ""  <> 0 0 0 252 252 1 0 551 2 <> <> 0 252 252 <> "CCD match"  <> 1 0.94 358 <> <> <> <> <> <> <> <>
  253 15 -20.112712 -4.056112 -24.672357 49 D "A" 70 -0.50000 -0.50000 "ASP " " O  " "    " 8 0 0 0 FF2E2E  "O253"  1 1 7 ""  1 ""  <> 0 0 0 253 253 1 0 552 0 <> <> 0 253 253 <> "CCD match"  <> 1 0.94 359 <> <> <> <> <> <> <> <>
  254 2 -23.344398 -2.813971 -23.990768 49 D "A" 24 0.70000 0.70000 "ASP " " CG " "    " 6 0 0 0 808080  "C254"  1 1 7 "%UT"  13 ""  <> 0 0 0 254 254 1 0 553 0 <> <> 0 254 254 <> "CCD match"  <> 1 0.94 360 10 <> <> <> <> <> <> <>
  255 15 -24.195495 -2.052102 -24.480985 49 D "A" 70 -0.80000 -0.80000 "ASP " " OD1" "    " 8 0 0 0 FF2E2E  "O255"  1 1 7 ""  1 ""  <> 0 0 0 255 255 1 0 554 0 <> <> 0 255 255 <> "CCD match"  <> 1 0.94 361 <> <> <> <> <> <> <> <>
  256 18 -23.236751 -4.053395 -24.256801 49 D "A" 70 -0.80000 -0.80000 "ASP " " OD2" "    " 8 -1 0 0 FF2E2E  "O256"  1 1 7 ""  1 ""  <> 0 0 0 256 256 1 0 555 0 <> <> 0 256 256 <> "CCD match"  <> 1 0.94 362 <> <> <> <> <> <> <> <>
  257 25 -19.499881 -1.944667 -24.593284 50 E "A" 38 -0.50000 -0.50000 "GLU " " N  " "    " 7 0 0 0 2E2EFF  "N257"  1 1 7 ""  1 ""  <> 0 0 0 257 257 1 0 560 1 <> <> 0 257 257 <> "CCD match"  <> 1 0.94 363 <> <> <> <> <> <> <> <>
  258 3 -18.794742 -1.888764 -25.831314 50 E "A" 24 0.14000 0.14000 "GLU " " CA " "    " 6 0 0 0 808080  "C258"  1 1 -1107 "%RT%RN"  2 ""  FF5A00  0 0 0 258 258 1 0 561 1 <> <> 0 258 258 <> "CCD match"  <> 1 0.94 364 <> <> <> <> <> <> <> <>
  259 2 -17.440427 -2.654085 -25.848156 50 E "A" 24 0.50000 0.50000 "GLU " " C  " "    " 6 0 0 0 808080  "C259"  1 1 7 ""  1 ""  <> 0 0 0 259 259 1 0 562 0 <> <> 0 259 259 <> "CCD match"  <> 1 0.94 365 <> <> <> <> <> <> <> <>
  260 3 -18.636785 -0.390104 -26.263687 50 E "A" 24 -0.12000 -0.12000 "GLU " " CB " "    " 6 0 0 0 808080  "C260"  1 1 7 ""  1 ""  <> 0 0 0 260 260 1 0 563 2 <> <> 0 260 260 <> "CCD match"  <> 1 0.94 366 <> <> <> <> <> <> <> <>
  261 15 -16.682847 -2.601123 -26.866199 50 E "A" 70 -0.50000 -0.50000 "GLU " " O  " "    " 8 0 0 0 FF2E2E  "O261"  1 1 7 ""  1 ""  <> 0 0 0 261 261 1 0 564 0 <> <> 0 261 261 <> "CCD match"  <> 1 0.94 367 <> <> <> <> <> <> <> <>
  262 3 -19.965528 0.178605 -26.746421 50 E "A" 24 -0.22000 -0.22000 "GLU " " CG " "    " 6 0 0 0 808080  "C262"  1 1 7 ""  1 ""  <> 0 0 0 262 262 1 0 565 2 <> <> 0 262 262 <> "CCD match"  <> 1 0.94 368 <> <> <> <> <> <> <> <>
  263 2 -20.084731 1.700586 -26.992647 50 E "A" 24 0.70000 0.70000 "GLU " " CD " "    " 6 0 0 0 808080  "C263"  1 1 7 "%UT"  13 ""  <> 0 0 0 263 263 1 0 566 0 <> <> 0 263 263 <> "CCD match"  <> 1 0.94 369 10 <> <> <> <> <> <> <>
  264 15 -21.236823 2.087423 -27.104156 50 E "A" 70 -0.80000 -0.80000 "GLU " " OE1" "    " 8 0 0 0 FF2E2E  "O264"  1 1 7 ""  1 ""  <> 0 0 0 264 264 1 0 567 0 <> <> 0 264 264 <> "CCD match"  <> 1 0.94 370 <> <> <> <> <> <> <> <>
  265 18 -19.009494 2.383879 -27.157981 50 E "A" 70 -0.80000 -0.80000 "GLU " " OE2" "    " 8 -1 0 0 FF2E2E  "O265"  1 1 7 ""  1 ""  <> 0 0 0 265 265 1 0 568 0 <> <> 0 265 265 <> "CCD match"  <> 1 0.94 371 <> <> <> <> <> <> <> <>
  266 25 -17.170230 -3.320274 -24.687982 51 N "A" 38 -0.50000 -0.50000 "ASN " " N  " "    " 7 0 0 0 2E2EFF  "N266"  0 1 7 ""  1 ""  <> 0 0 0 266 266 1 0 575 1 <> <> 0 266 266 <> "CCD match"  <> 1 0.94 372 <> <> <> <> <> <> <> <>
  267 3 -16.073631 -4.231279 -24.459734 51 N "A" 24 0.14000 0.14000 "ASN " " CA " "    " 6 0 0 0 808080  "C267"  0 1 -1107 "%RT%RN"  2 ""  FF5A00  0 0 0 267 267 1 0 576 1 <> <> 0 267 267 <> "CCD match"  <> 1 0.94 373 <> <> <> <> <> <> <> <>
  268 2 -16.561855 -5.585825 -23.756816 51 N "A" 24 0.50000 0.50000 "ASN " " C  " "    " 6 0 0 0 808080  "C268"  0 1 7 ""  1 ""  <> 0 0 0 268 268 1 0 577 0 <> <> 0 268 268 <> "CCD match"  <> 1 0.94 374 <> <> <> <> <> <> <> <>
  269 3 -15.042000 -3.531180 -23.601064 51 N "A" 24 -0.12000 -0.12000 "ASN " " CB " "    " 6 0 0 0 808080  "C269"  0 1 7 ""  1 ""  <> 0 0 0 269 269 1 0 578 2 <> <> 0 269 269 <> "CCD match"  <> 1 0.94 375 <> <> <> <> <> <> <> <>
  270 15 -15.705339 -6.385567 -23.286142 51 N "A" 70 -0.50000 -0.50000 "ASN " " O  " "    " 8 0 0 0 FF2E2E  "O270"  0 1 7 ""  1 ""  <> 0 0 0 270 270 1 0 579 0 <> <> 0 270 270 <> "CCD match"  <> 1 0.94 376 <> <> <> <> <> <> <> <>
  271 2 -14.096312 -2.663217 -24.409782 51 N "A" 24 0.50000 0.50000 "ASN " " CG " "    " 6 0 0 0 808080  "C271"  0 1 7 "%UT"  13 ""  <> 0 0 0 271 271 1 0 580 0 <> <> 0 271 271 <> "CCD match"  <> 1 0.94 377 1.0462402486488 "No Flip"  <> <> <> <> <> <>
  272 25 -14.018837 -1.425143 -23.895662 51 N "A" 38 -0.76000 -0.76000 "ASN " " ND2" "    " 7 0 0 0 2E2EFF  "N272"  0 1 7 ""  1 ""  <> 0 0 0 272 272 1 0 581 2 <> <> 0 272 272 <> "CCD match"  <> 1 0.94 378 <> <> <> <> <> <> <> <>
  273 15 -13.478166 -2.976585 -25.422195 51 N "A" 70 -0.50000 -0.50000 "ASN " " OD1" "    " 8 0 0 0 FF2E2E  "O273"  0 1 7 ""  1 ""  <> 0 0 0 273 273 1 0 582 0 <> <> 0 273 273 <> "CCD match"  <> 1 0.94 379 <> <> <> <> <> <> <> <>
  274 25 -17.850768 -5.791789 -23.686239 52 N "A" 38 -0.50000 -0.50000 "ASN " " N  " "    " 7 0 0 0 2E2EFF  "N274"  0 1 7 ""  1 ""  <> 0 0 0 274 274 1 0 589 1 <> <> 0 274 274 <> "CCD match"  <> 1 0.92 380 <> <> <> <> <> <> <> <>
  275 3 -18.537299 -6.969154 -23.040132 52 N "A" 24 0.14000 0.14000 "ASN " " CA " "    " 6 0 0 0 808080  "C275"  0 1 -1107 "%RT%RN"  2 ""  FF5A00  0 0 0 275 275 1 0 590 1 <> <> 0 275 275 <> "CCD match"  <> 1 0.92 381 <> <> <> <> <> <> <> <>
  276 2 -18.168878 -7.328186 -21.545654 52 N "A" 24 0.50000 0.50000 "ASN " " C  " "    " 6 0 0 0 808080  "C276"  0 1 7 ""  1 ""  <> 0 0 0 276 276 1 0 591 0 <> <> 0 276 276 <> "CCD match"  <> 1 0.92 382 <> <> <> <> <> <> <> <>
  277 3 -18.406726 -8.333529 -23.946043 52 N "A" 24 -0.12000 -0.12000 "ASN " " CB " "    " 6 0 0 0 808080  "C277"  0 1 7 ""  1 ""  <> 0 0 0 277 277 1 0 592 2 <> <> 0 277 277 <> "CCD match"  <> 1 0.92 383 <> <> <> <> <> <> <> <>
  278 15 -18.533212 -8.463945 -21.083921 52 N "A" 70 -0.50000 -0.50000 "ASN " " O  " "    " 8 0 0 0 FF2E2E  "O278"  0 1 7 ""  1 ""  <> 0 0 0 278 278 1 0 593 0 <> <> 0 278 278 <> "CCD match"  <> 1 0.92 384 <> <> <> <> <> <> <> <>
  279 2 -18.851791 -8.212384 -25.361383 52 N "A" 24 0.50000 0.50000 "ASN " " CG " "    " 6 0 0 0 808080  "C279"  0 1 7 "%UT"  13 ""  <> 0 0 0 279 279 1 0 594 0 <> <> 0 279 279 <> "CCD match"  <> 1 0.92 385 0.0797704269359945 "No Flip"  <> <> <> <> <> <>
  280 25 -18.349557 -9.062126 -26.227745 52 N "A" 38 -0.76000 -0.76000 "ASN " " ND2" "    " 7 0 0 0 2E2EFF  "N280"  0 1 7 ""  1 ""  <> 0 0 0 280 280 1 0 595 2 <> <> 0 280 280 <> "CCD match"  <> 1 0.92 386 <> <> <> <> <> <> <> <>
  281 15 -19.655721 -7.350825 -25.652858 52 N "A" 70 -0.50000 -0.50000 "ASN " " OD1" "    " 8 0 0 0 FF2E2E  "O281"  0 1 7 ""  1 ""  <> 0 0 0 281 281 1 0 596 0 <> <> 0 281 281 <> "CCD match"  <> 1 0.92 387 <> <> <> <> <> <> <> <>
  282 25 -17.469838 -6.371542 -20.874130 53 I "A" 38 -0.50000 -0.50000 "ILE " " N  " "    " 7 0 0 0 2E2EFF  "N282"  0 1 7 ""  1 ""  <> 0 0 0 282 282 1 0 603 1 <> <> 0 282 282 <> "CCD match"  <> 1 0.92 388 <> <> <> <> <> <> <> <>
  283 3 -16.838340 -6.418320 -19.572582 53 I "A" 24 0.14000 0.14000 "ILE " " CA " "    " 6 0 0 0 808080  "C283"  0 1 -1107 "%RT%RN"  2 ""  FF5A00  0 0 0 283 283 1 0 604 1 <> <> 0 283 283 <> "CCD match"  <> 1 0.92 389 <> <> <> <> <> <> <> <>
  284 2 -17.847820 -6.807001 -18.478632 53 I "A" 24 0.50000 0.50000 "ILE " " C  " "    " 6 0 0 0 808080  "C284"  0 1 7 ""  1 ""  <> 0 0 0 284 284 1 0 605 0 <> <> 0 284 284 <> "CCD match"  <> 1 0.92 390 <> <> <> <> <> <> <> <>
  285 3 -16.063312 -5.097308 -19.209777 53 I "A" 24 -0.06000 -0.06000 "ILE " " CB " "    " 6 0 0 0 808080  "C285"  0 1 7 ""  1 ""  <> 0 0 0 285 285 1 0 606 1 <> <> 0 285 285 <> "CCD match"  <> 1 0.92 391 <> <> <> <> <> <> <> <>
  286 15 -18.959121 -6.287980 -18.460607 53 I "A" 70 -0.50000 -0.50000 "ILE " " O  " "    " 8 0 0 0 FF2E2E  "O286"  0 1 7 ""  1 ""  <> 0 0 0 286 286 1 0 607 0 <> <> 0 286 286 <> "CCD match"  <> 1 0.92 392 <> <> <> <> <> <> <> <>
  287 3 -14.992144 -4.772500 -20.263563 53 I "A" 24 -0.12000 -0.12000 "ILE " " CG1" "    " 6 0 0 0 808080  "C287"  0 1 7 ""  1 ""  <> 0 0 0 287 287 1 0 608 2 <> <> 0 287 287 <> "CCD match"  <> 1 0.92 393 <> <> <> <> <> <> <> <>
  288 3 -15.214000 -5.308963 -17.919950 53 I "A" 24 -0.18000 -0.18000 "ILE " " CG2" "    " 6 0 0 0 808080  "C288"  0 1 7 ""  1 ""  <> 0 0 0 288 288 1 0 609 3 <> <> 0 288 288 <> "CCD match"  <> 1 0.92 394 <> <> <> <> <> <> <> <>
  289 3 -14.373219 -3.441037 -20.032337 53 I "A" 24 -0.18000 -0.18000 "ILE " " CD1" "    " 6 0 0 0 808080  "C289"  0 1 7 ""  1 ""  <> 0 0 0 289 289 1 0 610 3 <> <> 0 289 289 <> "CCD match"  <> 1 0.92 395 <> <> <> <> <> <> <> <>
  290 25 -17.567296 -7.845653 -17.708187 54 P "A" 38 -0.14000 -0.14000 "PRO " " N  " "    " 7 0 0 0 2E2EFF  "N290"  0 1 7 ""  1 ""  <> 0 0 0 290 290 1 0 622 0 <> <> 0 290 290 <> "CCD match"  <> 1 0.91 396 <> <> <> <> <> <> <> <>
  291 3 -18.571361 -8.607481 -17.043190 54 P "A" 24 0.01000 0.01000 "PRO " " CA " "    " 6 0 0 0 808080  "C291"  0 1 -1107 "%RT%RN"  2 ""  FF5A00  0 0 0 291 291 1 0 623 1 <> <> 0 291 291 <> "CCD match"  <> 1 0.91 397 <> <> <> <> <> <> <> <>
  292 2 -19.148286 -7.832738 -15.820366 54 P "A" 24 0.50000 0.50000 "PRO " " C  " "    " 6 0 0 0 808080  "C292"  0 1 7 ""  1 ""  <> 0 0 0 292 292 1 0 624 0 <> <> 0 292 292 <> "CCD match"  <> 1 0.91 398 <> <> <> <> <> <> <> <>
  293 3 -17.776698 -9.836947 -16.511137 54 P "A" 24 -0.12000 -0.12000 "PRO " " CB " "    " 6 0 0 0 808080  "C293"  0 1 7 ""  1 ""  <> 0 0 0 293 293 1 0 625 2 <> <> 0 293 293 <> "CCD match"  <> 1 0.91 399 <> <> <> <> <> <> <> <>
  294 15 -18.385333 -7.388780 -14.938345 54 P "A" 70 -0.50000 -0.50000 "PRO " " O  " "    " 8 0 0 0 FF2E2E  "O294"  0 1 7 ""  1 ""  <> 0 0 0 294 294 1 0 626 0 <> <> 0 294 294 <> "CCD match"  <> 1 0.91 400 <> <> <> <> <> <> <> <>
  295 3 -16.244153 -9.421394 -16.451021 54 P "A" 24 -0.12000 -0.12000 "PRO " " CG " "    " 6 0 0 0 808080  "C295"  0 1 7 ""  1 ""  <> 0 0 0 295 295 1 0 627 2 <> <> 0 295 295 <> "CCD match"  <> 1 0.91 401 <> <> <> <> <> <> <> <>
  296 3 -16.206821 -8.463356 -17.596712 54 P "A" 24 -0.05000 -0.05000 "PRO " " CD " "    " 6 0 0 0 808080  "C296"  0 1 7 ""  1 ""  <> 0 0 0 296 296 1 0 628 2 <> <> 0 296 296 <> "CCD match"  <> 1 0.91 402 <> <> <> <> <> <> <> <>
  297 25 -20.490277 -7.608696 -15.749817 55 D "A" 38 -0.50000 -0.50000 "ASP " " N  " "    " 7 0 0 0 2E2EFF  "N297"  0 1 7 ""  1 ""  <> 0 0 0 297 297 1 0 636 1 <> <> 0 297 297 <> "CCD match"  <> 1 0.92 403 <> <> <> <> <> <> <> <>
  298 3 -21.226037 -6.865387 -14.657966 55 D "A" 24 0.14000 0.14000 "ASP " " CA " "    " 6 0 0 0 808080  "C298"  0 1 -1107 "%RT%RN"  2 ""  FF5A00  0 0 0 298 298 1 0 637 1 <> <> 0 298 298 <> "CCD match"  <> 1 0.92 404 <> <> <> <> <> <> <> <>
  299 2 -20.854306 -7.294452 -13.189677 55 D "A" 24 0.50000 0.50000 "ASP " " C  " "    " 6 0 0 0 808080  "C299"  0 1 7 ""  1 ""  <> 0 0 0 299 299 1 0 638 0 <> <> 0 299 299 <> "CCD match"  <> 1 0.92 405 <> <> <> <> <> <> <> <>
  300 3 -22.800395 -7.074581 -14.763065 55 D "A" 24 -0.22000 -0.22000 "ASP " " CB " "    " 6 0 0 0 808080  "C300"  0 1 7 ""  1 ""  <> 0 0 0 300 300 1 0 639 2 <> <> 0 300 300 <> "CCD match"  <> 1 0.92 406 <> <> <> <> <> <> <> <>
  301 15 -20.860095 -8.483456 -13.029048 55 D "A" 70 -0.50000 -0.50000 "ASP " " O  " "    " 8 0 0 0 FF2E2E  "O301"  0 1 7 ""  1 ""  <> 0 0 0 301 301 1 0 640 0 <> <> 0 301 301 <> "CCD match"  <> 1 0.92 407 <> <> <> <> <> <> <> <>
  302 2 -23.530534 -6.641118 -16.015640 55 D "A" 24 0.70000 0.70000 "ASP " " CG " "    " 6 0 0 0 808080  "C302"  0 1 7 "%UT"  13 ""  <> 0 0 0 302 302 1 0 641 0 <> <> 0 302 302 <> "CCD match"  <> 1 0.92 408 10 <> <> <> <> <> <> <>
  303 15 -24.793483 -6.806953 -15.947779 55 D "A" 70 -0.80000 -0.80000 "ASP " " OD1" "    " 8 0 0 0 FF2E2E  "O303"  0 1 7 ""  1 ""  <> 0 0 0 303 303 1 0 642 0 <> <> 0 303 303 <> "CCD match"  <> 1 0.92 409 <> <> <> <> <> <> <> <>
  304 18 -22.916625 -6.205697 -16.985559 55 D "A" 70 -0.80000 -0.80000 "ASP " " OD2" "    " 8 -1 0 0 FF2E2E  "O304"  0 1 7 ""  1 ""  <> 0 0 0 304 304 1 0 643 0 <> <> 0 304 304 <> "CCD match"  <> 1 0.92 410 <> <> <> <> <> <> <> <>
  305 25 -20.389219 -6.308278 -12.359389 56 P "A" 38 -0.14000 -0.14000 "PRO " " N  " "    " 7 0 0 0 2E2EFF  "N305"  0 1 7 ""  1 ""  <> 0 0 0 305 305 1 0 648 0 <> <> 0 305 305 <> "CCD match"  <> 1 0.95 411 <> <> <> <> <> <> <> <>
  306 3 -20.065232 -6.563229 -10.948324 56 P "A" 24 0.01000 0.01000 "PRO " " CA " "    " 6 0 0 0 808080  "C306"  0 1 -1107 "%RT%RN"  2 ""  FF5A00  0 0 0 306 306 1 0 649 1 <> <> 0 306 306 <> "CCD match"  <> 1 0.95 412 <> <> <> <> <> <> <> <>
  307 2 -21.284476 -6.912081 -10.058581 56 P "A" 24 0.50000 0.50000 "PRO " " C  " "    " 6 0 0 0 808080  "C307"  0 1 7 ""  1 ""  <> 0 0 0 307 307 1 0 650 0 <> <> 0 307 307 <> "CCD match"  <> 1 0.95 413 <> <> <> <> <> <> <> <>
  308 3 -19.303064 -5.248105 -10.460015 56 P "A" 24 -0.12000 -0.12000 "PRO " " CB " "    " 6 0 0 0 808080  "C308"  0 1 7 ""  1 ""  <> 0 0 0 308 308 1 0 651 2 <> <> 0 308 308 <> "CCD match"  <> 1 0.95 414 <> <> <> <> <> <> <> <>
  309 15 -22.219848 -6.094634 -9.978228 56 P "A" 70 -0.50000 -0.50000 "PRO " " O  " "    " 8 0 0 0 FF2E2E  "O309"  0 1 7 ""  1 ""  <> 0 0 0 309 309 1 0 652 0 <> <> 0 309 309 <> "CCD match"  <> 1 0.95 415 <> <> <> <> <> <> <> <>
  310 3 -18.933370 -4.484158 -11.685207 56 P "A" 24 -0.12000 -0.12000 "PRO " " CG " "    " 6 0 0 0 808080  "C310"  0 1 7 ""  1 ""  <> 0 0 0 310 310 1 0 653 2 <> <> 0 310 310 <> "CCD match"  <> 1 0.95 416 <> <> <> <> <> <> <> <>
  311 3 -20.143575 -4.940374 -12.617366 56 P "A" 24 -0.05000 -0.05000 "PRO " " CD " "    " 6 0 0 0 808080  "C311"  0 1 7 ""  1 ""  <> 0 0 0 311 311 1 0 654 2 <> <> 0 311 311 <> "CCD match"  <> 1 0.95 417 <> <> <> <> <> <> <> <>
  312 25 -21.207133 -8.037304 -9.431092 57 T "A" 38 -0.50000 -0.50000 "THR " " N  " "    " 7 0 0 0 2E2EFF  "N312"  0 1 7 ""  1 ""  <> 0 0 0 312 312 1 0 662 1 <> <> 0 312 312 <> "CCD match"  <> 1 0.96 418 <> <> <> <> <> <> <> <>
  313 3 -22.248443 -8.494279 -8.528534 57 T "A" 24 0.14000 0.14000 "THR " " CA " "    " 6 0 0 0 808080  "C313"  0 1 -1107 "%RT%RN"  2 ""  FF5A00  0 0 0 313 313 1 0 663 1 <> <> 0 313 313 <> "CCD match"  <> 1 0.96 419 <> <> <> <> <> <> <> <>
  314 2 -21.670131 -8.915124 -7.144856 57 T "A" 24 0.50000 0.50000 "THR " " C  " "    " 6 0 0 0 808080  "C314"  0 1 7 ""  1 ""  <> 0 0 0 314 314 1 0 664 0 <> <> 0 314 314 <> "CCD match"  <> 1 0.96 420 <> <> <> <> <> <> <> <>
  315 3 -23.101081 -9.666570 -9.110499 57 T "A" 24 0.20500 0.20500 "THR " " CB " "    " 6 0 0 0 808080  "C315"  0 1 7 ""  1 ""  <> 0 0 0 315 315 1 0 665 1 <> <> 0 315 315 <> "CCD match"  <> 1 0.96 421 <> <> <> <> <> <> <> <>
  316 15 -20.438514 -8.896869 -6.942600 57 T "A" 70 -0.50000 -0.50000 "THR " " O  " "    " 8 0 0 0 FF2E2E  "O316"  0 1 7 ""  1 ""  <> 0 0 0 316 316 1 0 666 0 <> <> 0 316 316 <> "CCD match"  <> 1 0.96 422 <> <> <> <> <> <> <> <>
  317 3 -23.594155 -9.395595 -10.537574 57 T "A" 24 -0.18000 -0.18000 "THR " " CG2" "    " 6 0 0 0 808080  "C317"  0 1 7 ""  1 ""  <> 0 0 0 317 317 1 0 667 3 <> <> 0 317 317 <> "CCD match"  <> 1 0.96 423 <> <> <> <> <> <> <> <>
  318 16 -22.386592 -10.916729 -9.096913 57 T "A" 70 -0.68300 -0.68300 "THR " " OG1" "    " 8 0 0 0 FF2E2E  "O318"  0 1 7 "%UT"  13 ""  <> 0 0 0 318 318 1 0 668 1 <> <> 0 318 318 <> "CCD match"  <> 1 0.96 424 <> <> <> <> <> <> <> <>
  319 25 -22.573249 -9.269087 -6.219494 58 F "A" 38 -0.50000 -0.50000 "PHE " " N  " "    " 7 0 0 0 2E2EFF  "N319"  0 1 7 ""  1 ""  <> 0 0 0 319 319 1 0 676 1 <> <> 0 319 319 <> "CCD match"  <> 1 0.96 425 <> <> <> <> <> <> <> <>
  320 3 -22.166198 -9.768835 -4.935150 58 F "A" 24 0.14000 0.14000 "PHE " " CA " "    " 6 0 0 0 808080  "C320"  0 1 -1107 "%RT%RN"  2 ""  FF5A00  0 0 0 320 320 1 0 677 1 <> <> 0 320 320 <> "CCD match"  <> 1 0.96 426 <> <> <> <> <> <> <> <>
  321 2 -22.322082 -11.312589 -4.889305 58 F "A" 24 0.50000 0.50000 "PHE " " C  " "    " 6 0 0 0 808080  "C321"  0 1 7 ""  1 ""  <> 0 0 0 321 321 1 0 678 0 <> <> 0 321 321 <> "CCD match"  <> 1 0.96 427 <> <> <> <> <> <> <> <>
  322 3 -23.017106 -9.188363 -3.808782 58 F "A" 24 -0.00500 -0.00500 "PHE " " CB " "    " 6 0 0 0 808080  "C322"  0 1 7 ""  1 ""  <> 0 0 0 322 322 1 0 679 2 <> <> 0 322 322 <> "CCD match"  <> 1 0.96 428 <> <> <> <> <> <> <> <>
  323 15 -21.853540 -11.862500 -3.944301 58 F "A" 70 -0.50000 -0.50000 "PHE " " O  " "    " 8 0 0 0 FF2E2E  "O323"  0 1 7 ""  1 ""  <> 0 0 0 323 323 1 0 680 0 <> <> 0 323 323 <> "CCD match"  <> 1 0.96 429 <> <> <> <> <> <> <> <>
  324 2 -22.803550 -7.664374 -3.611253 58 F "A" 24 -0.11500 -0.11500 "PHE " " CG " "    " 6 0 0 0 808080  "C324"  0 1 7 ""  1 ""  <> 0 0 0 324 324 1 0 681 0 <> <> 0 324 324 <> "CCD match"  <> 1 0.96 430 <> <> <> <> <> <> <> <>
  325 2 -23.890107 -6.754900 -3.661953 58 F "A" 24 -0.11500 -0.11500 "PHE " " CD1" "    " 6 0 0 0 808080  "C325"  0 1 7 ""  1 ""  <> 0 0 0 325 325 1 0 682 1 <> <> 0 325 325 <> "CCD match"  <> 1 0.96 431 <> <> <> <> <> <> <> <>
  326 2 -21.529214 -7.143501 -3.303410 58 F "A" 24 -0.11500 -0.11500 "PHE " " CD2" "    " 6 0 0 0 808080  "C326"  0 1 7 ""  1 ""  <> 0 0 0 326 326 1 0 683 1 <> <> 0 326 326 <> "CCD match"  <> 1 0.96 432 <> <> <> <> <> <> <> <>
  327 2 -23.617469 -5.377817 -3.394325 58 F "A" 24 -0.11500 -0.11500 "PHE " " CE1" "    " 6 0 0 0 808080  "C327"  0 1 7 ""  1 ""  <> 0 0 0 327 327 1 0 684 1 <> <> 0 327 327 <> "CCD match"  <> 1 0.96 433 <> <> <> <> <> <> <> <>
  328 2 -21.316131 -5.824680 -2.920020 58 F "A" 24 -0.11500 -0.11500 "PHE " " CE2" "    " 6 0 0 0 808080  "C328"  0 1 7 ""  1 ""  <> 0 0 0 328 328 1 0 685 1 <> <> 0 328 328 <> "CCD match"  <> 1 0.96 434 <> <> <> <> <> <> <> <>
  329 2 -22.382375 -4.898024 -3.039245 58 F "A" 24 -0.11500 -0.11500 "PHE " " CZ " "    " 6 0 0 0 808080  "C329"  0 1 7 ""  1 ""  <> 0 0 0 329 329 1 0 686 1 <> <> 0 329 329 <> "CCD match"  <> 1 0.96 435 <> <> <> <> <> <> <> <>
  330 25 -22.746196 -11.989234 -5.998230 59 A "A" 38 -0.50000 -0.50000 "ALA " " N  " "    " 7 0 0 0 2E2EFF  "N330"  0 1 7 ""  1 ""  <> 0 0 0 330 330 1 0 696 1 <> <> 0 330 330 <> "CCD match"  <> 1 0.95 436 <> <> <> <> <> <> <> <>
  331 3 -22.924480 -13.386682 -6.153061 59 A "A" 24 0.14000 0.14000 "ALA " " CA " "    " 6 0 0 0 808080  "C331"  0 1 -1107 "%RT%RN"  2 ""  FF5A00  0 0 0 331 331 1 0 697 1 <> <> 0 331 331 <> "CCD match"  <> 1 0.95 437 <> <> <> <> <> <> <> <>
  332 2 -21.466964 -13.983286 -6.327781 59 A "A" 24 0.50000 0.50000 "ALA " " C  " "    " 6 0 0 0 808080  "C332"  0 1 7 ""  1 ""  <> 0 0 0 332 332 1 0 698 0 <> <> 0 332 332 <> "CCD match"  <> 1 0.95 438 <> <> <> <> <> <> <> <>
  333 3 -23.762496 -13.705156 -7.415118 59 A "A" 24 -0.18000 -0.18000 "ALA " " CB " "    " 6 0 0 0 808080  "C333"  0 1 7 ""  1 ""  <> 0 0 0 333 333 1 0 699 3 <> <> 0 333 333 <> "CCD match"  <> 1 0.95 439 <> <> <> <> <> <> <> <>
  334 15 -20.798557 -13.510896 -7.220964 59 A "A" 70 -0.50000 -0.50000 "ALA " " O  " "    " 8 0 0 0 FF2E2E  "O334"  0 1 7 ""  1 ""  <> 0 0 0 334 334 1 0 700 0 <> <> 0 334 334 <> "CCD match"  <> 1 0.95 440 <> <> <> <> <> <> <> <>
  335 25 -21.012037 -14.846890 -5.335168 60 P "A" 38 -0.14000 -0.14000 "PRO " " N  " "    " 7 0 0 0 2E2EFF  "N335"  0 1 7 ""  1 ""  <> 0 0 0 335 335 1 0 706 0 <> <> 0 335 335 <> "CCD match"  <> 1 0.94 441 <> <> <> <> <> <> <> <>
  336 3 -19.534599 -15.190918 -5.256498 60 P "A" 24 0.01000 0.01000 "PRO " " CA " "    " 6 0 0 0 808080  "C336"  0 1 -1107 "%RT%RN"  2 ""  FF5A00  0 0 0 336 336 1 0 707 1 <> <> 0 336 336 <> "CCD match"  <> 1 0.94 442 <> <> <> <> <> <> <> <>
  337 2 -18.856834 -15.818390 -6.415729 60 P "A" 24 0.50000 0.50000 "PRO " " C  " "    " 6 0 0 0 808080  "C337"  0 1 7 ""  1 ""  <> 0 0 0 337 337 1 0 708 0 <> <> 0 337 337 <> "CCD match"  <> 1 0.94 443 <> <> <> <> <> <> <> <>
  338 3 -19.473764 -16.137899 -4.076195 60 P "A" 24 -0.12000 -0.12000 "PRO " " CB " "    " 6 0 0 0 808080  "C338"  0 1 7 ""  1 ""  <> 0 0 0 338 338 1 0 709 2 <> <> 0 338 338 <> "CCD match"  <> 1 0.94 444 <> <> <> <> <> <> <> <>
  339 15 -17.626235 -15.887062 -6.401145 60 P "A" 70 -0.50000 -0.50000 "PRO " " O  " "    " 8 0 0 0 FF2E2E  "O339"  0 1 7 ""  1 ""  <> 0 0 0 339 339 1 0 710 0 <> <> 0 339 339 <> "CCD match"  <> 1 0.94 445 <> <> <> <> <> <> <> <>
  340 3 -20.813844 -16.796409 -3.906560 60 P "A" 24 -0.12000 -0.12000 "PRO " " CG " "    " 6 0 0 0 808080  "C340"  0 1 7 ""  1 ""  <> 0 0 0 340 340 1 0 711 2 <> <> 0 340 340 <> "CCD match"  <> 1 0.94 446 <> <> <> <> <> <> <> <>
  341 3 -21.789617 -15.641599 -4.390375 60 P "A" 24 -0.05000 -0.05000 "PRO " " CD " "    " 6 0 0 0 808080  "C341"  0 1 7 ""  1 ""  <> 0 0 0 341 341 1 0 712 2 <> <> 0 341 341 <> "CCD match"  <> 1 0.94 447 <> <> <> <> <> <> <> <>
  342 25 -19.591005 -16.248098 -7.421884 61 E "A" 38 -0.50000 -0.50000 "GLU " " N  " "    " 7 0 0 0 2E2EFF  "N342"  0 1 7 ""  1 ""  <> 0 0 0 342 342 1 0 720 1 <> <> 0 342 342 <> "CCD match"  <> 1 0.92 448 <> <> <> <> <> <> <> <>
  343 3 -19.227674 -16.465263 -8.824274 61 E "A" 24 0.14000 0.14000 "GLU " " CA " "    " 6 0 0 0 808080  "C343"  0 1 -1107 "%RT%RN"  2 ""  FF5A00  0 0 0 343 343 1 0 721 1 <> <> 0 343 343 <> "CCD match"  <> 1 0.92 449 <> <> <> <> <> <> <> <>
  344 2 -18.452960 -15.301141 -9.466363 61 E "A" 24 0.50000 0.50000 "GLU " " C  " "    " 6 0 0 0 808080  "C344"  0 1 7 ""  1 ""  <> 0 0 0 344 344 1 0 722 0 <> <> 0 344 344 <> "CCD match"  <> 1 0.92 450 <> <> <> <> <> <> <> <>
  345 3 -20.371165 -16.979968 -9.721139 61 E "A" 24 -0.12000 -0.12000 "GLU " " CB " "    " 6 0 0 0 808080  "C345"  0 1 7 ""  1 ""  <> 0 0 0 345 345 1 0 723 2 <> <> 0 345 345 <> "CCD match"  <> 1 0.92 451 <> <> <> <> <> <> <> <>
  346 15 -17.408164 -15.442383 -10.175072 61 E "A" 70 -0.50000 -0.50000 "GLU " " O  " "    " 8 0 0 0 FF2E2E  "O346"  0 1 7 ""  1 ""  <> 0 0 0 346 346 1 0 724 0 <> <> 0 346 346 <> "CCD match"  <> 1 0.92 452 <> <> <> <> <> <> <> <>
  347 3 -21.764116 -16.291650 -9.543206 61 E "A" 24 -0.22000 -0.22000 "GLU " " CG " "    " 6 0 0 0 808080  "C347"  0 1 7 ""  1 ""  <> 0 0 0 347 347 1 0 725 2 <> <> 0 347 347 <> "CCD match"  <> 1 0.92 453 <> <> <> <> <> <> <> <>
  348 2 -22.652421 -17.115012 -8.580054 61 E "A" 24 0.70000 0.70000 "GLU " " CD " "    " 6 0 0 0 808080  "C348"  0 1 7 "%UT"  13 ""  <> 0 0 0 348 348 1 0 726 0 <> <> 0 348 348 <> "CCD match"  <> 1 0.92 454 9.98122313752432 <> <> <> <> <> <> <>
  349 15 -23.621644 -17.638129 -9.091006 61 E "A" 70 -0.80000 -0.80000 "GLU " " OE1" "    " 8 0 0 0 FF2E2E  "O349"  0 1 7 ""  1 ""  <> 0 0 0 349 349 1 0 727 0 <> <> 0 349 349 <> "CCD match"  <> 1 0.92 455 <> <> <> <> <> <> <> <>
  350 18 -22.242858 -17.387378 -7.477730 61 E "A" 70 -0.80000 -0.80000 "GLU " " OE2" "    " 8 -1 0 0 FF2E2E  "O350"  0 1 7 ""  1 ""  <> 0 0 0 350 350 1 0 728 0 <> <> 0 350 350 <> "CCD match"  <> 1 0.92 456 <> <> <> <> <> <> <> <>
  351 25 -18.895232 -14.095162 -9.158771 62 C "A" 38 -0.50000 -0.50000 "CYS " " N  " "    " 7 0 0 0 2E2EFF  "N351"  0 1 7 ""  1 ""  <> 0 0 0 351 351 1 0 735 1 <> <> 0 351 351 <> "CCD match"  <> 1 0.9 457 <> <> <> <> <> <> <> <>
  352 3 -18.308831 -12.845729 -9.524233 62 C "A" 24 0.14000 0.14000 "CYS " " CA " "    " 6 0 0 0 808080  "C352"  0 1 -1108 "%RT%RN"  2 ""  FF7800  0 0 0 352 352 1 0 736 1 <> <> 0 352 352 <> "CCD match"  <> 1 0.9 458 <> <> <> <> <> <> <> <>
  353 2 -16.898713 -12.677431 -8.860450 62 C "A" 24 0.50000 0.50000 "CYS " " C  " "    " 6 0 0 0 808080  "C353"  0 1 7 ""  1 ""  <> 0 0 0 353 353 1 0 737 0 <> <> 0 353 353 <> "CCD match"  <> 1 0.9 459 <> <> <> <> <> <> <> <>
  354 3 -19.308267 -11.678135 -9.244053 62 C "A" 24 0.02000 0.02000 "CYS " " CB " "    " 6 0 0 0 808080  "C354"  0 1 7 ""  1 ""  <> 0 0 0 354 354 1 0 738 2 <> <> 0 354 354 <> "CCD match"  <> 1 0.9 460 <> <> <> <> <> <> <> <>
  355 15 -16.798053 -12.501890 -7.642270 62 C "A" 70 -0.50000 -0.50000 "CYS " " O  " "    " 8 0 0 0 FF2E2E  "O355"  0 1 7 ""  1 ""  <> 0 0 0 355 355 1 0 739 0 <> <> 0 355 355 <> "CCD match"  <> 1 0.9 461 <> <> <> <> <> <> <> <>
  356 49 -18.546493 -10.035111 -9.451516 62 C "A" 143 -0.33500 -0.33500 "CYS " " SG " "    " 16 0 0 0 FFFF6B  "S356"  0 1 7 "%UT"  13 ""  <> 0 0 0 356 356 1 0 740 1 <> <> 0 356 356 <> "CCD match"  <> 1 0.9 462 <> <> <> <> <> <> <> <>
  357 25 -15.904749 -12.724198 -9.738555 63 Q "A" 38 -0.50000 -0.50000 "GLN " " N  " "    " 7 0 0 0 2E2EFF  "N357"  0 1 7 ""  1 ""  <> 0 0 0 357 357 1 0 746 1 <> <> 0 357 357 <> "CCD match"  <> 1 0.76 463 <> <> <> <> <> <> <> <>
  358 3 -14.740999 -11.848886 -9.659360 63 Q "A" 24 0.14000 0.14000 "GLN " " CA " "    " 6 0 0 0 808080  "C358"  0 1 -1108 "%RT%RN"  2 ""  FF7800  0 0 0 358 358 1 0 747 1 <> <> 0 358 358 <> "CCD match"  <> 1 0.76 464 <> <> <> <> <> <> <> <>
  359 2 -15.037978 -10.702074 -10.711550 63 Q "A" 24 0.50000 0.50000 "GLN " " C  " "    " 6 0 0 0 808080  "C359"  0 1 7 ""  1 ""  <> 0 0 0 359 359 1 0 748 0 <> <> 0 359 359 <> "CCD match"  <> 1 0.76 465 <> <> <> <> <> <> <> <>
  360 3 -13.557206 -12.696792 -10.023706 63 Q "A" 24 -0.12000 -0.12000 "GLN " " CB " "    " 6 0 0 0 808080  "C360"  0 1 7 ""  1 ""  <> 0 0 0 360 360 1 0 749 2 <> <> 0 360 360 <> "CCD match"  <> 1 0.76 466 <> <> <> <> <> <> <> <>
  361 15 -15.405790 -11.049800 -11.885458 63 Q "A" 70 -0.50000 -0.50000 "GLN " " O  " "    " 8 0 0 0 FF2E2E  "O361"  0 1 7 ""  1 ""  <> 0 0 0 361 361 1 0 750 0 <> <> 0 361 361 <> "CCD match"  <> 1 0.76 467 <> <> <> <> <> <> <> <>
  362 3 -13.279309 -13.772162 -8.959250 63 Q "A" 24 -0.12000 -0.12000 "GLN " " CG " "    " 6 0 0 0 808080  "C362"  0 1 7 ""  1 ""  <> 0 0 0 362 362 1 0 751 2 <> <> 0 362 362 <> "CCD match"  <> 1 0.76 468 <> <> <> <> <> <> <> <>
  363 2 -11.987918 -14.544559 -9.206815 63 Q "A" 24 0.50000 0.50000 "GLN " " CD " "    " 6 0 0 0 808080  "C363"  0 1 7 "%UT"  13 "Flip"  <> 0 0 0 363 363 1 0 752 0 <> <> 0 363 363 <> "CCD match"  <> 1 0.76 469 0.463016449599464 "Flip"  <> <> <> <> <> <>
  364 25 -11.993283 -15.650245 -9.853767 63 Q "A" 38 -0.76000 -0.76000 "GLN " " NE2" "    " 7 0 0 0 2E2EFF  "N364"  0 1 7 ""  1 ""  <> 0 0 0 364 364 1 0 753 2 <> <> 0 364 364 <> "CCD match"  <> 1 0.76 470 <> <> <> <> <> <> <> <>
  365 15 -10.920279 -14.097898 -8.763052 63 Q "A" 70 -0.50000 -0.50000 "GLN " " OE1" "    " 8 0 0 0 FF2E2E  "O365"  0 1 7 ""  1 ""  <> 0 0 0 365 365 1 0 754 0 <> <> 0 365 365 <> "CCD match"  <> 1 0.76 471 <> <> <> <> <> <> <> <>
  366 25 -14.829392 -9.405217 -10.338432 64 E "A" 38 -0.50000 -0.50000 "GLU " " N  " "    " 7 0 0 0 2E2EFF  "N366"  0 1 7 ""  1 ""  <> 0 0 0 366 366 1 0 763 1 <> <> 0 366 366 <> "CCD match"  <> 1 0.77 472 <> <> <> <> <> <> <> <>
  367 3 -15.040480 -8.264282 -11.119820 64 E "A" 24 0.14000 0.14000 "GLU " " CA " "    " 6 0 0 0 808080  "C367"  0 1 -1108 "%RT%RN"  2 ""  FF7800  0 0 0 367 367 1 0 764 1 <> <> 0 367 367 <> "CCD match"  <> 1 0.77 473 <> <> <> <> <> <> <> <>
  368 2 -13.899008 -8.194990 -12.196640 64 E "A" 24 0.50000 0.50000 "GLU " " C  " "    " 6 0 0 0 808080  "C368"  0 1 7 ""  1 ""  <> 0 0 0 368 368 1 0 765 0 <> <> 0 368 368 <> "CCD match"  <> 1 0.77 474 <> <> <> <> <> <> <> <>
  369 3 -14.955202 -7.007261 -10.278799 64 E "A" 24 -0.12000 -0.12000 "GLU " " CB " "    " 6 0 0 0 808080  "C369"  0 1 7 ""  1 ""  <> 0 0 0 369 369 1 0 766 2 <> <> 0 369 369 <> "CCD match"  <> 1 0.77 475 <> <> <> <> <> <> <> <>
  370 15 -12.850968 -8.802600 -12.127194 64 E "A" 70 -0.50000 -0.50000 "GLU " " O  " "    " 8 0 0 0 FF2E2E  "O370"  0 1 7 ""  1 ""  <> 0 0 0 370 370 1 0 767 0 <> <> 0 370 370 <> "CCD match"  <> 1 0.77 476 <> <> <> <> <> <> <> <>
  371 3 -16.024160 -6.949111 -9.176981 64 E "A" 24 -0.22000 -0.22000 "GLU " " CG " "    " 6 0 0 0 808080  "C371"  0 1 7 ""  1 ""  <> 0 0 0 371 371 1 0 768 2 <> <> 0 371 371 <> "CCD match"  <> 1 0.77 477 <> <> <> <> <> <> <> <>
  372 2 -16.112106 -5.718892 -8.200734 64 E "A" 24 0.70000 0.70000 "GLU " " CD " "    " 6 0 0 0 808080  "C372"  0 1 7 "%UT"  13 ""  <> 0 0 0 372 372 1 0 769 0 <> <> 0 372 372 <> "CCD match"  <> 1 0.77 478 9.97521211126052 <> <> <> <> <> <> <>
  373 15 -16.927806 -5.738806 -7.249978 64 E "A" 70 -0.80000 -0.80000 "GLU " " OE1" "    " 8 0 0 0 FF2E2E  "O373"  0 1 7 ""  1 ""  <> 0 0 0 373 373 1 0 770 0 <> <> 0 373 373 <> "CCD match"  <> 1 0.77 479 <> <> <> <> <> <> <> <>
  374 18 -15.395889 -4.738570 -8.443363 64 E "A" 70 -0.80000 -0.80000 "GLU " " OE2" "    " 8 -1 0 0 FF2E2E  "O374"  0 1 7 ""  1 ""  <> 0 0 0 374 374 1 0 771 0 <> <> 0 374 374 <> "CCD match"  <> 1 0.77 480 <> <> <> <> <> <> <> <>
  375 25 -14.099362 -7.392783 -13.288856 65 D "A" 38 -0.50000 -0.50000 "ASP " " N  " "    " 7 0 0 0 2E2EFF  "N375"  0 1 7 ""  1 ""  <> 0 0 0 375 375 1 0 778 1 <> <> 0 375 375 <> "CCD match"  <> 1 0.8 481 <> <> <> <> <> <> <> <>
  376 3 -13.033155 -6.962676 -14.211165 65 D "A" 24 0.14000 0.14000 "ASP " " CA " "    " 6 0 0 0 808080  "C376"  0 1 -1108 "%RT%RN"  2 ""  FF7800  0 0 0 376 376 1 0 779 1 <> <> 0 376 376 <> "CCD match"  <> 1 0.8 482 <> <> <> <> <> <> <> <>
  377 2 -13.383072 -5.594684 -14.901480 65 D "A" 24 0.50000 0.50000 "ASP " " C  " "    " 6 0 0 0 808080  "C377"  0 1 7 ""  1 ""  <> 0 0 0 377 377 1 0 780 0 <> <> 0 377 377 <> "CCD match"  <> 1 0.8 483 <> <> <> <> <> <> <> <>
  378 3 -12.708377 -8.043409 -15.206093 65 D "A" 24 -0.22000 -0.22000 "ASP " " CB " "    " 6 0 0 0 808080  "C378"  0 1 7 ""  1 ""  <> 0 0 0 378 378 1 0 781 2 <> <> 0 378 378 <> "CCD match"  <> 1 0.8 484 <> <> <> <> <> <> <> <>
  379 15 -14.528991 -5.169576 -14.900135 65 D "A" 70 -0.50000 -0.50000 "ASP " " O  " "    " 8 0 0 0 FF2E2E  "O379"  0 1 7 ""  1 ""  <> 0 0 0 379 379 1 0 782 0 <> <> 0 379 379 <> "CCD match"  <> 1 0.8 485 <> <> <> <> <> <> <> <>
  380 2 -11.330116 -7.975767 -15.908244 65 D "A" 24 0.70000 0.70000 "ASP " " CG " "    " 6 0 0 0 808080  "C380"  0 1 7 "%UT"  13 ""  <> 0 0 0 380 380 1 0 783 0 <> <> 0 380 380 <> "CCD match"  <> 1 0.8 486 9.67137284963362 <> <> <> <> <> <> <>
  381 15 -11.143862 -8.916655 -16.704958 65 D "A" 70 -0.80000 -0.80000 "ASP " " OD1" "    " 8 0 0 0 FF2E2E  "O381"  0 1 7 ""  1 ""  <> 0 0 0 381 381 1 0 784 0 <> <> 0 381 381 <> "CCD match"  <> 1 0.8 487 <> <> <> <> <> <> <> <>
  382 18 -10.407170 -7.245438 -15.478621 65 D "A" 70 -0.80000 -0.80000 "ASP " " OD2" "    " 8 -1 0 0 FF2E2E  "O382"  0 1 7 ""  1 ""  <> 0 0 0 382 382 1 0 785 0 <> <> 0 382 382 <> "CCD match"  <> 1 0.8 488 <> <> <> <> <> <> <> <>
  383 25 -12.292676 -4.881304 -15.329743 66 Y "A" 38 -0.50000 -0.50000 "TYR " " N  " "    " 7 0 0 1 2E2EFF  "N383"  0 1 7 ""  1 ""  <> 0 0 0 383 383 1 0 790 1 <> <> 0 383 383 <> "CCD match"  <> 1 0.9 489 <> <> <> <> <> <> <> <>
  384 3 -12.263538 -3.500503 -15.786833 66 Y "A" 24 0.14000 0.14000 "TYR " " CA " "    " 6 0 0 1 808080  "C384"  0 1 -1108 "%RT%RN"  2 ""  FF7800  0 0 0 384 384 1 0 791 1 <> <> 0 384 384 <> "CCD match"  <> 1 0.9 490 <> <> <> <> <> <> <> <>
  385 2 -11.162905 -3.278908 -16.844308 66 Y "A" 24 0.50000 0.50000 "TYR " " C  " "    " 6 0 0 1 808080  "C385"  0 1 7 ""  1 ""  <> 0 0 0 385 385 1 0 792 0 <> <> 0 385 385 <> "CCD match"  <> 1 0.9 491 <> <> <> <> <> <> <> <>
  386 3 -12.162777 -2.380011 -14.683361 66 Y "A" 24 -0.00500 -0.00500 "TYR " " CB " "    " 6 0 0 1 808080  "C386"  0 1 7 ""  1 ""  <> 0 0 0 386 386 1 0 793 2 <> <> 0 386 386 <> "CCD match"  <> 1 0.9 492 <> <> <> <> <> <> <> <>
  387 15 -10.900055 -2.092261 -17.254039 66 Y "A" 70 -0.50000 -0.50000 "TYR " " O  " "    " 8 0 0 1 FF2E2E  "O387"  0 1 7 ""  1 ""  <> 0 0 0 387 387 1 0 794 0 <> <> 0 387 387 <> "CCD match"  <> 1 0.9 493 <> <> <> <> <> <> <> <>
  388 2 -13.120362 -2.389287 -13.558128 66 Y "A" 24 -0.11500 -0.11500 "TYR " " CG " "    " 6 0 0 1 808080  "C388"  0 1 7 ""  1 ""  <> 0 0 0 388 388 1 0 795 0 <> <> 0 388 388 <> "CCD match"  <> 1 0.9 494 <> <> <> <> <> <> <> <>
  389 2 -12.916687 -3.201787 -12.529052 66 Y "A" 24 -0.11500 -0.11500 "TYR " " CD1" "    " 6 0 0 1 808080  "C389"  0 1 7 ""  1 ""  <> 0 0 0 389 389 1 0 796 1 <> <> 0 389 389 <> "CCD match"  <> 1 0.9 495 <> <> <> <> <> <> <> <>
  390 2 -14.234587 -1.582036 -13.602589 66 Y "A" 24 -0.11500 -0.11500 "TYR " " CD2" "    " 6 0 0 1 808080  "C390"  0 1 7 ""  1 ""  <> 0 0 0 390 390 1 0 797 1 <> <> 0 390 390 <> "CCD match"  <> 1 0.9 496 <> <> <> <> <> <> <> <>
  391 2 -13.783111 -3.314933 -11.472042 66 Y "A" 24 -0.11500 -0.11500 "TYR " " CE1" "    " 6 0 0 1 808080  "C391"  0 1 7 ""  1 ""  <> 0 0 0 391 391 1 0 798 1 <> <> 0 391 391 <> "CCD match"  <> 1 0.9 497 <> <> <> <> <> <> <> <>
  392 2 -15.244377 -1.774630 -12.620651 66 Y "A" 24 -0.11500 -0.11500 "TYR " " CE2" "    " 6 0 0 1 808080  "C392"  0 1 7 ""  1 ""  <> 0 0 0 392 392 1 0 799 1 <> <> 0 392 392 <> "CCD match"  <> 1 0.9 498 <> <> <> <> <> <> <> <>
  393 16 -15.946299 -2.918458 -10.660727 66 Y "A" 70 -0.58500 -0.58500 "TYR " " OH " "    " 8 0 0 1 FF2E2E  "O393"  0 1 7 "%UT"  13 ""  <> 0 0 0 393 393 1 0 800 1 <> <> 0 393 393 <> "CCD match"  <> 1 0.9 499 <> <> <> <> <> <> <> <>
  394 2 -14.988947 -2.682081 -11.562282 66 Y "A" 24 0.15000 0.15000 "TYR " " CZ " "    " 6 0 0 1 808080  "C394"  0 1 7 ""  1 ""  <> 0 0 0 394 394 1 0 801 0 <> <> 0 394 394 <> "CCD match"  <> 1 0.9 500 <> <> <> <> <> <> <> <>
  395 25 -10.268935 -4.255129 -17.061374 67 S "A" 38 -0.50000 -0.50000 "SER " " N  " "    " 7 0 0 1 2E2EFF  "N395"  0 1 7 ""  1 ""  <> 0 0 0 395 395 1 0 811 1 <> <> 0 395 395 <> "CCD match"  <> 1 0.85 501 <> <> <> <> <> <> <> <>
  396 3 -8.865337 -4.041262 -17.520299 67 S "A" 24 0.14000 0.14000 "SER " " CA " "    " 6 0 0 1 808080  "C396"  0 1 -1108 "%RT%RN"  2 ""  FF7800  0 0 0 396 396 1 0 812 1 588 3 0 396 396 <> "CCD match"  <> 1 0.85 502 <> <> <> <> <> <> <> <>
  397 2 -8.755699 -3.768453 -19.032312 67 S "A" 24 0.50000 0.50000 "SER " " C  " "    " 6 0 0 1 808080  "C397"  0 1 7 ""  1 ""  <> 0 0 0 397 397 1 0 813 0 <> <> 0 397 397 <> "CCD match"  <> 1 0.85 503 <> <> <> <> <> <> <> <>
  398 3 -7.973278 -5.223422 -17.092714 67 S "A" 24 0.14500 0.14500 "SER " " CB " "    " 6 0 0 1 808080  "C398"  0 1 7 ""  1 ""  <> 0 0 0 398 398 1 0 814 2 590 3 0 398 398 <> "CCD match"  <> 1 0.85 504 <> <> <> <> <> <> <> <>
  399 15 -7.732809 -3.291436 -19.511972 67 S "A" 70 -0.50000 -0.50000 "SER " " O  " "    " 8 0 0 1 FF2E2E  "O399"  0 1 7 ""  1 ""  <> 0 0 0 399 399 1 0 815 0 <> <> 0 399 399 <> "CCD match"  <> 1 0.85 505 <> <> <> <> <> <> <> <>
  400 16 -8.390222 -6.452207 -17.629150 67 S "A" 70 -0.68300 -0.68300 "SER " " OG " "    " 8 0 0 1 FF2E2E  "O400"  0 1 7 "%UT"  13 ""  <> 0 0 0 400 400 1 0 816 1 <> <> 0 400 400 <> "CCD match"  <> 1 0.85 506 <> <> <> <> <> <> <> <>
  401 25 -9.830533 -4.112454 -19.748327 68 K "A" 38 -0.50000 -0.50000 "LYS " " N  " "    " 7 0 0 1 2E2EFF  "N401"  0 1 7 ""  1 ""  <> 0 0 0 401 401 1 0 822 1 <> <> 0 401 401 <> "CCD match"  <> 1 0.87 507 <> <> <> <> <> <> <> <>
  402 3 -9.930393 -3.891691 -21.194343 68 K "A" 24 0.14000 0.14000 "LYS " " CA " "    " 6 0 0 1 808080  "C402"  0 1 -1108 "%RT%RN"  2 ""  FF7800  0 0 0 402 402 1 0 823 1 <> <> 0 402 402 <> "CCD match"  <> 1 0.87 508 <> <> <> <> <> <> <> <>
  403 2 -10.676583 -2.530260 -21.395597 68 K "A" 24 0.50000 0.50000 "LYS " " C  " "    " 6 0 0 1 808080  "C403"  0 1 7 ""  1 ""  <> 0 0 0 403 403 1 0 824 0 <> <> 0 403 403 <> "CCD match"  <> 1 0.87 509 <> <> <> <> <> <> <> <>
  404 3 -10.648201 -5.057552 -21.829343 68 K "A" 24 -0.12000 -0.12000 "LYS " " CB " "    " 6 0 0 1 808080  "C404"  0 1 7 ""  1 ""  <> 0 0 0 404 404 1 0 825 2 <> <> 0 404 404 <> "CCD match"  <> 1 0.87 510 <> <> <> <> <> <> <> <>
  405 15 -10.778961 -2.067919 -22.530309 68 K "A" 70 -0.50000 -0.50000 "LYS " " O  " "    " 8 0 0 1 FF2E2E  "O405"  0 1 7 ""  1 ""  <> 0 0 0 405 405 1 0 826 0 <> <> 0 405 405 <> "CCD match"  <> 1 0.87 511 <> <> <> <> <> <> <> <>
  406 3 -9.948694 -6.487638 -21.634285 68 K "A" 24 -0.12000 -0.12000 "LYS " " CG " "    " 6 0 0 1 808080  "C406"  0 1 7 ""  1 ""  <> 0 0 0 406 406 1 0 827 2 <> <> 0 406 406 <> "CCD match"  <> 1 0.87 512 <> <> <> <> <> <> <> <>
  407 3 -10.512083 -7.295433 -20.495288 68 K "A" 24 -0.12000 -0.12000 "LYS " " CD " "    " 6 0 0 1 808080  "C407"  0 1 7 ""  1 ""  <> 0 0 0 407 407 1 0 828 2 <> <> 0 407 407 <> "CCD match"  <> 1 0.87 513 <> <> <> <> <> <> <> <>
  408 3 -10.101951 -8.768833 -20.403154 68 K "A" 24 0.19000 0.19000 "LYS " " CE " "    " 6 0 0 1 808080  "C408"  0 1 7 ""  1 ""  <> 0 0 0 408 408 1 0 829 2 <> <> 0 408 408 <> "CCD match"  <> 1 0.87 514 <> <> <> <> <> <> <> <>
  409 32 -10.866909 -9.604359 -19.423584 68 K "A" 38 -0.30000 -0.30000 "LYS " " NZ " "    " 7 1 0 1 2E2EFF  "N409"  0 1 7 "%UT"  13 ""  <> 0 0 0 409 409 1 0 830 3 <> <> 0 409 409 <> "CCD match"  <> 1 0.87 515 <> <> <> <> <> <> <> <>
  410 25 -11.275442 -1.820397 -20.416980 69 L "A" 38 -0.50000 -0.50000 "LEU " " N  " "    " 7 0 0 1 2E2EFF  "N410"  0 1 7 ""  1 ""  <> 0 0 0 410 410 1 0 844 1 <> <> 0 410 410 <> "CCD match"  <> 1 0.91 516 <> <> <> <> <> <> <> <>
  411 3 -11.724088 -0.426519 -20.576461 69 L "A" 24 0.14000 0.14000 "LEU " " CA " "    " 6 0 0 1 808080  "C411"  0 1 -1108 "%RT%RN"  2 ""  FF7800  0 0 0 411 411 1 0 845 1 <> <> 0 411 411 <> "CCD match"  <> 1 0.91 517 <> <> <> <> <> <> <> <>
  412 2 -10.513473 0.464603 -20.966770 69 L "A" 24 0.50000 0.50000 "LEU " " C  " "    " 6 0 0 1 808080  "C412"  0 1 7 ""  1 ""  <> 0 0 0 412 412 1 0 846 0 <> <> 0 412 412 <> "CCD match"  <> 1 0.91 518 <> <> <> <> <> <> <> <>
  413 3 -12.176390 0.098536 -19.190462 69 L "A" 24 -0.12000 -0.12000 "LEU " " CB " "    " 6 0 0 1 808080  "C413"  0 1 7 ""  1 ""  <> 0 0 0 413 413 1 0 847 2 <> <> 0 413 413 <> "CCD match"  <> 1 0.91 519 <> <> <> <> <> <> <> <>
  414 15 -9.337500 0.062881 -20.815433 69 L "A" 70 -0.50000 -0.50000 "LEU " " O  " "    " 8 0 0 1 FF2E2E  "O414"  0 1 7 ""  1 ""  <> 0 0 0 414 414 1 0 848 0 <> <> 0 414 414 <> "CCD match"  <> 1 0.91 520 <> <> <> <> <> <> <> <>
  415 3 -13.597678 -0.204212 -18.635507 69 L "A" 24 -0.06000 -0.06000 "LEU " " CG " "    " 6 0 0 1 808080  "C415"  0 1 7 ""  1 ""  <> 0 0 0 415 415 1 0 849 1 <> <> 0 415 415 <> "CCD match"  <> 1 0.91 521 <> <> <> <> <> <> <> <>
  416 3 -13.841181 -0.006117 -17.090995 69 L "A" 24 -0.18000 -0.18000 "LEU " " CD1" "    " 6 0 0 1 808080  "C416"  0 1 7 ""  1 ""  <> 0 0 0 416 416 1 0 850 3 <> <> 0 416 416 <> "CCD match"  <> 1 0.91 522 <> <> <> <> <> <> <> <>
  417 3 -14.599929 0.671512 -19.442089 69 L "A" 24 -0.18000 -0.18000 "LEU " " CD2" "    " 6 0 0 1 808080  "C417"  0 1 7 ""  1 ""  <> 0 0 0 417 417 1 0 851 3 <> <> 0 417 417 <> "CCD match"  <> 1 0.91 523 <> <> <> <> <> <> <> <>
  418 25 -10.803530 1.659683 -21.584396 70 P "A" 38 -0.14000 -0.14000 "PRO " " N  " "    " 7 0 0 1 2E2EFF  "N418"  0 1 7 ""  1 ""  <> 0 0 0 418 418 1 0 863 0 <> <> 0 418 418 <> "CCD match"  <> 1 0.91 524 <> <> <> <> <> <> <> <>
  419 3 -9.806797 2.762977 -21.710952 70 P "A" 24 0.01000 0.01000 "PRO " " CA " "    " 6 0 0 1 808080  "C419"  0 1 -1108 "%RT%RN"  2 ""  FF7800  0 0 0 419 419 1 0 864 1 <> <> 0 419 419 <> "CCD match"  <> 1 0.91 525 <> <> <> <> <> <> <> <>
  420 2 -9.211858 3.223932 -20.313488 70 P "A" 24 0.50000 0.50000 "PRO " " C  " "    " 6 0 0 1 808080  "C420"  0 1 7 ""  1 ""  <> 0 0 0 420 420 1 0 865 0 <> <> 0 420 420 <> "CCD match"  <> 1 0.91 526 <> <> <> <> <> <> <> <>
  421 3 -10.501721 3.912252 -22.469982 70 P "A" 24 -0.12000 -0.12000 "PRO " " CB " "    " 6 0 0 1 808080  "C421"  0 1 7 ""  1 ""  <> 0 0 0 421 421 1 0 866 2 <> <> 0 421 421 <> "CCD match"  <> 1 0.91 527 <> <> <> <> <> <> <> <>
  422 15 -9.969051 3.434332 -19.343916 70 P "A" 70 -0.50000 -0.50000 "PRO " " O  " "    " 8 0 0 1 FF2E2E  "O422"  0 1 7 ""  1 ""  <> 0 0 0 422 422 1 0 867 0 <> <> 0 422 422 <> "CCD match"  <> 1 0.91 528 <> <> <> <> <> <> <> <>
  423 3 -11.550109 3.124957 -23.246461 70 P "A" 24 -0.12000 -0.12000 "PRO " " CG " "    " 6 0 0 1 808080  "C423"  0 1 7 ""  1 ""  <> 0 0 0 423 423 1 0 868 2 <> <> 0 423 423 <> "CCD match"  <> 1 0.91 529 <> <> <> <> <> <> <> <>
  424 3 -11.971104 1.930821 -22.406408 70 P "A" 24 -0.05000 -0.05000 "PRO " " CD " "    " 6 0 0 1 808080  "C424"  0 1 7 ""  1 ""  <> 0 0 0 424 424 1 0 869 2 <> <> 0 424 424 <> "CCD match"  <> 1 0.91 530 <> <> <> <> <> <> <> <>
  425 25 -7.914059 3.590895 -20.233842 71 P "A" 38 -0.14000 -0.14000 "PRO " " N  " "    " 7 0 0 1 2E2EFF  "N425"  0 1 7 ""  1 ""  <> 0 0 0 425 425 1 0 877 0 <> <> 0 425 425 <> "CCD match"  <> 1 0.86 531 <> <> <> <> <> <> <> <>
  426 3 -7.316719 4.244735 -19.009763 71 P "A" 24 0.01000 0.01000 "PRO " " CA " "    " 6 0 0 1 808080  "C426"  0 1 -1108 "%RT%RN"  2 ""  FF7800  0 0 0 426 426 1 0 878 1 <> <> 0 426 426 <> "CCD match"  <> 1 0.86 532 <> <> <> <> <> <> <> <>
  427 2 -8.064383 5.405704 -18.388713 71 P "A" 24 0.50000 0.50000 "PRO " " C  " "    " 6 0 0 1 808080  "C427"  0 1 7 ""  1 ""  <> 0 0 0 427 427 1 0 879 0 <> <> 0 427 427 <> "CCD match"  <> 1 0.86 533 <> <> <> <> <> <> <> <>
  428 3 -5.905013 4.535484 -19.427991 71 P "A" 24 -0.12000 -0.12000 "PRO " " CB " "    " 6 0 0 1 808080  "C428"  0 1 7 ""  1 ""  <> 0 0 0 428 428 1 0 880 2 <> <> 0 428 428 <> "CCD match"  <> 1 0.86 534 <> <> <> <> <> <> <> <>
  429 15 -8.212743 5.400821 -17.165073 71 P "A" 70 -0.50000 -0.50000 "PRO " " O  " "    " 8 0 0 1 FF2E2E  "O429"  0 1 7 ""  1 ""  <> 0 0 0 429 429 1 0 881 0 <> <> 0 429 429 <> "CCD match"  <> 1 0.86 535 <> <> <> <> <> <> <> <>
  430 3 -5.613384 3.512885 -20.484230 71 P "A" 24 -0.12000 -0.12000 "PRO " " CG " "    " 6 0 0 1 808080  "C430"  0 1 7 ""  1 ""  <> 0 0 0 430 430 1 0 882 2 <> <> 0 430 430 <> "CCD match"  <> 1 0.86 536 <> <> <> <> <> <> <> <>
  431 3 -6.915711 3.422616 -21.262178 71 P "A" 24 -0.05000 -0.05000 "PRO " " CD " "    " 6 0 0 1 808080  "C431"  0 1 7 ""  1 ""  <> 0 0 0 431 431 1 0 883 2 <> <> 0 431 431 <> "CCD match"  <> 1 0.86 537 <> <> <> <> <> <> <> <>
  432 25 -8.511725 6.314007 -19.191036 72 E "A" 38 -0.50000 -0.50000 "GLU " " N  " "    " 7 0 0 0 2E2EFF  "N432"  0 1 7 ""  1 ""  <> 0 0 0 432 432 1 0 891 1 <> <> 0 432 432 <> "CCD match"  <> 1 0.88 538 <> <> <> <> <> <> <> <>
  433 3 -9.422745 7.333123 -18.723894 72 E "A" 24 0.14000 0.14000 "GLU " " CA " "    " 6 0 0 0 808080  "C433"  0 1 -1108 "%RT%RN"  2 ""  FF7800  0 0 0 433 433 1 0 892 1 <> <> 0 433 433 <> "CCD match"  <> 1 0.88 539 <> <> <> <> <> <> <> <>
  434 2 -10.595740 6.760425 -17.879377 72 E "A" 24 0.50000 0.50000 "GLU " " C  " "    " 6 0 0 0 808080  "C434"  0 1 7 ""  1 ""  <> 0 0 0 434 434 1 0 893 0 <> <> 0 434 434 <> "CCD match"  <> 1 0.88 540 <> <> <> <> <> <> <> <>
  435 3 -9.886210 8.068595 -19.915000 72 E "A" 24 -0.12000 -0.12000 "GLU " " CB " "    " 6 0 0 0 808080  "C435"  0 1 7 ""  1 ""  <> 0 0 0 435 435 1 0 894 2 <> <> 0 435 435 <> "CCD match"  <> 1 0.88 541 <> <> <> <> <> <> <> <>
  436 15 -10.854446 7.225915 -16.738958 72 E "A" 70 -0.50000 -0.50000 "GLU " " O  " "    " 8 0 0 0 FF2E2E  "O436"  0 1 7 ""  1 ""  <> 0 0 0 436 436 1 0 895 0 <> <> 0 436 436 <> "CCD match"  <> 1 0.88 542 <> <> <> <> <> <> <> <>
  437 3 -8.876072 8.855824 -20.692930 72 E "A" 24 -0.22000 -0.22000 "GLU " " CG " "    " 6 0 0 0 808080  "C437"  0 1 7 ""  1 ""  <> 0 0 0 437 437 1 0 896 2 <> <> 0 437 437 <> "CCD match"  <> 1 0.88 543 <> <> <> <> <> <> <> <>
  438 2 -7.876806 8.224700 -21.648212 72 E "A" 24 0.70000 0.70000 "GLU " " CD " "    " 6 0 0 0 808080  "C438"  0 1 7 "%UT"  13 ""  <> 0 0 0 438 438 1 0 897 0 <> <> 0 438 438 <> "CCD match"  <> 1 0.88 544 9.98342266121373 <> <> <> <> <> <> <>
  439 15 -7.081459 9.051962 -22.244113 72 E "A" 70 -0.80000 -0.80000 "GLU " " OE1" "    " 8 0 0 0 FF2E2E  "O439"  0 1 7 ""  1 ""  <> 0 0 0 439 439 1 0 898 0 <> <> 0 439 439 <> "CCD match"  <> 1 0.88 545 <> <> <> <> <> <> <> <>
  440 18 -8.005302 7.006342 -21.954399 72 E "A" 70 -0.80000 -0.80000 "GLU " " OE2" "    " 8 -1 0 0 FF2E2E  "O440"  0 1 7 ""  1 ""  <> 0 0 0 440 440 1 0 899 0 <> <> 0 440 440 <> "CCD match"  <> 1 0.88 546 <> <> <> <> <> <> <> <>
  441 25 -11.297997 5.775360 -18.428983 73 T "A" 38 -0.50000 -0.50000 "THR " " N  " "    " 7 0 0 0 2E2EFF  "N441"  1 1 7 ""  1 ""  <> 0 0 0 441 441 1 0 906 1 <> <> 0 441 441 <> "CCD match"  <> 1 0.91 547 <> <> <> <> <> <> <> <>
  442 3 -12.620815 5.345337 -18.034273 73 T "A" 24 0.14000 0.14000 "THR " " CA " "    " 6 0 0 0 808080  "C442"  1 1 -1108 "%RT%RN"  2 ""  FF7800  0 0 0 442 442 1 0 907 1 <> <> 0 442 442 <> "CCD match"  <> 1 0.91 548 <> <> <> <> <> <> <> <>
  443 2 -12.536949 4.246173 -16.914913 73 T "A" 24 0.50000 0.50000 "THR " " C  " "    " 6 0 0 0 808080  "C443"  1 1 7 ""  1 ""  <> 0 0 0 443 443 1 0 908 0 <> <> 0 443 443 <> "CCD match"  <> 1 0.91 549 <> <> <> <> <> <> <> <>
  444 3 -13.602769 4.894730 -19.209302 73 T "A" 24 0.20500 0.20500 "THR " " CB " "    " 6 0 0 0 808080  "C444"  1 1 7 ""  1 ""  <> 0 0 0 444 444 1 0 909 1 <> <> 0 444 444 <> "CCD match"  <> 1 0.91 550 <> <> <> <> <> <> <> <>
  445 15 -13.478752 4.038220 -16.143814 73 T "A" 70 -0.50000 -0.50000 "THR " " O  " "    " 8 0 0 0 FF2E2E  "O445"  1 1 7 ""  1 ""  <> 0 0 0 445 445 1 0 910 0 <> <> 0 445 445 <> "CCD match"  <> 1 0.91 551 <> <> <> <> <> <> <> <>
  446 3 -15.109844 4.879256 -18.807899 73 T "A" 24 -0.18000 -0.18000 "THR " " CG2" "    " 6 0 0 0 808080  "C446"  1 1 7 ""  1 ""  <> 0 0 0 446 446 1 0 911 3 <> <> 0 446 446 <> "CCD match"  <> 1 0.91 552 <> <> <> <> <> <> <> <>
  447 16 -13.632318 5.728718 -20.309072 73 T "A" 70 -0.68300 -0.68300 "THR " " OG1" "    " 8 0 0 0 FF2E2E  "O447"  1 1 7 "%UT"  13 ""  <> 0 0 0 447 447 1 0 912 1 <> <> 0 447 447 <> "CCD match"  <> 1 0.91 553 <> <> <> <> <> <> <> <>
  448 25 -11.387358 3.579069 -16.838556 74 I "A" 38 -0.50000 -0.50000 "ILE " " N  " "    " 7 0 0 1 2E2EFF  "N448"  1 1 7 ""  1 ""  <> 0 0 0 448 448 1 0 920 1 <> <> 0 448 448 <> "CCD match"  <> 1 0.89 554 <> <> <> <> <> <> <> <>
  449 3 -10.825999 2.981829 -15.559340 74 I "A" 24 0.14000 0.14000 "ILE " " CA " "    " 6 0 0 1 808080  "C449"  1 1 -1108 "%RT%RN"  2 ""  FF7800  0 0 0 449 449 1 0 921 1 <> <> 0 449 449 <> "CCD match"  <> 1 0.89 555 <> <> <> <> <> <> <> <>
  450 2 -10.590404 3.987743 -14.450344 74 I "A" 24 0.50000 0.50000 "ILE " " C  " "    " 6 0 0 1 808080  "C450"  1 1 7 ""  1 ""  <> 0 0 0 450 450 1 0 922 0 <> <> 0 450 450 <> "CCD match"  <> 1 0.89 556 <> <> <> <> <> <> <> <>
  451 3 -9.535770 2.237535 -15.852282 74 I "A" 24 -0.06000 -0.06000 "ILE " " CB " "    " 6 0 0 1 808080  "C451"  1 1 7 ""  1 ""  <> 0 0 0 451 451 1 0 923 1 <> <> 0 451 451 <> "CCD match"  <> 1 0.89 557 <> <> <> <> <> <> <> <>
  452 15 -11.043860 3.799300 -13.341937 74 I "A" 70 -0.50000 -0.50000 "ILE " " O  " "    " 8 0 0 1 FF2E2E  "O452"  1 1 7 ""  1 ""  <> 0 0 0 452 452 1 0 924 0 <> <> 0 452 452 <> "CCD match"  <> 1 0.89 558 <> <> <> <> <> <> <> <>
  453 3 -9.687287 1.151552 -16.938427 74 I "A" 24 -0.12000 -0.12000 "ILE " " CG1" "    " 6 0 0 1 808080  "C453"  1 1 7 ""  1 ""  <> 0 0 0 453 453 1 0 925 2 <> <> 0 453 453 <> "CCD match"  <> 1 0.89 559 <> <> <> <> <> <> <> <>
  454 3 -8.988322 1.408810 -14.633622 74 I "A" 24 -0.18000 -0.18000 "ILE " " CG2" "    " 6 0 0 1 808080  "C454"  1 1 7 ""  1 ""  <> 0 0 0 454 454 1 0 926 3 <> <> 0 454 454 <> "CCD match"  <> 1 0.89 560 <> <> <> <> <> <> <> <>
  455 3 -8.327321 0.563417 -17.358663 74 I "A" 24 -0.18000 -0.18000 "ILE " " CD1" "    " 6 0 0 1 808080  "C455"  1 1 7 ""  1 ""  <> 0 0 0 455 455 1 0 927 3 647 3 0 455 455 <> "CCD match"  <> 1 0.89 561 <> <> <> <> <> <> <> <>
  456 25 -10.122726 5.200957 -14.833532 75 T "A" 38 -0.50000 -0.50000 "THR " " N  " "    " 7 0 0 1 2E2EFF  "N456"  1 1 7 ""  1 ""  <> 0 0 0 456 456 1 0 939 1 <> <> 0 456 456 <> "CCD match"  <> 1 0.88 562 <> <> <> <> <> <> <> <>
  457 3 -9.965184 6.202544 -13.765950 75 T "A" 24 0.14000 0.14000 "THR " " CA " "    " 6 0 0 1 808080  "C457"  1 1 -1108 "%RT%RN"  2 ""  FF7800  0 0 0 457 457 1 0 940 1 <> <> 0 457 457 <> "CCD match"  <> 1 0.88 563 <> <> <> <> <> <> <> <>
  458 2 -11.306190 6.824912 -13.323411 75 T "A" 24 0.50000 0.50000 "THR " " C  " "    " 6 0 0 1 808080  "C458"  1 1 7 ""  1 ""  <> 0 0 0 458 458 1 0 941 0 <> <> 0 458 458 <> "CCD match"  <> 1 0.88 564 <> <> <> <> <> <> <> <>
  459 3 -8.944131 7.369788 -14.178589 75 T "A" 24 0.20500 0.20500 "THR " " CB " "    " 6 0 0 1 808080  "C459"  1 1 7 ""  1 ""  <> 0 0 0 459 459 1 0 942 1 <> <> 0 459 459 <> "CCD match"  <> 1 0.88 565 <> <> <> <> <> <> <> <>
  460 15 -11.636887 7.187993 -12.167974 75 T "A" 70 -0.50000 -0.50000 "THR " " O  " "    " 8 0 0 1 FF2E2E  "O460"  1 1 7 ""  1 ""  <> 0 0 0 460 460 1 0 943 0 <> <> 0 460 460 <> "CCD match"  <> 1 0.88 566 <> <> <> <> <> <> <> <>
  461 3 -8.428285 8.213834 -13.057999 75 T "A" 24 -0.18000 -0.18000 "THR " " CG2" "    " 6 0 0 1 808080  "C461"  1 1 7 ""  1 ""  <> 0 0 0 461 461 1 0 944 3 <> <> 0 461 461 <> "CCD match"  <> 1 0.88 567 <> <> <> <> <> <> <> <>
  462 16 -7.852704 6.793640 -14.804060 75 T "A" 70 -0.68300 -0.68300 "THR " " OG1" "    " 8 0 0 1 FF2E2E  "O462"  1 1 7 "%UT"  13 ""  <> 0 0 0 462 462 1 0 945 1 <> <> 0 462 462 <> "CCD match"  <> 1 0.88 568 <> <> <> <> <> <> <> <>
  463 25 -12.219109 6.967505 -14.298688 76 E "A" 38 -0.50000 -0.50000 "GLU " " N  " "    " 7 0 0 0 2E2EFF  "N463"  1 1 7 ""  1 ""  <> 0 0 0 463 463 1 0 953 1 <> <> 0 463 463 <> "CCD match"  <> 1 0.91 569 <> <> <> <> <> <> <> <>
  464 3 -13.582691 7.467804 -14.063125 76 E "A" 24 0.14000 0.14000 "GLU " " CA " "    " 6 0 0 0 808080  "C464"  1 1 -1108 "%RT%RN"  2 ""  FF7800  0 0 0 464 464 1 0 954 1 <> <> 0 464 464 <> "CCD match"  <> 1 0.91 570 <> <> <> <> <> <> <> <>
  465 2 -14.422473 6.650909 -13.132397 76 E "A" 24 0.50000 0.50000 "GLU " " C  " "    " 6 0 0 0 808080  "C465"  1 1 7 ""  1 ""  <> 0 0 0 465 465 1 0 955 0 <> <> 0 465 465 <> "CCD match"  <> 1 0.91 571 <> <> <> <> <> <> <> <>
  466 3 -14.270570 7.673113 -15.410854 76 E "A" 24 -0.12000 -0.12000 "GLU " " CB " "    " 6 0 0 0 808080  "C466"  1 1 7 ""  1 ""  <> 0 0 0 466 466 1 0 956 2 <> <> 0 466 466 <> "CCD match"  <> 1 0.91 572 <> <> <> <> <> <> <> <>
  467 15 -15.337874 7.213443 -12.551845 76 E "A" 70 -0.50000 -0.50000 "GLU " " O  " "    " 8 0 0 0 FF2E2E  "O467"  1 1 7 ""  1 ""  <> 0 0 0 467 467 1 0 957 0 <> <> 0 467 467 <> "CCD match"  <> 1 0.91 573 <> <> <> <> <> <> <> <>
  468 3 -13.808341 8.685267 -16.424837 76 E "A" 24 -0.22000 -0.22000 "GLU " " CG " "    " 6 0 0 0 808080  "C468"  1 1 7 ""  1 ""  <> 0 0 0 468 468 1 0 958 2 <> <> 0 468 468 <> "CCD match"  <> 1 0.91 574 <> <> <> <> <> <> <> <>
  469 2 -14.540248 8.653821 -17.792932 76 E "A" 24 0.70000 0.70000 "GLU " " CD " "    " 6 0 0 0 808080  "C469"  1 1 7 "%UT"  13 ""  <> 0 0 0 469 469 1 0 959 0 <> <> 0 469 469 <> "CCD match"  <> 1 0.91 575 10 <> <> <> <> <> <> <>
  470 15 -15.710880 9.109271 -17.876375 76 E "A" 70 -0.80000 -0.80000 "GLU " " OE1" "    " 8 0 0 0 FF2E2E  "O470"  1 1 7 ""  1 ""  <> 0 0 0 470 470 1 0 960 0 <> <> 0 470 470 <> "CCD match"  <> 1 0.91 576 <> <> <> <> <> <> <> <>
  471 18 -13.900071 8.241073 -18.827753 76 E "A" 70 -0.80000 -0.80000 "GLU " " OE2" "    " 8 -1 0 0 FF2E2E  "O471"  1 1 7 ""  1 ""  <> 0 0 0 471 471 1 0 961 0 <> <> 0 471 471 <> "CCD match"  <> 1 0.91 577 <> <> <> <> <> <> <> <>
  472 25 -13.976782 5.458579 -12.835125 77 R "A" 38 -0.50000 -0.50000 "ARG " " N  " "    " 7 0 0 1 2E2EFF  "N472"  1 1 7 ""  1 ""  <> 0 0 0 472 472 1 0 968 1 <> <> 0 472 472 <> "CCD match"  <> 1 0.94 578 <> <> <> <> <> <> <> <>
  473 3 -14.512644 4.630523 -11.782750 77 R "A" 24 0.14000 0.14000 "ARG " " CA " "    " 6 0 0 1 808080  "C473"  1 1 -1108 "%RT%RN"  2 ""  FF7800  0 0 0 473 473 1 0 969 1 <> <> 0 473 473 <> "CCD match"  <> 1 0.94 579 <> <> <> <> <> <> <> <>
  474 2 -14.048636 5.111195 -10.388369 77 R "A" 24 0.50000 0.50000 "ARG " " C  " "    " 6 0 0 1 808080  "C474"  1 1 7 ""  1 ""  <> 0 0 0 474 474 1 0 970 0 <> <> 0 474 474 <> "CCD match"  <> 1 0.94 580 <> <> <> <> <> <> <> <>
  475 3 -14.209209 3.158791 -12.006176 77 R "A" 24 -0.12000 -0.12000 "ARG " " CB " "    " 6 0 0 1 808080  "C475"  1 1 7 ""  1 ""  <> 0 0 0 475 475 1 0 971 2 <> <> 0 475 475 <> "CCD match"  <> 1 0.94 581 <> <> <> <> <> <> <> <>
  476 15 -14.871711 5.264512 -9.452010 77 R "A" 70 -0.50000 -0.50000 "ARG " " O  " "    " 8 0 0 1 FF2E2E  "O476"  1 1 7 ""  1 ""  <> 0 0 0 476 476 1 0 972 0 <> <> 0 476 476 <> "CCD match"  <> 1 0.94 582 <> <> <> <> <> <> <> <>
  477 3 -14.854083 2.147610 -10.994319 77 R "A" 24 -0.05000 -0.05000 "ARG " " CG " "    " 6 0 0 1 808080  "C477"  1 1 7 ""  1 ""  <> 0 0 0 477 477 1 0 973 2 <> <> 0 477 477 <> "CCD match"  <> 1 0.94 583 <> <> <> <> <> <> <> <>
  478 3 -13.939532 1.427741 -10.101210 77 R "A" 24 0.19000 0.19000 "ARG " " CD " "    " 6 0 0 1 808080  "C478"  1 1 7 ""  1 ""  <> 0 0 0 478 478 1 0 974 2 <> <> 0 478 478 <> "CCD match"  <> 1 0.94 584 <> <> <> <> <> <> <> <>
  479 25 -14.540119 0.462643 -9.138802 77 R "A" 38 -0.69997 -0.69997 "ARG " " NE " "    " 7 0 0 1 2E2EFF  "N479"  1 1 7 ""  1 ""  <> 0 0 0 479 479 1 0 975 1 <> <> 0 479 479 <> "CCD match"  <> 1 0.94 585 <> <> <> <> <> <> <> <>
  480 25 -12.748304 -1.030114 -8.893122 77 R "A" 38 -0.79997 -0.79997 "ARG " " NH1" "    " 7 0 0 1 2E2EFF  "N480"  1 1 7 ""  1 ""  <> 0 0 0 480 480 1 0 976 2 672 3 0 480 480 <> "CCD match"  <> 1 0.94 586 <> <> <> <> <> <> <> <>
  481 31 -14.888245 -1.510444 -7.993665 77 R "A" 38 -0.79997 -0.79997 "ARG " " NH2" "    " 7 1 0 1 2E2EFF  "N481"  1 1 7 ""  1 ""  <> 0 0 0 481 481 1 0 977 2 673 3 0 481 481 <> "CCD match"  <> 1 0.94 587 <> <> <> <> <> <> <> <>
  482 2 -14.055289 -0.708133 -8.649337 77 R "A" 24 0.63990 0.63990 "ARG " " CZ " "    " 6 0 0 1 808080  "C482"  1 1 7 ""  1 ""  <> 0 0 0 482 482 1 0 978 0 674 3 0 482 482 <> "CCD match"  <> 1 0.94 588 <> <> <> <> <> <> <> <>
  483 25 -12.803204 5.376242 -10.185339 78 F "A" 38 -0.50000 -0.50000 "PHE " " N  " "    " 7 0 0 1 2E2EFF  "N483"  1 1 7 ""  1 ""  <> 0 0 0 483 483 1 0 992 1 <> <> 0 483 483 <> "CCD match"  <> 1 0.92 589 <> <> <> <> <> <> <> <>
  484 3 -12.313443 5.951716 -8.973268 78 F "A" 24 0.14000 0.14000 "PHE " " CA " "    " 6 0 0 1 808080  "C484"  1 1 -1108 "%RT%RN"  2 ""  FF7800  0 0 0 484 484 1 0 993 1 <> <> 0 484 484 <> "CCD match"  <> 1 0.92 590 <> <> <> <> <> <> <> <>
  485 2 -12.724796 7.504875 -8.761950 78 F "A" 24 0.50000 0.50000 "PHE " " C  " "    " 6 0 0 1 808080  "C485"  1 1 7 ""  1 ""  <> 0 0 0 485 485 1 0 994 0 <> <> 0 485 485 <> "CCD match"  <> 1 0.92 591 <> <> <> <> <> <> <> <>
  486 3 -10.744264 5.692075 -8.905765 78 F "A" 24 -0.00500 -0.00500 "PHE " " CB " "    " 6 0 0 1 808080  "C486"  1 1 7 ""  1 ""  <> 0 0 0 486 486 1 0 995 2 <> <> 0 486 486 <> "CCD match"  <> 1 0.92 592 <> <> <> <> <> <> <> <>
  487 15 -12.684463 8.002054 -7.660677 78 F "A" 70 -0.50000 -0.50000 "PHE " " O  " "    " 8 0 0 1 FF2E2E  "O487"  1 1 7 ""  1 ""  <> 0 0 0 487 487 1 0 996 0 <> <> 0 487 487 <> "CCD match"  <> 1 0.92 593 <> <> <> <> <> <> <> <>
  488 2 -10.536814 4.232353 -8.763448 78 F "A" 24 -0.11500 -0.11500 "PHE " " CG " "    " 6 0 0 1 808080  "C488"  1 1 7 ""  1 ""  <> 0 0 0 488 488 1 0 997 0 <> <> 0 488 488 <> "CCD match"  <> 1 0.92 594 <> <> <> <> <> <> <> <>
  489 2 -10.216681 3.420291 -9.827296 78 F "A" 24 -0.11500 -0.11500 "PHE " " CD1" "    " 6 0 0 1 808080  "C489"  1 1 7 ""  1 ""  <> 0 0 0 489 489 1 0 998 1 <> <> 0 489 489 <> "CCD match"  <> 1 0.92 595 <> <> <> <> <> <> <> <>
  490 2 -10.916304 3.645130 -7.512499 78 F "A" 24 -0.11500 -0.11500 "PHE " " CD2" "    " 6 0 0 1 808080  "C490"  1 1 7 ""  1 ""  <> 0 0 0 490 490 1 0 999 1 682 3 0 490 490 <> "CCD match"  <> 1 0.92 596 <> <> <> <> <> <> <> <>
  491 2 -10.159672 2.057308 -9.672078 78 F "A" 24 -0.11500 -0.11500 "PHE " " CE1" "    " 6 0 0 1 808080  "C491"  1 1 7 ""  1 ""  <> 0 0 0 491 491 1 0 1000 1 683 3 0 491 491 <> "CCD match"  <> 1 0.92 597 <> <> <> <> <> <> <> <>
  492 2 -10.822081 2.248721 -7.321356 78 F "A" 24 -0.11500 -0.11500 "PHE " " CE2" "    " 6 0 0 1 808080  "C492"  1 1 7 ""  1 ""  <> 0 0 0 492 492 1 0 1001 1 684 3 0 492 492 <> "CCD match"  <> 1 0.92 598 <> <> <> <> <> <> <> <>
  493 2 -10.456709 1.483835 -8.479024 78 F "A" 24 -0.11500 -0.11500 "PHE " " CZ " "    " 6 0 0 1 808080  "C493"  1 1 7 ""  1 ""  <> 0 0 0 493 493 1 0 1002 1 685 3 0 493 493 <> "CCD match"  <> 1 0.92 599 <> <> <> <> <> <> <> <>
  494 25 -13.320268 8.083822 -9.831552 79 A "A" 38 -0.50000 -0.50000 "ALA " " N  " "    " 7 0 0 0 2E2EFF  "N494"  1 1 7 ""  1 ""  <> 0 0 0 494 494 1 0 1012 1 <> <> 0 494 494 <> "CCD match"  <> 1 0.93 600 <> <> <> <> <> <> <> <>
  495 3 -14.030387 9.361773 -9.893873 79 A "A" 24 0.14000 0.14000 "ALA " " CA " "    " 6 0 0 0 808080  "C495"  1 1 -1108 "%RT%RN"  2 ""  FF7800  0 0 0 495 495 1 0 1013 1 <> <> 0 495 495 <> "CCD match"  <> 1 0.93 601 <> <> <> <> <> <> <> <>
  496 2 -15.445217 9.137069 -9.344183 79 A "A" 24 0.50000 0.50000 "ALA " " C  " "    " 6 0 0 0 808080  "C496"  1 1 7 ""  1 ""  <> 0 0 0 496 496 1 0 1014 0 <> <> 0 496 496 <> "CCD match"  <> 1 0.93 602 <> <> <> <> <> <> <> <>
  497 3 -14.041900 9.986488 -11.331450 79 A "A" 24 -0.18000 -0.18000 "ALA " " CB " "    " 6 0 0 0 808080  "C497"  1 1 7 ""  1 ""  <> 0 0 0 497 497 1 0 1015 3 <> <> 0 497 497 <> "CCD match"  <> 1 0.93 603 <> <> <> <> <> <> <> <>
  498 15 -15.908346 9.787681 -8.414588 79 A "A" 70 -0.50000 -0.50000 "ALA " " O  " "    " 8 0 0 0 FF2E2E  "O498"  1 1 7 ""  1 ""  <> 0 0 0 498 498 1 0 1016 0 <> <> 0 498 498 <> "CCD match"  <> 1 0.93 604 <> <> <> <> <> <> <> <>
  499 25 -16.024373 8.063719 -9.912079 80 L "A" 38 -0.50000 -0.50000 "LEU " " N  " "    " 7 0 0 0 2E2EFF  "N499"  1 1 7 ""  1 ""  <> 0 0 0 499 499 1 0 1022 1 <> <> 0 499 499 <> "CCD match"  <> 1 0.97 605 <> <> <> <> <> <> <> <>
  500 3 -17.376960 7.733175 -9.690521 80 L "A" 24 0.14000 0.14000 "LEU " " CA " "    " 6 0 0 0 808080  "C500"  1 1 -1108 "%RT%RN"  2 ""  FF7800  0 0 0 500 500 1 0 1023 1 <> <> 0 500 500 <> "CCD match"  <> 1 0.97 606 <> <> <> <> <> <> <> <>
  501 2 -17.693031 7.342595 -8.202670 80 L "A" 24 0.50000 0.50000 "LEU " " C  " "    " 6 0 0 0 808080  "C501"  1 1 7 ""  1 ""  <> 0 0 0 501 501 1 0 1024 0 <> <> 0 501 501 <> "CCD match"  <> 1 0.97 607 <> <> <> <> <> <> <> <>
  502 3 -17.832933 6.494299 -10.474878 80 L "A" 24 -0.12000 -0.12000 "LEU " " CB " "    " 6 0 0 0 808080  "C502"  1 1 7 ""  1 ""  <> 0 0 0 502 502 1 0 1025 2 <> <> 0 502 502 <> "CCD match"  <> 1 0.97 608 <> <> <> <> <> <> <> <>
  503 15 -18.714822 7.818690 -7.647017 80 L "A" 70 -0.50000 -0.50000 "LEU " " O  " "    " 8 0 0 0 FF2E2E  "O503"  1 1 7 ""  1 ""  <> 0 0 0 503 503 1 0 1026 0 <> <> 0 503 503 <> "CCD match"  <> 1 0.97 609 <> <> <> <> <> <> <> <>
  504 3 -19.329227 6.074746 -10.421693 80 L "A" 24 -0.06000 -0.06000 "LEU " " CG " "    " 6 0 0 0 808080  "C504"  1 1 7 ""  1 ""  <> 0 0 0 504 504 1 0 1027 1 <> <> 0 504 504 <> "CCD match"  <> 1 0.97 610 <> <> <> <> <> <> <> <>
  505 3 -20.242749 6.995544 -11.195592 80 L "A" 24 -0.18000 -0.18000 "LEU " " CD1" "    " 6 0 0 0 808080  "C505"  1 1 7 ""  1 ""  <> 0 0 0 505 505 1 0 1028 3 <> <> 0 505 505 <> "CCD match"  <> 1 0.97 611 <> <> <> <> <> <> <> <>
  506 3 -19.608037 4.611608 -10.695587 80 L "A" 24 -0.18000 -0.18000 "LEU " " CD2" "    " 6 0 0 0 808080  "C506"  1 1 7 ""  1 ""  <> 0 0 0 506 506 1 0 1029 3 <> <> 0 506 506 <> "CCD match"  <> 1 0.97 612 <> <> <> <> <> <> <> <>
  507 25 -16.727714 6.638986 -7.578387 81 L "A" 38 -0.50000 -0.50000 "LEU " " N  " "    " 7 0 0 1 2E2EFF  "N507"  1 1 7 ""  1 ""  <> 0 0 0 507 507 1 0 1041 1 <> <> 0 507 507 <> "CCD match"  <> 1 0.97 613 <> <> <> <> <> <> <> <>
  508 3 -16.784448 6.279127 -6.171053 81 L "A" 24 0.14000 0.14000 "LEU " " CA " "    " 6 0 0 1 808080  "C508"  1 1 -1109 "%RT%RN"  2 ""  FF9600  0 0 0 508 508 1 0 1042 1 <> <> 0 508 508 <> "CCD match"  <> 1 0.97 614 <> <> <> <> <> <> <> <>
  509 2 -16.945127 7.539636 -5.250844 81 L "A" 24 0.50000 0.50000 "LEU " " C  " "    " 6 0 0 1 808080  "C509"  1 1 7 ""  1 ""  <> 0 0 0 509 509 1 0 1043 0 <> <> 0 509 509 <> "CCD match"  <> 1 0.97 615 <> <> <> <> <> <> <> <>
  510 3 -15.488830 5.429097 -5.821477 81 L "A" 24 -0.12000 -0.12000 "LEU " " CB " "    " 6 0 0 1 808080  "C510"  1 1 7 ""  1 ""  <> 0 0 0 510 510 1 0 1044 2 <> <> 0 510 510 <> "CCD match"  <> 1 0.97 616 <> <> <> <> <> <> <> <>
  511 15 -17.434140 7.347700 -4.150334 81 L "A" 70 -0.50000 -0.50000 "LEU " " O  " "    " 8 0 0 1 FF2E2E  "O511"  1 1 7 ""  1 ""  <> 0 0 0 511 511 1 0 1045 0 <> <> 0 511 511 <> "CCD match"  <> 1 0.97 617 <> <> <> <> <> <> <> <>
  512 3 -15.574723 3.948288 -6.095640 81 L "A" 24 -0.06000 -0.06000 "LEU " " CG " "    " 6 0 0 1 808080  "C512"  1 1 7 ""  1 ""  <> 0 0 0 512 512 1 0 1046 1 <> <> 0 512 512 <> "CCD match"  <> 1 0.97 618 <> <> <> <> <> <> <> <>
  513 3 -14.273442 3.239330 -5.682099 81 L "A" 24 -0.18000 -0.18000 "LEU " " CD1" "    " 6 0 0 1 808080  "C513"  1 1 7 ""  1 ""  <> 0 0 0 513 513 1 0 1047 3 <> <> 0 513 513 <> "CCD match"  <> 1 0.97 619 <> <> <> <> <> <> <> <>
  514 3 -16.751950 3.275749 -5.400466 81 L "A" 24 -0.18000 -0.18000 "LEU " " CD2" "    " 6 0 0 1 808080  "C514"  1 1 7 ""  1 ""  <> 0 0 0 514 514 1 0 1048 3 <> <> 0 514 514 <> "CCD match"  <> 1 0.97 620 <> <> <> <> <> <> <> <>
  515 25 -16.295898 8.677263 -5.576702 82 D "A" 38 -0.50000 -0.50000 "ASP " " N  " "    " 7 0 0 1 2E2EFF  "N515"  1 1 7 ""  1 ""  <> 0 0 0 515 515 1 0 1060 1 <> <> 0 515 515 <> "CCD match"  <> 1 0.96 621 <> <> <> <> <> <> <> <>
  516 3 -16.154914 9.860898 -4.764837 82 D "A" 24 0.14000 0.14000 "ASP " " CA " "    " 6 0 0 1 808080  "C516"  1 1 -1109 "%RT%RN"  2 ""  FF9600  0 0 0 516 516 1 0 1061 1 <> <> 0 516 516 <> "CCD match"  <> 1 0.96 622 <> <> <> <> <> <> <> <>
  517 2 -17.464769 10.677804 -4.787413 82 D "A" 24 0.50000 0.50000 "ASP " " C  " "    " 6 0 0 1 808080  "C517"  1 1 7 ""  1 ""  <> 0 0 0 517 517 1 0 1062 0 <> <> 0 517 517 <> "CCD match"  <> 1 0.96 623 <> <> <> <> <> <> <> <>
  518 3 -14.955595 10.705598 -4.947485 82 D "A" 24 -0.22000 -0.22000 "ASP " " CB " "    " 6 0 0 1 808080  "C518"  1 1 7 ""  1 ""  <> 0 0 0 518 518 1 0 1063 2 <> <> 0 518 518 <> "CCD match"  <> 1 0.96 624 <> <> <> <> <> <> <> <>
  519 15 -17.998834 10.961129 -3.746692 82 D "A" 70 -0.50000 -0.50000 "ASP " " O  " "    " 8 0 0 1 FF2E2E  "O519"  1 1 7 ""  1 ""  <> 0 0 0 519 519 1 0 1064 0 <> <> 0 519 519 <> "CCD match"  <> 1 0.96 625 <> <> <> <> <> <> <> <>
  520 2 -14.629882 11.662164 -3.769055 82 D "A" 24 0.70000 0.70000 "ASP " " CG " "    " 6 0 0 1 808080  "C520"  1 1 7 "%UT"  13 ""  <> 0 0 0 520 520 1 0 1065 0 <> <> 0 520 520 <> "CCD match"  <> 1 0.96 626 65.2333267062942 <> <> <> <> <> <> <>
  521 15 -14.177229 12.781536 -4.049490 82 D "A" 70 -0.80000 -0.80000 "ASP " " OD1" "    " 8 0 0 1 FF2E2E  "O521"  1 1 7 ""  1 ""  <> 0 0 0 521 521 1 0 1066 0 <> <> 0 521 521 <> "CCD match"  <> 1 0.96 627 <> <> <> <> <> <> <> <>
  522 18 -14.748657 11.232741 -2.574578 82 D "A" 70 -0.80000 -0.80000 "ASP " " OD2" "    " 8 -1 0 1 FF2E2E  "O522"  1 1 7 ""  1 ""  <> 0 0 0 522 522 1 0 1067 0 <> <> 0 522 522 <> "CCD match"  <> 1 0.96 628 <> <> <> <> <> <> <> <>
  523 25 -18.013065 10.876901 -5.960627 83 L "A" 38 -0.50000 -0.50000 "LEU " " N  " "    " 7 0 0 0 2E2EFF  "N523"  1 1 7 ""  1 ""  <> 0 0 0 523 523 1 0 1072 1 <> <> 0 523 523 <> "CCD match"  <> 1 0.97 629 <> <> <> <> <> <> <> <>
  524 3 -19.392795 11.371933 -6.279342 83 L "A" 24 0.14000 0.14000 "LEU " " CA " "    " 6 0 0 0 808080  "C524"  1 1 -1109 "%RT%RN"  2 ""  FF9600  0 0 0 524 524 1 0 1073 1 <> <> 0 524 524 <> "CCD match"  <> 1 0.97 630 <> <> <> <> <> <> <> <>
  525 2 -20.370343 10.600367 -5.373023 83 L "A" 24 0.50000 0.50000 "LEU " " C  " "    " 6 0 0 0 808080  "C525"  1 1 7 ""  1 ""  <> 0 0 0 525 525 1 0 1074 0 <> <> 0 525 525 <> "CCD match"  <> 1 0.97 631 <> <> <> <> <> <> <> <>
  526 3 -19.753995 11.136275 -7.783039 83 L "A" 24 -0.12000 -0.12000 "LEU " " CB " "    " 6 0 0 0 808080  "C526"  1 1 7 ""  1 ""  <> 0 0 0 526 526 1 0 1075 2 <> <> 0 526 526 <> "CCD match"  <> 1 0.97 632 <> <> <> <> <> <> <> <>
  527 15 -21.279082 11.180760 -4.721329 83 L "A" 70 -0.50000 -0.50000 "LEU " " O  " "    " 8 0 0 0 FF2E2E  "O527"  1 1 7 ""  1 ""  <> 0 0 0 527 527 1 0 1076 0 <> <> 0 527 527 <> "CCD match"  <> 1 0.97 633 <> <> <> <> <> <> <> <>
  528 3 -18.800727 11.696167 -8.919201 83 L "A" 24 -0.06000 -0.06000 "LEU " " CG " "    " 6 0 0 0 808080  "C528"  1 1 7 ""  1 ""  <> 0 0 0 528 528 1 0 1077 1 <> <> 0 528 528 <> "CCD match"  <> 1 0.97 634 <> <> <> <> <> <> <> <>
  529 3 -19.511430 11.781274 -10.286447 83 L "A" 24 -0.18000 -0.18000 "LEU " " CD1" "    " 6 0 0 0 808080  "C529"  1 1 7 ""  1 ""  <> 0 0 0 529 529 1 0 1078 3 <> <> 0 529 529 <> "CCD match"  <> 1 0.97 635 <> <> <> <> <> <> <> <>
  530 3 -18.199727 13.082917 -8.555225 83 L "A" 24 -0.18000 -0.18000 "LEU " " CD2" "    " 6 0 0 0 808080  "C530"  1 1 7 ""  1 ""  <> 0 0 0 530 530 1 0 1079 3 <> <> 0 530 530 <> "CCD match"  <> 1 0.97 636 <> <> <> <> <> <> <> <>
  531 25 -20.182374 9.224710 -5.418528 84 L "A" 38 -0.50000 -0.50000 "LEU " " N  " "    " 7 0 0 0 2E2EFF  "N531"  1 1 7 ""  1 ""  <> 0 0 0 531 531 1 0 1091 1 <> <> 0 531 531 <> "CCD match"  <> 1 0.98 637 <> <> <> <> <> <> <> <>
  532 3 -21.116014 8.350966 -4.685705 84 L "A" 24 0.14000 0.14000 "LEU " " CA " "    " 6 0 0 0 808080  "C532"  1 1 -1109 "%RT%RN"  2 ""  FF9600  0 0 0 532 532 1 0 1092 1 <> <> 0 532 532 <> "CCD match"  <> 1 0.98 638 <> <> <> <> <> <> <> <>
  533 2 -20.991790 8.655178 -3.162558 84 L "A" 24 0.50000 0.50000 "LEU " " C  " "    " 6 0 0 0 808080  "C533"  1 1 7 ""  1 ""  <> 0 0 0 533 533 1 0 1093 0 <> <> 0 533 533 <> "CCD match"  <> 1 0.98 639 <> <> <> <> <> <> <> <>
  534 3 -20.830642 6.916149 -5.181490 84 L "A" 24 -0.12000 -0.12000 "LEU " " CB " "    " 6 0 0 0 808080  "C534"  1 1 7 ""  1 ""  <> 0 0 0 534 534 1 0 1094 2 <> <> 0 534 534 <> "CCD match"  <> 1 0.98 640 <> <> <> <> <> <> <> <>
  535 15 -22.063123 8.713501 -2.592773 84 L "A" 70 -0.50000 -0.50000 "LEU " " O  " "    " 8 0 0 0 FF2E2E  "O535"  1 1 7 ""  1 ""  <> 0 0 0 535 535 1 0 1095 0 <> <> 0 535 535 <> "CCD match"  <> 1 0.98 641 <> <> <> <> <> <> <> <>
  536 3 -22.125144 6.168381 -5.573912 84 L "A" 24 -0.06000 -0.06000 "LEU " " CG " "    " 6 0 0 0 808080  "C536"  1 1 7 ""  1 ""  <> 0 0 0 536 536 1 0 1096 1 <> <> 0 536 536 <> "CCD match"  <> 1 0.98 642 <> <> <> <> <> <> <> <>
  537 3 -21.832051 4.695672 -6.095770 84 L "A" 24 -0.18000 -0.18000 "LEU " " CD1" "    " 6 0 0 0 808080  "C537"  1 1 7 ""  1 ""  <> 0 0 0 537 537 1 0 1097 3 <> <> 0 537 537 <> "CCD match"  <> 1 0.98 643 <> <> <> <> <> <> <> <>
  538 3 -23.276069 6.267172 -4.484672 84 L "A" 24 -0.18000 -0.18000 "LEU " " CD2" "    " 6 0 0 0 808080  "C538"  1 1 7 ""  1 ""  <> 0 0 0 538 538 1 0 1098 3 <> <> 0 538 538 <> "CCD match"  <> 1 0.98 644 <> <> <> <> <> <> <> <>
  539 25 -19.743896 8.793175 -2.610996 85 N "A" 38 -0.50000 -0.50000 "ASN " " N  " "    " 7 0 0 1 2E2EFF  "N539"  1 1 7 ""  1 ""  <> 0 0 0 539 539 1 0 1110 1 <> <> 0 539 539 <> "CCD match"  <> 1 0.98 645 <> <> <> <> <> <> <> <>
  540 3 -19.521106 9.063698 -1.147506 85 N "A" 24 0.14000 0.14000 "ASN " " CA " "    " 6 0 0 1 808080  "C540"  1 1 -1109 "%RT%RN"  2 ""  FF9600  0 0 0 540 540 1 0 1111 1 <> <> 0 540 540 <> "CCD match"  <> 1 0.98 646 <> <> <> <> <> <> <> <>
  541 2 -20.114488 10.455771 -0.834285 85 N "A" 24 0.50000 0.50000 "ASN " " C  " "    " 6 0 0 1 808080  "C541"  1 1 7 ""  1 ""  <> 0 0 0 541 541 1 0 1112 0 <> <> 0 541 541 <> "CCD match"  <> 1 0.98 647 <> <> <> <> <> <> <> <>
  542 3 -17.993962 8.941800 -0.779840 85 N "A" 24 -0.12000 -0.12000 "ASN " " CB " "    " 6 0 0 1 808080  "C542"  1 1 7 ""  1 ""  <> 0 0 0 542 542 1 0 1113 2 <> <> 0 542 542 <> "CCD match"  <> 1 0.98 648 <> <> <> <> <> <> <> <>
  543 15 -20.996402 10.573540 0.053010 85 N "A" 70 -0.50000 -0.50000 "ASN " " O  " "    " 8 0 0 1 FF2E2E  "O543"  1 1 7 ""  1 ""  <> 0 0 0 543 543 1 0 1114 0 <> <> 0 543 543 <> "CCD match"  <> 1 0.98 649 <> <> <> <> <> <> <> <>
  544 2 -17.613326 7.497991 -0.389575 85 N "A" 24 0.50000 0.50000 "ASN " " CG " "    " 6 0 0 1 808080  "C544"  1 1 7 "%UT"  13 "Flip"  <> 0 0 0 544 544 1 0 1115 0 <> <> 0 544 544 <> "CCD match"  <> 1 0.98 650 0.099105859355284 "Flip"  <> <> <> <> <> <>
  545 25 -17.599391 6.473068 -1.274450 85 N "A" 38 -0.76000 -0.76000 "ASN " " ND2" "    " 7 0 0 1 2E2EFF  "N545"  1 1 7 ""  1 ""  <> 0 0 0 545 545 1 0 1116 2 <> <> 0 545 545 <> "CCD match"  <> 1 0.98 651 <> <> <> <> <> <> <> <>
  546 15 -17.097497 7.395462 0.772642 85 N "A" 70 -0.50000 -0.50000 "ASN " " OD1" "    " 8 0 0 1 FF2E2E  "O546"  1 1 7 ""  1 ""  <> 0 0 0 546 546 1 0 1117 0 <> <> 0 546 546 <> "CCD match"  <> 1 0.98 652 <> <> <> <> <> <> <> <>
  547 25 -19.763721 11.468923 -1.629636 86 D "A" 38 -0.50000 -0.50000 "ASP " " N  " "    " 7 0 0 0 2E2EFF  "N547"  1 1 7 ""  1 ""  <> 0 0 0 547 547 1 0 1124 1 <> <> 0 547 547 <> "CCD match"  <> 1 0.97 653 <> <> <> <> <> <> <> <>
  548 3 -20.336766 12.813056 -1.602932 86 D "A" 24 0.14000 0.14000 "ASP " " CA " "    " 6 0 0 0 808080  "C548"  1 1 -1109 "%RT%RN"  2 ""  FF9600  0 0 0 548 548 1 0 1125 1 <> <> 0 548 548 <> "CCD match"  <> 1 0.97 654 <> <> <> <> <> <> <> <>
  549 2 -21.821422 12.861766 -1.511996 86 D "A" 24 0.50000 0.50000 "ASP " " C  " "    " 6 0 0 0 808080  "C549"  1 1 7 ""  1 ""  <> 0 0 0 549 549 1 0 1126 0 <> <> 0 549 549 <> "CCD match"  <> 1 0.97 655 <> <> <> <> <> <> <> <>
  550 3 -19.920369 13.787494 -2.798500 86 D "A" 24 -0.22000 -0.22000 "ASP " " CB " "    " 6 0 0 0 808080  "C550"  1 1 7 ""  1 ""  <> 0 0 0 550 550 1 0 1127 2 <> <> 0 550 550 <> "CCD match"  <> 1 0.97 656 <> <> <> <> <> <> <> <>
  551 15 -22.415057 13.603375 -0.783533 86 D "A" 70 -0.50000 -0.50000 "ASP " " O  " "    " 8 0 0 0 FF2E2E  "O551"  1 1 7 ""  1 ""  <> 0 0 0 551 551 1 0 1128 0 <> <> 0 551 551 <> "CCD match"  <> 1 0.97 657 <> <> <> <> <> <> <> <>
  552 2 -18.440721 14.124165 -2.926768 86 D "A" 24 0.70000 0.70000 "ASP " " CG " "    " 6 0 0 0 808080  "C552"  1 1 7 "%UT"  13 ""  <> 0 0 0 552 552 1 0 1129 0 <> <> 0 552 552 <> "CCD match"  <> 1 0.97 658 10 <> <> <> <> <> <> <>
  553 15 -18.268430 14.513791 -4.117023 86 D "A" 70 -0.80000 -0.80000 "ASP " " OD1" "    " 8 0 0 0 FF2E2E  "O553"  1 1 7 ""  1 ""  <> 0 0 0 553 553 1 0 1130 0 <> <> 0 553 553 <> "CCD match"  <> 1 0.97 659 <> <> <> <> <> <> <> <>
  554 18 -17.737436 14.113369 -1.871421 86 D "A" 70 -0.80000 -0.80000 "ASP " " OD2" "    " 8 -1 0 0 FF2E2E  "O554"  1 1 7 ""  1 ""  <> 0 0 0 554 554 1 0 1131 0 <> <> 0 554 554 <> "CCD match"  <> 1 0.97 660 <> <> <> <> <> <> <> <>
  555 25 -22.450162 11.981812 -2.341718 87 V "A" 38 -0.50000 -0.50000 "VAL " " N  " "    " 7 0 0 0 2E2EFF  "N555"  1 1 7 ""  1 ""  <> 0 0 0 555 555 1 0 1136 1 <> <> 0 555 555 <> "CCD match"  <> 1 0.98 661 <> <> <> <> <> <> <> <>
  556 3 -23.867919 11.844664 -2.390981 87 V "A" 24 0.14000 0.14000 "VAL " " CA " "    " 6 0 0 0 808080  "C556"  1 1 -1109 "%RT%RN"  2 ""  FF9600  0 0 0 556 556 1 0 1137 1 <> <> 0 556 556 <> "CCD match"  <> 1 0.98 662 <> <> <> <> <> <> <> <>
  557 2 -24.386142 11.103396 -1.051917 87 V "A" 24 0.50000 0.50000 "VAL " " C  " "    " 6 0 0 0 808080  "C557"  1 1 7 ""  1 ""  <> 0 0 0 557 557 1 0 1138 0 <> <> 0 557 557 <> "CCD match"  <> 1 0.98 663 <> <> <> <> <> <> <> <>
  558 3 -24.403915 11.106521 -3.678091 87 V "A" 24 -0.06000 -0.06000 "VAL " " CB " "    " 6 0 0 0 808080  "C558"  1 1 7 ""  1 ""  <> 0 0 0 558 558 1 0 1139 1 <> <> 0 558 558 <> "CCD match"  <> 1 0.98 664 <> <> <> <> <> <> <> <>
  559 15 -25.327394 11.602530 -0.461698 87 V "A" 70 -0.50000 -0.50000 "VAL " " O  " "    " 8 0 0 0 FF2E2E  "O559"  1 1 7 ""  1 ""  <> 0 0 0 559 559 1 0 1140 0 <> <> 0 559 559 <> "CCD match"  <> 1 0.98 665 <> <> <> <> <> <> <> <>
  560 3 -25.644201 10.163624 -3.586893 87 V "A" 24 -0.18000 -0.18000 "VAL " " CG1" "    " 6 0 0 0 808080  "C560"  1 1 7 ""  1 ""  <> 0 0 0 560 560 1 0 1141 3 <> <> 0 560 560 <> "CCD match"  <> 1 0.98 666 <> <> <> <> <> <> <> <>
  561 3 -24.398547 11.999896 -4.942174 87 V "A" 24 -0.18000 -0.18000 "VAL " " CG2" "    " 6 0 0 0 808080  "C561"  1 1 7 ""  1 ""  <> 0 0 0 561 561 1 0 1142 3 <> <> 0 561 561 <> "CCD match"  <> 1 0.98 667 <> <> <> <> <> <> <> <>
  562 25 -23.813386 9.955305 -0.661429 88 T "A" 38 -0.50000 -0.50000 "THR " " N  " "    " 7 0 0 0 2E2EFF  "N562"  1 1 7 ""  1 ""  <> 0 0 0 562 562 1 0 1152 1 <> <> 0 562 562 <> "CCD match"  <> 1 0.97 668 <> <> <> <> <> <> <> <>
  563 3 -24.230554 9.187724 0.513176 88 T "A" 24 0.14000 0.14000 "THR " " CA " "    " 6 0 0 0 808080  "C563"  1 1 -1109 "%RT%RN"  2 ""  FF9600  0 0 0 563 563 1 0 1153 1 <> <> 0 563 563 <> "CCD match"  <> 1 0.97 669 <> <> <> <> <> <> <> <>
  564 2 -24.117665 9.948746 1.833822 88 T "A" 24 0.50000 0.50000 "THR " " C  " "    " 6 0 0 0 808080  "C564"  1 1 7 ""  1 ""  <> 0 0 0 564 564 1 0 1154 0 <> <> 0 564 564 <> "CCD match"  <> 1 0.97 670 <> <> <> <> <> <> <> <>
  565 3 -23.471246 7.853023 0.681248 88 T "A" 24 0.20500 0.20500 "THR " " CB " "    " 6 0 0 0 808080  "C565"  1 1 7 ""  1 ""  <> 0 0 0 565 565 1 0 1155 1 <> <> 0 565 565 <> "CCD match"  <> 1 0.97 671 <> <> <> <> <> <> <> <>
  566 15 -24.925012 9.752054 2.680505 88 T "A" 70 -0.50000 -0.50000 "THR " " O  " "    " 8 0 0 0 FF2E2E  "O566"  1 1 7 ""  1 ""  <> 0 0 0 566 566 1 0 1156 0 <> <> 0 566 566 <> "CCD match"  <> 1 0.97 672 <> <> <> <> <> <> <> <>
  567 3 -24.106588 6.911991 1.739338 88 T "A" 24 -0.18000 -0.18000 "THR " " CG2" "    " 6 0 0 0 808080  "C567"  1 1 7 ""  1 ""  <> 0 0 0 567 567 1 0 1157 3 <> <> 0 567 567 <> "CCD match"  <> 1 0.97 673 <> <> <> <> <> <> <> <>
  568 16 -23.424400 7.253554 -0.618503 88 T "A" 70 -0.68300 -0.68300 "THR " " OG1" "    " 8 0 0 0 FF2E2E  "O568"  1 1 7 "%UT"  13 ""  <> 0 0 0 568 568 1 0 1158 1 <> <> 0 568 568 <> "CCD match"  <> 1 0.97 674 <> <> <> <> <> <> <> <>
  569 25 -23.067218 10.816385 2.000630 89 F "A" 38 -0.50000 -0.50000 "PHE " " N  " "    " 7 0 0 0 2E2EFF  "N569"  1 1 7 ""  1 ""  <> 0 0 0 569 569 1 0 1166 1 <> <> 0 569 569 <> "CCD match"  <> 1 0.97 675 <> <> <> <> <> <> <> <>
  570 3 -22.950587 11.728811 3.116099 89 F "A" 24 0.14000 0.14000 "PHE " " CA " "    " 6 0 0 0 808080  "C570"  1 1 -1109 "%RT%RN"  2 ""  FF9600  0 0 0 570 570 1 0 1167 1 <> <> 0 570 570 <> "CCD match"  <> 1 0.97 676 <> <> <> <> <> <> <> <>
  571 2 -24.141668 12.767274 3.119506 89 F "A" 24 0.50000 0.50000 "PHE " " C  " "    " 6 0 0 0 808080  "C571"  1 1 7 ""  1 ""  <> 0 0 0 571 571 1 0 1168 0 <> <> 0 571 571 <> "CCD match"  <> 1 0.97 677 <> <> <> <> <> <> <> <>
  572 3 -21.589603 12.425466 3.114302 89 F "A" 24 -0.00500 -0.00500 "PHE " " CB " "    " 6 0 0 0 808080  "C572"  1 1 7 ""  1 ""  <> 0 0 0 572 572 1 0 1169 2 <> <> 0 572 572 <> "CCD match"  <> 1 0.97 678 <> <> <> <> <> <> <> <>
  573 15 -24.762113 12.967146 4.148900 89 F "A" 70 -0.50000 -0.50000 "PHE " " O  " "    " 8 0 0 0 FF2E2E  "O573"  1 1 7 ""  1 ""  <> 0 0 0 573 573 1 0 1170 0 <> <> 0 573 573 <> "CCD match"  <> 1 0.97 679 <> <> <> <> <> <> <> <>
  574 2 -20.383331 11.485591 3.236074 89 F "A" 24 -0.11500 -0.11500 "PHE " " CG " "    " 6 0 0 0 808080  "C574"  1 1 7 ""  1 ""  <> 0 0 0 574 574 1 0 1171 0 <> <> 0 574 574 <> "CCD match"  <> 1 0.97 680 <> <> <> <> <> <> <> <>
  575 2 -19.160287 11.958846 2.760957 89 F "A" 24 -0.11500 -0.11500 "PHE " " CD1" "    " 6 0 0 0 808080  "C575"  1 1 7 ""  1 ""  <> 0 0 0 575 575 1 0 1172 1 <> <> 0 575 575 <> "CCD match"  <> 1 0.97 681 <> <> <> <> <> <> <> <>
  576 2 -20.390147 10.233124 3.993862 89 F "A" 24 -0.11500 -0.11500 "PHE " " CD2" "    " 6 0 0 0 808080  "C576"  1 1 7 ""  1 ""  <> 0 0 0 576 576 1 0 1173 1 <> <> 0 576 576 <> "CCD match"  <> 1 0.97 682 <> <> <> <> <> <> <> <>
  577 2 -17.972312 11.282694 3.074233 89 F "A" 24 -0.11500 -0.11500 "PHE " " CE1" "    " 6 0 0 0 808080  "C577"  1 1 7 ""  1 ""  <> 0 0 0 577 577 1 0 1174 1 <> <> 0 577 577 <> "CCD match"  <> 1 0.97 683 <> <> <> <> <> <> <> <>
  578 2 -19.187135 9.509855 4.124606 89 F "A" 24 -0.11500 -0.11500 "PHE " " CE2" "    " 6 0 0 0 808080  "C578"  1 1 7 ""  1 ""  <> 0 0 0 578 578 1 0 1175 1 <> <> 0 578 578 <> "CCD match"  <> 1 0.97 684 <> <> <> <> <> <> <> <>
  579 2 -17.938058 10.084890 3.745874 89 F "A" 24 -0.11500 -0.11500 "PHE " " CZ " "    " 6 0 0 0 808080  "C579"  1 1 7 ""  1 ""  <> 0 0 0 579 579 1 0 1176 1 <> <> 0 579 579 <> "CCD match"  <> 1 0.97 685 <> <> <> <> <> <> <> <>
  580 25 -24.542953 13.274783 1.931452 90 L "A" 38 -0.50000 -0.50000 "LEU " " N  " "    " 7 0 0 0 2E2EFF  "N580"  1 1 7 ""  1 ""  <> 0 0 0 580 580 1 0 1186 1 <> <> 0 580 580 <> "CCD match"  <> 1 0.97 686 <> <> <> <> <> <> <> <>
  581 3 -25.741687 14.117125 1.712176 90 L "A" 24 0.14000 0.14000 "LEU " " CA " "    " 6 0 0 0 808080  "C581"  1 1 -1109 "%RT%RN"  2 ""  FF9600  0 0 0 581 581 1 0 1187 1 <> <> 0 581 581 <> "CCD match"  <> 1 0.97 687 <> <> <> <> <> <> <> <>
  582 2 -27.039062 13.317693 1.952285 90 L "A" 24 0.50000 0.50000 "LEU " " C  " "    " 6 0 0 0 808080  "C582"  1 1 7 ""  1 ""  <> 0 0 0 582 582 1 0 1188 0 <> <> 0 582 582 <> "CCD match"  <> 1 0.97 688 <> <> <> <> <> <> <> <>
  583 3 -25.567144 14.877924 0.374035 90 L "A" 24 -0.12000 -0.12000 "LEU " " CB " "    " 6 0 0 0 808080  "C583"  1 1 7 ""  1 ""  <> 0 0 0 583 583 1 0 1189 2 <> <> 0 583 583 <> "CCD match"  <> 1 0.97 689 <> <> <> <> <> <> <> <>
  584 15 -28.081004 13.882086 2.354751 90 L "A" 70 -0.50000 -0.50000 "LEU " " O  " "    " 8 0 0 0 FF2E2E  "O584"  1 1 7 ""  1 ""  <> 0 0 0 584 584 1 0 1190 0 <> <> 0 584 584 <> "CCD match"  <> 1 0.97 690 <> <> <> <> <> <> <> <>
  585 3 -24.419143 15.913265 0.354545 90 L "A" 24 -0.06000 -0.06000 "LEU " " CG " "    " 6 0 0 0 808080  "C585"  1 1 7 ""  1 ""  <> 0 0 0 585 585 1 0 1191 1 <> <> 0 585 585 <> "CCD match"  <> 1 0.97 691 <> <> <> <> <> <> <> <>
  586 3 -24.082076 16.396565 -1.048532 90 L "A" 24 -0.18000 -0.18000 "LEU " " CD1" "    " 6 0 0 0 808080  "C586"  1 1 7 ""  1 ""  <> 0 0 0 586 586 1 0 1192 3 <> <> 0 586 586 <> "CCD match"  <> 1 0.97 692 <> <> <> <> <> <> <> <>
  587 3 -24.446120 17.062320 1.366438 90 L "A" 24 -0.18000 -0.18000 "LEU " " CD2" "    " 6 0 0 0 808080  "C587"  1 1 7 ""  1 ""  <> 0 0 0 587 587 1 0 1193 3 <> <> 0 587 587 <> "CCD match"  <> 1 0.97 693 <> <> <> <> <> <> <> <>
  588 25 -27.034908 11.960787 1.676748 91 V "A" 38 -0.50000 -0.50000 "VAL " " N  " "    " 7 0 0 0 2E2EFF  "N588"  1 1 7 ""  1 ""  <> 0 0 0 588 588 1 0 1205 1 <> <> 0 588 588 <> "CCD match"  <> 1 0.96 694 <> <> <> <> <> <> <> <>
  589 3 -28.244815 11.113711 1.966478 91 V "A" 24 0.14000 0.14000 "VAL " " CA " "    " 6 0 0 0 808080  "C589"  1 1 -1109 "%RT%RN"  2 ""  FF9600  0 0 0 589 589 1 0 1206 1 <> <> 0 589 589 <> "CCD match"  <> 1 0.96 695 <> <> <> <> <> <> <> <>
  590 2 -28.242521 10.917541 3.503221 91 V "A" 24 0.50000 0.50000 "VAL " " C  " "    " 6 0 0 0 808080  "C590"  1 1 7 ""  1 ""  <> 0 0 0 590 590 1 0 1207 0 <> <> 0 590 590 <> "CCD match"  <> 1 0.96 696 <> <> <> <> <> <> <> <>
  591 3 -28.101602 9.854254 1.166982 91 V "A" 24 -0.06000 -0.06000 "VAL " " CB " "    " 6 0 0 0 808080  "C591"  1 1 7 ""  1 ""  <> 0 0 0 591 591 1 0 1208 1 <> <> 0 591 591 <> "CCD match"  <> 1 0.96 697 <> <> <> <> <> <> <> <>
  592 15 -29.361201 11.112874 4.011144 91 V "A" 70 -0.50000 -0.50000 "VAL " " O  " "    " 8 0 0 0 FF2E2E  "O592"  1 1 7 ""  1 ""  <> 0 0 0 592 592 1 0 1209 0 <> <> 0 592 592 <> "CCD match"  <> 1 0.96 698 <> <> <> <> <> <> <> <>
  593 3 -28.675891 8.609742 1.797620 91 V "A" 24 -0.18000 -0.18000 "VAL " " CG1" "    " 6 0 0 0 808080  "C593"  1 1 7 ""  1 ""  <> 0 0 0 593 593 1 0 1210 3 <> <> 0 593 593 <> "CCD match"  <> 1 0.96 699 <> <> <> <> <> <> <> <>
  594 3 -28.701175 9.987627 -0.307774 91 V "A" 24 -0.18000 -0.18000 "VAL " " CG2" "    " 6 0 0 0 808080  "C594"  1 1 7 ""  1 ""  <> 0 0 0 594 594 1 0 1211 3 <> <> 0 594 594 <> "CCD match"  <> 1 0.96 700 <> <> <> <> <> <> <> <>
  595 25 -27.114597 10.585173 4.123837 92 H "A" 38 -0.50000 -0.50000 "HIP " " N  " "    " 7 0 0 0 2E2EFF  "N595"  1 1 7 ""  1 ""  <> 0 0 0 595 595 1 0 1221 1 <> <> 0 595 595 <> "CCD match"  <> 1 0.94 701 <> <> <> <> <> <> <> <>
  596 3 -27.174878 10.319673 5.603618 92 H "A" 24 0.14000 0.14000 "HIP " " CA " "    " 6 0 0 0 808080  "C596"  1 1 -1109 "%RT%RN"  2 ""  FF9600  0 0 0 596 596 1 0 1222 1 <> <> 0 596 596 <> "CCD match"  <> 1 0.94 702 <> <> <> <> <> <> <> <>
  597 2 -27.347770 11.618310 6.494251 92 H "A" 24 0.50000 0.50000 "HIP " " C  " "    " 6 0 0 0 808080  "C597"  1 1 7 ""  1 ""  <> 0 0 0 597 597 1 0 1223 0 <> <> 0 597 597 <> "CCD match"  <> 1 0.94 703 <> <> <> <> <> <> <> <>
  598 3 -26.010499 9.458287 6.004946 92 H "A" 24 -0.12000 -0.12000 "HIP " " CB " "    " 6 0 0 0 808080  "C598"  1 1 7 ""  1 ""  <> 0 0 0 598 598 1 0 1224 2 <> <> 0 598 598 <> "CCD match"  <> 1 0.94 704 <> <> <> <> <> <> <> <>
  599 15 -27.913816 11.441687 7.596728 92 H "A" 70 -0.50000 -0.50000 "HIP " " O  " "    " 8 0 0 0 FF2E2E  "O599"  1 1 7 ""  1 ""  <> 0 0 0 599 599 1 0 1225 0 <> <> 0 599 599 <> "CCD match"  <> 1 0.94 705 <> <> <> <> <> <> <> <>
  600 2 -26.128831 7.995781 5.575786 92 H "A" 24 0.06940 0.06940 "HIP " " CG " "    " 6 0 0 0 808080  "C600"  1 1 7 "%UT"  13 "HIP"  <> 0 0 0 600 600 1 0 1226 0 <> <> 0 600 600 <> "CCD match"  <> 1 0.94 706 0.179916567913597 "HIP"  <> <> <> <> <> <>
  601 2 -27.196758 7.107423 5.453499 92 H "A" 24 -0.21580 -0.21580 "HIP " " CD2" "    " 6 0 0 0 808080  "C601"  1 1 7 ""  1 ""  <> 0 0 0 601 601 1 0 1227 1 <> <> 0 601 601 <> "CCD match"  <> 1 0.94 707 <> <> <> <> <> <> <> <>
  602 31 -25.022140 7.230592 5.260472 92 H "A" 38 -0.03810 -0.03810 "HIP " " ND1" "    " 7 1 0 0 2E2EFF  "N602"  1 1 7 ""  1 ""  <> 0 0 0 602 602 1 0 1228 1 <> <> 0 602 602 <> "CCD match"  <> 1 0.94 708 <> <> <> <> <> <> <> <>
  603 2 -25.418891 5.971741 5.068138 92 H "A" 24 -0.04790 -0.04790 "HIP " " CE1" "    " 6 0 0 0 808080  "C603"  1 1 7 ""  1 ""  <> 0 0 0 603 603 1 0 1229 1 <> <> 0 603 603 <> "CCD match"  <> 1 0.94 709 <> <> <> <> <> <> <> <>
  604 25 -26.776809 5.812802 5.212644 92 H "A" 38 -0.03810 -0.03810 "HIP " " NE2" "    " 7 0 0 0 2E2EFF  "N604"  1 1 7 ""  1 ""  <> 0 0 0 604 604 1 0 1230 1 <> <> 0 604 604 <> "CCD match"  <> 1 0.94 710 <> <> <> <> <> <> <> <>
  605 25 -27.049230 12.842135 5.993757 93 G "A" 38 -0.50000 -0.50000 "GLY " " N  " "    " 7 0 0 0 2E2EFF  "N605"  0 1 7 ""  1 ""  <> 0 0 0 605 605 1 0 1239 1 <> <> 0 605 605 <> "CCD match"  <> 1 0.94 711 <> <> <> <> <> <> <> <>
  606 3 -27.371694 14.100648 6.731198 93 G "A" 24 0.08000 0.08000 "GLY " " CA " "    " 6 0 0 0 808080  "C606"  0 1 -1109 "%RT%RN"  2 ""  FF9600  0 0 0 606 606 1 0 1240 2 <> <> 0 606 606 <> "CCD match"  <> 1 0.94 712 <> <> <> <> <> <> <> <>
  607 2 -26.153817 14.821396 7.305817 93 G "A" 24 0.50000 0.50000 "GLY " " C  " "    " 6 0 0 0 808080  "C607"  0 1 7 ""  1 ""  <> 0 0 0 607 607 1 0 1241 0 <> <> 0 607 607 <> "CCD match"  <> 1 0.94 713 <> <> <> <> <> <> <> <>
  608 15 -25.108981 14.217692 7.536618 93 G "A" 70 -0.50000 -0.50000 "GLY " " O  " "    " 8 0 0 0 FF2E2E  "O608"  0 1 7 ""  1 ""  <> 0 0 0 608 608 1 0 1242 0 <> <> 0 608 608 <> "CCD match"  <> 1 0.94 714 <> <> <> <> <> <> <> <>
  609 25 -26.117318 16.206983 7.352585 94 A "A" 38 -0.50000 -0.50000 "ALA " " N  " "    " 7 0 0 0 2E2EFF  "N609"  1 1 7 ""  1 ""  <> 0 0 0 609 609 1 0 1246 1 <> <> 0 609 609 <> "CCD match"  <> 1 0.95 715 <> <> <> <> <> <> <> <>
  610 3 -25.115367 17.089957 7.726027 94 A "A" 24 0.14000 0.14000 "ALA " " CA " "    " 6 0 0 0 808080  "C610"  1 1 -1109 "%RT%RN"  2 ""  FF9600  0 0 0 610 610 1 0 1247 1 <> <> 0 610 610 <> "CCD match"  <> 1 0.95 716 <> <> <> <> <> <> <> <>
  611 2 -24.078216 16.639535 8.792440 94 A "A" 24 0.50000 0.50000 "ALA " " C  " "    " 6 0 0 0 808080  "C611"  1 1 7 ""  1 ""  <> 0 0 0 611 611 1 0 1248 0 <> <> 0 611 611 <> "CCD match"  <> 1 0.95 717 <> <> <> <> <> <> <> <>
  612 3 -25.777826 18.350589 8.135177 94 A "A" 24 -0.18000 -0.18000 "ALA " " CB " "    " 6 0 0 0 808080  "C612"  1 1 7 ""  1 ""  <> 0 0 0 612 612 1 0 1249 3 <> <> 0 612 612 <> "CCD match"  <> 1 0.95 718 <> <> <> <> <> <> <> <>
  613 15 -22.876723 16.655772 8.497425 94 A "A" 70 -0.50000 -0.50000 "ALA " " O  " "    " 8 0 0 0 FF2E2E  "O613"  1 1 7 ""  1 ""  <> 0 0 0 613 613 1 0 1250 0 <> <> 0 613 613 <> "CCD match"  <> 1 0.95 719 <> <> <> <> <> <> <> <>
  614 25 -24.578523 16.340869 9.983885 95 S "A" 38 -0.50000 -0.50000 "SER " " N  " "    " 7 0 0 0 2E2EFF  "N614"  1 1 7 ""  1 ""  <> 0 0 0 614 614 1 0 1256 1 <> <> 0 614 614 <> "CCD match"  <> 1 0.93 720 <> <> <> <> <> <> <> <>
  615 3 -23.884456 16.000008 11.192115 95 S "A" 24 0.14000 0.14000 "SER " " CA " "    " 6 0 0 0 808080  "C615"  1 1 -1109 "%RT%RN"  2 ""  FF9600  0 0 0 615 615 1 0 1257 1 <> <> 0 615 615 <> "CCD match"  <> 1 0.93 721 <> <> <> <> <> <> <> <>
  616 2 -23.628356 14.468593 11.195198 95 S "A" 24 0.50000 0.50000 "SER " " C  " "    " 6 0 0 0 808080  "C616"  1 1 7 ""  1 ""  <> 0 0 0 616 616 1 0 1258 0 <> <> 0 616 616 <> "CCD match"  <> 1 0.93 722 <> <> <> <> <> <> <> <>
  617 3 -24.614394 16.676871 12.394557 95 S "A" 24 0.14500 0.14500 "SER " " CB " "    " 6 0 0 0 808080  "C617"  1 1 7 ""  1 ""  <> 0 0 0 617 617 1 0 1259 2 <> <> 0 617 617 <> "CCD match"  <> 1 0.93 723 <> <> <> <> <> <> <> <>
  618 15 -22.502502 14.014698 11.428771 95 S "A" 70 -0.50000 -0.50000 "SER " " O  " "    " 8 0 0 0 FF2E2E  "O618"  1 1 7 ""  1 ""  <> 0 0 0 618 618 1 0 1260 0 <> <> 0 618 618 <> "CCD match"  <> 1 0.93 724 <> <> <> <> <> <> <> <>
  619 16 -24.252692 18.070992 12.415167 95 S "A" 70 -0.68300 -0.68300 "SER " " OG " "    " 8 0 0 0 FF2E2E  "O619"  1 1 7 "%UT"  13 ""  <> 0 0 0 619 619 1 0 1261 1 <> <> 0 619 619 <> "CCD match"  <> 1 0.93 725 <> <> <> <> <> <> <> <>
  620 25 -24.704332 13.739289 10.986615 96 Q "A" 38 -0.50000 -0.50000 "GLN " " N  " "    " 7 0 0 0 2E2EFF  "N620"  1 1 7 ""  1 ""  <> 0 0 0 620 620 1 0 1267 1 <> <> 0 620 620 <> "CCD match"  <> 1 0.93 726 <> <> <> <> <> <> <> <>
  621 3 -24.802161 12.248442 10.881390 96 Q "A" 24 0.14000 0.14000 "GLN " " CA " "    " 6 0 0 0 808080  "C621"  1 1 -1109 "%RT%RN"  2 ""  FF9600  0 0 0 621 621 1 0 1268 1 <> <> 0 621 621 <> "CCD match"  <> 1 0.93 727 <> <> <> <> <> <> <> <>
  622 2 -23.897893 11.499586 9.818265 96 Q "A" 24 0.50000 0.50000 "GLN " " C  " "    " 6 0 0 0 808080  "C622"  1 1 7 ""  1 ""  <> 0 0 0 622 622 1 0 1269 0 <> <> 0 622 622 <> "CCD match"  <> 1 0.93 728 <> <> <> <> <> <> <> <>
  623 3 -26.304589 11.984565 10.769637 96 Q "A" 24 -0.12000 -0.12000 "GLN " " CB " "    " 6 0 0 0 808080  "C623"  1 1 7 ""  1 ""  <> 0 0 0 623 623 1 0 1270 2 <> <> 0 623 623 <> "CCD match"  <> 1 0.93 729 <> <> <> <> <> <> <> <>
  624 15 -23.406472 10.419289 10.136187 96 Q "A" 70 -0.50000 -0.50000 "GLN " " O  " "    " 8 0 0 0 FF2E2E  "O624"  1 1 7 ""  1 ""  <> 0 0 0 624 624 1 0 1271 0 <> <> 0 624 624 <> "CCD match"  <> 1 0.93 730 <> <> <> <> <> <> <> <>
  625 3 -26.752126 10.445248 10.912509 96 Q "A" 24 -0.12000 -0.12000 "GLN " " CG " "    " 6 0 0 0 808080  "C625"  1 1 7 ""  1 ""  <> 0 0 0 625 625 1 0 1272 2 <> <> 0 625 625 <> "CCD match"  <> 1 0.93 731 <> <> <> <> <> <> <> <>
  626 2 -26.150722 9.574003 11.978176 96 Q "A" 24 0.50000 0.50000 "GLN " " CD " "    " 6 0 0 0 808080  "C626"  1 1 7 "%UT"  13 ""  <> 0 0 0 626 626 1 0 1273 0 <> <> 0 626 626 <> "CCD match"  <> 1 0.93 732 0.116727746156615 "No Flip"  <> <> <> <> <> <>
  627 25 -25.652215 8.380679 11.636889 96 Q "A" 38 -0.76000 -0.76000 "GLN " " NE2" "    " 7 0 0 0 2E2EFF  "N627"  1 1 7 ""  1 ""  <> 0 0 0 627 627 1 0 1274 2 <> <> 0 627 627 <> "CCD match"  <> 1 0.93 733 <> <> <> <> <> <> <> <>
  628 15 -26.093908 9.909128 13.155478 96 Q "A" 70 -0.50000 -0.50000 "GLN " " OE1" "    " 8 0 0 0 FF2E2E  "O628"  1 1 7 ""  1 ""  <> 0 0 0 628 628 1 0 1275 0 <> <> 0 628 628 <> "CCD match"  <> 1 0.93 734 <> <> <> <> <> <> <> <>
  629 25 -23.683189 12.107942 8.664891 97 S "A" 38 -0.50000 -0.50000 "SER " " N  " "    " 7 0 0 0 2E2EFF  "N629"  1 1 7 ""  1 ""  <> 0 0 0 629 629 1 0 1284 1 <> <> 0 629 629 <> "CCD match"  <> 1 0.96 735 <> <> <> <> <> <> <> <>
  630 3 -22.604379 11.687558 7.722375 97 S "A" 24 0.14000 0.14000 "SER " " CA " "    " 6 0 0 0 808080  "C630"  1 1 -1109 "%RT%RN"  2 ""  FF9600  0 0 0 630 630 1 0 1285 1 <> <> 0 630 630 <> "CCD match"  <> 1 0.96 736 <> <> <> <> <> <> <> <>
  631 2 -21.149171 11.488250 8.307273 97 S "A" 24 0.50000 0.50000 "SER " " C  " "    " 6 0 0 0 808080  "C631"  1 1 7 ""  1 ""  <> 0 0 0 631 631 1 0 1286 0 <> <> 0 631 631 <> "CCD match"  <> 1 0.96 737 <> <> <> <> <> <> <> <>
  632 3 -22.443484 12.688836 6.607092 97 S "A" 24 0.14500 0.14500 "SER " " CB " "    " 6 0 0 0 808080  "C632"  1 1 7 ""  1 ""  <> 0 0 0 632 632 1 0 1287 2 <> <> 0 632 632 <> "CCD match"  <> 1 0.96 738 <> <> <> <> <> <> <> <>
  633 15 -20.330930 10.809146 7.639065 97 S "A" 70 -0.50000 -0.50000 "SER " " O  " "    " 8 0 0 0 FF2E2E  "O633"  1 1 7 ""  1 ""  <> 0 0 0 633 633 1 0 1288 0 <> <> 0 633 633 <> "CCD match"  <> 1 0.96 739 <> <> <> <> <> <> <> <>
  634 16 -22.163947 14.008838 7.020099 97 S "A" 70 -0.68300 -0.68300 "SER " " OG " "    " 8 0 0 0 FF2E2E  "O634"  1 1 7 "%UT"  13 ""  <> 0 0 0 634 634 1 0 1289 1 <> <> 0 634 634 <> "CCD match"  <> 1 0.96 740 <> <> <> <> <> <> <> <>
  635 25 -20.936465 12.097386 9.449836 98 I "A" 38 -0.50000 -0.50000 "ILE " " N  " "    " 7 0 0 0 2E2EFF  "N635"  1 1 7 ""  1 ""  <> 0 0 0 635 635 1 0 1295 1 <> <> 0 635 635 <> "CCD match"  <> 1 0.96 741 <> <> <> <> <> <> <> <>
  636 3 -19.563955 12.030811 10.090288 98 I "A" 24 0.14000 0.14000 "ILE " " CA " "    " 6 0 0 0 808080  "C636"  1 1 -1109 "%RT%RN"  2 ""  FF9600  0 0 0 636 636 1 0 1296 1 <> <> 0 636 636 <> "CCD match"  <> 1 0.96 742 <> <> <> <> <> <> <> <>
  637 2 -19.319947 10.814730 10.999005 98 I "A" 24 0.50000 0.50000 "ILE " " C  " "    " 6 0 0 0 808080  "C637"  1 1 7 ""  1 ""  <> 0 0 0 637 637 1 0 1297 0 <> <> 0 637 637 <> "CCD match"  <> 1 0.96 743 <> <> <> <> <> <> <> <>
  638 3 -19.096671 13.388923 10.788132 98 I "A" 24 -0.06000 -0.06000 "ILE " " CB " "    " 6 0 0 0 808080  "C638"  1 1 7 ""  1 ""  <> 0 0 0 638 638 1 0 1298 1 <> <> 0 638 638 <> "CCD match"  <> 1 0.96 744 <> <> <> <> <> <> <> <>
  639 15 -18.225261 10.285614 11.063858 98 I "A" 70 -0.50000 -0.50000 "ILE " " O  " "    " 8 0 0 0 FF2E2E  "O639"  1 1 7 ""  1 ""  <> 0 0 0 639 639 1 0 1299 0 <> <> 0 639 639 <> "CCD match"  <> 1 0.96 745 <> <> <> <> <> <> <> <>
  640 3 -19.240035 14.621557 9.804432 98 I "A" 24 -0.12000 -0.12000 "ILE " " CG1" "    " 6 0 0 0 808080  "C640"  1 1 7 ""  1 ""  <> 0 0 0 640 640 1 0 1300 2 <> <> 0 640 640 <> "CCD match"  <> 1 0.96 746 <> <> <> <> <> <> <> <>
  641 3 -17.821380 13.371309 11.535005 98 I "A" 24 -0.18000 -0.18000 "ILE " " CG2" "    " 6 0 0 0 808080  "C641"  1 1 7 ""  1 ""  <> 0 0 0 641 641 1 0 1301 3 <> <> 0 641 641 <> "CCD match"  <> 1 0.96 747 <> <> <> <> <> <> <> <>
  642 3 -19.275851 16.105683 10.290252 98 I "A" 24 -0.18000 -0.18000 "ILE " " CD1" "    " 6 0 0 0 808080  "C642"  1 1 7 ""  1 ""  <> 0 0 0 642 642 1 0 1302 3 <> <> 0 642 642 <> "CCD match"  <> 1 0.96 748 <> <> <> <> <> <> <> <>
  643 25 -20.396373 10.409193 11.666671 99 T "A" 38 -0.50000 -0.50000 "THR " " N  " "    " 7 0 0 0 2E2EFF  "N643"  1 1 7 ""  1 ""  <> 0 0 0 643 643 1 0 1314 1 <> <> 0 643 643 <> "CCD match"  <> 1 0.94 749 <> <> <> <> <> <> <> <>
  644 3 -20.403850 9.329409 12.597265 99 T "A" 24 0.14000 0.14000 "THR " " CA " "    " 6 0 0 0 808080  "C644"  1 1 -1109 "%RT%RN"  2 ""  FF9600  0 0 0 644 644 1 0 1315 1 <> <> 0 644 644 <> "CCD match"  <> 1 0.94 750 <> <> <> <> <> <> <> <>
  645 2 -20.751626 8.131055 11.592039 99 T "A" 24 0.50000 0.50000 "THR " " C  " "    " 6 0 0 0 808080  "C645"  1 1 7 ""  1 ""  <> 0 0 0 645 645 1 0 1316 0 <> <> 0 645 645 <> "CCD match"  <> 1 0.94 751 <> <> <> <> <> <> <> <>
  646 3 -21.586122 9.566753 13.613962 99 T "A" 24 0.20500 0.20500 "THR " " CB " "    " 6 0 0 0 808080  "C646"  1 1 7 ""  1 ""  <> 0 0 0 646 646 1 0 1317 1 <> <> 0 646 646 <> "CCD match"  <> 1 0.94 752 <> <> <> <> <> <> <> <>
  647 15 -20.379401 7.035530 11.947181 99 T "A" 70 -0.50000 -0.50000 "THR " " O  " "    " 8 0 0 0 FF2E2E  "O647"  1 1 7 ""  1 ""  <> 0 0 0 647 647 1 0 1318 0 <> <> 0 647 647 <> "CCD match"  <> 1 0.94 753 <> <> <> <> <> <> <> <>
  648 3 -21.274282 10.691671 14.564664 99 T "A" 24 -0.18000 -0.18000 "THR " " CG2" "    " 6 0 0 0 808080  "C648"  1 1 7 ""  1 ""  <> 0 0 0 648 648 1 0 1319 3 <> <> 0 648 648 <> "CCD match"  <> 1 0.94 754 <> <> <> <> <> <> <> <>
  649 16 -22.821937 9.880672 12.976535 99 T "A" 70 -0.68300 -0.68300 "THR " " OG1" "    " 8 0 0 0 FF2E2E  "O649"  1 1 7 "%UT"  13 ""  <> 0 0 0 649 649 1 0 1320 1 <> <> 0 649 649 <> "CCD match"  <> 1 0.94 755 <> <> <> <> <> <> <> <>
  650 25 -21.274392 8.282693 10.374990 100 D "A" 38 -0.50000 -0.50000 "ASP " " N  " "    " 7 0 0 0 2E2EFF  "N650"  1 1 7 ""  1 ""  <> 0 0 0 650 650 1 0 1328 1 <> <> 0 650 650 <> "CCD match"  <> 1 0.95 756 <> <> <> <> <> <> <> <>
  651 3 -21.211650 7.429263 9.182376 100 D "A" 24 0.14000 0.14000 "ASP " " CA " "    " 6 0 0 0 808080  "C651"  1 1 -1110 "%RT%RN"  2 ""  FFB400  0 0 0 651 651 1 0 1329 1 <> <> 0 651 651 <> "CCD match"  <> 1 0.95 757 <> <> <> <> <> <> <> <>
  652 2 -19.825229 7.024803 8.791904 100 D "A" 24 0.50000 0.50000 "ASP " " C  " "    " 6 0 0 0 808080  "C652"  1 1 7 ""  1 ""  <> 0 0 0 652 652 1 0 1330 0 <> <> 0 652 652 <> "CCD match"  <> 1 0.95 758 <> <> <> <> <> <> <> <>
  653 3 -22.096658 7.987379 8.047087 100 D "A" 24 -0.22000 -0.22000 "ASP " " CB " "    " 6 0 0 0 808080  "C653"  1 1 7 ""  1 ""  <> 0 0 0 653 653 1 0 1331 2 <> <> 0 653 653 <> "CCD match"  <> 1 0.95 759 <> <> <> <> <> <> <> <>
  654 15 -19.701022 5.869141 8.428070 100 D "A" 70 -0.50000 -0.50000 "ASP " " O  " "    " 8 0 0 0 FF2E2E  "O654"  1 1 7 ""  1 ""  <> 0 0 0 654 654 1 0 1332 0 <> <> 0 654 654 <> "CCD match"  <> 1 0.95 760 <> <> <> <> <> <> <> <>
  655 2 -22.171014 7.127915 6.717855 100 D "A" 24 0.70000 0.70000 "ASP " " CG " "    " 6 0 0 0 808080  "C655"  1 1 7 "%UT"  13 ""  <> 0 0 0 655 655 1 0 1333 0 <> <> 0 655 655 <> "CCD match"  <> 1 0.95 761 <> <> <> <> <> <> <> <>
  656 15 -22.223937 7.731668 5.591854 100 D "A" 70 -0.80000 -0.80000 "ASP " " OD1" "    " 8 0 0 0 FF2E2E  "O656"  1 1 7 ""  1 ""  <> 0 0 0 656 656 1 0 1334 0 <> <> 0 656 656 <> "CCD match"  <> 1 0.95 762 <> <> <> <> <> <> <> <>
  657 18 -22.241847 5.882784 6.774855 100 D "A" 70 -0.80000 -0.80000 "ASP " " OD2" "    " 8 -1 0 0 FF2E2E  "O657"  1 1 7 ""  1 ""  <> 0 0 0 657 657 1 0 1335 0 <> <> 0 657 657 <> "CCD match"  <> 1 0.95 763 <> <> <> <> <> <> <> <>
  658 25 -18.836547 7.878460 8.993466 101 V "A" 38 -0.50000 -0.50000 "VAL " " N  " "    " 7 0 0 0 2E2EFF  "N658"  1 1 7 ""  1 ""  <> 0 0 0 658 658 1 0 1340 1 <> <> 0 658 658 <> "CCD match"  <> 1 0.97 764 <> <> <> <> <> <> <> <>
  659 3 -17.416652 7.461140 9.110297 101 V "A" 24 0.14000 0.14000 "VAL " " CA " "    " 6 0 0 0 808080  "C659"  1 1 -1110 "%RT%RN"  2 ""  FFB400  0 0 0 659 659 1 0 1341 1 <> <> 0 659 659 <> "CCD match"  <> 1 0.97 765 <> <> <> <> <> <> <> <>
  660 2 -16.904426 6.694903 10.397220 101 V "A" 24 0.50000 0.50000 "VAL " " C  " "    " 6 0 0 0 808080  "C660"  1 1 7 ""  1 ""  <> 0 0 0 660 660 1 0 1342 0 <> <> 0 660 660 <> "CCD match"  <> 1 0.97 766 <> <> <> <> <> <> <> <>
  661 3 -16.459129 8.694103 8.759014 101 V "A" 24 -0.06000 -0.06000 "VAL " " CB " "    " 6 0 0 0 808080  "C661"  1 1 7 ""  1 ""  <> 0 0 0 661 661 1 0 1343 1 <> <> 0 661 661 <> "CCD match"  <> 1 0.97 767 <> <> <> <> <> <> <> <>
  662 15 -16.337810 5.582031 10.339798 101 V "A" 70 -0.50000 -0.50000 "VAL " " O  " "    " 8 0 0 0 FF2E2E  "O662"  1 1 7 ""  1 ""  <> 0 0 0 662 662 1 0 1344 0 <> <> 0 662 662 <> "CCD match"  <> 1 0.97 768 <> <> <> <> <> <> <> <>
  663 3 -14.988702 8.275685 8.454948 101 V "A" 24 -0.18000 -0.18000 "VAL " " CG1" "    " 6 0 0 0 808080  "C663"  1 1 7 ""  1 ""  <> 0 0 0 663 663 1 0 1345 3 <> <> 0 663 663 <> "CCD match"  <> 1 0.97 769 <> <> <> <> <> <> <> <>
  664 3 -16.970638 9.488907 7.443171 101 V "A" 24 -0.18000 -0.18000 "VAL " " CG2" "    " 6 0 0 0 808080  "C664"  1 1 7 ""  1 ""  <> 0 0 0 664 664 1 0 1346 3 <> <> 0 664 664 <> "CCD match"  <> 1 0.97 770 <> <> <> <> <> <> <> <>
  665 25 -17.066737 7.450932 11.483682 102 A "A" 38 -0.50000 -0.50000 "ALA " " N  " "    " 7 0 0 0 2E2EFF  "N665"  1 1 7 ""  1 ""  <> 0 0 0 665 665 1 0 1356 1 <> <> 0 665 665 <> "CCD match"  <> 1 0.95 771 <> <> <> <> <> <> <> <>
  666 3 -16.278381 7.116111 12.694301 102 A "A" 24 0.14000 0.14000 "ALA " " CA " "    " 6 0 0 0 808080  "C666"  1 1 -1110 "%RT%RN"  2 ""  FFB400  0 0 0 666 666 1 0 1357 1 <> <> 0 666 666 <> "CCD match"  <> 1 0.95 772 <> <> <> <> <> <> <> <>
  667 2 -16.901385 6.038454 13.572413 102 A "A" 24 0.50000 0.50000 "ALA " " C  " "    " 6 0 0 0 808080  "C667"  1 1 7 ""  1 ""  <> 0 0 0 667 667 1 0 1358 0 <> <> 0 667 667 <> "CCD match"  <> 1 0.95 773 <> <> <> <> <> <> <> <>
  668 3 -15.920080 8.434884 13.379734 102 A "A" 24 -0.18000 -0.18000 "ALA " " CB " "    " 6 0 0 0 808080  "C668"  1 1 7 ""  1 ""  <> 0 0 0 668 668 1 0 1359 3 <> <> 0 668 668 <> "CCD match"  <> 1 0.95 774 <> <> <> <> <> <> <> <>
  669 15 -16.134282 5.372309 14.270493 102 A "A" 70 -0.50000 -0.50000 "ALA " " O  " "    " 8 0 0 0 FF2E2E  "O669"  1 1 7 ""  1 ""  <> 0 0 0 669 669 1 0 1360 0 <> <> 0 669 669 <> "CCD match"  <> 1 0.95 775 <> <> <> <> <> <> <> <>
  670 25 -18.193111 5.727733 13.451309 103 Q "A" 38 -0.50000 -0.50000 "GLN " " N  " "    " 7 0 0 0 2E2EFF  "N670"  1 1 7 ""  1 ""  <> 0 0 0 670 670 1 0 1366 1 <> <> 0 670 670 <> "CCD match"  <> 1 0.91 776 <> <> <> <> <> <> <> <>
  671 3 -18.731372 4.564704 14.144678 103 Q "A" 24 0.14000 0.14000 "GLN " " CA " "    " 6 0 0 0 808080  "C671"  1 1 -1110 "%RT%RN"  2 ""  FFB400  0 0 0 671 671 1 0 1367 1 <> <> 0 671 671 <> "CCD match"  <> 1 0.91 777 <> <> <> <> <> <> <> <>
  672 2 -18.560155 3.297639 13.203232 103 Q "A" 24 0.50000 0.50000 "GLN " " C  " "    " 6 0 0 0 808080  "C672"  1 1 7 ""  1 ""  <> 0 0 0 672 672 1 0 1368 0 <> <> 0 672 672 <> "CCD match"  <> 1 0.91 778 <> <> <> <> <> <> <> <>
  673 3 -20.189954 4.866784 14.584098 103 Q "A" 24 -0.12000 -0.12000 "GLN " " CB " "    " 6 0 0 0 808080  "C673"  1 1 7 ""  1 ""  <> 0 0 0 673 673 1 0 1369 2 <> <> 0 673 673 <> "CCD match"  <> 1 0.91 779 <> <> <> <> <> <> <> <>
  674 15 -18.562387 2.190917 13.734241 103 Q "A" 70 -0.50000 -0.50000 "GLN " " O  " "    " 8 0 0 0 FF2E2E  "O674"  1 1 7 ""  1 ""  <> 0 0 0 674 674 1 0 1370 0 <> <> 0 674 674 <> "CCD match"  <> 1 0.91 780 <> <> <> <> <> <> <> <>
  675 3 -21.116130 3.722496 15.123705 103 Q "A" 24 -0.12000 -0.12000 "GLN " " CG " "    " 6 0 0 0 808080  "C675"  1 1 7 ""  1 ""  <> 0 0 0 675 675 1 0 1371 2 <> <> 0 675 675 <> "CCD match"  <> 1 0.91 781 <> <> <> <> <> <> <> <>
  676 2 -20.570226 3.162949 16.451443 103 Q "A" 24 0.50000 0.50000 "GLN " " CD " "    " 6 0 0 0 808080  "C676"  1 1 7 "%UT"  13 ""  <> 0 0 0 676 676 1 0 1372 0 <> <> 0 676 676 <> "CCD match"  <> 1 0.91 782 0.29771948935742 "No Flip"  <> <> <> <> <> <>
  677 25 -20.398912 1.865125 16.535891 103 Q "A" 38 -0.76000 -0.76000 "GLN " " NE2" "    " 7 0 0 0 2E2EFF  "N677"  1 1 7 ""  1 ""  <> 0 0 0 677 677 1 0 1373 2 <> <> 0 677 677 <> "CCD match"  <> 1 0.91 783 <> <> <> <> <> <> <> <>
  678 15 -20.473460 3.909956 17.421107 103 Q "A" 70 -0.50000 -0.50000 "GLN " " OE1" "    " 8 0 0 0 FF2E2E  "O678"  1 1 7 ""  1 ""  <> 0 0 0 678 678 1 0 1374 0 <> <> 0 678 678 <> "CCD match"  <> 1 0.91 784 <> <> <> <> <> <> <> <>
  679 25 -18.487239 3.498944 11.855270 104 N "A" 38 -0.50000 -0.50000 "ASN " " N  " "    " 7 0 0 0 2E2EFF  "N679"  1 1 7 ""  1 ""  <> 0 0 0 679 679 1 0 1383 1 <> <> 0 679 679 <> "CCD match"  <> 1 0.97 785 <> <> <> <> <> <> <> <>
  680 3 -18.235526 2.345525 10.956868 104 N "A" 24 0.14000 0.14000 "ASN " " CA " "    " 6 0 0 0 808080  "C680"  1 1 -1110 "%RT%RN"  2 ""  FFB400  0 0 0 680 680 1 0 1384 1 <> <> 0 680 680 <> "CCD match"  <> 1 0.97 786 <> <> <> <> <> <> <> <>
  681 2 -16.830394 1.868228 10.979190 104 N "A" 24 0.50000 0.50000 "ASN " " C  " "    " 6 0 0 0 808080  "C681"  1 1 7 ""  1 ""  <> 0 0 0 681 681 1 0 1385 0 <> <> 0 681 681 <> "CCD match"  <> 1 0.97 787 <> <> <> <> <> <> <> <>
  682 3 -18.839954 2.522585 9.525644 104 N "A" 24 -0.12000 -0.12000 "ASN " " CB " "    " 6 0 0 0 808080  "C682"  1 1 7 ""  1 ""  <> 0 0 0 682 682 1 0 1386 2 <> <> 0 682 682 <> "CCD match"  <> 1 0.97 788 <> <> <> <> <> <> <> <>
  683 15 -16.649995 0.657750 11.277248 104 N "A" 70 -0.50000 -0.50000 "ASN " " O  " "    " 8 0 0 0 FF2E2E  "O683"  1 1 7 ""  1 ""  <> 0 0 0 683 683 1 0 1387 0 <> <> 0 683 683 <> "CCD match"  <> 1 0.97 789 <> <> <> <> <> <> <> <>
  684 2 -20.434320 2.517158 9.514016 104 N "A" 24 0.50000 0.50000 "ASN " " CG " "    " 6 0 0 0 808080  "C684"  1 1 7 "%UT"  13 ""  <> 0 0 0 684 684 1 0 1388 0 <> <> 0 684 684 <> "CCD match"  <> 1 0.97 790 0.690183951817776 "No Flip"  <> <> <> <> <> <>
  685 25 -21.051009 3.461382 8.856318 104 N "A" 38 -0.76000 -0.76000 "ASN " " ND2" "    " 7 0 0 0 2E2EFF  "N685"  1 1 7 ""  1 ""  <> 0 0 0 685 685 1 0 1389 2 <> <> 0 685 685 <> "CCD match"  <> 1 0.97 791 <> <> <> <> <> <> <> <>
  686 15 -21.028798 1.730892 10.213272 104 N "A" 70 -0.50000 -0.50000 "ASN " " OD1" "    " 8 0 0 0 FF2E2E  "O686"  1 1 7 ""  1 ""  <> 0 0 0 686 686 1 0 1390 0 <> <> 0 686 686 <> "CCD match"  <> 1 0.97 792 <> <> <> <> <> <> <> <>
  687 25 -15.850380 2.716768 10.539382 105 A "A" 38 -0.50000 -0.50000 "ALA " " N  " "    " 7 0 0 0 2E2EFF  "N687"  1 1 7 ""  1 ""  <> 0 0 0 687 687 1 0 1397 1 <> <> 0 687 687 <> "CCD match"  <> 1 0.97 793 <> <> <> <> <> <> <> <>
  688 3 -14.434368 2.494492 10.178510 105 A "A" 24 0.14000 0.14000 "ALA " " CA " "    " 6 0 0 0 808080  "C688"  1 1 -1110 "%RT%RN"  2 ""  FFB400  0 0 0 688 688 1 0 1398 1 <> <> 0 688 688 <> "CCD match"  <> 1 0.97 794 <> <> <> <> <> <> <> <>
  689 2 -13.710416 1.673126 11.210566 105 A "A" 24 0.50000 0.50000 "ALA " " C  " "    " 6 0 0 0 808080  "C689"  1 1 7 ""  1 ""  <> 0 0 0 689 689 1 0 1399 0 <> <> 0 689 689 <> "CCD match"  <> 1 0.97 795 <> <> <> <> <> <> <> <>
  690 3 -13.738936 3.867843 10.152571 105 A "A" 24 -0.18000 -0.18000 "ALA " " CB " "    " 6 0 0 0 808080  "C690"  1 1 7 ""  1 ""  <> 0 0 0 690 690 1 0 1400 3 <> <> 0 690 690 <> "CCD match"  <> 1 0.97 796 <> <> <> <> <> <> <> <>
  691 15 -13.073663 0.741774 10.781002 105 A "A" 70 -0.50000 -0.50000 "ALA " " O  " "    " 8 0 0 0 FF2E2E  "O691"  1 1 7 ""  1 ""  <> 0 0 0 691 691 1 0 1401 0 <> <> 0 691 691 <> "CCD match"  <> 1 0.97 797 <> <> <> <> <> <> <> <>
  692 25 -13.796167 1.940760 12.493357 106 M "A" 38 -0.50000 -0.50000 "MET " " N  " "    " 7 0 0 0 2E2EFF  "N692"  1 1 7 ""  1 ""  <> 0 0 0 692 692 1 0 1407 1 <> <> 0 692 692 <> "CCD match"  <> 1 0.96 798 <> <> <> <> <> <> <> <>
  693 3 -13.240925 1.157349 13.598332 106 M "A" 24 0.14000 0.14000 "MET " " CA " "    " 6 0 0 0 808080  "C693"  1 1 -1110 "%RT%RN"  2 ""  FFB400  0 0 0 693 693 1 0 1408 1 <> <> 0 693 693 <> "CCD match"  <> 1 0.96 799 <> <> <> <> <> <> <> <>
  694 2 -13.897171 -0.222092 13.841258 106 M "A" 24 0.50000 0.50000 "MET " " C  " "    " 6 0 0 0 808080  "C694"  1 1 7 ""  1 ""  <> 0 0 0 694 694 1 0 1409 0 <> <> 0 694 694 <> "CCD match"  <> 1 0.96 800 <> <> <> <> <> <> <> <>
  695 3 -13.152686 2.060348 14.850689 106 M "A" 24 -0.12000 -0.12000 "MET " " CB " "    " 6 0 0 0 808080  "C695"  1 1 7 ""  1 ""  <> 0 0 0 695 695 1 0 1410 2 <> <> 0 695 695 <> "CCD match"  <> 1 0.96 801 <> <> <> <> <> <> <> <>
  696 15 -13.276287 -1.073933 14.441307 106 M "A" 70 -0.50000 -0.50000 "MET " " O  " "    " 8 0 0 0 FF2E2E  "O696"  1 1 7 ""  1 ""  <> 0 0 0 696 696 1 0 1411 0 <> <> 0 696 696 <> "CCD match"  <> 1 0.96 802 <> <> <> <> <> <> <> <>
  697 3 -12.182082 1.667450 15.947256 106 M "A" 24 0.00020 0.00020 "MET " " CG " "    " 6 0 0 0 808080  "C697"  1 1 7 ""  1 ""  <> 0 0 0 697 697 1 0 1412 2 <> <> 0 697 697 <> "CCD match"  <> 1 0.96 803 <> <> <> <> <> <> <> <>
  698 49 -10.421810 1.732740 15.452665 106 M "A" 143 -0.24040 -0.24040 "MET " " SD " "    " 16 0 0 0 FFFF6B  "S698"  1 1 7 ""  1 ""  <> 0 0 0 698 698 1 0 1413 0 <> <> 0 698 698 <> "CCD match"  <> 1 0.96 804 <> <> <> <> <> <> <> <>
  699 3 -9.823901 0.945000 16.956553 106 M "A" 24 -0.05980 -0.05980 "MET " " CE " "    " 6 0 0 0 808080  "C699"  1 1 7 ""  1 ""  <> 0 0 0 699 699 1 0 1414 3 <> <> 0 699 699 <> "CCD match"  <> 1 0.96 805 <> <> <> <> <> <> <> <>
  700 25 -15.174414 -0.323399 13.490693 107 A "A" 38 -0.50000 -0.50000 "ALA " " N  " "    " 7 0 0 0 2E2EFF  "N700"  1 1 7 ""  1 ""  <> 0 0 0 700 700 1 0 1424 1 <> <> 0 700 700 <> "CCD match"  <> 1 0.96 806 <> <> <> <> <> <> <> <>
  701 3 -15.863910 -1.590320 13.542963 107 A "A" 24 0.14000 0.14000 "ALA " " CA " "    " 6 0 0 0 808080  "C701"  1 1 -1110 "%RT%RN"  2 ""  FFB400  0 0 0 701 701 1 0 1425 1 <> <> 0 701 701 <> "CCD match"  <> 1 0.96 807 <> <> <> <> <> <> <> <>
  702 2 -15.589506 -2.398126 12.267869 107 A "A" 24 0.50000 0.50000 "ALA " " C  " "    " 6 0 0 0 808080  "C702"  1 1 7 ""  1 ""  <> 0 0 0 702 702 1 0 1426 0 <> <> 0 702 702 <> "CCD match"  <> 1 0.96 808 <> <> <> <> <> <> <> <>
  703 3 -17.376081 -1.317412 13.891833 107 A "A" 24 -0.18000 -0.18000 "ALA " " CB " "    " 6 0 0 0 808080  "C703"  1 1 7 ""  1 ""  <> 0 0 0 703 703 1 0 1427 3 <> <> 0 703 703 <> "CCD match"  <> 1 0.96 809 <> <> <> <> <> <> <> <>
  704 15 -15.710956 -3.659416 12.353734 107 A "A" 70 -0.50000 -0.50000 "ALA " " O  " "    " 8 0 0 0 FF2E2E  "O704"  1 1 7 ""  1 ""  <> 0 0 0 704 704 1 0 1428 0 <> <> 0 704 704 <> "CCD match"  <> 1 0.96 810 <> <> <> <> <> <> <> <>
  705 25 -15.210698 -1.764064 11.134367 108 D "A" 38 -0.50000 -0.50000 "ASP " " N  " "    " 7 0 0 0 2E2EFF  "N705"  1 1 7 ""  1 ""  <> 0 0 0 705 705 1 0 1434 1 <> <> 0 705 705 <> "CCD match"  <> 1 0.98 811 <> <> <> <> <> <> <> <>
  706 3 -14.934211 -2.336652 9.873140 108 D "A" 24 0.14000 0.14000 "ASP " " CA " "    " 6 0 0 0 808080  "C706"  1 1 -1110 "%RT%RN"  2 ""  FFB400  0 0 0 706 706 1 0 1435 1 <> <> 0 706 706 <> "CCD match"  <> 1 0.98 812 <> <> <> <> <> <> <> <>
  707 2 -13.497813 -2.855754 9.971657 108 D "A" 24 0.50000 0.50000 "ASP " " C  " "    " 6 0 0 0 808080  "C707"  1 1 7 ""  1 ""  <> 0 0 0 707 707 1 0 1436 0 <> <> 0 707 707 <> "CCD match"  <> 1 0.98 813 <> <> <> <> <> <> <> <>
  708 3 -14.996143 -1.491588 8.544183 108 D "A" 24 -0.22000 -0.22000 "ASP " " CB " "    " 6 0 0 0 808080  "C708"  1 1 7 ""  1 ""  <> 0 0 0 708 708 1 0 1437 2 <> <> 0 708 708 <> "CCD match"  <> 1 0.98 814 <> <> <> <> <> <> <> <>
  709 15 -13.403713 -4.081462 9.803797 108 D "A" 70 -0.50000 -0.50000 "ASP " " O  " "    " 8 0 0 0 FF2E2E  "O709"  1 1 7 ""  1 ""  <> 0 0 0 709 709 1 0 1438 0 <> <> 0 709 709 <> "CCD match"  <> 1 0.98 815 <> <> <> <> <> <> <> <>
  710 2 -16.292148 -0.774483 8.274159 108 D "A" 24 0.70000 0.70000 "ASP " " CG " "    " 6 0 0 0 808080  "C710"  1 1 7 "%UT"  13 ""  <> 0 0 0 710 710 1 0 1439 0 <> <> 0 710 710 <> "CCD match"  <> 1 0.98 816 <> <> <> <> <> <> <> <>
  711 15 -16.208112 0.292964 7.647344 108 D "A" 70 -0.80000 -0.80000 "ASP " " OD1" "    " 8 0 0 0 FF2E2E  "O711"  1 1 7 ""  1 ""  <> 0 0 0 711 711 1 0 1440 0 <> <> 0 711 711 <> "CCD match"  <> 1 0.98 817 <> <> <> <> <> <> <> <>
  712 18 -17.357398 -1.363589 8.507568 108 D "A" 70 -0.80000 -0.80000 "ASP " " OD2" "    " 8 -1 0 0 FF2E2E  "O712"  1 1 7 ""  1 ""  <> 0 0 0 712 712 1 0 1441 0 <> <> 0 712 712 <> "CCD match"  <> 1 0.98 818 <> <> <> <> <> <> <> <>
  713 25 -12.584812 -2.011663 10.479876 109 S "A" 38 -0.50000 -0.50000 "SER " " N  " "    " 7 0 0 0 2E2EFF  "N713"  1 1 7 ""  1 ""  <> 0 0 0 713 713 1 0 1446 1 <> <> 0 713 713 <> "CCD match"  <> 1 0.97 819 <> <> <> <> <> <> <> <>
  714 3 -11.276808 -2.395439 11.034816 109 S "A" 24 0.14000 0.14000 "SER " " CA " "    " 6 0 0 0 808080  "C714"  1 1 -1110 "%RT%RN"  2 ""  FFB400  0 0 0 714 714 1 0 1447 1 <> <> 0 714 714 <> "CCD match"  <> 1 0.97 820 <> <> <> <> <> <> <> <>
  715 2 -11.252315 -3.688039 11.810144 109 S "A" 24 0.50000 0.50000 "SER " " C  " "    " 6 0 0 0 808080  "C715"  1 1 7 ""  1 ""  <> 0 0 0 715 715 1 0 1448 0 <> <> 0 715 715 <> "CCD match"  <> 1 0.97 821 <> <> <> <> <> <> <> <>
  716 3 -10.628651 -1.174957 11.678176 109 S "A" 24 0.14500 0.14500 "SER " " CB " "    " 6 0 0 0 808080  "C716"  1 1 7 ""  1 ""  <> 0 0 0 716 716 1 0 1449 2 <> <> 0 716 716 <> "CCD match"  <> 1 0.97 822 <> <> <> <> <> <> <> <>
  717 15 -10.682053 -4.664319 11.323879 109 S "A" 70 -0.50000 -0.50000 "SER " " O  " "    " 8 0 0 0 FF2E2E  "O717"  1 1 7 ""  1 ""  <> 0 0 0 717 717 1 0 1450 0 <> <> 0 717 717 <> "CCD match"  <> 1 0.97 823 <> <> <> <> <> <> <> <>
  718 16 -9.320600 -1.385808 12.277754 109 S "A" 70 -0.68300 -0.68300 "SER " " OG " "    " 8 0 0 0 FF2E2E  "O718"  1 1 7 "%UT"  13 ""  <> 0 0 0 718 718 1 0 1451 1 <> <> 0 718 718 <> "CCD match"  <> 1 0.97 824 <> <> <> <> <> <> <> <>
  719 25 -12.076760 -3.786851 12.892220 110 A "A" 38 -0.50000 -0.50000 "ALA " " N  " "    " 7 0 0 0 2E2EFF  "N719"  1 1 7 ""  1 ""  <> 0 0 0 719 719 1 0 1457 1 <> <> 0 719 719 <> "CCD match"  <> 1 0.97 825 <> <> <> <> <> <> <> <>
  720 3 -12.249870 -4.968479 13.792625 110 A "A" 24 0.14000 0.14000 "ALA " " CA " "    " 6 0 0 0 808080  "C720"  1 1 -1110 "%RT%RN"  2 ""  FFB400  0 0 0 720 720 1 0 1458 1 <> <> 0 720 720 <> "CCD match"  <> 1 0.97 826 <> <> <> <> <> <> <> <>
  721 2 -12.615370 -6.269980 12.975796 110 A "A" 24 0.50000 0.50000 "ALA " " C  " "    " 6 0 0 0 808080  "C721"  1 1 7 ""  1 ""  <> 0 0 0 721 721 1 0 1459 0 <> <> 0 721 721 <> "CCD match"  <> 1 0.97 827 <> <> <> <> <> <> <> <>
  722 3 -13.345594 -4.636467 14.710986 110 A "A" 24 -0.18000 -0.18000 "ALA " " CB " "    " 6 0 0 0 808080  "C722"  1 1 7 ""  1 ""  <> 0 0 0 722 722 1 0 1460 3 <> <> 0 722 722 <> "CCD match"  <> 1 0.97 828 <> <> <> <> <> <> <> <>
  723 15 -12.091117 -7.313149 13.235501 110 A "A" 70 -0.50000 -0.50000 "ALA " " O  " "    " 8 0 0 0 FF2E2E  "O723"  1 1 7 ""  1 ""  <> 0 0 0 723 723 1 0 1461 0 <> <> 0 723 723 <> "CCD match"  <> 1 0.97 829 <> <> <> <> <> <> <> <>
  724 25 -13.595032 -6.174042 12.002846 111 T "A" 38 -0.50000 -0.50000 "THR " " N  " "    " 7 0 0 0 2E2EFF  "N724"  1 1 7 ""  1 ""  <> 0 0 0 724 724 1 0 1467 1 <> <> 0 724 724 <> "CCD match"  <> 1 0.97 830 <> <> <> <> <> <> <> <>
  725 3 -14.331425 -7.304056 11.484618 111 T "A" 24 0.14000 0.14000 "THR " " CA " "    " 6 0 0 0 808080  "C725"  1 1 -1110 "%RT%RN"  2 ""  FFB400  0 0 0 725 725 1 0 1468 1 <> <> 0 725 725 <> "CCD match"  <> 1 0.97 831 <> <> <> <> <> <> <> <>
  726 2 -13.436343 -7.978853 10.364411 111 T "A" 24 0.50000 0.50000 "THR " " C  " "    " 6 0 0 0 808080  "C726"  1 1 7 ""  1 ""  <> 0 0 0 726 726 1 0 1469 0 <> <> 0 726 726 <> "CCD match"  <> 1 0.97 832 <> <> <> <> <> <> <> <>
  727 3 -15.643705 -6.702172 10.925659 111 T "A" 24 0.20500 0.20500 "THR " " CB " "    " 6 0 0 0 808080  "C727"  1 1 7 ""  1 ""  <> 0 0 0 727 727 1 0 1470 1 <> <> 0 727 727 <> "CCD match"  <> 1 0.97 833 <> <> <> <> <> <> <> <>
  728 15 -13.355327 -9.210971 10.352145 111 T "A" 70 -0.50000 -0.50000 "THR " " O  " "    " 8 0 0 0 FF2E2E  "O728"  1 1 7 ""  1 ""  <> 0 0 0 728 728 1 0 1471 0 <> <> 0 728 728 <> "CCD match"  <> 1 0.97 834 <> <> <> <> <> <> <> <>
  729 3 -16.445968 -7.775199 10.145717 111 T "A" 24 -0.18000 -0.18000 "THR " " CG2" "    " 6 0 0 0 808080  "C729"  1 1 7 ""  1 ""  <> 0 0 0 729 729 1 0 1472 3 <> <> 0 729 729 <> "CCD match"  <> 1 0.97 835 <> <> <> <> <> <> <> <>
  730 16 -16.485999 -6.192925 12.020250 111 T "A" 70 -0.68300 -0.68300 "THR " " OG1" "    " 8 0 0 0 FF2E2E  "O730"  1 1 7 "%UT"  13 ""  <> 0 0 0 730 730 1 0 1473 1 <> <> 0 730 730 <> "CCD match"  <> 1 0.97 836 <> <> <> <> <> <> <> <>
  731 25 -12.885400 -7.073053 9.512695 112 L "A" 38 -0.50000 -0.50000 "LEU " " N  " "    " 7 0 0 0 2E2EFF  "N731"  1 1 7 ""  1 ""  <> 0 0 0 731 731 1 0 1481 1 <> <> 0 731 731 <> "CCD match"  <> 1 0.98 837 <> <> <> <> <> <> <> <>
  732 3 -11.802351 -7.524445 8.556760 112 L "A" 24 0.14000 0.14000 "LEU " " CA " "    " 6 0 0 0 808080  "C732"  1 1 -1110 "%RT%RN"  2 ""  FFB400  0 0 0 732 732 1 0 1482 1 <> <> 0 732 732 <> "CCD match"  <> 1 0.98 838 <> <> <> <> <> <> <> <>
  733 2 -10.498947 -7.946401 9.275794 112 L "A" 24 0.50000 0.50000 "LEU " " C  " "    " 6 0 0 0 808080  "C733"  1 1 7 ""  1 ""  <> 0 0 0 733 733 1 0 1483 0 <> <> 0 733 733 <> "CCD match"  <> 1 0.98 839 <> <> <> <> <> <> <> <>
  734 3 -11.545129 -6.293674 7.573296 112 L "A" 24 -0.12000 -0.12000 "LEU " " CB " "    " 6 0 0 0 808080  "C734"  1 1 7 ""  1 ""  <> 0 0 0 734 734 1 0 1484 2 <> <> 0 734 734 <> "CCD match"  <> 1 0.98 840 <> <> <> <> <> <> <> <>
  735 15 -9.829070 -8.830481 8.781547 112 L "A" 70 -0.50000 -0.50000 "LEU " " O  " "    " 8 0 0 0 FF2E2E  "O735"  1 1 7 ""  1 ""  <> 0 0 0 735 735 1 0 1485 0 <> <> 0 735 735 <> "CCD match"  <> 1 0.98 841 <> <> <> <> <> <> <> <>
  736 3 -12.675375 -6.124874 6.514120 112 L "A" 24 -0.06000 -0.06000 "LEU " " CG " "    " 6 0 0 0 808080  "C736"  1 1 7 ""  1 ""  <> 0 0 0 736 736 1 0 1486 1 <> <> 0 736 736 <> "CCD match"  <> 1 0.98 842 <> <> <> <> <> <> <> <>
  737 3 -12.640027 -4.729267 5.807229 112 L "A" 24 -0.18000 -0.18000 "LEU " " CD1" "    " 6 0 0 0 808080  "C737"  1 1 7 ""  1 ""  <> 0 0 0 737 737 1 0 1487 3 <> <> 0 737 737 <> "CCD match"  <> 1 0.98 843 <> <> <> <> <> <> <> <>
  738 3 -12.573576 -7.232000 5.442728 112 L "A" 24 -0.18000 -0.18000 "LEU " " CD2" "    " 6 0 0 0 808080  "C738"  1 1 7 ""  1 ""  <> 0 0 0 738 738 1 0 1488 3 <> <> 0 738 738 <> "CCD match"  <> 1 0.98 844 <> <> <> <> <> <> <> <>
  739 25 -10.240371 -7.510039 10.533668 113 N "A" 38 -0.50000 -0.50000 "ASN " " N  " "    " 7 0 0 0 2E2EFF  "N739"  1 1 7 ""  1 ""  <> 0 0 0 739 739 1 0 1500 1 <> <> 0 739 739 <> "CCD match"  <> 1 0.97 845 <> <> <> <> <> <> <> <>
  740 3 -9.180412 -8.126155 11.394231 113 N "A" 24 0.14000 0.14000 "ASN " " CA " "    " 6 0 0 0 808080  "C740"  1 1 -1110 "%RT%RN"  2 ""  FFB400  0 0 0 740 740 1 0 1501 1 <> <> 0 740 740 <> "CCD match"  <> 1 0.97 846 <> <> <> <> <> <> <> <>
  741 2 -9.548063 -9.542201 11.835720 113 N "A" 24 0.50000 0.50000 "ASN " " C  " "    " 6 0 0 0 808080  "C741"  1 1 7 ""  1 ""  <> 0 0 0 741 741 1 0 1502 0 <> <> 0 741 741 <> "CCD match"  <> 1 0.97 847 <> <> <> <> <> <> <> <>
  742 3 -8.905902 -7.164064 12.605269 113 N "A" 24 -0.12000 -0.12000 "ASN " " CB " "    " 6 0 0 0 808080  "C742"  1 1 7 ""  1 ""  <> 0 0 0 742 742 1 0 1503 2 <> <> 0 742 742 <> "CCD match"  <> 1 0.97 848 <> <> <> <> <> <> <> <>
  743 15 -8.934592 -10.513109 11.451596 113 N "A" 70 -0.50000 -0.50000 "ASN " " O  " "    " 8 0 0 0 FF2E2E  "O743"  1 1 7 ""  1 ""  <> 0 0 0 743 743 1 0 1504 0 <> <> 0 743 743 <> "CCD match"  <> 1 0.97 849 <> <> <> <> <> <> <> <>
  744 2 -7.545614 -7.307245 13.242295 113 N "A" 24 0.50000 0.50000 "ASN " " CG " "    " 6 0 0 0 808080  "C744"  1 1 7 "%UT"  13 "Flip"  <> 0 0 0 744 744 1 0 1505 0 <> <> 0 744 744 <> "CCD match"  <> 1 0.97 850 6.83630766851709 "Flip"  <> <> <> <> <> <>
  745 25 -7.350071 -6.487358 14.218675 113 N "A" 38 -0.76000 -0.76000 "ASN " " ND2" "    " 7 0 0 0 2E2EFF  "N745"  1 1 7 ""  1 ""  <> 0 0 0 745 745 1 0 1506 2 <> <> 0 745 745 <> "CCD match"  <> 1 0.97 851 <> <> <> <> <> <> <> <>
  746 15 -6.751884 -8.148759 12.969601 113 N "A" 70 -0.50000 -0.50000 "ASN " " OD1" "    " 8 0 0 0 FF2E2E  "O746"  1 1 7 ""  1 ""  <> 0 0 0 746 746 1 0 1507 0 <> <> 0 746 746 <> "CCD match"  <> 1 0.97 852 <> <> <> <> <> <> <> <>
  747 25 -10.727442 -9.660812 12.567228 114 I "A" 38 -0.50000 -0.50000 "ILE " " N  " "    " 7 0 0 0 2E2EFF  "N747"  1 1 7 ""  1 ""  <> 0 0 0 747 747 1 0 1514 1 <> <> 0 747 747 <> "CCD match"  <> 1 0.97 853 <> <> <> <> <> <> <> <>
  748 3 -11.236580 -10.922869 13.173585 114 I "A" 24 0.14000 0.14000 "ILE " " CA " "    " 6 0 0 0 808080  "C748"  1 1 -1110 "%RT%RN"  2 ""  FFB400  0 0 0 748 748 1 0 1515 1 <> <> 0 748 748 <> "CCD match"  <> 1 0.97 854 <> <> <> <> <> <> <> <>
  749 2 -11.481085 -11.973634 12.129811 114 I "A" 24 0.50000 0.50000 "ILE " " C  " "    " 6 0 0 0 808080  "C749"  1 1 7 ""  1 ""  <> 0 0 0 749 749 1 0 1516 0 <> <> 0 749 749 <> "CCD match"  <> 1 0.97 855 <> <> <> <> <> <> <> <>
  750 3 -12.621244 -10.716082 13.871016 114 I "A" 24 -0.06000 -0.06000 "ILE " " CB " "    " 6 0 0 0 808080  "C750"  1 1 7 ""  1 ""  <> 0 0 0 750 750 1 0 1517 1 <> <> 0 750 750 <> "CCD match"  <> 1 0.97 856 <> <> <> <> <> <> <> <>
  751 15 -11.007515 -13.138993 12.283026 114 I "A" 70 -0.50000 -0.50000 "ILE " " O  " "    " 8 0 0 0 FF2E2E  "O751"  1 1 7 ""  1 ""  <> 0 0 0 751 751 1 0 1518 0 <> <> 0 751 751 <> "CCD match"  <> 1 0.97 857 <> <> <> <> <> <> <> <>
  752 3 -12.467482 -9.768818 15.158565 114 I "A" 24 -0.12000 -0.12000 "ILE " " CG1" "    " 6 0 0 0 808080  "C752"  1 1 7 ""  1 ""  <> 0 0 0 752 752 1 0 1519 2 <> <> 0 752 752 <> "CCD match"  <> 1 0.97 858 <> <> <> <> <> <> <> <>
  753 3 -13.469264 -11.951146 14.182251 114 I "A" 24 -0.18000 -0.18000 "ILE " " CG2" "    " 6 0 0 0 808080  "C753"  1 1 7 ""  1 ""  <> 0 0 0 753 753 1 0 1520 3 <> <> 0 753 753 <> "CCD match"  <> 1 0.97 859 <> <> <> <> <> <> <> <>
  754 3 -13.754510 -8.845206 15.289956 114 I "A" 24 -0.18000 -0.18000 "ILE " " CD1" "    " 6 0 0 0 808080  "C754"  1 1 7 ""  1 ""  <> 0 0 0 754 754 1 0 1521 3 <> <> 0 754 754 <> "CCD match"  <> 1 0.97 860 <> <> <> <> <> <> <> <>
  755 25 -12.179523 -11.718452 11.078114 115 L "A" 38 -0.50000 -0.50000 "LEU " " N  " "    " 7 0 0 0 2E2EFF  "N755"  1 1 7 ""  1 ""  <> 0 0 0 755 755 1 0 1533 1 <> <> 0 755 755 <> "CCD match"  <> 1 0.98 861 <> <> <> <> <> <> <> <>
  756 3 -12.514742 -12.667665 9.956525 115 L "A" 24 0.14000 0.14000 "LEU " " CA " "    " 6 0 0 0 808080  "C756"  1 1 -1110 "%RT%RN"  2 ""  FFB400  0 0 0 756 756 1 0 1534 1 <> <> 0 756 756 <> "CCD match"  <> 1 0.98 862 <> <> <> <> <> <> <> <>
  757 2 -11.284253 -13.201737 9.230619 115 L "A" 24 0.50000 0.50000 "LEU " " C  " "    " 6 0 0 0 808080  "C757"  1 1 7 ""  1 ""  <> 0 0 0 757 757 1 0 1535 0 <> <> 0 757 757 <> "CCD match"  <> 1 0.98 863 <> <> <> <> <> <> <> <>
  758 3 -13.458595 -11.990980 8.935454 115 L "A" 24 -0.12000 -0.12000 "LEU " " CB " "    " 6 0 0 0 808080  "C758"  1 1 7 ""  1 ""  <> 0 0 0 758 758 1 0 1536 2 <> <> 0 758 758 <> "CCD match"  <> 1 0.98 864 <> <> <> <> <> <> <> <>
  759 15 -11.430719 -14.192873 8.487817 115 L "A" 70 -0.50000 -0.50000 "LEU " " O  " "    " 8 0 0 0 FF2E2E  "O759"  1 1 7 ""  1 ""  <> 0 0 0 759 759 1 0 1537 0 <> <> 0 759 759 <> "CCD match"  <> 1 0.98 865 <> <> <> <> <> <> <> <>
  760 3 -14.887661 -11.831312 9.426925 115 L "A" 24 -0.06000 -0.06000 "LEU " " CG " "    " 6 0 0 0 808080  "C760"  1 1 7 ""  1 ""  <> 0 0 0 760 760 1 0 1538 1 <> <> 0 760 760 <> "CCD match"  <> 1 0.98 866 <> <> <> <> <> <> <> <>
  761 3 -15.643530 -10.793964 8.598987 115 L "A" 24 -0.18000 -0.18000 "LEU " " CD1" "    " 6 0 0 0 808080  "C761"  1 1 7 ""  1 ""  <> 0 0 0 761 761 1 0 1539 3 <> <> 0 761 761 <> "CCD match"  <> 1 0.98 867 <> <> <> <> <> <> <> <>
  762 3 -15.681433 -13.166160 9.404894 115 L "A" 24 -0.18000 -0.18000 "LEU " " CD2" "    " 6 0 0 0 808080  "C762"  1 1 7 ""  1 ""  <> 0 0 0 762 762 1 0 1540 3 <> <> 0 762 762 <> "CCD match"  <> 1 0.98 868 <> <> <> <> <> <> <> <>
  763 25 -10.173372 -12.480645 9.433124 116 N "A" 38 -0.50000 -0.50000 "ASN " " N  " "    " 7 0 0 0 2E2EFF  "N763"  1 1 7 ""  1 ""  <> 0 0 0 763 763 1 0 1552 1 <> <> 0 763 763 <> "CCD match"  <> 1 0.96 869 <> <> <> <> <> <> <> <>
  764 3 -8.975720 -12.784209 8.683626 116 N "A" 24 0.14000 0.14000 "ASN " " CA " "    " 6 0 0 0 808080  "C764"  1 1 -1110 "%RT%RN"  2 ""  FFB400  0 0 0 764 764 1 0 1553 1 <> <> 0 764 764 <> "CCD match"  <> 1 0.96 870 <> <> <> <> <> <> <> <>
  765 2 -7.799526 -13.287098 9.583608 116 N "A" 24 0.50000 0.50000 "ASN " " C  " "    " 6 0 0 0 808080  "C765"  1 1 7 ""  1 ""  <> 0 0 0 765 765 1 0 1554 0 <> <> 0 765 765 <> "CCD match"  <> 1 0.96 871 <> <> <> <> <> <> <> <>
  766 3 -8.496542 -11.474835 7.992162 116 N "A" 24 -0.12000 -0.12000 "ASN " " CB " "    " 6 0 0 0 808080  "C766"  1 1 7 ""  1 ""  <> 0 0 0 766 766 1 0 1555 2 <> <> 0 766 766 <> "CCD match"  <> 1 0.96 872 <> <> <> <> <> <> <> <>
  767 15 -6.979029 -14.043779 9.041540 116 N "A" 70 -0.50000 -0.50000 "ASN " " O  " "    " 8 0 0 0 FF2E2E  "O767"  1 1 7 ""  1 ""  <> 0 0 0 767 767 1 0 1556 0 <> <> 0 767 767 <> "CCD match"  <> 1 0.96 873 <> <> <> <> <> <> <> <>
  768 2 -7.416338 -11.563771 6.891574 116 N "A" 24 0.50000 0.50000 "ASN " " CG " "    " 6 0 0 0 808080  "C768"  1 1 7 "%UT"  13 ""  <> 0 0 0 768 768 1 0 1557 0 <> <> 0 768 768 <> "CCD match"  <> 1 0.96 874 95.2953715702761 "No Flip"  <> <> <> <> <> <>
  769 25 -6.330647 -10.740021 6.968894 116 N "A" 38 -0.76000 -0.76000 "ASN " " ND2" "    " 7 0 0 0 2E2EFF  "N769"  1 1 7 ""  1 ""  <> 0 0 0 769 769 1 0 1558 2 <> <> 0 769 769 <> "CCD match"  <> 1 0.96 875 <> <> <> <> <> <> <> <>
  770 15 -7.441980 -12.451131 6.013483 116 N "A" 70 -0.50000 -0.50000 "ASN " " OD1" "    " 8 0 0 0 FF2E2E  "O770"  1 1 7 ""  1 ""  <> 0 0 0 770 770 1 0 1559 0 <> <> 0 770 770 <> "CCD match"  <> 1 0.96 876 <> <> <> <> <> <> <> <>
  771 25 -7.692718 -12.910829 10.858234 117 Y "A" 38 -0.50000 -0.50000 "TYR " " N  " "    " 7 0 0 0 2E2EFF  "N771"  1 1 7 ""  1 ""  <> 0 0 0 771 771 1 0 1566 1 <> <> 0 771 771 <> "CCD match"  <> 1 0.94 877 <> <> <> <> <> <> <> <>
  772 3 -6.630374 -13.403270 11.764164 117 Y "A" 24 0.14000 0.14000 "TYR " " CA " "    " 6 0 0 0 808080  "C772"  1 1 -1110 "%RT%RN"  2 ""  FFB400  0 0 0 772 772 1 0 1567 1 <> <> 0 772 772 <> "CCD match"  <> 1 0.94 878 <> <> <> <> <> <> <> <>
  773 2 -7.021299 -14.775285 12.252110 117 Y "A" 24 0.50000 0.50000 "TYR " " C  " "    " 6 0 0 0 808080  "C773"  1 1 7 ""  1 ""  <> 0 0 0 773 773 1 0 1568 0 <> <> 0 773 773 <> "CCD match"  <> 1 0.94 879 <> <> <> <> <> <> <> <>
  774 3 -6.549186 -12.366702 12.969026 117 Y "A" 24 -0.00500 -0.00500 "TYR " " CB " "    " 6 0 0 0 808080  "C774"  1 1 7 ""  1 ""  <> 0 0 0 774 774 1 0 1569 2 <> <> 0 774 774 <> "CCD match"  <> 1 0.94 880 <> <> <> <> <> <> <> <>
  775 15 -6.145320 -15.559943 12.601235 117 Y "A" 70 -0.50000 -0.50000 "TYR " " O  " "    " 8 0 0 0 FF2E2E  "O775"  1 1 7 ""  1 ""  <> 0 0 0 775 775 1 0 1570 0 <> <> 0 775 775 <> "CCD match"  <> 1 0.94 881 <> <> <> <> <> <> <> <>
  776 2 -5.141760 -11.767242 13.113573 117 Y "A" 24 -0.11500 -0.11500 "TYR " " CG " "    " 6 0 0 0 808080  "C776"  1 1 7 ""  1 ""  <> 0 0 0 776 776 1 0 1571 0 <> <> 0 776 776 <> "CCD match"  <> 1 0.94 882 <> <> <> <> <> <> <> <>
  777 2 -4.627394 -10.697080 12.393327 117 Y "A" 24 -0.11500 -0.11500 "TYR " " CD1" "    " 6 0 0 0 808080  "C777"  1 1 7 ""  1 ""  <> 0 0 0 777 777 1 0 1572 1 <> <> 0 777 777 <> "CCD match"  <> 1 0.94 883 <> <> <> <> <> <> <> <>
  778 2 -4.298151 -12.440817 13.952987 117 Y "A" 24 -0.11500 -0.11500 "TYR " " CD2" "    " 6 0 0 0 808080  "C778"  1 1 7 ""  1 ""  <> 0 0 0 778 778 1 0 1573 1 <> <> 0 778 778 <> "CCD match"  <> 1 0.94 884 <> <> <> <> <> <> <> <>
  779 2 -3.358341 -10.230248 12.628829 117 Y "A" 24 -0.11500 -0.11500 "TYR " " CE1" "    " 6 0 0 0 808080  "C779"  1 1 7 ""  1 ""  <> 0 0 0 779 779 1 0 1574 1 <> <> 0 779 779 <> "CCD match"  <> 1 0.94 885 <> <> <> <> <> <> <> <>
  780 2 -2.985238 -12.058324 14.255195 117 Y "A" 24 -0.11500 -0.11500 "TYR " " CE2" "    " 6 0 0 0 808080  "C780"  1 1 7 ""  1 ""  <> 0 0 0 780 780 1 0 1575 1 <> <> 0 780 780 <> "CCD match"  <> 1 0.94 886 <> <> <> <> <> <> <> <>
  781 16 -1.244031 -10.370167 13.860620 117 Y "A" 70 -0.58500 -0.58500 "TYR " " OH " "    " 8 0 0 0 FF2E2E  "O781"  1 1 7 "%UT"  13 ""  <> 0 0 0 781 781 1 0 1576 1 <> <> 0 781 781 <> "CCD match"  <> 1 0.94 887 <> <> <> <> <> <> <> <>
  782 2 -2.476286 -10.949757 13.534562 117 Y "A" 24 0.15000 0.15000 "TYR " " CZ " "    " 6 0 0 0 808080  "C782"  1 1 7 ""  1 ""  <> 0 0 0 782 782 1 0 1577 0 <> <> 0 782 782 <> "CCD match"  <> 1 0.94 888 <> <> <> <> <> <> <> <>
  783 25 -8.279611 -15.032268 12.398645 118 F "A" 38 -0.50000 -0.50000 "PHE " " N  " "    " 7 0 0 0 2E2EFF  "N783"  0 1 7 ""  1 ""  <> 0 0 0 783 783 1 0 1587 1 <> <> 0 783 783 <> "CCD match"  <> 1 0.96 889 <> <> <> <> <> <> <> <>
  784 3 -8.761964 -16.337752 12.843216 118 F "A" 24 0.14000 0.14000 "PHE " " CA " "    " 6 0 0 0 808080  "C784"  0 1 -1111 "%RT%RN"  2 ""  FFD200  0 0 0 784 784 1 0 1588 1 <> <> 0 784 784 <> "CCD match"  <> 1 0.96 890 <> <> <> <> <> <> <> <>
  785 2 -9.020097 -17.209931 11.645633 118 F "A" 24 0.50000 0.50000 "PHE " " C  " "    " 6 0 0 0 808080  "C785"  0 1 7 ""  1 ""  <> 0 0 0 785 785 1 0 1589 0 <> <> 0 785 785 <> "CCD match"  <> 1 0.96 891 <> <> <> <> <> <> <> <>
  786 3 -10.024877 -16.140678 13.665107 118 F "A" 24 -0.00500 -0.00500 "PHE " " CB " "    " 6 0 0 0 808080  "C786"  0 1 7 ""  1 ""  <> 0 0 0 786 786 1 0 1590 2 <> <> 0 786 786 <> "CCD match"  <> 1 0.96 892 <> <> <> <> <> <> <> <>
  787 15 -9.248378 -18.386083 11.832379 118 F "A" 70 -0.50000 -0.50000 "PHE " " O  " "    " 8 0 0 0 FF2E2E  "O787"  0 1 7 ""  1 ""  <> 0 0 0 787 787 1 0 1591 0 <> <> 0 787 787 <> "CCD match"  <> 1 0.96 893 <> <> <> <> <> <> <> <>
  788 2 -9.707289 -15.394436 14.984687 118 F "A" 24 -0.11500 -0.11500 "PHE " " CG " "    " 6 0 0 0 808080  "C788"  0 1 7 ""  1 ""  <> 0 0 0 788 788 1 0 1592 0 <> <> 0 788 788 <> "CCD match"  <> 1 0.96 894 <> <> <> <> <> <> <> <>
  789 2 -9.707607 -13.984216 15.116718 118 F "A" 24 -0.11500 -0.11500 "PHE " " CD1" "    " 6 0 0 0 808080  "C789"  0 1 7 ""  1 ""  <> 0 0 0 789 789 1 0 1593 1 <> <> 0 789 789 <> "CCD match"  <> 1 0.96 895 <> <> <> <> <> <> <> <>
  790 2 -9.479300 -16.238349 16.092537 118 F "A" 24 -0.11500 -0.11500 "PHE " " CD2" "    " 6 0 0 0 808080  "C790"  0 1 7 ""  1 ""  <> 0 0 0 790 790 1 0 1594 1 <> <> 0 790 790 <> "CCD match"  <> 1 0.96 896 <> <> <> <> <> <> <> <>
  791 2 -9.488870 -13.483226 16.383391 118 F "A" 24 -0.11500 -0.11500 "PHE " " CE1" "    " 6 0 0 0 808080  "C791"  0 1 7 ""  1 ""  <> 0 0 0 791 791 1 0 1595 1 <> <> 0 791 791 <> "CCD match"  <> 1 0.96 897 <> <> <> <> <> <> <> <>
  792 2 -9.118030 -15.676725 17.288994 118 F "A" 24 -0.11500 -0.11500 "PHE " " CE2" "    " 6 0 0 0 808080  "C792"  0 1 7 ""  1 ""  <> 0 0 0 792 792 1 0 1596 1 <> <> 0 792 792 <> "CCD match"  <> 1 0.96 898 <> <> <> <> <> <> <> <>
  793 2 -9.115538 -14.276082 17.460070 118 F "A" 24 -0.11500 -0.11500 "PHE " " CZ " "    " 6 0 0 0 808080  "C793"  0 1 7 ""  1 ""  <> 0 0 0 793 793 1 0 1597 1 <> <> 0 793 793 <> "CCD match"  <> 1 0.96 899 <> <> <> <> <> <> <> <>
  794 25 -8.961714 -16.701482 10.400731 119 N "A" 38 -0.50000 -0.50000 "ASN " " N  " "    " 7 0 0 0 2E2EFF  "N794"  0 1 7 ""  1 ""  <> 0 0 0 794 794 1 0 1607 1 <> <> 0 794 794 <> "CCD match"  <> 1 0.96 900 <> <> <> <> <> <> <> <>
  795 3 -9.257925 -17.282273 9.041295 119 N "A" 24 0.14000 0.14000 "ASN " " CA " "    " 6 0 0 0 808080  "C795"  0 1 -1111 "%RT%RN"  2 ""  FFD200  0 0 0 795 795 1 0 1608 1 <> <> 0 795 795 <> "CCD match"  <> 1 0.96 901 <> <> <> <> <> <> <> <>
  796 2 -10.654655 -17.882865 8.956500 119 N "A" 24 0.50000 0.50000 "ASN " " C  " "    " 6 0 0 0 808080  "C796"  0 1 7 ""  1 ""  <> 0 0 0 796 796 1 0 1609 0 <> <> 0 796 796 <> "CCD match"  <> 1 0.96 902 <> <> <> <> <> <> <> <>
  797 3 -8.164549 -18.336400 8.678924 119 N "A" 24 -0.12000 -0.12000 "ASN " " CB " "    " 6 0 0 0 808080  "C797"  0 1 7 ""  1 ""  <> 0 0 0 797 797 1 0 1610 2 <> <> 0 797 797 <> "CCD match"  <> 1 0.96 903 <> <> <> <> <> <> <> <>
  798 15 -10.690317 -19.136005 9.011216 119 N "A" 70 -0.50000 -0.50000 "ASN " " O  " "    " 8 0 0 0 FF2E2E  "O798"  0 1 7 ""  1 ""  <> 0 0 0 798 798 1 0 1611 0 <> <> 0 798 798 <> "CCD match"  <> 1 0.96 904 <> <> <> <> <> <> <> <>
  799 2 -8.377054 -18.941230 7.276206 119 N "A" 24 0.50000 0.50000 "ASN " " CG " "    " 6 0 0 0 808080  "C799"  0 1 7 "%UT"  13 ""  <> 0 0 0 799 799 1 0 1612 0 <> <> 0 799 799 <> "CCD match"  <> 1 0.96 905 0.555696044452178 "No Flip"  <> <> <> <> <> <>
  800 25 -7.579229 -19.964402 6.949555 119 N "A" 38 -0.76000 -0.76000 "ASN " " ND2" "    " 7 0 0 0 2E2EFF  "N800"  0 1 7 ""  1 ""  <> 0 0 0 800 800 1 0 1613 2 <> <> 0 800 800 <> "CCD match"  <> 1 0.96 906 <> <> <> <> <> <> <> <>
  801 15 -9.278412 -18.615468 6.496935 119 N "A" 70 -0.50000 -0.50000 "ASN " " OD1" "    " 8 0 0 0 FF2E2E  "O801"  0 1 7 ""  1 ""  <> 0 0 0 801 801 1 0 1614 0 <> <> 0 801 801 <> "CCD match"  <> 1 0.96 907 <> <> <> <> <> <> <> <>
  802 25 -11.683775 -17.036641 8.720746 120 F "A" 38 -0.50000 -0.50000 "PHE " " N  " "    " 7 0 0 0 2E2EFF  "N802"  1 1 7 ""  1 ""  <> 0 0 0 802 802 1 0 1621 1 <> <> 0 802 802 <> "CCD match"  <> 1 0.98 908 <> <> <> <> <> <> <> <>
  803 3 -13.034786 -17.586478 8.533448 120 F "A" 24 0.14000 0.14000 "PHE " " CA " "    " 6 0 0 0 808080  "C803"  1 1 -1111 "%RT%RN"  2 ""  FFD200  0 0 0 803 803 1 0 1622 1 <> <> 0 803 803 <> "CCD match"  <> 1 0.98 909 <> <> <> <> <> <> <> <>
  804 2 -13.316669 -17.843890 7.056665 120 F "A" 24 0.50000 0.50000 "PHE " " C  " "    " 6 0 0 0 808080  "C804"  1 1 7 ""  1 ""  <> 0 0 0 804 804 1 0 1623 0 <> <> 0 804 804 <> "CCD match"  <> 1 0.98 910 <> <> <> <> <> <> <> <>
  805 3 -14.038515 -16.442617 9.000131 120 F "A" 24 -0.00500 -0.00500 "PHE " " CB " "    " 6 0 0 0 808080  "C805"  1 1 7 ""  1 ""  <> 0 0 0 805 805 1 0 1624 2 <> <> 0 805 805 <> "CCD match"  <> 1 0.98 911 <> <> <> <> <> <> <> <>
  806 15 -14.324164 -18.414950 6.706809 120 F "A" 70 -0.50000 -0.50000 "PHE " " O  " "    " 8 0 0 0 FF2E2E  "O806"  1 1 7 ""  1 ""  <> 0 0 0 806 806 1 0 1625 0 <> <> 0 806 806 <> "CCD match"  <> 1 0.98 912 <> <> <> <> <> <> <> <>
  807 2 -14.335173 -16.136417 10.478860 120 F "A" 24 -0.11500 -0.11500 "PHE " " CG " "    " 6 0 0 0 808080  "C807"  1 1 7 ""  1 ""  <> 0 0 0 807 807 1 0 1626 0 <> <> 0 807 807 <> "CCD match"  <> 1 0.98 913 <> <> <> <> <> <> <> <>
  808 2 -13.320740 -15.930175 11.425950 120 F "A" 24 -0.11500 -0.11500 "PHE " " CD1" "    " 6 0 0 0 808080  "C808"  1 1 7 ""  1 ""  <> 0 0 0 808 808 1 0 1627 1 <> <> 0 808 808 <> "CCD match"  <> 1 0.98 914 <> <> <> <> <> <> <> <>
  809 2 -15.719170 -16.010041 10.889206 120 F "A" 24 -0.11500 -0.11500 "PHE " " CD2" "    " 6 0 0 0 808080  "C809"  1 1 7 ""  1 ""  <> 0 0 0 809 809 1 0 1628 1 <> <> 0 809 809 <> "CCD match"  <> 1 0.98 915 <> <> <> <> <> <> <> <>
  810 2 -13.689051 -15.570083 12.701896 120 F "A" 24 -0.11500 -0.11500 "PHE " " CE1" "    " 6 0 0 0 808080  "C810"  1 1 7 ""  1 ""  <> 0 0 0 810 810 1 0 1629 1 <> <> 0 810 810 <> "CCD match"  <> 1 0.98 916 <> <> <> <> <> <> <> <>
  811 2 -16.007047 -15.584343 12.172600 120 F "A" 24 -0.11500 -0.11500 "PHE " " CE2" "    " 6 0 0 0 808080  "C811"  1 1 7 ""  1 ""  <> 0 0 0 811 811 1 0 1630 1 <> <> 0 811 811 <> "CCD match"  <> 1 0.98 917 <> <> <> <> <> <> <> <>
  812 2 -14.998205 -15.479132 13.129118 120 F "A" 24 -0.11500 -0.11500 "PHE " " CZ " "    " 6 0 0 0 808080  "C812"  1 1 7 ""  1 ""  <> 0 0 0 812 812 1 0 1631 1 <> <> 0 812 812 <> "CCD match"  <> 1 0.98 918 <> <> <> <> <> <> <> <>
  813 25 -12.398560 -17.488855 6.137532 121 W "A" 38 -0.50000 -0.50000 "TRP " " N  " "    " 7 0 0 0 2E2EFF  "N813"  1 1 7 ""  1 ""  <> 0 0 0 813 813 1 0 1641 1 <> <> 0 813 813 <> "CCD match"  <> 1 0.98 919 <> <> <> <> <> <> <> <>
  814 3 -12.508950 -17.435281 4.733626 121 W "A" 24 0.14000 0.14000 "TRP " " CA " "    " 6 0 0 0 808080  "C814"  1 1 -1111 "%RT%RN"  2 ""  FFD200  0 0 0 814 814 1 0 1642 1 <> <> 0 814 814 <> "CCD match"  <> 1 0.98 920 <> <> <> <> <> <> <> <>
  815 2 -12.610497 -18.914764 4.229427 121 W "A" 24 0.50000 0.50000 "TRP " " C  " "    " 6 0 0 0 808080  "C815"  1 1 7 ""  1 ""  <> 0 0 0 815 815 1 0 1643 0 <> <> 0 815 815 <> "CCD match"  <> 1 0.98 921 <> <> <> <> <> <> <> <>
  816 3 -11.306639 -16.817557 4.083193 121 W "A" 24 -0.12000 -0.12000 "TRP " " CB " "    " 6 0 0 0 808080  "C816"  1 1 7 ""  1 ""  <> 0 0 0 816 816 1 0 1644 2 <> <> 0 816 816 <> "CCD match"  <> 1 0.98 922 <> <> <> <> <> <> <> <>
  817 15 -13.204020 -19.131135 3.169108 121 W "A" 70 -0.50000 -0.50000 "TRP " " O  " "    " 8 0 0 0 FF2E2E  "O817"  1 1 7 ""  1 ""  <> 0 0 0 817 817 1 0 1645 0 <> <> 0 817 817 <> "CCD match"  <> 1 0.98 923 <> <> <> <> <> <> <> <>
  818 2 -10.914150 -15.450448 4.584843 121 W "A" 24 0.07500 0.07500 "TRP " " CG " "    " 6 0 0 0 808080  "C818"  1 1 7 ""  1 ""  <> 0 0 0 818 818 1 0 1646 0 <> <> 0 818 818 <> "CCD match"  <> 1 0.98 924 <> <> <> <> <> <> <> <>
  819 2 -9.691940 -15.062887 4.992886 121 W "A" 24 -0.11500 -0.11500 "TRP " " CD1" "    " 6 0 0 0 808080  "C819"  1 1 7 ""  1 ""  <> 0 0 0 819 819 1 0 1647 1 <> <> 0 819 819 <> "CCD match"  <> 1 0.98 925 <> <> <> <> <> <> <> <>
  820 2 -11.848832 -14.294429 4.729205 121 W "A" 24 -0.05500 -0.05500 "TRP " " CD2" "    " 6 0 0 0 808080  "C820"  1 1 7 ""  1 ""  <> 0 0 0 820 820 1 0 1648 0 <> <> 0 820 820 <> "CCD match"  <> 1 0.98 926 <> <> <> <> <> <> <> <>
  821 2 -11.121031 -13.270850 5.302423 121 W "A" 24 0.13000 0.13000 "TRP " " CE2" "    " 6 0 0 0 808080  "C821"  1 1 7 ""  1 ""  <> 0 0 0 821 821 1 0 1649 0 <> <> 0 821 821 <> "CCD match"  <> 1 0.98 927 <> <> <> <> <> <> <> <>
  822 2 -13.190416 -13.954327 4.501638 121 W "A" 24 -0.11500 -0.11500 "TRP " " CE3" "    " 6 0 0 0 808080  "C822"  1 1 7 ""  1 ""  <> 0 0 0 822 822 1 0 1650 1 <> <> 0 822 822 <> "CCD match"  <> 1 0.98 928 <> <> <> <> <> <> <> <>
  823 25 -9.770939 -13.699994 5.313627 121 W "A" 38 -0.57000 -0.57000 "TRP " " NE1" "    " 7 0 0 0 2E2EFF  "N823"  1 1 7 ""  1 ""  <> 0 0 0 823 823 1 0 1651 1 <> <> 0 823 823 <> "CCD match"  <> 1 0.98 929 <> <> <> <> <> <> <> <>
  824 2 -13.004532 -11.774814 5.542969 121 W "A" 24 -0.11500 -0.11500 "TRP " " CH2" "    " 6 0 0 0 808080  "C824"  1 1 7 ""  1 ""  <> 0 0 0 824 824 1 0 1652 1 <> <> 0 824 824 <> "CCD match"  <> 1 0.98 930 <> <> <> <> <> <> <> <>
  825 2 -11.614237 -11.988814 5.664513 121 W "A" 24 -0.11500 -0.11500 "TRP " " CZ2" "    " 6 0 0 0 808080  "C825"  1 1 7 ""  1 ""  <> 0 0 0 825 825 1 0 1653 1 <> <> 0 825 825 <> "CCD match"  <> 1 0.98 931 <> <> <> <> <> <> <> <>
  826 2 -13.867059 -12.806473 4.967073 121 W "A" 24 -0.11500 -0.11500 "TRP " " CZ3" "    " 6 0 0 0 808080  "C826"  1 1 7 ""  1 ""  <> 0 0 0 826 826 1 0 1654 1 <> <> 0 826 826 <> "CCD match"  <> 1 0.98 932 <> <> <> <> <> <> <> <>
  827 25 -11.905628 -19.894998 4.906286 122 D "A" 38 -0.50000 -0.50000 "ASP " " N  " "    " 7 0 0 0 2E2EFF  "N827"  1 1 7 ""  1 ""  <> 0 0 0 827 827 1 0 1665 1 <> <> 0 827 827 <> "CCD match"  <> 1 0.97 933 <> <> <> <> <> <> <> <>
  828 3 -11.724118 -21.309655 4.472578 122 D "A" 24 0.14000 0.14000 "ASP " " CA " "    " 6 0 0 0 808080  "C828"  1 1 -1111 "%RT%RN"  2 ""  FFD200  0 0 0 828 828 1 0 1666 1 <> <> 0 828 828 <> "CCD match"  <> 1 0.97 934 <> <> <> <> <> <> <> <>
  829 2 -12.662244 -22.270785 5.240498 122 D "A" 24 0.50000 0.50000 "ASP " " C  " "    " 6 0 0 0 808080  "C829"  1 1 7 ""  1 ""  <> 0 0 0 829 829 1 0 1667 0 <> <> 0 829 829 <> "CCD match"  <> 1 0.97 935 <> <> <> <> <> <> <> <>
  830 3 -10.310530 -21.822896 4.738380 122 D "A" 24 -0.22000 -0.22000 "ASP " " CB " "    " 6 0 0 0 808080  "C830"  1 1 7 ""  1 ""  <> 0 0 0 830 830 1 0 1668 2 <> <> 0 830 830 <> "CCD match"  <> 1 0.97 936 <> <> <> <> <> <> <> <>
  831 15 -12.898371 -23.362723 4.719426 122 D "A" 70 -0.50000 -0.50000 "ASP " " O  " "    " 8 0 0 0 FF2E2E  "O831"  1 1 7 ""  1 ""  <> 0 0 0 831 831 1 0 1669 0 <> <> 0 831 831 <> "CCD match"  <> 1 0.97 937 <> <> <> <> <> <> <> <>
  832 2 -9.138130 -21.318896 3.989483 122 D "A" 24 0.70000 0.70000 "ASP " " CG " "    " 6 0 0 0 808080  "C832"  1 1 7 "%UT"  13 ""  <> 0 0 0 832 832 1 0 1670 0 <> <> 0 832 832 <> "CCD match"  <> 1 0.97 938 81.0528189212894 <> <> <> <> <> <> <>
  833 15 -8.013787 -21.247129 4.473405 122 D "A" 70 -0.80000 -0.80000 "ASP " " OD1" "    " 8 0 0 0 FF2E2E  "O833"  1 1 7 ""  1 ""  <> 0 0 0 833 833 1 0 1671 0 <> <> 0 833 833 <> "CCD match"  <> 1 0.97 939 <> <> <> <> <> <> <> <>
  834 18 -9.243373 -21.059453 2.779629 122 D "A" 70 -0.80000 -0.80000 "ASP " " OD2" "    " 8 -1 0 0 FF2E2E  "O834"  1 1 7 ""  1 ""  <> 0 0 0 834 834 1 0 1672 0 <> <> 0 834 834 <> "CCD match"  <> 1 0.97 940 <> <> <> <> <> <> <> <>
  835 25 -13.271973 -21.915950 6.360356 123 V "A" 38 -0.50000 -0.50000 "VAL " " N  " "    " 7 0 0 0 2E2EFF  "N835"  1 1 7 ""  1 ""  <> 0 0 0 835 835 1 0 1677 1 <> <> 0 835 835 <> "CCD match"  <> 1 0.97 941 <> <> <> <> <> <> <> <>
  836 3 -14.128370 -22.893861 7.130898 123 V "A" 24 0.14000 0.14000 "VAL " " CA " "    " 6 0 0 0 808080  "C836"  1 1 -1111 "%RT%RN"  2 ""  FFD200  0 0 0 836 836 1 0 1678 1 <> <> 0 836 836 <> "CCD match"  <> 1 0.97 942 <> <> <> <> <> <> <> <>
  837 2 -15.599710 -23.062587 6.546569 123 V "A" 24 0.50000 0.50000 "VAL " " C  " "    " 6 0 0 0 808080  "C837"  1 1 7 ""  1 ""  <> 0 0 0 837 837 1 0 1679 0 <> <> 0 837 837 <> "CCD match"  <> 1 0.97 943 <> <> <> <> <> <> <> <>
  838 3 -14.199097 -22.421859 8.648347 123 V "A" 24 -0.06000 -0.06000 "VAL " " CB " "    " 6 0 0 0 808080  "C838"  1 1 7 ""  1 ""  <> 0 0 0 838 838 1 0 1680 1 <> <> 0 838 838 <> "CCD match"  <> 1 0.97 944 <> <> <> <> <> <> <> <>
  839 15 -16.297345 -24.060029 6.845790 123 V "A" 70 -0.50000 -0.50000 "VAL " " O  " "    " 8 0 0 0 FF2E2E  "O839"  1 1 7 ""  1 ""  <> 0 0 0 839 839 1 0 1681 0 <> <> 0 839 839 <> "CCD match"  <> 1 0.97 945 <> <> <> <> <> <> <> <>
  840 3 -12.769454 -21.991082 9.169789 123 V "A" 24 -0.18000 -0.18000 "VAL " " CG1" "    " 6 0 0 0 808080  "C840"  1 1 7 ""  1 ""  <> 0 0 0 840 840 1 0 1682 3 <> <> 0 840 840 <> "CCD match"  <> 1 0.97 946 <> <> <> <> <> <> <> <>
  841 3 -15.011419 -21.187579 8.859990 123 V "A" 24 -0.18000 -0.18000 "VAL " " CG2" "    " 6 0 0 0 808080  "C841"  1 1 7 ""  1 ""  <> 0 0 0 841 841 1 0 1683 3 <> <> 0 841 841 <> "CCD match"  <> 1 0.97 947 <> <> <> <> <> <> <> <>
  842 25 -15.890250 -22.154460 5.600111 124 I "A" 38 -0.50000 -0.50000 "ILE " " N  " "    " 7 0 0 0 2E2EFF  "N842"  0 1 7 ""  1 ""  <> 0 0 0 842 842 1 0 1693 1 <> <> 0 842 842 <> "CCD match"  <> 1 0.98 948 <> <> <> <> <> <> <> <>
  843 3 -17.031924 -22.343764 4.696381 124 I "A" 24 0.14000 0.14000 "ILE " " CA " "    " 6 0 0 0 808080  "C843"  0 1 -1111 "%RT%RN"  2 ""  FFD200  0 0 0 843 843 1 0 1694 1 <> <> 0 843 843 <> "CCD match"  <> 1 0.98 949 <> <> <> <> <> <> <> <>
  844 2 -16.466619 -22.697051 3.332007 124 I "A" 24 0.50000 0.50000 "ILE " " C  " "    " 6 0 0 0 808080  "C844"  0 1 7 ""  1 ""  <> 0 0 0 844 844 1 0 1695 0 <> <> 0 844 844 <> "CCD match"  <> 1 0.98 950 <> <> <> <> <> <> <> <>
  845 3 -17.810703 -20.950275 4.549257 124 I "A" 24 -0.06000 -0.06000 "ILE " " CB " "    " 6 0 0 0 808080  "C845"  0 1 7 ""  1 ""  <> 0 0 0 845 845 1 0 1696 1 <> <> 0 845 845 <> "CCD match"  <> 1 0.98 951 <> <> <> <> <> <> <> <>
  846 15 -15.732983 -21.829032 2.816786 124 I "A" 70 -0.50000 -0.50000 "ILE " " O  " "    " 8 0 0 0 FF2E2E  "O846"  0 1 7 ""  1 ""  <> 0 0 0 846 846 1 0 1697 0 <> <> 0 846 846 <> "CCD match"  <> 1 0.98 952 <> <> <> <> <> <> <> <>
  847 3 -18.214843 -20.210519 5.907105 124 I "A" 24 -0.12000 -0.12000 "ILE " " CG1" "    " 6 0 0 0 808080  "C847"  0 1 7 ""  1 ""  <> 0 0 0 847 847 1 0 1698 2 <> <> 0 847 847 <> "CCD match"  <> 1 0.98 953 <> <> <> <> <> <> <> <>
  848 3 -19.134702 -21.118144 3.604053 124 I "A" 24 -0.18000 -0.18000 "ILE " " CG2" "    " 6 0 0 0 808080  "C848"  0 1 7 ""  1 ""  <> 0 0 0 848 848 1 0 1699 3 <> <> 0 848 848 <> "CCD match"  <> 1 0.98 954 <> <> <> <> <> <> <> <>
  849 3 -18.254071 -18.728864 5.807769 124 I "A" 24 -0.18000 -0.18000 "ILE " " CD1" "    " 6 0 0 0 808080  "C849"  0 1 7 ""  1 ""  <> 0 0 0 849 849 1 0 1700 3 <> <> 0 849 849 <> "CCD match"  <> 1 0.98 955 <> <> <> <> <> <> <> <>
  850 25 -16.838046 -23.842998 2.677798 125 P "A" 38 -0.14000 -0.14000 "PRO " " N  " "    " 7 0 0 0 2E2EFF  "N850"  0 1 7 ""  1 ""  <> 0 0 0 850 850 1 0 1712 0 <> <> 0 850 850 <> "CCD match"  <> 1 0.97 956 <> <> <> <> <> <> <> <>
  851 3 -16.528661 -24.142421 1.323232 125 P "A" 24 0.01000 0.01000 "PRO " " CA " "    " 6 0 0 0 808080  "C851"  0 1 -1111 "%RT%RN"  2 ""  FFD200  0 0 0 851 851 1 0 1713 1 <> <> 0 851 851 <> "CCD match"  <> 1 0.97 957 <> <> <> <> <> <> <> <>
  852 2 -16.977512 -23.155782 0.268329 125 P "A" 24 0.50000 0.50000 "PRO " " C  " "    " 6 0 0 0 808080  "C852"  0 1 7 ""  1 ""  <> 0 0 0 852 852 1 0 1714 0 <> <> 0 852 852 <> "CCD match"  <> 1 0.97 958 <> <> <> <> <> <> <> <>
  853 3 -17.023477 -25.555642 1.045895 125 P "A" 24 -0.12000 -0.12000 "PRO " " CB " "    " 6 0 0 0 808080  "C853"  0 1 7 ""  1 ""  <> 0 0 0 853 853 1 0 1715 2 <> <> 0 853 853 <> "CCD match"  <> 1 0.97 959 <> <> <> <> <> <> <> <>
  854 15 -18.190915 -22.913571 0.234098 125 P "A" 70 -0.50000 -0.50000 "PRO " " O  " "    " 8 0 0 0 FF2E2E  "O854"  0 1 7 ""  1 ""  <> 0 0 0 854 854 1 0 1716 0 <> <> 0 854 854 <> "CCD match"  <> 1 0.97 960 <> <> <> <> <> <> <> <>
  855 3 -17.161164 -26.234628 2.386846 125 P "A" 24 -0.12000 -0.12000 "PRO " " CG " "    " 6 0 0 0 808080  "C855"  0 1 7 ""  1 ""  <> 0 0 0 855 855 1 0 1717 2 <> <> 0 855 855 <> "CCD match"  <> 1 0.97 961 <> <> <> <> <> <> <> <>
  856 3 -17.492763 -25.000985 3.288849 125 P "A" 24 -0.05000 -0.05000 "PRO " " CD " "    " 6 0 0 0 808080  "C856"  0 1 7 ""  1 ""  <> 0 0 0 856 856 1 0 1718 2 <> <> 0 856 856 <> "CCD match"  <> 1 0.97 962 <> <> <> <> <> <> <> <>
  857 25 -16.103458 -22.664579 -0.596495 126 L "A" 38 -0.50000 -0.50000 "LEU " " N  " "    " 7 0 0 0 2E2EFF  "N857"  0 1 7 ""  1 ""  <> 0 0 0 857 857 1 0 1726 1 <> <> 0 857 857 <> "CCD match"  <> 1 0.96 963 <> <> <> <> <> <> <> <>
  858 3 -16.366037 -21.538097 -1.534768 126 L "A" 24 0.14000 0.14000 "LEU " " CA " "    " 6 0 0 0 808080  "C858"  0 1 -1111 "%RT%RN"  2 ""  FFD200  0 0 0 858 858 1 0 1727 1 <> <> 0 858 858 <> "CCD match"  <> 1 0.96 964 <> <> <> <> <> <> <> <>
  859 2 -17.707725 -21.671950 -2.362314 126 L "A" 24 0.50000 0.50000 "LEU " " C  " "    " 6 0 0 0 808080  "C859"  0 1 7 ""  1 ""  <> 0 0 0 859 859 1 0 1728 0 <> <> 0 859 859 <> "CCD match"  <> 1 0.96 965 <> <> <> <> <> <> <> <>
  860 3 -15.040279 -21.374139 -2.352446 126 L "A" 24 -0.12000 -0.12000 "LEU " " CB " "    " 6 0 0 0 808080  "C860"  0 1 7 ""  1 ""  <> 0 0 0 860 860 1 0 1729 2 <> <> 0 860 860 <> "CCD match"  <> 1 0.96 966 <> <> <> <> <> <> <> <>
  861 15 -18.368619 -20.633538 -2.539094 126 L "A" 70 -0.50000 -0.50000 "LEU " " O  " "    " 8 0 0 0 FF2E2E  "O861"  0 1 7 ""  1 ""  <> 0 0 0 861 861 1 0 1730 0 <> <> 0 861 861 <> "CCD match"  <> 1 0.96 967 <> <> <> <> <> <> <> <>
  862 3 -15.032154 -20.344789 -3.569516 126 L "A" 24 -0.06000 -0.06000 "LEU " " CG " "    " 6 0 0 0 808080  "C862"  0 1 7 ""  1 ""  <> 0 0 0 862 862 1 0 1731 1 <> <> 0 862 862 <> "CCD match"  <> 1 0.96 968 <> <> <> <> <> <> <> <>
  863 3 -15.685096 -19.020156 -3.059313 126 L "A" 24 -0.18000 -0.18000 "LEU " " CD1" "    " 6 0 0 0 808080  "C863"  0 1 7 ""  1 ""  <> 0 0 0 863 863 1 0 1732 3 <> <> 0 863 863 <> "CCD match"  <> 1 0.96 969 <> <> <> <> <> <> <> <>
  864 3 -13.545428 -20.109071 -4.088639 126 L "A" 24 -0.18000 -0.18000 "LEU " " CD2" "    " 6 0 0 0 808080  "C864"  0 1 7 ""  1 ""  <> 0 0 0 864 864 1 0 1733 3 <> <> 0 864 864 <> "CCD match"  <> 1 0.96 970 <> <> <> <> <> <> <> <>
  865 25 -18.013293 -22.885800 -2.899718 127 D "A" 38 -0.50000 -0.50000 "ASP " " N  " "    " 7 0 0 0 2E2EFF  "N865"  0 1 7 ""  1 ""  <> 0 0 0 865 865 1 0 1745 1 <> <> 0 865 865 <> "CCD match"  <> 1 0.93 971 <> <> <> <> <> <> <> <>
  866 3 -19.210094 -23.252092 -3.743132 127 D "A" 24 0.14000 0.14000 "ASP " " CA " "    " 6 0 0 0 808080  "C866"  0 1 -1111 "%RT%RN"  2 ""  FFD200  0 0 0 866 866 1 0 1746 1 <> <> 0 866 866 <> "CCD match"  <> 1 0.93 972 <> <> <> <> <> <> <> <>
  867 2 -20.191367 -24.155139 -2.937750 127 D "A" 24 0.50000 0.50000 "ASP " " C  " "    " 6 0 0 0 808080  "C867"  0 1 7 ""  1 ""  <> 0 0 0 867 867 1 0 1747 0 <> <> 0 867 867 <> "CCD match"  <> 1 0.93 973 <> <> <> <> <> <> <> <>
  868 3 -18.706502 -24.106092 -4.903841 127 D "A" 24 -0.22000 -0.22000 "ASP " " CB " "    " 6 0 0 0 808080  "C868"  0 1 7 ""  1 ""  <> 0 0 0 868 868 1 0 1748 2 <> <> 0 868 868 <> "CCD match"  <> 1 0.93 974 <> <> <> <> <> <> <> <>
  869 15 -21.151855 -24.735530 -3.432407 127 D "A" 70 -0.50000 -0.50000 "ASP " " O  " "    " 8 0 0 0 FF2E2E  "O869"  0 1 7 ""  1 ""  <> 0 0 0 869 869 1 0 1749 0 <> <> 0 869 869 <> "CCD match"  <> 1 0.93 975 <> <> <> <> <> <> <> <>
  870 2 -17.784539 -23.486991 -5.928805 127 D "A" 24 0.70000 0.70000 "ASP " " CG " "    " 6 0 0 0 808080  "C870"  0 1 7 "%UT"  13 ""  <> 0 0 0 870 870 1 0 1750 0 <> <> 0 870 870 <> "CCD match"  <> 1 0.93 976 10 <> <> <> <> <> <> <>
  871 15 -17.351161 -24.250629 -6.790770 127 D "A" 70 -0.80000 -0.80000 "ASP " " OD1" "    " 8 0 0 0 FF2E2E  "O871"  0 1 7 ""  1 ""  <> 0 0 0 871 871 1 0 1751 0 <> <> 0 871 871 <> "CCD match"  <> 1 0.93 977 <> <> <> <> <> <> <> <>
  872 18 -17.473773 -22.260511 -5.960599 127 D "A" 70 -0.80000 -0.80000 "ASP " " OD2" "    " 8 -1 0 0 FF2E2E  "O872"  0 1 7 ""  1 ""  <> 0 0 0 872 872 1 0 1752 0 <> <> 0 872 872 <> "CCD match"  <> 1 0.93 978 <> <> <> <> <> <> <> <>
  873 25 -19.964202 -24.232711 -1.633505 128 G "A" 38 -0.50000 -0.50000 "GLY " " N  " "    " 7 0 0 0 2E2EFF  "N873"  0 1 7 ""  1 ""  <> 0 0 0 873 873 1 0 1757 1 <> <> 0 873 873 <> "CCD match"  <> 1 0.95 979 <> <> <> <> <> <> <> <>
  874 3 -20.787891 -25.058602 -0.755487 128 G "A" 24 0.08000 0.08000 "GLY " " CA " "    " 6 0 0 0 808080  "C874"  0 1 -1111 "%RT%RN"  2 ""  FFD200  0 0 0 874 874 1 0 1758 2 <> <> 0 874 874 <> "CCD match"  <> 1 0.95 980 <> <> <> <> <> <> <> <>
  875 2 -21.169666 -24.111398 0.360028 128 G "A" 24 0.50000 0.50000 "GLY " " C  " "    " 6 0 0 0 808080  "C875"  0 1 7 ""  1 ""  <> 0 0 0 875 875 1 0 1759 0 <> <> 0 875 875 <> "CCD match"  <> 1 0.95 981 <> <> <> <> <> <> <> <>
  876 15 -21.359002 -22.871078 0.223266 128 G "A" 70 -0.50000 -0.50000 "GLY " " O  " "    " 8 0 0 0 FF2E2E  "O876"  0 1 7 ""  1 ""  <> 0 0 0 876 876 1 0 1760 0 <> <> 0 876 876 <> "CCD match"  <> 1 0.95 982 <> <> <> <> <> <> <> <>
  877 25 -21.416026 -24.642686 1.560839 129 D "A" 38 -0.50000 -0.50000 "ASP " " N  " "    " 7 0 0 0 2E2EFF  "N877"  0 1 7 ""  1 ""  <> 0 0 0 877 877 1 0 1764 1 <> <> 0 877 877 <> "CCD match"  <> 1 0.97 983 <> <> <> <> <> <> <> <>
  878 3 -21.984573 -23.916787 2.645823 129 D "A" 24 0.14000 0.14000 "ASP " " CA " "    " 6 0 0 0 808080  "C878"  0 1 -1111 "%RT%RN"  2 ""  FFD200  0 0 0 878 878 1 0 1765 1 <> <> 0 878 878 <> "CCD match"  <> 1 0.97 984 <> <> <> <> <> <> <> <>
  879 2 -21.556394 -24.696851 3.933132 129 D "A" 24 0.50000 0.50000 "ASP " " C  " "    " 6 0 0 0 808080  "C879"  0 1 7 ""  1 ""  <> 0 0 0 879 879 1 0 1766 0 <> <> 0 879 879 <> "CCD match"  <> 1 0.97 985 <> <> <> <> <> <> <> <>
  880 3 -23.522950 -23.544099 2.577995 129 D "A" 24 -0.22000 -0.22000 "ASP " " CB " "    " 6 0 0 0 808080  "C880"  0 1 7 ""  1 ""  <> 0 0 0 880 880 1 0 1767 2 <> <> 0 880 880 <> "CCD match"  <> 1 0.97 986 <> <> <> <> <> <> <> <>
  881 15 -21.062267 -25.843034 3.863014 129 D "A" 70 -0.50000 -0.50000 "ASP " " O  " "    " 8 0 0 0 FF2E2E  "O881"  0 1 7 ""  1 ""  <> 0 0 0 881 881 1 0 1768 0 <> <> 0 881 881 <> "CCD match"  <> 1 0.97 987 <> <> <> <> <> <> <> <>
  882 2 -24.383496 -24.662418 2.006649 129 D "A" 24 0.70000 0.70000 "ASP " " CG " "    " 6 0 0 0 808080  "C882"  0 1 7 "%UT"  13 ""  <> 0 0 0 882 882 1 0 1769 0 <> <> 0 882 882 <> "CCD match"  <> 1 0.97 988 10 <> <> <> <> <> <> <>
  883 15 -25.505847 -24.390676 1.490770 129 D "A" 70 -0.80000 -0.80000 "ASP " " OD1" "    " 8 0 0 0 FF2E2E  "O883"  0 1 7 ""  1 ""  <> 0 0 0 883 883 1 0 1770 0 <> <> 0 883 883 <> "CCD match"  <> 1 0.97 989 <> <> <> <> <> <> <> <>
  884 18 -24.142129 -25.875360 2.236575 129 D "A" 70 -0.80000 -0.80000 "ASP " " OD2" "    " 8 -1 0 0 FF2E2E  "O884"  0 1 7 ""  1 ""  <> 0 0 0 884 884 1 0 1771 0 <> <> 0 884 884 <> "CCD match"  <> 1 0.97 990 <> <> <> <> <> <> <> <>
  885 25 -21.889533 -24.020198 5.102771 130 A "A" 38 -0.50000 -0.50000 "ALA " " N  " "    " 7 0 0 0 2E2EFF  "N885"  0 1 7 ""  1 ""  <> 0 0 0 885 885 1 0 1776 1 <> <> 0 885 885 <> "CCD match"  <> 1 0.98 991 <> <> <> <> <> <> <> <>
  886 3 -21.650098 -24.466773 6.506847 130 A "A" 24 0.14000 0.14000 "ALA " " CA " "    " 6 0 0 0 808080  "C886"  0 1 -1111 "%RT%RN"  2 ""  FFD200  0 0 0 886 886 1 0 1777 1 <> <> 0 886 886 <> "CCD match"  <> 1 0.98 992 <> <> <> <> <> <> <> <>
  887 2 -22.667770 -23.673047 7.373727 130 A "A" 24 0.50000 0.50000 "ALA " " C  " "    " 6 0 0 0 808080  "C887"  0 1 7 ""  1 ""  <> 0 0 0 887 887 1 0 1778 0 <> <> 0 887 887 <> "CCD match"  <> 1 0.98 993 <> <> <> <> <> <> <> <>
  888 3 -20.249417 -24.177789 7.034018 130 A "A" 24 -0.18000 -0.18000 "ALA " " CB " "    " 6 0 0 0 808080  "C888"  0 1 7 ""  1 ""  <> 0 0 0 888 888 1 0 1779 3 <> <> 0 888 888 <> "CCD match"  <> 1 0.98 994 <> <> <> <> <> <> <> <>
  889 15 -23.287358 -22.688731 6.889436 130 A "A" 70 -0.50000 -0.50000 "ALA " " O  " "    " 8 0 0 0 FF2E2E  "O889"  0 1 7 ""  1 ""  <> 0 0 0 889 889 1 0 1780 0 <> <> 0 889 889 <> "CCD match"  <> 1 0.98 995 <> <> <> <> <> <> <> <>
  890 25 -22.669200 -23.998080 8.644495 131 S "A" 38 -0.50000 -0.50000 "SER " " N  " "    " 7 0 0 0 2E2EFF  "N890"  0 1 7 ""  1 ""  <> 0 0 0 890 890 1 0 1786 1 <> <> 0 890 890 <> "CCD match"  <> 1 0.97 996 <> <> <> <> <> <> <> <>
  891 3 -23.440150 -23.249005 9.629227 131 S "A" 24 0.14000 0.14000 "SER " " CA " "    " 6 0 0 0 808080  "C891"  0 1 -1111 "%RT%RN"  2 ""  FFD200  0 0 0 891 891 1 0 1787 1 <> <> 0 891 891 <> "CCD match"  <> 1 0.97 997 <> <> <> <> <> <> <> <>
  892 2 -22.510553 -22.542733 10.721123 131 S "A" 24 0.50000 0.50000 "SER " " C  " "    " 6 0 0 0 808080  "C892"  0 1 7 ""  1 ""  <> 0 0 0 892 892 1 0 1788 0 <> <> 0 892 892 <> "CCD match"  <> 1 0.97 998 <> <> <> <> <> <> <> <>
  893 3 -24.421441 -24.168058 10.375956 131 S "A" 24 0.14500 0.14500 "SER " " CB " "    " 6 0 0 0 808080  "C893"  0 1 7 ""  1 ""  <> 0 0 0 893 893 1 0 1789 2 <> <> 0 893 893 <> "CCD match"  <> 1 0.97 999 <> <> <> <> <> <> <> <>
  894 15 -21.282331 -22.775071 10.648528 131 S "A" 70 -0.50000 -0.50000 "SER " " O  " "    " 8 0 0 0 FF2E2E  "O894"  0 1 7 ""  1 ""  <> 0 0 0 894 894 1 0 1790 0 <> <> 0 894 894 <> "CCD match"  <> 1 0.97 1000 <> <> <> <> <> <> <> <>
  895 16 -23.860883 -25.092681 11.390873 131 S "A" 70 -0.68300 -0.68300 "SER " " OG " "    " 8 0 0 0 FF2E2E  "O895"  0 1 7 "%UT"  13 ""  <> 0 0 0 895 895 1 0 1791 1 <> <> 0 895 895 <> "CCD match"  <> 1 0.97 1001 <> <> <> <> <> <> <> <>
  896 25 -23.095132 -21.773652 11.656356 132 F "A" 38 -0.50000 -0.50000 "PHE " " N  " "    " 7 0 0 0 2E2EFF  "N896"  1 1 7 ""  1 ""  <> 0 0 0 896 896 1 0 1797 1 <> <> 0 896 896 <> "CCD match"  <> 1 0.95 1002 <> <> <> <> <> <> <> <>
  897 3 -22.316842 -21.075702 12.708766 132 F "A" 24 0.14000 0.14000 "PHE " " CA " "    " 6 0 0 0 808080  "C897"  1 1 -1111 "%RT%RN"  2 ""  FFD200  0 0 0 897 897 1 0 1798 1 <> <> 0 897 897 <> "CCD match"  <> 1 0.95 1003 <> <> <> <> <> <> <> <>
  898 2 -21.491744 -22.003757 13.610777 132 F "A" 24 0.50000 0.50000 "PHE " " C  " "    " 6 0 0 0 808080  "C898"  1 1 7 ""  1 ""  <> 0 0 0 898 898 1 0 1799 0 <> <> 0 898 898 <> "CCD match"  <> 1 0.95 1004 <> <> <> <> <> <> <> <>
  899 3 -23.258296 -20.241620 13.605867 132 F "A" 24 -0.00500 -0.00500 "PHE " " CB " "    " 6 0 0 0 808080  "C899"  1 1 7 ""  1 ""  <> 0 0 0 899 899 1 0 1800 2 <> <> 0 899 899 <> "CCD match"  <> 1 0.95 1005 <> <> <> <> <> <> <> <>
  900 15 -20.399915 -21.589063 13.922180 132 F "A" 70 -0.50000 -0.50000 "PHE " " O  " "    " 8 0 0 0 FF2E2E  "O900"  1 1 7 ""  1 ""  <> 0 0 0 900 900 1 0 1801 0 <> <> 0 900 900 <> "CCD match"  <> 1 0.95 1006 <> <> <> <> <> <> <> <>
  901 2 -23.965860 -19.056481 12.866125 132 F "A" 24 -0.11500 -0.11500 "PHE " " CG " "    " 6 0 0 0 808080  "C901"  1 1 7 ""  1 ""  <> 0 0 0 901 901 1 0 1802 0 <> <> 0 901 901 <> "CCD match"  <> 1 0.95 1007 <> <> <> <> <> <> <> <>
  902 2 -25.105214 -19.411986 12.018856 132 F "A" 24 -0.11500 -0.11500 "PHE " " CD1" "    " 6 0 0 0 808080  "C902"  1 1 7 ""  1 ""  <> 0 0 0 902 902 1 0 1803 1 <> <> 0 902 902 <> "CCD match"  <> 1 0.95 1008 <> <> <> <> <> <> <> <>
  903 2 -23.390229 -17.771430 12.834248 132 F "A" 24 -0.11500 -0.11500 "PHE " " CD2" "    " 6 0 0 0 808080  "C903"  1 1 7 ""  1 ""  <> 0 0 0 903 903 1 0 1804 1 <> <> 0 903 903 <> "CCD match"  <> 1 0.95 1009 <> <> <> <> <> <> <> <>
  904 2 -25.659724 -18.390649 11.288678 132 F "A" 24 -0.11500 -0.11500 "PHE " " CE1" "    " 6 0 0 0 808080  "C904"  1 1 7 ""  1 ""  <> 0 0 0 904 904 1 0 1805 1 <> <> 0 904 904 <> "CCD match"  <> 1 0.95 1010 <> <> <> <> <> <> <> <>
  905 2 -24.037116 -16.822682 12.081142 132 F "A" 24 -0.11500 -0.11500 "PHE " " CE2" "    " 6 0 0 0 808080  "C905"  1 1 7 ""  1 ""  <> 0 0 0 905 905 1 0 1806 1 <> <> 0 905 905 <> "CCD match"  <> 1 0.95 1011 <> <> <> <> <> <> <> <>
  906 2 -25.248100 -17.125260 11.378396 132 F "A" 24 -0.11500 -0.11500 "PHE " " CZ " "    " 6 0 0 0 808080  "C906"  1 1 7 ""  1 ""  <> 0 0 0 906 906 1 0 1807 1 <> <> 0 906 906 <> "CCD match"  <> 1 0.95 1012 <> <> <> <> <> <> <> <>
  907 25 -22.182243 -23.053372 14.132767 133 A "A" 38 -0.50000 -0.50000 "ALA " " N  " "    " 7 0 0 0 2E2EFF  "N907"  1 1 7 ""  1 ""  <> 0 0 0 907 907 1 0 1817 1 <> <> 0 907 907 <> "CCD match"  <> 1 0.97 1013 <> <> <> <> <> <> <> <>
  908 3 -21.584056 -24.120673 14.919254 133 A "A" 24 0.14000 0.14000 "ALA " " CA " "    " 6 0 0 0 808080  "C908"  1 1 -1111 "%RT%RN"  2 ""  FFD200  0 0 0 908 908 1 0 1818 1 <> <> 0 908 908 <> "CCD match"  <> 1 0.97 1014 <> <> <> <> <> <> <> <>
  909 2 -20.291236 -24.725320 14.298958 133 A "A" 24 0.50000 0.50000 "ALA " " C  " "    " 6 0 0 0 808080  "C909"  1 1 7 ""  1 ""  <> 0 0 0 909 909 1 0 1819 0 <> <> 0 909 909 <> "CCD match"  <> 1 0.97 1015 <> <> <> <> <> <> <> <>
  910 3 -22.640395 -25.224862 15.044109 133 A "A" 24 -0.18000 -0.18000 "ALA " " CB " "    " 6 0 0 0 808080  "C910"  1 1 7 ""  1 ""  <> 0 0 0 910 910 1 0 1820 3 <> <> 0 910 910 <> "CCD match"  <> 1 0.97 1016 <> <> <> <> <> <> <> <>
  911 15 -19.433103 -25.220792 15.058238 133 A "A" 70 -0.50000 -0.50000 "ALA " " O  " "    " 8 0 0 0 FF2E2E  "O911"  1 1 7 ""  1 ""  <> 0 0 0 911 911 1 0 1821 0 <> <> 0 911 911 <> "CCD match"  <> 1 0.97 1017 <> <> <> <> <> <> <> <>
  912 25 -20.250449 -24.880200 12.962594 134 E "A" 38 -0.50000 -0.50000 "GLU " " N  " "    " 7 0 0 0 2E2EFF  "N912"  1 1 7 ""  1 ""  <> 0 0 0 912 912 1 0 1827 1 <> <> 0 912 912 <> "CCD match"  <> 1 0.98 1018 <> <> <> <> <> <> <> <>
  913 3 -19.054668 -25.362851 12.211207 134 E "A" 24 0.14000 0.14000 "GLU " " CA " "    " 6 0 0 0 808080  "C913"  1 1 -1111 "%RT%RN"  2 ""  FFD200  0 0 0 913 913 1 0 1828 1 <> <> 0 913 913 <> "CCD match"  <> 1 0.98 1019 <> <> <> <> <> <> <> <>
  914 2 -17.946778 -24.388259 12.179217 134 E "A" 24 0.50000 0.50000 "GLU " " C  " "    " 6 0 0 0 808080  "C914"  1 1 7 ""  1 ""  <> 0 0 0 914 914 1 0 1829 0 <> <> 0 914 914 <> "CCD match"  <> 1 0.98 1020 <> <> <> <> <> <> <> <>
  915 3 -19.401735 -25.681649 10.762206 134 E "A" 24 -0.12000 -0.12000 "GLU " " CB " "    " 6 0 0 0 808080  "C915"  1 1 7 ""  1 ""  <> 0 0 0 915 915 1 0 1830 2 <> <> 0 915 915 <> "CCD match"  <> 1 0.98 1021 <> <> <> <> <> <> <> <>
  916 15 -16.762820 -24.709703 12.408285 134 E "A" 70 -0.50000 -0.50000 "GLU " " O  " "    " 8 0 0 0 FF2E2E  "O916"  1 1 7 ""  1 ""  <> 0 0 0 916 916 1 0 1831 0 <> <> 0 916 916 <> "CCD match"  <> 1 0.98 1022 <> <> <> <> <> <> <> <>
  917 3 -20.404998 -26.822675 10.704579 134 E "A" 24 -0.22000 -0.22000 "GLU " " CG " "    " 6 0 0 0 808080  "C917"  1 1 7 ""  1 ""  <> 0 0 0 917 917 1 0 1832 2 <> <> 0 917 917 <> "CCD match"  <> 1 0.98 1023 <> <> <> <> <> <> <> <>
  918 2 -20.844318 -27.316293 9.293410 134 E "A" 24 0.70000 0.70000 "GLU " " CD " "    " 6 0 0 0 808080  "C918"  1 1 7 "%UT"  13 ""  <> 0 0 0 918 918 1 0 1833 0 <> <> 0 918 918 <> "CCD match"  <> 1 0.98 1024 10 <> <> <> <> <> <> <>
  919 15 -19.952220 -27.530469 8.521947 134 E "A" 70 -0.80000 -0.80000 "GLU " " OE1" "    " 8 0 0 0 FF2E2E  "O919"  1 1 7 ""  1 ""  <> 0 0 0 919 919 1 0 1834 0 <> <> 0 919 919 <> "CCD match"  <> 1 0.98 1025 <> <> <> <> <> <> <> <>
  920 18 -22.015947 -27.385642 9.007527 134 E "A" 70 -0.80000 -0.80000 "GLU " " OE2" "    " 8 -1 0 0 FF2E2E  "O920"  1 1 7 ""  1 ""  <> 0 0 0 920 920 1 0 1835 0 <> <> 0 920 920 <> "CCD match"  <> 1 0.98 1026 <> <> <> <> <> <> <> <>
  921 25 -18.397638 -23.157613 11.955409 135 I "A" 38 -0.50000 -0.50000 "ILE " " N  " "    " 7 0 0 0 2E2EFF  "N921"  1 1 7 ""  1 ""  <> 0 0 0 921 921 1 0 1842 1 <> <> 0 921 921 <> "CCD match"  <> 1 0.98 1027 <> <> <> <> <> <> <> <>
  922 3 -17.545301 -21.952699 11.897191 135 I "A" 24 0.14000 0.14000 "ILE " " CA " "    " 6 0 0 0 808080  "C922"  1 1 -1111 "%RT%RN"  2 ""  FFD200  0 0 0 922 922 1 0 1843 1 <> <> 0 922 922 <> "CCD match"  <> 1 0.98 1028 <> <> <> <> <> <> <> <>
  923 2 -16.849765 -21.742219 13.288150 135 I "A" 24 0.50000 0.50000 "ILE " " C  " "    " 6 0 0 0 808080  "C923"  1 1 7 ""  1 ""  <> 0 0 0 923 923 1 0 1844 0 <> <> 0 923 923 <> "CCD match"  <> 1 0.98 1029 <> <> <> <> <> <> <> <>
  924 3 -18.391830 -20.633096 11.476273 135 I "A" 24 -0.06000 -0.06000 "ILE " " CB " "    " 6 0 0 0 808080  "C924"  1 1 7 ""  1 ""  <> 0 0 0 924 924 1 0 1845 1 <> <> 0 924 924 <> "CCD match"  <> 1 0.98 1030 <> <> <> <> <> <> <> <>
  925 15 -15.675412 -21.799340 13.368802 135 I "A" 70 -0.50000 -0.50000 "ILE " " O  " "    " 8 0 0 0 FF2E2E  "O925"  1 1 7 ""  1 ""  <> 0 0 0 925 925 1 0 1846 0 <> <> 0 925 925 <> "CCD match"  <> 1 0.98 1031 <> <> <> <> <> <> <> <>
  926 3 -18.796962 -20.830039 10.006660 135 I "A" 24 -0.12000 -0.12000 "ILE " " CG1" "    " 6 0 0 0 808080  "C926"  1 1 7 ""  1 ""  <> 0 0 0 926 926 1 0 1847 2 <> <> 0 926 926 <> "CCD match"  <> 1 0.98 1032 <> <> <> <> <> <> <> <>
  927 3 -17.573585 -19.366349 11.646178 135 I "A" 24 -0.18000 -0.18000 "ILE " " CG2" "    " 6 0 0 0 808080  "C927"  1 1 7 ""  1 ""  <> 0 0 0 927 927 1 0 1848 3 <> <> 0 927 927 <> "CCD match"  <> 1 0.98 1033 <> <> <> <> <> <> <> <>
  928 3 -19.803027 -19.888864 9.419406 135 I "A" 24 -0.18000 -0.18000 "ILE " " CD1" "    " 6 0 0 0 808080  "C928"  1 1 7 ""  1 ""  <> 0 0 0 928 928 1 0 1849 3 <> <> 0 928 928 <> "CCD match"  <> 1 0.98 1034 <> <> <> <> <> <> <> <>
  929 25 -17.716350 -21.637693 14.336185 136 A "A" 38 -0.50000 -0.50000 "ALA " " N  " "    " 7 0 0 0 2E2EFF  "N929"  1 1 7 ""  1 ""  <> 0 0 0 929 929 1 0 1861 1 <> <> 0 929 929 <> "CCD match"  <> 1 0.97 1035 <> <> <> <> <> <> <> <>
  930 3 -17.281869 -21.623019 15.713689 136 A "A" 24 0.14000 0.14000 "ALA " " CA " "    " 6 0 0 0 808080  "C930"  1 1 -1111 "%RT%RN"  2 ""  FFD200  0 0 0 930 930 1 0 1862 1 <> <> 0 930 930 <> "CCD match"  <> 1 0.97 1036 <> <> <> <> <> <> <> <>
  931 2 -16.328714 -22.669431 16.215361 136 A "A" 24 0.50000 0.50000 "ALA " " C  " "    " 6 0 0 0 808080  "C931"  1 1 7 ""  1 ""  <> 0 0 0 931 931 1 0 1863 0 <> <> 0 931 931 <> "CCD match"  <> 1 0.97 1037 <> <> <> <> <> <> <> <>
  932 3 -18.533935 -21.486190 16.560606 136 A "A" 24 -0.18000 -0.18000 "ALA " " CB " "    " 6 0 0 0 808080  "C932"  1 1 7 ""  1 ""  <> 0 0 0 932 932 1 0 1864 3 <> <> 0 932 932 <> "CCD match"  <> 1 0.97 1038 <> <> <> <> <> <> <> <>
  933 15 -15.414614 -22.216239 16.890875 136 A "A" 70 -0.50000 -0.50000 "ALA " " O  " "    " 8 0 0 0 FF2E2E  "O933"  1 1 7 ""  1 ""  <> 0 0 0 933 933 1 0 1865 0 <> <> 0 933 933 <> "CCD match"  <> 1 0.97 1039 <> <> <> <> <> <> <> <>
  934 25 -16.610917 -23.941367 15.769500 137 K "A" 38 -0.50000 -0.50000 "LYS " " N  " "    " 7 0 0 0 2E2EFF  "N934"  1 1 7 ""  1 ""  <> 0 0 0 934 934 1 0 1871 1 <> <> 0 934 934 <> "CCD match"  <> 1 0.98 1040 <> <> <> <> <> <> <> <>
  935 3 -15.745731 -25.127137 15.952949 137 K "A" 24 0.14000 0.14000 "LYS " " CA " "    " 6 0 0 0 808080  "C935"  1 1 -1112 "%RT%RN"  2 ""  FFF000  0 0 0 935 935 1 0 1872 1 <> <> 0 935 935 <> "CCD match"  <> 1 0.98 1041 <> <> <> <> <> <> <> <>
  936 2 -14.325822 -24.777465 15.551395 137 K "A" 24 0.50000 0.50000 "LYS " " C  " "    " 6 0 0 0 808080  "C936"  1 1 7 ""  1 ""  <> 0 0 0 936 936 1 0 1873 0 <> <> 0 936 936 <> "CCD match"  <> 1 0.98 1042 <> <> <> <> <> <> <> <>
  937 3 -16.427066 -26.398893 15.366056 137 K "A" 24 -0.12000 -0.12000 "LYS " " CB " "    " 6 0 0 0 808080  "C937"  1 1 7 ""  1 ""  <> 0 0 0 937 937 1 0 1874 2 <> <> 0 937 937 <> "CCD match"  <> 1 0.98 1043 <> <> <> <> <> <> <> <>
  938 15 -13.362724 -25.054080 16.212439 137 K "A" 70 -0.50000 -0.50000 "LYS " " O  " "    " 8 0 0 0 FF2E2E  "O938"  1 1 7 ""  1 ""  <> 0 0 0 938 938 1 0 1875 0 <> <> 0 938 938 <> "CCD match"  <> 1 0.98 1044 <> <> <> <> <> <> <> <>
  939 3 -15.476752 -27.561431 15.027764 137 K "A" 24 -0.12000 -0.12000 "LYS " " CG " "    " 6 0 0 0 808080  "C939"  1 1 7 ""  1 ""  <> 0 0 0 939 939 1 0 1876 2 <> <> 0 939 939 <> "CCD match"  <> 1 0.98 1045 <> <> <> <> <> <> <> <>
  940 3 -16.229575 -28.510177 14.130974 137 K "A" 24 -0.12000 -0.12000 "LYS " " CD " "    " 6 0 0 0 808080  "C940"  1 1 7 ""  1 ""  <> 0 0 0 940 940 1 0 1877 2 <> <> 0 940 940 <> "CCD match"  <> 1 0.98 1046 <> <> <> <> <> <> <> <>
  941 3 -15.513104 -29.647781 13.410541 137 K "A" 24 0.19000 0.19000 "LYS " " CE " "    " 6 0 0 0 808080  "C941"  1 1 7 ""  1 ""  <> 0 0 0 941 941 1 0 1878 2 <> <> 0 941 941 <> "CCD match"  <> 1 0.98 1047 <> <> <> <> <> <> <> <>
  942 32 -16.490979 -30.709935 12.977328 137 K "A" 38 -0.30000 -0.30000 "LYS " " NZ " "    " 7 1 0 0 2E2EFF  "N942"  1 1 7 "%UT"  13 ""  <> 0 0 0 942 942 1 0 1879 3 <> <> 0 942 942 <> "CCD match"  <> 1 0.98 1048 <> <> <> <> <> <> <> <>
  943 25 -14.245290 -24.362483 14.298240 138 A "A" 38 -0.50000 -0.50000 "ALA " " N  " "    " 7 0 0 0 2E2EFF  "N943"  1 1 7 ""  1 ""  <> 0 0 0 943 943 1 0 1893 1 <> <> 0 943 943 <> "CCD match"  <> 1 0.98 1049 <> <> <> <> <> <> <> <>
  944 3 -12.992647 -24.291974 13.565669 138 A "A" 24 0.14000 0.14000 "ALA " " CA " "    " 6 0 0 0 808080  "C944"  1 1 -1112 "%RT%RN"  2 ""  FFF000  0 0 0 944 944 1 0 1894 1 <> <> 0 944 944 <> "CCD match"  <> 1 0.98 1050 <> <> <> <> <> <> <> <>
  945 2 -12.095885 -23.143098 13.996232 138 A "A" 24 0.50000 0.50000 "ALA " " C  " "    " 6 0 0 0 808080  "C945"  1 1 7 ""  1 ""  <> 0 0 0 945 945 1 0 1895 0 <> <> 0 945 945 <> "CCD match"  <> 1 0.98 1051 <> <> <> <> <> <> <> <>
  946 3 -13.280829 -24.165971 12.023467 138 A "A" 24 -0.18000 -0.18000 "ALA " " CB " "    " 6 0 0 0 808080  "C946"  1 1 7 ""  1 ""  <> 0 0 0 946 946 1 0 1896 3 <> <> 0 946 946 <> "CCD match"  <> 1 0.98 1052 <> <> <> <> <> <> <> <>
  947 15 -10.922303 -23.326095 14.285333 138 A "A" 70 -0.50000 -0.50000 "ALA " " O  " "    " 8 0 0 0 FF2E2E  "O947"  1 1 7 ""  1 ""  <> 0 0 0 947 947 1 0 1897 0 <> <> 0 947 947 <> "CCD match"  <> 1 0.98 1053 <> <> <> <> <> <> <> <>
  948 25 -12.695538 -21.984479 14.163052 139 V "A" 38 -0.50000 -0.50000 "VAL " " N  " "    " 7 0 0 0 2E2EFF  "N948"  1 1 7 ""  1 ""  <> 0 0 0 948 948 1 0 1903 1 <> <> 0 948 948 <> "CCD match"  <> 1 0.98 1054 <> <> <> <> <> <> <> <>
  949 3 -11.974758 -20.752055 14.549337 139 V "A" 24 0.14000 0.14000 "VAL " " CA " "    " 6 0 0 0 808080  "C949"  1 1 -1112 "%RT%RN"  2 ""  FFF000  0 0 0 949 949 1 0 1904 1 <> <> 0 949 949 <> "CCD match"  <> 1 0.98 1055 <> <> <> <> <> <> <> <>
  950 2 -11.707719 -20.631425 16.046265 139 V "A" 24 0.50000 0.50000 "VAL " " C  " "    " 6 0 0 0 808080  "C950"  1 1 7 ""  1 ""  <> 0 0 0 950 950 1 0 1905 0 <> <> 0 950 950 <> "CCD match"  <> 1 0.98 1056 <> <> <> <> <> <> <> <>
  951 3 -12.713967 -19.406381 14.117198 139 V "A" 24 -0.06000 -0.06000 "VAL " " CB " "    " 6 0 0 0 808080  "C951"  1 1 7 ""  1 ""  <> 0 0 0 951 951 1 0 1906 1 <> <> 0 951 951 <> "CCD match"  <> 1 0.98 1057 <> <> <> <> <> <> <> <>
  952 15 -10.939832 -19.760974 16.462307 139 V "A" 70 -0.50000 -0.50000 "VAL " " O  " "    " 8 0 0 0 FF2E2E  "O952"  1 1 7 ""  1 ""  <> 0 0 0 952 952 1 0 1907 0 <> <> 0 952 952 <> "CCD match"  <> 1 0.98 1058 <> <> <> <> <> <> <> <>
  953 3 -13.110760 -19.328385 12.604597 139 V "A" 24 -0.18000 -0.18000 "VAL " " CG1" "    " 6 0 0 0 808080  "C953"  1 1 7 ""  1 ""  <> 0 0 0 953 953 1 0 1908 3 <> <> 0 953 953 <> "CCD match"  <> 1 0.98 1059 <> <> <> <> <> <> <> <>
  954 3 -13.985332 -19.153747 14.905405 139 V "A" 24 -0.18000 -0.18000 "VAL " " CG2" "    " 6 0 0 0 808080  "C954"  1 1 7 ""  1 ""  <> 0 0 0 954 954 1 0 1909 3 <> <> 0 954 954 <> "CCD match"  <> 1 0.98 1060 <> <> <> <> <> <> <> <>
  955 25 -12.272483 -21.536140 16.775355 140 R "A" 38 -0.50000 -0.50000 "ARG " " N  " "    " 7 0 0 0 2E2EFF  "N955"  0 1 7 ""  1 ""  <> 0 0 0 955 955 1 0 1919 1 <> <> 0 955 955 <> "CCD match"  <> 1 0.98 1061 <> <> <> <> <> <> <> <>
  956 3 -12.074024 -21.623942 18.221112 140 R "A" 24 0.14000 0.14000 "ARG " " CA " "    " 6 0 0 0 808080  "C956"  0 1 -1112 "%RT%RN"  2 ""  FFF000  0 0 0 956 956 1 0 1920 1 <> <> 0 956 956 <> "CCD match"  <> 1 0.98 1062 <> <> <> <> <> <> <> <>
  957 2 -12.476447 -20.311502 18.931294 140 R "A" 24 0.50000 0.50000 "ARG " " C  " "    " 6 0 0 0 808080  "C957"  0 1 7 ""  1 ""  <> 0 0 0 957 957 1 0 1921 0 <> <> 0 957 957 <> "CCD match"  <> 1 0.98 1063 <> <> <> <> <> <> <> <>
  958 3 -10.671323 -22.210378 18.592743 140 R "A" 24 -0.12000 -0.12000 "ARG " " CB " "    " 6 0 0 0 808080  "C958"  0 1 7 ""  1 ""  <> 0 0 0 958 958 1 0 1922 2 <> <> 0 958 958 <> "CCD match"  <> 1 0.98 1064 <> <> <> <> <> <> <> <>
  959 15 -11.602521 -19.676683 19.512223 140 R "A" 70 -0.50000 -0.50000 "ARG " " O  " "    " 8 0 0 0 FF2E2E  "O959"  0 1 7 ""  1 ""  <> 0 0 0 959 959 1 0 1923 0 <> <> 0 959 959 <> "CCD match"  <> 1 0.98 1065 <> <> <> <> <> <> <> <>
  960 3 -10.492700 -23.674970 18.039727 140 R "A" 24 -0.05000 -0.05000 "ARG " " CG " "    " 6 0 0 0 808080  "C960"  0 1 7 ""  1 ""  <> 0 0 0 960 960 1 0 1924 2 <> <> 0 960 960 <> "CCD match"  <> 1 0.98 1066 <> <> <> <> <> <> <> <>
  961 3 -8.996142 -24.174031 18.046833 140 R "A" 24 0.19000 0.19000 "ARG " " CD " "    " 6 0 0 0 808080  "C961"  0 1 7 ""  1 ""  <> 0 0 0 961 961 1 0 1925 2 <> <> 0 961 961 <> "CCD match"  <> 1 0.98 1067 <> <> <> <> <> <> <> <>
  962 25 -8.326264 -24.120359 19.357909 140 R "A" 38 -0.69997 -0.69997 "ARG " " NE " "    " 7 0 0 0 2E2EFF  "N962"  0 1 7 ""  1 ""  <> 0 0 0 962 962 1 0 1926 1 <> <> 0 962 962 <> "CCD match"  <> 1 0.98 1068 <> <> <> <> <> <> <> <>
  963 25 -6.908310 -22.264882 18.908316 140 R "A" 38 -0.79997 -0.79997 "ARG " " NH1" "    " 7 0 0 0 2E2EFF  "N963"  0 1 7 ""  1 ""  <> 0 0 0 963 963 1 0 1927 2 <> <> 0 963 963 <> "CCD match"  <> 1 0.98 1069 <> <> <> <> <> <> <> <>
  964 31 -6.781721 -23.334762 20.902424 140 R "A" 38 -0.79997 -0.79997 "ARG " " NH2" "    " 7 1 0 0 2E2EFF  "N964"  0 1 7 ""  1 ""  <> 0 0 0 964 964 1 0 1928 2 <> <> 0 964 964 <> "CCD match"  <> 1 0.98 1070 <> <> <> <> <> <> <> <>
  965 2 -7.353957 -23.232265 19.715384 140 R "A" 24 0.63990 0.63990 "ARG " " CZ " "    " 6 0 0 0 808080  "C965"  0 1 7 ""  1 ""  <> 0 0 0 965 965 1 0 1929 0 <> <> 0 965 965 <> "CCD match"  <> 1 0.98 1071 <> <> <> <> <> <> <> <>
  966 25 -13.732024 -19.914584 18.757525 141 L "A" 38 -0.50000 -0.50000 "LEU " " N  " "    " 7 0 0 0 2E2EFF  "N966"  0 1 7 ""  1 ""  <> 0 0 0 966 966 1 0 1943 1 <> <> 0 966 966 <> "CCD match"  <> 1 0.97 1072 <> <> <> <> <> <> <> <>
  967 3 -14.436538 -18.880145 19.484959 141 L "A" 24 0.14000 0.14000 "LEU " " CA " "    " 6 0 0 0 808080  "C967"  0 1 -1112 "%RT%RN"  2 ""  FFF000  0 0 0 967 967 1 0 1944 1 <> <> 0 967 967 <> "CCD match"  <> 1 0.97 1073 <> <> <> <> <> <> <> <>
  968 2 -15.805360 -19.352803 20.087183 141 L "A" 24 0.50000 0.50000 "LEU " " C  " "    " 6 0 0 0 808080  "C968"  0 1 7 ""  1 ""  <> 0 0 0 968 968 1 0 1945 0 <> <> 0 968 968 <> "CCD match"  <> 1 0.97 1074 <> <> <> <> <> <> <> <>
  969 3 -14.511575 -17.729055 18.425114 141 L "A" 24 -0.12000 -0.12000 "LEU " " CB " "    " 6 0 0 0 808080  "C969"  0 1 7 ""  1 ""  <> 0 0 0 969 969 1 0 1946 2 <> <> 0 969 969 <> "CCD match"  <> 1 0.97 1075 <> <> <> <> <> <> <> <>
  970 15 -16.391820 -20.280681 19.583119 141 L "A" 70 -0.50000 -0.50000 "LEU " " O  " "    " 8 0 0 0 FF2E2E  "O970"  0 1 7 ""  1 ""  <> 0 0 0 970 970 1 0 1947 0 <> <> 0 970 970 <> "CCD match"  <> 1 0.97 1076 <> <> <> <> <> <> <> <>
  971 3 -13.186724 -17.073512 17.908650 141 L "A" 24 -0.06000 -0.06000 "LEU " " CG " "    " 6 0 0 0 808080  "C971"  0 1 7 ""  1 ""  <> 0 0 0 971 971 1 0 1948 1 <> <> 0 971 971 <> "CCD match"  <> 1 0.97 1077 <> <> <> <> <> <> <> <>
  972 3 -13.368010 -15.966086 16.814768 141 L "A" 24 -0.18000 -0.18000 "LEU " " CD1" "    " 6 0 0 0 808080  "C972"  0 1 7 ""  1 ""  <> 0 0 0 972 972 1 0 1949 3 <> <> 0 972 972 <> "CCD match"  <> 1 0.97 1078 <> <> <> <> <> <> <> <>
  973 3 -12.227557 -16.480741 18.998553 141 L "A" 24 -0.18000 -0.18000 "LEU " " CD2" "    " 6 0 0 0 808080  "C973"  0 1 7 ""  1 ""  <> 0 0 0 973 973 1 0 1950 3 <> <> 0 973 973 <> "CCD match"  <> 1 0.97 1079 <> <> <> <> <> <> <> <>
  974 25 -16.124135 -18.653524 21.185427 142 P "A" 38 -0.14000 -0.14000 "PRO " " N  " "    " 7 0 0 0 2E2EFF  "N974"  0 1 7 ""  1 ""  <> 0 0 0 974 974 1 0 1962 0 <> <> 0 974 974 <> "CCD match"  <> 1 0.95 1080 <> <> <> <> <> <> <> <>
  975 3 -17.504209 -18.574800 21.762160 142 P "A" 24 0.01000 0.01000 "PRO " " CA " "    " 6 0 0 0 808080  "C975"  0 1 -1112 "%RT%RN"  2 ""  FFF000  0 0 0 975 975 1 0 1963 1 <> <> 0 975 975 <> "CCD match"  <> 1 0.95 1081 <> <> <> <> <> <> <> <>
  976 2 -18.585077 -18.443675 20.661753 142 P "A" 24 0.50000 0.50000 "PRO " " C  " "    " 6 0 0 0 808080  "C976"  0 1 7 ""  1 ""  <> 0 0 0 976 976 1 0 1964 0 <> <> 0 976 976 <> "CCD match"  <> 1 0.95 1082 <> <> <> <> <> <> <> <>
  977 3 -17.461499 -17.462896 22.835270 142 P "A" 24 -0.12000 -0.12000 "PRO " " CB " "    " 6 0 0 0 808080  "C977"  0 1 7 ""  1 ""  <> 0 0 0 977 977 1 0 1965 2 <> <> 0 977 977 <> "CCD match"  <> 1 0.95 1083 <> <> <> <> <> <> <> <>
  978 15 -18.459789 -17.388658 20.015463 142 P "A" 70 -0.50000 -0.50000 "PRO " " O  " "    " 8 0 0 0 FF2E2E  "O978"  0 1 7 ""  1 ""  <> 0 0 0 978 978 1 0 1966 0 <> <> 0 978 978 <> "CCD match"  <> 1 0.95 1084 <> <> <> <> <> <> <> <>
  979 3 -15.991568 -17.329785 23.251061 142 P "A" 24 -0.12000 -0.12000 "PRO " " CG " "    " 6 0 0 0 808080  "C979"  0 1 7 ""  1 ""  <> 0 0 0 979 979 1 0 1967 2 <> <> 0 979 979 <> "CCD match"  <> 1 0.95 1085 <> <> <> <> <> <> <> <>
  980 3 -15.270195 -17.733976 21.991629 142 P "A" 24 -0.05000 -0.05000 "PRO " " CD " "    " 6 0 0 0 808080  "C980"  0 1 7 ""  1 ""  <> 0 0 0 980 980 1 0 1968 2 <> <> 0 980 980 <> "CCD match"  <> 1 0.95 1086 <> <> <> <> <> <> <> <>
  981 25 -19.406055 -19.511348 20.368521 143 Q "A" 38 -0.50000 -0.50000 "GLN " " N  " "    " 7 0 0 0 2E2EFF  "N981"  0 1 7 ""  1 ""  <> 0 0 0 981 981 1 0 1976 1 <> <> 0 981 981 <> "CCD match"  <> 1 0.93 1087 <> <> <> <> <> <> <> <>
  982 3 -20.478467 -19.458894 19.294487 143 Q "A" 24 0.14000 0.14000 "GLN " " CA " "    " 6 0 0 0 808080  "C982"  0 1 -1112 "%RT%RN"  2 ""  FFF000  0 0 0 982 982 1 0 1977 1 <> <> 0 982 982 <> "CCD match"  <> 1 0.93 1088 <> <> <> <> <> <> <> <>
  983 2 -21.288793 -18.113689 19.350350 143 Q "A" 24 0.50000 0.50000 "GLN " " C  " "    " 6 0 0 0 808080  "C983"  0 1 7 ""  1 ""  <> 0 0 0 983 983 1 0 1978 0 <> <> 0 983 983 <> "CCD match"  <> 1 0.93 1089 <> <> <> <> <> <> <> <>
  984 3 -21.318273 -20.740424 19.337992 143 Q "A" 24 -0.12000 -0.12000 "GLN " " CB " "    " 6 0 0 0 808080  "C984"  0 1 7 ""  1 ""  <> 0 0 0 984 984 1 0 1979 2 <> <> 0 984 984 <> "CCD match"  <> 1 0.93 1090 <> <> <> <> <> <> <> <>
  985 15 -21.418100 -17.439130 18.406826 143 Q "A" 70 -0.50000 -0.50000 "GLN " " O  " "    " 8 0 0 0 FF2E2E  "O985"  0 1 7 ""  1 ""  <> 0 0 0 985 985 1 0 1980 0 <> <> 0 985 985 <> "CCD match"  <> 1 0.93 1091 <> <> <> <> <> <> <> <>
  986 3 -22.478206 -20.794398 18.328408 143 Q "A" 24 -0.12000 -0.12000 "GLN " " CG " "    " 6 0 0 0 808080  "C986"  0 1 7 ""  1 ""  <> 0 0 0 986 986 1 0 1981 2 <> <> 0 986 986 <> "CCD match"  <> 1 0.93 1092 <> <> <> <> <> <> <> <>
  987 2 -23.021060 -22.199027 18.021595 143 Q "A" 24 0.50000 0.50000 "GLN " " CD " "    " 6 0 0 0 808080  "C987"  0 1 7 "%UT"  13 ""  <> 0 0 0 987 987 1 0 1982 0 <> <> 0 987 987 <> "CCD match"  <> 1 0.93 1093 0.938588975701925 "No Flip"  <> <> <> <> <> <>
  988 25 -24.160501 -22.220971 17.284441 143 Q "A" 38 -0.76000 -0.76000 "GLN " " NE2" "    " 7 0 0 0 2E2EFF  "N988"  0 1 7 ""  1 ""  <> 0 0 0 988 988 1 0 1983 2 <> <> 0 988 988 <> "CCD match"  <> 1 0.93 1094 <> <> <> <> <> <> <> <>
  989 15 -22.525859 -23.263902 18.369809 143 Q "A" 70 -0.50000 -0.50000 "GLN " " OE1" "    " 8 0 0 0 FF2E2E  "O989"  0 1 7 ""  1 ""  <> 0 0 0 989 989 1 0 1984 0 <> <> 0 989 989 <> "CCD match"  <> 1 0.93 1095 <> <> <> <> <> <> <> <>
  990 25 -21.665239 -17.711450 20.606060 144 E "A" 38 -0.50000 -0.50000 "GLU " " N  " "    " 7 0 0 0 2E2EFF  "N990"  1 1 7 ""  1 ""  <> 0 0 0 990 990 1 0 1993 1 <> <> 0 990 990 <> "CCD match"  <> 1 0.89 1096 <> <> <> <> <> <> <> <>
  991 3 -22.283401 -16.421348 20.973910 144 E "A" 24 0.14000 0.14000 "GLU " " CA " "    " 6 0 0 0 808080  "C991"  1 1 -1112 "%RT%RN"  2 ""  FFF000  0 0 0 991 991 1 0 1994 1 <> <> 0 991 991 <> "CCD match"  <> 1 0.89 1097 <> <> <> <> <> <> <> <>
  992 2 -21.519927 -15.207726 20.298016 144 E "A" 24 0.50000 0.50000 "GLU " " C  " "    " 6 0 0 0 808080  "C992"  1 1 7 ""  1 ""  <> 0 0 0 992 992 1 0 1995 0 <> <> 0 992 992 <> "CCD match"  <> 1 0.89 1098 <> <> <> <> <> <> <> <>
  993 3 -22.154037 -16.286828 22.506228 144 E "A" 24 -0.12000 -0.12000 "GLU " " CB " "    " 6 0 0 0 808080  "C993"  1 1 7 ""  1 ""  <> 0 0 0 993 993 1 0 1996 2 <> <> 0 993 993 <> "CCD match"  <> 1 0.89 1099 <> <> <> <> <> <> <> <>
  994 15 -22.141454 -14.202634 19.907082 144 E "A" 70 -0.50000 -0.50000 "GLU " " O  " "    " 8 0 0 0 FF2E2E  "O994"  1 1 7 ""  1 ""  <> 0 0 0 994 994 1 0 1997 0 <> <> 0 994 994 <> "CCD match"  <> 1 0.89 1100 <> <> <> <> <> <> <> <>
  995 3 -22.785852 -17.468146 23.252312 144 E "A" 24 -0.22000 -0.22000 "GLU " " CG " "    " 6 0 0 0 808080  "C995"  1 1 7 ""  1 ""  <> 0 0 0 995 995 1 0 1998 2 <> <> 0 995 995 <> "CCD match"  <> 1 0.89 1101 <> <> <> <> <> <> <> <>
  996 2 -21.831605 -18.526948 23.872479 144 E "A" 24 0.70000 0.70000 "GLU " " CD " "    " 6 0 0 0 808080  "C996"  1 1 7 "%UT"  13 ""  <> 0 0 0 996 996 1 0 1999 0 <> <> 0 996 996 <> "CCD match"  <> 1 0.89 1102 10 <> <> <> <> <> <> <>
  997 15 -21.163350 -18.355823 24.896561 144 E "A" 70 -0.80000 -0.80000 "GLU " " OE1" "    " 8 0 0 0 FF2E2E  "O997"  1 1 7 ""  1 ""  <> 0 0 0 997 997 1 0 2000 0 <> <> 0 997 997 <> "CCD match"  <> 1 0.89 1103 <> <> <> <> <> <> <> <>
  998 18 -21.672321 -19.607307 23.248663 144 E "A" 70 -0.80000 -0.80000 "GLU " " OE2" "    " 8 -1 0 0 FF2E2E  "O998"  1 1 7 ""  1 ""  <> 0 0 0 998 998 1 0 2001 0 <> <> 0 998 998 <> "CCD match"  <> 1 0.89 1104 <> <> <> <> <> <> <> <>
  999 25 -20.232682 -15.258627 20.248003 145 A "A" 38 -0.50000 -0.50000 "ALA " " N  " "    " 7 0 0 0 2E2EFF  "N999"  1 1 7 ""  1 ""  <> 0 0 0 999 999 1 0 2008 1 <> <> 0 999 999 <> "CCD match"  <> 1 0.93 1105 <> <> <> <> <> <> <> <>
  1000 3 -19.427438 -14.174762 19.701819 145 A "A" 24 0.14000 0.14000 "ALA " " CA " "    " 6 0 0 0 808080  "C1000"  1 1 -1112 "%RT%RN"  2 ""  FFF000  0 0 0 1000 1000 1 0 2009 1 <> <> 0 1000 1000 <> "CCD match"  <> 1 0.93 1106 <> <> <> <> <> <> <> <>
  1001 2 -19.419524 -14.249744 18.164149 145 A "A" 24 0.50000 0.50000 "ALA " " C  " "    " 6 0 0 0 808080  "C1001"  1 1 7 ""  1 ""  <> 0 0 0 1001 1001 1 0 2010 0 <> <> 0 1001 1001 <> "CCD match"  <> 1 0.93 1107 <> <> <> <> <> <> <> <>
  1002 3 -18.027688 -14.244588 20.250155 145 A "A" 24 -0.18000 -0.18000 "ALA " " CB " "    " 6 0 0 0 808080  "C1002"  1 1 7 ""  1 ""  <> 0 0 0 1002 1002 1 0 2011 3 <> <> 0 1002 1002 <> "CCD match"  <> 1 0.93 1108 <> <> <> <> <> <> <> <>
  1003 15 -19.658067 -13.212216 17.483466 145 A "A" 70 -0.50000 -0.50000 "ALA " " O  " "    " 8 0 0 0 FF2E2E  "O1003"  1 1 7 ""  1 ""  <> 0 0 0 1003 1003 1 0 2012 0 <> <> 0 1003 1003 <> "CCD match"  <> 1 0.93 1109 <> <> <> <> <> <> <> <>
  1004 25 -19.376697 -15.473800 17.585970 146 V "A" 38 -0.50000 -0.50000 "VAL " " N  " "    " 7 0 0 0 2E2EFF  "N1004"  1 1 7 ""  1 ""  <> 0 0 0 1004 1004 1 0 2018 1 <> <> 0 1004 1004 <> "CCD match"  <> 1 0.95 1110 <> <> <> <> <> <> <> <>
  1005 3 -19.419555 -15.794104 16.196942 146 V "A" 24 0.14000 0.14000 "VAL " " CA " "    " 6 0 0 0 808080  "C1005"  1 1 -1112 "%RT%RN"  2 ""  FFF000  0 0 0 1005 1005 1 0 2019 1 <> <> 0 1005 1005 <> "CCD match"  <> 1 0.95 1111 <> <> <> <> <> <> <> <>
  1006 2 -20.744933 -15.341614 15.543513 146 V "A" 24 0.50000 0.50000 "VAL " " C  " "    " 6 0 0 0 808080  "C1006"  1 1 7 ""  1 ""  <> 0 0 0 1006 1006 1 0 2020 0 <> <> 0 1006 1006 <> "CCD match"  <> 1 0.95 1112 <> <> <> <> <> <> <> <>
  1007 3 -19.079915 -17.275056 15.899224 146 V "A" 24 -0.06000 -0.06000 "VAL " " CB " "    " 6 0 0 0 808080  "C1007"  1 1 7 ""  1 ""  <> 0 0 0 1007 1007 1 0 2021 1 <> <> 0 1007 1007 <> "CCD match"  <> 1 0.95 1113 <> <> <> <> <> <> <> <>
  1008 15 -20.767816 -14.612192 14.495674 146 V "A" 70 -0.50000 -0.50000 "VAL " " O  " "    " 8 0 0 0 FF2E2E  "O1008"  1 1 7 ""  1 ""  <> 0 0 0 1008 1008 1 0 2022 0 <> <> 0 1008 1008 <> "CCD match"  <> 1 0.95 1114 <> <> <> <> <> <> <> <>
  1009 3 -19.360822 -17.683208 14.452396 146 V "A" 24 -0.18000 -0.18000 "VAL " " CG1" "    " 6 0 0 0 808080  "C1009"  1 1 7 ""  1 ""  <> 0 0 0 1009 1009 1 0 2023 3 <> <> 0 1009 1009 <> "CCD match"  <> 1 0.95 1115 <> <> <> <> <> <> <> <>
  1010 3 -17.630174 -17.706330 16.225186 146 V "A" 24 -0.18000 -0.18000 "VAL " " CG2" "    " 6 0 0 0 808080  "C1010"  1 1 7 ""  1 ""  <> 0 0 0 1010 1010 1 0 2024 3 <> <> 0 1010 1010 <> "CCD match"  <> 1 0.95 1116 <> <> <> <> <> <> <> <>
  1011 25 -21.782680 -15.706884 16.224013 147 E "A" 38 -0.50000 -0.50000 "GLU " " N  " "    " 7 0 0 0 2E2EFF  "N1011"  1 1 7 ""  1 ""  <> 0 0 0 1011 1011 1 0 2034 1 <> <> 0 1011 1011 <> "CCD match"  <> 1 0.89 1117 <> <> <> <> <> <> <> <>
  1012 3 -23.182964 -15.297423 15.936583 147 E "A" 24 0.14000 0.14000 "GLU " " CA " "    " 6 0 0 0 808080  "C1012"  1 1 -1112 "%RT%RN"  2 ""  FFF000  0 0 0 1012 1012 1 0 2035 1 <> <> 0 1012 1012 <> "CCD match"  <> 1 0.89 1118 <> <> <> <> <> <> <> <>
  1013 2 -23.508735 -13.812703 16.151259 147 E "A" 24 0.50000 0.50000 "GLU " " C  " "    " 6 0 0 0 808080  "C1013"  1 1 7 ""  1 ""  <> 0 0 0 1013 1013 1 0 2036 0 <> <> 0 1013 1013 <> "CCD match"  <> 1 0.89 1119 <> <> <> <> <> <> <> <>
  1014 3 -24.093810 -16.239577 16.876843 147 E "A" 24 -0.12000 -0.12000 "GLU " " CB " "    " 6 0 0 0 808080  "C1014"  1 1 7 ""  1 ""  <> 0 0 0 1014 1014 1 0 2037 2 <> <> 0 1014 1014 <> "CCD match"  <> 1 0.89 1120 <> <> <> <> <> <> <> <>
  1015 15 -24.651700 -13.397641 15.840388 147 E "A" 70 -0.50000 -0.50000 "GLU " " O  " "    " 8 0 0 0 FF2E2E  "O1015"  1 1 7 ""  1 ""  <> 0 0 0 1015 1015 1 0 2038 0 <> <> 0 1015 1015 <> "CCD match"  <> 1 0.89 1121 <> <> <> <> <> <> <> <>
  1016 3 -24.311635 -17.730041 16.359280 147 E "A" 24 -0.22000 -0.22000 "GLU " " CG " "    " 6 0 0 0 808080  "C1016"  1 1 7 ""  1 ""  <> 0 0 0 1016 1016 1 0 2039 2 <> <> 0 1016 1016 <> "CCD match"  <> 1 0.89 1122 <> <> <> <> <> <> <> <>
  1017 2 -25.225671 -18.520347 17.239224 147 E "A" 24 0.70000 0.70000 "GLU " " CD " "    " 6 0 0 0 808080  "C1017"  1 1 7 "%UT"  13 ""  <> 0 0 0 1017 1017 1 0 2040 0 <> <> 0 1017 1017 <> "CCD match"  <> 1 0.89 1123 10 <> <> <> <> <> <> <>
  1018 15 -25.421365 -19.681136 16.839793 147 E "A" 70 -0.80000 -0.80000 "GLU " " OE1" "    " 8 0 0 0 FF2E2E  "O1018"  1 1 7 ""  1 ""  <> 0 0 0 1018 1018 1 0 2041 0 <> <> 0 1018 1018 <> "CCD match"  <> 1 0.89 1124 <> <> <> <> <> <> <> <>
  1019 18 -25.824399 -18.053352 18.232172 147 E "A" 70 -0.80000 -0.80000 "GLU " " OE2" "    " 8 -1 0 0 FF2E2E  "O1019"  1 1 7 ""  1 ""  <> 0 0 0 1019 1019 1 0 2042 0 <> <> 0 1019 1019 <> "CCD match"  <> 1 0.89 1125 <> <> <> <> <> <> <> <>
  1020 25 -22.581193 -13.006628 16.787728 148 A "A" 38 -0.50000 -0.50000 "ALA " " N  " "    " 7 0 0 0 2E2EFF  "N1020"  1 1 7 ""  1 ""  <> 0 0 0 1020 1020 1 0 2049 1 <> <> 0 1020 1020 <> "CCD match"  <> 1 0.89 1126 <> <> <> <> <> <> <> <>
  1021 3 -22.779979 -11.540997 16.874321 148 A "A" 24 0.14000 0.14000 "ALA " " CA " "    " 6 0 0 0 808080  "C1021"  1 1 -1112 "%RT%RN"  2 ""  FFF000  0 0 0 1021 1021 1 0 2050 1 <> <> 0 1021 1021 <> "CCD match"  <> 1 0.89 1127 <> <> <> <> <> <> <> <>
  1022 2 -21.939296 -10.813119 15.766120 148 A "A" 24 0.50000 0.50000 "ALA " " C  " "    " 6 0 0 0 808080  "C1022"  1 1 7 ""  1 ""  <> 0 0 0 1022 1022 1 0 2051 0 <> <> 0 1022 1022 <> "CCD match"  <> 1 0.89 1128 <> <> <> <> <> <> <> <>
  1023 3 -22.264926 -10.986980 18.272612 148 A "A" 24 -0.18000 -0.18000 "ALA " " CB " "    " 6 0 0 0 808080  "C1023"  1 1 7 ""  1 ""  <> 0 0 0 1023 1023 1 0 2052 3 <> <> 0 1023 1023 <> "CCD match"  <> 1 0.89 1129 <> <> <> <> <> <> <> <>
  1024 15 -22.334802 -9.741016 15.315320 148 A "A" 70 -0.50000 -0.50000 "ALA " " O  " "    " 8 0 0 0 FF2E2E  "O1024"  1 1 7 ""  1 ""  <> 0 0 0 1024 1024 1 0 2053 0 <> <> 0 1024 1024 <> "CCD match"  <> 1 0.89 1130 <> <> <> <> <> <> <> <>
  1025 25 -20.762437 -11.342433 15.319307 149 I "A" 38 -0.50000 -0.50000 "ILE " " N  " "    " 7 0 0 0 2E2EFF  "N1025"  1 1 7 ""  1 ""  <> 0 0 0 1025 1025 1 0 2059 1 <> <> 0 1025 1025 <> "CCD match"  <> 1 0.95 1131 <> <> <> <> <> <> <> <>
  1026 3 -19.839025 -10.727216 14.317501 149 I "A" 24 0.14000 0.14000 "ILE " " CA " "    " 6 0 0 0 808080  "C1026"  1 1 -1112 "%RT%RN"  2 ""  FFF000  0 0 0 1026 1026 1 0 2060 1 <> <> 0 1026 1026 <> "CCD match"  <> 1 0.95 1132 <> <> <> <> <> <> <> <>
  1027 2 -20.315522 -10.829696 12.926980 149 I "A" 24 0.50000 0.50000 "ILE " " C  " "    " 6 0 0 0 808080  "C1027"  1 1 7 ""  1 ""  <> 0 0 0 1027 1027 1 0 2061 0 <> <> 0 1027 1027 <> "CCD match"  <> 1 0.95 1133 <> <> <> <> <> <> <> <>
  1028 3 -18.394891 -11.371230 14.519565 149 I "A" 24 -0.06000 -0.06000 "ILE " " CB " "    " 6 0 0 0 808080  "C1028"  1 1 7 ""  1 ""  <> 0 0 0 1028 1028 1 0 2062 1 <> <> 0 1028 1028 <> "CCD match"  <> 1 0.95 1134 <> <> <> <> <> <> <> <>
  1029 15 -20.454791 -9.785522 12.275040 149 I "A" 70 -0.50000 -0.50000 "ILE " " O  " "    " 8 0 0 0 FF2E2E  "O1029"  1 1 7 ""  1 ""  <> 0 0 0 1029 1029 1 0 2063 0 <> <> 0 1029 1029 <> "CCD match"  <> 1 0.95 1135 <> <> <> <> <> <> <> <>
  1030 3 -17.861339 -11.025152 15.947784 149 I "A" 24 -0.12000 -0.12000 "ILE " " CG1" "    " 6 0 0 0 808080  "C1030"  1 1 7 ""  1 ""  <> 0 0 0 1030 1030 1 0 2064 2 <> <> 0 1030 1030 <> "CCD match"  <> 1 0.95 1136 <> <> <> <> <> <> <> <>
  1031 3 -17.369510 -10.943717 13.430151 149 I "A" 24 -0.18000 -0.18000 "ILE " " CG2" "    " 6 0 0 0 808080  "C1031"  1 1 7 ""  1 ""  <> 0 0 0 1031 1031 1 0 2065 3 <> <> 0 1031 1031 <> "CCD match"  <> 1 0.95 1137 <> <> <> <> <> <> <> <>
  1032 3 -16.624892 -11.824620 16.391139 149 I "A" 24 -0.18000 -0.18000 "ILE " " CD1" "    " 6 0 0 0 808080  "C1032"  1 1 7 ""  1 ""  <> 0 0 0 1032 1032 1 0 2066 3 <> <> 0 1032 1032 <> "CCD match"  <> 1 0.95 1138 <> <> <> <> <> <> <> <>
  1033 25 -20.704805 -12.097102 12.546030 150 L "A" 38 -0.50000 -0.50000 "LEU " " N  " "    " 7 0 0 0 2E2EFF  "N1033"  1 1 7 ""  1 ""  <> 0 0 0 1033 1033 1 0 2078 1 <> <> 0 1033 1033 <> "CCD match"  <> 1 0.95 1139 <> <> <> <> <> <> <> <>
  1034 3 -21.267997 -12.384606 11.227243 150 L "A" 24 0.14000 0.14000 "LEU " " CA " "    " 6 0 0 0 808080  "C1034"  1 1 -1112 "%RT%RN"  2 ""  FFF000  0 0 0 1034 1034 1 0 2079 1 <> <> 0 1034 1034 <> "CCD match"  <> 1 0.95 1140 <> <> <> <> <> <> <> <>
  1035 2 -22.453553 -11.606393 10.714139 150 L "A" 24 0.50000 0.50000 "LEU " " C  " "    " 6 0 0 0 808080  "C1035"  1 1 7 ""  1 ""  <> 0 0 0 1035 1035 1 0 2080 0 <> <> 0 1035 1035 <> "CCD match"  <> 1 0.95 1141 <> <> <> <> <> <> <> <>
  1036 3 -21.536094 -13.904192 11.099663 150 L "A" 24 -0.12000 -0.12000 "LEU " " CB " "    " 6 0 0 0 808080  "C1036"  1 1 7 ""  1 ""  <> 0 0 0 1036 1036 1 0 2081 2 <> <> 0 1036 1036 <> "CCD match"  <> 1 0.95 1142 <> <> <> <> <> <> <> <>
  1037 15 -22.387971 -11.164709 9.541981 150 L "A" 70 -0.50000 -0.50000 "LEU " " O  " "    " 8 0 0 0 FF2E2E  "O1037"  1 1 7 ""  1 ""  <> 0 0 0 1037 1037 1 0 2082 0 <> <> 0 1037 1037 <> "CCD match"  <> 1 0.95 1143 <> <> <> <> <> <> <> <>
  1038 3 -20.359735 -14.690975 10.362599 150 L "A" 24 -0.06000 -0.06000 "LEU " " CG " "    " 6 0 0 0 808080  "C1038"  1 1 7 ""  1 ""  <> 0 0 0 1038 1038 1 0 2083 1 <> <> 0 1038 1038 <> "CCD match"  <> 1 0.95 1144 <> <> <> <> <> <> <> <>
  1039 3 -20.450578 -16.231876 10.324231 150 L "A" 24 -0.18000 -0.18000 "LEU " " CD1" "    " 6 0 0 0 808080  "C1039"  1 1 7 ""  1 ""  <> 0 0 0 1039 1039 1 0 2084 3 <> <> 0 1039 1039 <> "CCD match"  <> 1 0.95 1145 <> <> <> <> <> <> <> <>
  1040 3 -20.250028 -14.134432 8.902887 150 L "A" 24 -0.18000 -0.18000 "LEU " " CD2" "    " 6 0 0 0 808080  "C1040"  1 1 7 ""  1 ""  <> 0 0 0 1040 1040 1 0 2085 3 <> <> 0 1040 1040 <> "CCD match"  <> 1 0.95 1146 <> <> <> <> <> <> <> <>
  1041 25 -23.461082 -11.269825 11.516916 151 P "A" 38 -0.14000 -0.14000 "PRO " " N  " "    " 7 0 0 0 2E2EFF  "N1041"  1 1 7 ""  1 ""  <> 0 0 0 1041 1041 1 0 2097 0 <> <> 0 1041 1041 <> "CCD match"  <> 1 0.92 1147 <> <> <> <> <> <> <> <>
  1042 3 -24.435973 -10.177524 11.272210 151 P "A" 24 0.01000 0.01000 "PRO " " CA " "    " 6 0 0 0 808080  "C1042"  1 1 -1112 "%RT%RN"  2 ""  FFF000  0 0 0 1042 1042 1 0 2098 1 <> <> 0 1042 1042 <> "CCD match"  <> 1 0.92 1148 <> <> <> <> <> <> <> <>
  1043 2 -23.865535 -8.787691 10.777559 151 P "A" 24 0.50000 0.50000 "PRO " " C  " "    " 6 0 0 0 808080  "C1043"  1 1 7 ""  1 ""  <> 0 0 0 1043 1043 1 0 2099 0 <> <> 0 1043 1043 <> "CCD match"  <> 1 0.92 1149 <> <> <> <> <> <> <> <>
  1044 3 -25.160409 -10.010727 12.661046 151 P "A" 24 -0.12000 -0.12000 "PRO " " CB " "    " 6 0 0 0 808080  "C1044"  1 1 7 ""  1 ""  <> 0 0 0 1044 1044 1 0 2100 2 <> <> 0 1044 1044 <> "CCD match"  <> 1 0.92 1150 <> <> <> <> <> <> <> <>
  1045 15 -24.270484 -8.242383 9.764104 151 P "A" 70 -0.50000 -0.50000 "PRO " " O  " "    " 8 0 0 0 FF2E2E  "O1045"  1 1 7 ""  1 ""  <> 0 0 0 1045 1045 1 0 2101 0 <> <> 0 1045 1045 <> "CCD match"  <> 1 0.92 1151 <> <> <> <> <> <> <> <>
  1046 3 -25.172597 -11.390301 13.340133 151 P "A" 24 -0.12000 -0.12000 "PRO " " CG " "    " 6 0 0 0 808080  "C1046"  1 1 7 ""  1 ""  <> 0 0 0 1046 1046 1 0 2102 2 <> <> 0 1046 1046 <> "CCD match"  <> 1 0.92 1152 <> <> <> <> <> <> <> <>
  1047 3 -23.807180 -12.015658 12.786480 151 P "A" 24 -0.05000 -0.05000 "PRO " " CD " "    " 6 0 0 0 808080  "C1047"  1 1 7 ""  1 ""  <> 0 0 0 1047 1047 1 0 2103 2 <> <> 0 1047 1047 <> "CCD match"  <> 1 0.92 1153 <> <> <> <> <> <> <> <>
  1048 25 -22.780469 -8.342635 11.440985 152 Y "A" 38 -0.50000 -0.50000 "TYR " " N  " "    " 7 0 0 0 2E2EFF  "N1048"  1 1 7 ""  1 ""  <> 0 0 0 1048 1048 1 0 2111 1 <> <> 0 1048 1048 <> "CCD match"  <> 1 0.94 1154 <> <> <> <> <> <> <> <>
  1049 3 -22.138858 -7.166785 11.029856 152 Y "A" 24 0.14000 0.14000 "TYR " " CA " "    " 6 0 0 0 808080  "C1049"  1 1 -1112 "%RT%RN"  2 ""  FFF000  0 0 0 1049 1049 1 0 2112 1 <> <> 0 1049 1049 <> "CCD match"  <> 1 0.94 1155 <> <> <> <> <> <> <> <>
  1050 2 -21.348958 -7.311859 9.704005 152 Y "A" 24 0.50000 0.50000 "TYR " " C  " "    " 6 0 0 0 808080  "C1050"  1 1 7 ""  1 ""  <> 0 0 0 1050 1050 1 0 2113 0 <> <> 0 1050 1050 <> "CCD match"  <> 1 0.94 1156 <> <> <> <> <> <> <> <>
  1051 3 -21.039355 -6.647300 12.005373 152 Y "A" 24 -0.00500 -0.00500 "TYR " " CB " "    " 6 0 0 0 808080  "C1051"  1 1 7 ""  1 ""  <> 0 0 0 1051 1051 1 0 2114 2 <> <> 0 1051 1051 <> "CCD match"  <> 1 0.94 1157 <> <> <> <> <> <> <> <>
  1052 15 -21.439473 -6.358378 8.933688 152 Y "A" 70 -0.50000 -0.50000 "TYR " " O  " "    " 8 0 0 0 FF2E2E  "O1052"  1 1 7 ""  1 ""  <> 0 0 0 1052 1052 1 0 2115 0 <> <> 0 1052 1052 <> "CCD match"  <> 1 0.94 1158 <> <> <> <> <> <> <> <>
  1053 2 -20.582385 -5.158431 11.895758 152 Y "A" 24 -0.11500 -0.11500 "TYR " " CG " "    " 6 0 0 0 808080  "C1053"  1 1 7 ""  1 ""  <> 0 0 0 1053 1053 1 0 2116 0 <> <> 0 1053 1053 <> "CCD match"  <> 1 0.94 1159 <> <> <> <> <> <> <> <>
  1054 2 -21.388131 -4.100767 12.276260 152 Y "A" 24 -0.11500 -0.11500 "TYR " " CD1" "    " 6 0 0 0 808080  "C1054"  1 1 7 ""  1 ""  <> 0 0 0 1054 1054 1 0 2117 1 <> <> 0 1054 1054 <> "CCD match"  <> 1 0.94 1160 <> <> <> <> <> <> <> <>
  1055 2 -19.456027 -4.882738 11.110833 152 Y "A" 24 -0.11500 -0.11500 "TYR " " CD2" "    " 6 0 0 0 808080  "C1055"  1 1 7 ""  1 ""  <> 0 0 0 1055 1055 1 0 2118 1 <> <> 0 1055 1055 <> "CCD match"  <> 1 0.94 1161 <> <> <> <> <> <> <> <>
  1056 2 -20.894275 -2.778099 12.191410 152 Y "A" 24 -0.11500 -0.11500 "TYR " " CE1" "    " 6 0 0 0 808080  "C1056"  1 1 7 ""  1 ""  <> 0 0 0 1056 1056 1 0 2119 1 <> <> 0 1056 1056 <> "CCD match"  <> 1 0.94 1162 <> <> <> <> <> <> <> <>
  1057 2 -19.044179 -3.542121 10.855513 152 Y "A" 24 -0.11500 -0.11500 "TYR " " CE2" "    " 6 0 0 0 808080  "C1057"  1 1 7 ""  1 ""  <> 0 0 0 1057 1057 1 0 2120 1 <> <> 0 1057 1057 <> "CCD match"  <> 1 0.94 1163 <> <> <> <> <> <> <> <>
  1058 16 -19.482930 -1.156275 11.104440 152 Y "A" 70 -0.58500 -0.58500 "TYR " " OH " "    " 8 0 0 0 FF2E2E  "O1058"  1 1 7 "%UT"  13 ""  <> 0 0 0 1058 1058 1 0 2121 1 <> <> 0 1058 1058 <> "CCD match"  <> 1 0.94 1164 <> <> <> <> <> <> <> <>
  1059 2 -19.819415 -2.461746 11.389827 152 Y "A" 24 0.15000 0.15000 "TYR " " CZ " "    " 6 0 0 0 808080  "C1059"  1 1 7 ""  1 ""  <> 0 0 0 1059 1059 1 0 2122 0 <> <> 0 1059 1059 <> "CCD match"  <> 1 0.94 1165 <> <> <> <> <> <> <> <>
  1060 25 -20.680955 -8.454990 9.433792 153 A "A" 38 -0.50000 -0.50000 "ALA " " N  " "    " 7 0 0 0 2E2EFF  "N1060"  1 1 7 ""  1 ""  <> 0 0 0 1060 1060 1 0 2132 1 <> <> 0 1060 1060 <> "CCD match"  <> 1 0.97 1166 <> <> <> <> <> <> <> <>
  1061 3 -20.125297 -8.746199 8.121973 153 A "A" 24 0.14000 0.14000 "ALA " " CA " "    " 6 0 0 0 808080  "C1061"  1 1 -1112 "%RT%RN"  2 ""  FFF000  0 0 0 1061 1061 1 0 2133 1 <> <> 0 1061 1061 <> "CCD match"  <> 1 0.97 1167 <> <> <> <> <> <> <> <>
  1062 2 -21.229987 -8.842355 7.014407 153 A "A" 24 0.50000 0.50000 "ALA " " C  " "    " 6 0 0 0 808080  "C1062"  1 1 7 ""  1 ""  <> 0 0 0 1062 1062 1 0 2134 0 <> <> 0 1062 1062 <> "CCD match"  <> 1 0.97 1168 <> <> <> <> <> <> <> <>
  1063 3 -19.350156 -10.070291 8.261671 153 A "A" 24 -0.18000 -0.18000 "ALA " " CB " "    " 6 0 0 0 808080  "C1063"  1 1 7 ""  1 ""  <> 0 0 0 1063 1063 1 0 2135 3 <> <> 0 1063 1063 <> "CCD match"  <> 1 0.97 1169 <> <> <> <> <> <> <> <>
  1064 15 -21.052671 -8.340937 5.907290 153 A "A" 70 -0.50000 -0.50000 "ALA " " O  " "    " 8 0 0 0 FF2E2E  "O1064"  1 1 7 ""  1 ""  <> 0 0 0 1064 1064 1 0 2136 0 <> <> 0 1064 1064 <> "CCD match"  <> 1 0.97 1170 <> <> <> <> <> <> <> <>
  1065 25 -22.318444 -9.499465 7.243204 154 F "A" 38 -0.50000 -0.50000 "PHE " " N  " "    " 7 0 0 0 2E2EFF  "N1065"  0 1 7 ""  1 ""  <> 0 0 0 1065 1065 1 0 2142 1 <> <> 0 1065 1065 <> "CCD match"  <> 1 0.94 1171 <> <> <> <> <> <> <> <>
  1066 3 -23.508735 -9.571736 6.378579 154 F "A" 24 0.14000 0.14000 "PHE " " CA " "    " 6 0 0 0 808080  "C1066"  0 1 -1112 "%RT%RN"  2 ""  FFF000  0 0 0 1066 1066 1 0 2143 1 <> <> 0 1066 1066 <> "CCD match"  <> 1 0.94 1172 <> <> <> <> <> <> <> <>
  1067 2 -24.047353 -8.189278 6.037430 154 F "A" 24 0.50000 0.50000 "PHE " " C  " "    " 6 0 0 0 808080  "C1067"  0 1 7 ""  1 ""  <> 0 0 0 1067 1067 1 0 2144 0 <> <> 0 1067 1067 <> "CCD match"  <> 1 0.94 1173 <> <> <> <> <> <> <> <>
  1068 3 -24.623763 -10.395422 7.057916 154 F "A" 24 -0.00500 -0.00500 "PHE " " CB " "    " 6 0 0 0 808080  "C1068"  0 1 7 ""  1 ""  <> 0 0 0 1068 1068 1 0 2145 2 <> <> 0 1068 1068 <> "CCD match"  <> 1 0.94 1174 <> <> <> <> <> <> <> <>
  1069 15 -24.404130 -7.907361 4.909712 154 F "A" 70 -0.50000 -0.50000 "PHE " " O  " "    " 8 0 0 0 FF2E2E  "O1069"  0 1 7 ""  1 ""  <> 0 0 0 1069 1069 1 0 2146 0 <> <> 0 1069 1069 <> "CCD match"  <> 1 0.94 1175 <> <> <> <> <> <> <> <>
  1070 2 -24.266607 -11.819949 7.491131 154 F "A" 24 -0.11500 -0.11500 "PHE " " CG " "    " 6 0 0 0 808080  "C1070"  0 1 7 ""  1 ""  <> 0 0 0 1070 1070 1 0 2147 0 <> <> 0 1070 1070 <> "CCD match"  <> 1 0.94 1176 <> <> <> <> <> <> <> <>
  1071 2 -25.070239 -12.370654 8.509183 154 F "A" 24 -0.11500 -0.11500 "PHE " " CD1" "    " 6 0 0 0 808080  "C1071"  0 1 7 ""  1 ""  <> 0 0 0 1071 1071 1 0 2148 1 <> <> 0 1071 1071 <> "CCD match"  <> 1 0.94 1177 <> <> <> <> <> <> <> <>
  1072 2 -23.303584 -12.572506 6.847326 154 F "A" 24 -0.11500 -0.11500 "PHE " " CD2" "    " 6 0 0 0 808080  "C1072"  0 1 7 ""  1 ""  <> 0 0 0 1072 1072 1 0 2149 1 <> <> 0 1072 1072 <> "CCD match"  <> 1 0.94 1178 <> <> <> <> <> <> <> <>
  1073 2 -24.875310 -13.694964 8.821660 154 F "A" 24 -0.11500 -0.11500 "PHE " " CE1" "    " 6 0 0 0 808080  "C1073"  0 1 7 ""  1 ""  <> 0 0 0 1073 1073 1 0 2150 1 <> <> 0 1073 1073 <> "CCD match"  <> 1 0.94 1179 <> <> <> <> <> <> <> <>
  1074 2 -23.152457 -13.919720 7.155549 154 F "A" 24 -0.11500 -0.11500 "PHE " " CE2" "    " 6 0 0 0 808080  "C1074"  0 1 7 ""  1 ""  <> 0 0 0 1074 1074 1 0 2151 1 <> <> 0 1074 1074 <> "CCD match"  <> 1 0.94 1180 <> <> <> <> <> <> <> <>
  1075 2 -23.952817 -14.462799 8.198850 154 F "A" 24 -0.11500 -0.11500 "PHE " " CZ " "    " 6 0 0 0 808080  "C1075"  0 1 7 ""  1 ""  <> 0 0 0 1075 1075 1 0 2152 1 <> <> 0 1075 1075 <> "CCD match"  <> 1 0.94 1181 <> <> <> <> <> <> <> <>
  1076 25 -24.044229 -7.256376 7.001286 155 S "A" 38 -0.50000 -0.50000 "SER " " N  " "    " 7 0 0 0 2E2EFF  "N1076"  0 1 7 ""  1 ""  <> 0 0 0 1076 1076 1 0 2162 1 <> <> 0 1076 1076 <> "CCD match"  <> 1 0.93 1182 <> <> <> <> <> <> <> <>
  1077 3 -24.385434 -5.845348 6.815495 155 S "A" 24 0.14000 0.14000 "SER " " CA " "    " 6 0 0 0 808080  "C1077"  0 1 -1112 "%RT%RN"  2 ""  FFF000  0 0 0 1077 1077 1 0 2163 1 <> <> 0 1077 1077 <> "CCD match"  <> 1 0.93 1183 <> <> <> <> <> <> <> <>
  1078 2 -23.251497 -5.091242 6.113448 155 S "A" 24 0.50000 0.50000 "SER " " C  " "    " 6 0 0 0 808080  "C1078"  0 1 7 ""  1 ""  <> 0 0 0 1078 1078 1 0 2164 0 <> <> 0 1078 1078 <> "CCD match"  <> 1 0.93 1184 <> <> <> <> <> <> <> <>
  1079 3 -24.488214 -5.366055 8.225137 155 S "A" 24 0.14500 0.14500 "SER " " CB " "    " 6 0 0 0 808080  "C1079"  0 1 7 ""  1 ""  <> 0 0 0 1079 1079 1 0 2165 2 <> <> 0 1079 1079 <> "CCD match"  <> 1 0.93 1185 <> <> <> <> <> <> <> <>
  1080 15 -23.541480 -4.264545 5.239112 155 S "A" 70 -0.50000 -0.50000 "SER " " O  " "    " 8 0 0 0 FF2E2E  "O1080"  0 1 7 ""  1 ""  <> 0 0 0 1080 1080 1 0 2166 0 <> <> 0 1080 1080 <> "CCD match"  <> 1 0.93 1186 <> <> <> <> <> <> <> <>
  1081 16 -25.468911 -5.973498 8.991740 155 S "A" 70 -0.68300 -0.68300 "SER " " OG " "    " 8 0 0 0 FF2E2E  "O1081"  0 1 7 "%UT"  13 ""  <> 0 0 0 1081 1081 1 0 2167 1 <> <> 0 1081 1081 <> "CCD match"  <> 1 0.93 1187 <> <> <> <> <> <> <> <>
  1082 25 -21.942712 -5.539549 6.098971 156 N "A" 38 -0.50000 -0.50000 "ASN " " N  " "    " 7 0 0 0 2E2EFF  "N1082"  0 1 7 ""  1 ""  <> 0 0 0 1082 1082 1 0 2173 1 <> <> 0 1082 1082 <> "CCD match"  <> 1 0.96 1188 <> <> <> <> <> <> <> <>
  1083 3 -20.877511 -5.052792 5.170252 156 N "A" 24 0.14000 0.14000 "ASN " " CA " "    " 6 0 0 0 808080  "C1083"  0 1 -1113 "%RT%RN"  2 ""  FFFF00  0 0 0 1083 1083 1 0 2174 1 <> <> 0 1083 1083 <> "CCD match"  <> 1 0.96 1189 <> <> <> <> <> <> <> <>
  1084 2 -20.929359 -5.791504 3.754780 156 N "A" 24 0.50000 0.50000 "ASN " " C  " "    " 6 0 0 0 808080  "C1084"  0 1 7 ""  1 ""  <> 0 0 0 1084 1084 1 0 2175 0 <> <> 0 1084 1084 <> "CCD match"  <> 1 0.96 1190 <> <> <> <> <> <> <> <>
  1085 3 -19.524274 -5.048719 5.841626 156 N "A" 24 -0.12000 -0.12000 "ASN " " CB " "    " 6 0 0 0 808080  "C1085"  0 1 7 ""  1 ""  <> 0 0 0 1085 1085 1 0 2176 2 <> <> 0 1085 1085 <> "CCD match"  <> 1 0.96 1191 <> <> <> <> <> <> <> <>
  1086 15 -20.083974 -5.502996 2.915450 156 N "A" 70 -0.50000 -0.50000 "ASN " " O  " "    " 8 0 0 0 FF2E2E  "O1086"  0 1 7 ""  1 ""  <> 0 0 0 1086 1086 1 0 2177 0 <> <> 0 1086 1086 <> "CCD match"  <> 1 0.96 1192 <> <> <> <> <> <> <> <>
  1087 2 -19.187631 -3.764694 6.554626 156 N "A" 24 0.50000 0.50000 "ASN " " CG " "    " 6 0 0 0 808080  "C1087"  0 1 7 "%UT"  13 ""  <> 0 0 0 1087 1087 1 0 2178 0 <> <> 0 1087 1087 <> "CCD match"  <> 1 0.96 1193 0.144101568742755 "No Flip"  <> <> <> <> <> <>
  1088 25 -19.027414 -3.690344 7.896591 156 N "A" 38 -0.76000 -0.76000 "ASN " " ND2" "    " 7 0 0 0 2E2EFF  "N1088"  0 1 7 ""  1 ""  <> 0 0 0 1088 1088 1 0 2179 2 <> <> 0 1088 1088 <> "CCD match"  <> 1 0.96 1194 <> <> <> <> <> <> <> <>
  1089 15 -19.021207 -2.766781 5.896930 156 N "A" 70 -0.50000 -0.50000 "ASN " " OD1" "    " 8 0 0 0 FF2E2E  "O1089"  0 1 7 ""  1 ""  <> 0 0 0 1089 1089 1 0 2180 0 <> <> 0 1089 1089 <> "CCD match"  <> 1 0.96 1195 <> <> <> <> <> <> <> <>
  1090 25 -21.938997 -6.669628 3.576600 157 R "A" 38 -0.50000 -0.50000 "ARG " " N  " "    " 7 0 0 0 2E2EFF  "N1090"  0 1 7 ""  1 ""  <> 0 0 0 1090 1090 1 0 2187 1 <> <> 0 1090 1090 <> "CCD match"  <> 1 0.96 1196 <> <> <> <> <> <> <> <>
  1091 3 -22.068572 -7.548035 2.355626 157 R "A" 24 0.14000 0.14000 "ARG " " CA " "    " 6 0 0 0 808080  "C1091"  0 1 -1113 "%RT%RN"  2 ""  FFFF00  0 0 0 1091 1091 1 0 2188 1 <> <> 0 1091 1091 <> "CCD match"  <> 1 0.96 1197 <> <> <> <> <> <> <> <>
  1092 2 -20.887744 -8.511007 2.209230 157 R "A" 24 0.50000 0.50000 "ARG " " C  " "    " 6 0 0 0 808080  "C1092"  0 1 7 ""  1 ""  <> 0 0 0 1092 1092 1 0 2189 0 <> <> 0 1092 1092 <> "CCD match"  <> 1 0.96 1198 <> <> <> <> <> <> <> <>
  1093 3 -22.342567 -6.704481 1.127729 157 R "A" 24 -0.12000 -0.12000 "ARG " " CB " "    " 6 0 0 0 808080  "C1093"  0 1 7 ""  1 ""  <> 0 0 0 1093 1093 1 0 2190 2 <> <> 0 1093 1093 <> "CCD match"  <> 1 0.96 1199 <> <> <> <> <> <> <> <>
  1094 15 -20.557010 -8.835544 1.059527 157 R "A" 70 -0.50000 -0.50000 "ARG " " O  " "    " 8 0 0 0 FF2E2E  "O1094"  0 1 7 ""  1 ""  <> 0 0 0 1094 1094 1 0 2191 0 <> <> 0 1094 1094 <> "CCD match"  <> 1 0.96 1200 <> <> <> <> <> <> <> <>
  1095 3 -23.515464 -5.677379 1.242397 157 R "A" 24 -0.05000 -0.05000 "ARG " " CG " "    " 6 0 0 0 808080  "C1095"  0 1 7 ""  1 ""  <> 0 0 0 1095 1095 1 0 2192 2 <> <> 0 1095 1095 <> "CCD match"  <> 1 0.96 1201 <> <> <> <> <> <> <> <>
  1096 3 -24.879922 -6.381035 1.300421 157 R "A" 24 0.19000 0.19000 "ARG " " CD " "    " 6 0 0 0 808080  "C1096"  0 1 7 ""  1 ""  <> 0 0 0 1096 1096 1 0 2193 2 <> <> 0 1096 1096 <> "CCD match"  <> 1 0.96 1202 <> <> <> <> <> <> <> <>
  1097 25 -26.000007 -5.393658 1.484835 157 R "A" 38 -0.69997 -0.69997 "ARG " " NE " "    " 7 0 0 0 2E2EFF  "N1097"  0 1 7 ""  1 ""  <> 0 0 0 1097 1097 1 0 2194 1 <> <> 0 1097 1097 <> "CCD match"  <> 1 0.96 1203 <> <> <> <> <> <> <> <>
  1098 25 -26.275741 -5.736992 3.812526 157 R "A" 38 -0.79997 -0.79997 "ARG " " NH1" "    " 7 0 0 0 2E2EFF  "N1098"  0 1 7 ""  1 ""  <> 0 0 0 1098 1098 1 0 2195 2 <> <> 0 1098 1098 <> "CCD match"  <> 1 0.96 1204 <> <> <> <> <> <> <> <>
  1099 31 -27.629712 -4.344614 2.591677 157 R "A" 38 -0.79997 -0.79997 "ARG " " NH2" "    " 7 1 0 0 2E2EFF  "N1099"  0 1 7 ""  1 ""  <> 0 0 0 1099 1099 1 0 2196 2 <> <> 0 1099 1099 <> "CCD match"  <> 1 0.96 1205 <> <> <> <> <> <> <> <>
  1100 2 -26.612525 -5.231458 2.642805 157 R "A" 24 0.63990 0.63990 "ARG " " CZ " "    " 6 0 0 0 808080  "C1100"  0 1 7 ""  1 ""  <> 0 0 0 1100 1100 1 0 2197 0 <> <> 0 1100 1100 <> "CCD match"  <> 1 0.96 1206 <> <> <> <> <> <> <> <>
  1101 25 -20.198234 -8.857530 3.260239 158 I "A" 38 -0.50000 -0.50000 "ILE " " N  " "    " 7 0 0 0 2E2EFF  "N1101"  0 1 7 ""  1 ""  <> 0 0 0 1101 1101 1 0 2211 1 <> <> 0 1101 1101 <> "CCD match"  <> 1 0.98 1207 <> <> <> <> <> <> <> <>
  1102 3 -19.104304 -9.804152 3.238785 158 I "A" 24 0.14000 0.14000 "ILE " " CA " "    " 6 0 0 0 808080  "C1102"  0 1 -1113 "%RT%RN"  2 ""  FFFF00  0 0 0 1102 1102 1 0 2212 1 <> <> 0 1102 1102 <> "CCD match"  <> 1 0.98 1208 <> <> <> <> <> <> <> <>
  1103 2 -19.618562 -11.140188 3.894734 158 I "A" 24 0.50000 0.50000 "ILE " " C  " "    " 6 0 0 0 808080  "C1103"  0 1 7 ""  1 ""  <> 0 0 0 1103 1103 1 0 2213 0 <> <> 0 1103 1103 <> "CCD match"  <> 1 0.98 1209 <> <> <> <> <> <> <> <>
  1104 3 -17.989793 -9.047556 4.046123 158 I "A" 24 -0.06000 -0.06000 "ILE " " CB " "    " 6 0 0 0 808080  "C1104"  0 1 7 ""  1 ""  <> 0 0 0 1104 1104 1 0 2214 1 <> <> 0 1104 1104 <> "CCD match"  <> 1 0.98 1210 <> <> <> <> <> <> <> <>
  1105 15 -19.974296 -11.140948 5.059199 158 I "A" 70 -0.50000 -0.50000 "ILE " " O  " "    " 8 0 0 0 FF2E2E  "O1105"  0 1 7 ""  1 ""  <> 0 0 0 1105 1105 1 0 2215 0 <> <> 0 1105 1105 <> "CCD match"  <> 1 0.98 1211 <> <> <> <> <> <> <> <>
  1106 3 -17.437534 -7.670459 3.516345 158 I "A" 24 -0.12000 -0.12000 "ILE " " CG1" "    " 6 0 0 0 808080  "C1106"  0 1 7 ""  1 ""  <> 0 0 0 1106 1106 1 0 2216 2 <> <> 0 1106 1106 <> "CCD match"  <> 1 0.98 1212 <> <> <> <> <> <> <> <>
  1107 3 -16.766210 -9.985898 4.197428 158 I "A" 24 -0.18000 -0.18000 "ILE " " CG2" "    " 6 0 0 0 808080  "C1107"  0 1 7 ""  1 ""  <> 0 0 0 1107 1107 1 0 2217 3 <> <> 0 1107 1107 <> "CCD match"  <> 1 0.98 1213 <> <> <> <> <> <> <> <>
  1108 3 -16.422019 -6.852002 4.304793 158 I "A" 24 -0.18000 -0.18000 "ILE " " CD1" "    " 6 0 0 0 808080  "C1108"  0 1 7 ""  1 ""  <> 0 0 0 1108 1108 1 0 2218 3 <> <> 0 1108 1108 <> "CCD match"  <> 1 0.98 1214 <> <> <> <> <> <> <> <>
  1109 25 -19.862069 -12.216141 3.105199 159 F "A" 38 -0.50000 -0.50000 "PHE " " N  " "    " 7 0 0 0 2E2EFF  "N1109"  0 1 7 ""  1 ""  <> 0 0 0 1109 1109 1 0 2230 1 <> <> 0 1109 1109 <> "CCD match"  <> 1 0.98 1215 <> <> <> <> <> <> <> <>
  1110 3 -20.698316 -13.354491 3.229310 159 F "A" 24 0.14000 0.14000 "PHE " " CA " "    " 6 0 0 0 808080  "C1110"  0 1 -1113 "%RT%RN"  2 ""  FFFF00  0 0 0 1110 1110 1 0 2231 1 <> <> 0 1110 1110 <> "CCD match"  <> 1 0.98 1216 <> <> <> <> <> <> <> <>
  1111 2 -22.204826 -12.880425 3.257385 159 F "A" 24 0.50000 0.50000 "PHE " " C  " "    " 6 0 0 0 808080  "C1111"  0 1 7 ""  1 ""  <> 0 0 0 1111 1111 1 0 2232 0 <> <> 0 1111 1111 <> "CCD match"  <> 1 0.98 1217 <> <> <> <> <> <> <> <>
  1112 3 -20.441560 -14.119076 4.580139 159 F "A" 24 -0.00500 -0.00500 "PHE " " CB " "    " 6 0 0 0 808080  "C1112"  0 1 7 ""  1 ""  <> 0 0 0 1112 1112 1 0 2233 2 <> <> 0 1112 1112 <> "CCD match"  <> 1 0.98 1218 <> <> <> <> <> <> <> <>
  1113 15 -22.527345 -11.684487 3.336956 159 F "A" 70 -0.50000 -0.50000 "PHE " " O  " "    " 8 0 0 0 FF2E2E  "O1113"  0 1 7 ""  1 ""  <> 0 0 0 1113 1113 1 0 2234 0 <> <> 0 1113 1113 <> "CCD match"  <> 1 0.98 1219 <> <> <> <> <> <> <> <>
  1114 2 -18.990411 -14.524749 4.797355 159 F "A" 24 -0.11500 -0.11500 "PHE " " CG " "    " 6 0 0 0 808080  "C1114"  0 1 7 ""  1 ""  <> 0 0 0 1114 1114 1 0 2235 0 <> <> 0 1114 1114 <> "CCD match"  <> 1 0.98 1220 <> <> <> <> <> <> <> <>
  1115 2 -18.253982 -13.780438 5.695625 159 F "A" 24 -0.11500 -0.11500 "PHE " " CD1" "    " 6 0 0 0 808080  "C1115"  0 1 7 ""  1 ""  <> 0 0 0 1115 1115 1 0 2236 1 <> <> 0 1115 1115 <> "CCD match"  <> 1 0.98 1221 <> <> <> <> <> <> <> <>
  1116 2 -18.439197 -15.632068 4.119651 159 F "A" 24 -0.11500 -0.11500 "PHE " " CD2" "    " 6 0 0 0 808080  "C1116"  0 1 7 ""  1 ""  <> 0 0 0 1116 1116 1 0 2237 1 <> <> 0 1116 1116 <> "CCD match"  <> 1 0.98 1222 <> <> <> <> <> <> <> <>
  1117 2 -16.993619 -14.190447 6.042257 159 F "A" 24 -0.11500 -0.11500 "PHE " " CE1" "    " 6 0 0 0 808080  "C1117"  0 1 7 ""  1 ""  <> 0 0 0 1117 1117 1 0 2238 1 <> <> 0 1117 1117 <> "CCD match"  <> 1 0.98 1223 <> <> <> <> <> <> <> <>
  1118 2 -17.143352 -15.990750 4.517905 159 F "A" 24 -0.11500 -0.11500 "PHE " " CE2" "    " 6 0 0 0 808080  "C1118"  0 1 7 ""  1 ""  <> 0 0 0 1118 1118 1 0 2239 1 <> <> 0 1118 1118 <> "CCD match"  <> 1 0.98 1224 <> <> <> <> <> <> <> <>
  1119 2 -16.467750 -15.298286 5.538837 159 F "A" 24 -0.11500 -0.11500 "PHE " " CZ " "    " 6 0 0 0 808080  "C1119"  0 1 7 ""  1 ""  <> 0 0 0 1119 1119 1 0 2240 1 <> <> 0 1119 1119 <> "CCD match"  <> 1 0.98 1225 <> <> <> <> <> <> <> <>
  1120 25 -23.106277 -13.842629 3.312131 160 E "A" 38 -0.50000 -0.50000 "GLU " " N  " "    " 7 0 0 0 2E2EFF  "N1120"  0 1 7 ""  1 ""  <> 0 0 0 1120 1120 1 0 2250 1 <> <> 0 1120 1120 <> "CCD match"  <> 1 0.95 1226 <> <> <> <> <> <> <> <>
  1121 3 -24.531911 -13.710902 3.450749 160 E "A" 24 0.14000 0.14000 "GLU " " CA " "    " 6 0 0 0 808080  "C1121"  0 1 -1113 "%RT%RN"  2 ""  FFFF00  0 0 0 1121 1121 1 0 2251 1 <> <> 0 1121 1121 <> "CCD match"  <> 1 0.95 1227 <> <> <> <> <> <> <> <>
  1122 2 -25.021936 -15.111950 4.074033 160 E "A" 24 0.50000 0.50000 "GLU " " C  " "    " 6 0 0 0 808080  "C1122"  0 1 7 ""  1 ""  <> 0 0 0 1122 1122 1 0 2252 0 <> <> 0 1122 1122 <> "CCD match"  <> 1 0.95 1228 <> <> <> <> <> <> <> <>
  1123 3 -25.201366 -13.368379 2.072071 160 E "A" 24 -0.12000 -0.12000 "GLU " " CB " "    " 6 0 0 0 808080  "C1123"  0 1 7 ""  1 ""  <> 0 0 0 1123 1123 1 0 2253 2 <> <> 0 1123 1123 <> "CCD match"  <> 1 0.95 1229 <> <> <> <> <> <> <> <>
  1124 15 -24.410175 -16.159911 3.949315 160 E "A" 70 -0.50000 -0.50000 "GLU " " O  " "    " 8 0 0 0 FF2E2E  "O1124"  0 1 7 ""  1 ""  <> 0 0 0 1124 1124 1 0 2254 0 <> <> 0 1124 1124 <> "CCD match"  <> 1 0.95 1230 <> <> <> <> <> <> <> <>
  1125 3 -25.078920 -14.417331 0.999542 160 E "A" 24 -0.22000 -0.22000 "GLU " " CG " "    " 6 0 0 0 808080  "C1125"  0 1 7 ""  1 ""  <> 0 0 0 1125 1125 1 0 2255 2 <> <> 0 1125 1125 <> "CCD match"  <> 1 0.95 1231 <> <> <> <> <> <> <> <>
  1126 2 -25.457227 -13.909150 -0.343648 160 E "A" 24 0.70000 0.70000 "GLU " " CD " "    " 6 0 0 0 808080  "C1126"  0 1 7 "%UT"  13 ""  <> 0 0 0 1126 1126 1 0 2256 0 <> <> 0 1126 1126 <> "CCD match"  <> 1 0.95 1232 10 <> <> <> <> <> <> <>
  1127 15 -25.574615 -14.783949 -1.229125 160 E "A" 70 -0.80000 -0.80000 "GLU " " OE1" "    " 8 0 0 0 FF2E2E  "O1127"  0 1 7 ""  1 ""  <> 0 0 0 1127 1127 1 0 2257 0 <> <> 0 1127 1127 <> "CCD match"  <> 1 0.95 1233 <> <> <> <> <> <> <> <>
  1128 18 -25.822862 -12.713998 -0.483173 160 E "A" 70 -0.80000 -0.80000 "GLU " " OE2" "    " 8 -1 0 0 FF2E2E  "O1128"  0 1 7 ""  1 ""  <> 0 0 0 1128 1128 1 0 2258 0 <> <> 0 1128 1128 <> "CCD match"  <> 1 0.95 1234 <> <> <> <> <> <> <> <>
  1129 25 -26.244540 -15.136737 4.616797 161 P "A" 38 -0.14000 -0.14000 "PRO " " N  " "    " 7 0 0 0 2E2EFF  "N1129"  0 1 7 ""  1 ""  <> 0 0 0 1129 1129 1 0 2265 0 <> <> 0 1129 1129 <> "CCD match"  <> 1 0.93 1235 <> <> <> <> <> <> <> <>
  1130 3 -26.957042 -16.369329 4.892163 161 P "A" 24 0.01000 0.01000 "PRO " " CA " "    " 6 0 0 0 808080  "C1130"  0 1 -1113 "%RT%RN"  2 ""  FFFF00  0 0 0 1130 1130 1 0 2266 1 <> <> 0 1130 1130 <> "CCD match"  <> 1 0.93 1236 <> <> <> <> <> <> <> <>
  1131 2 -27.714597 -16.845306 3.669199 161 P "A" 24 0.50000 0.50000 "PRO " " C  " "    " 6 0 0 0 808080  "C1131"  0 1 7 ""  1 ""  <> 0 0 0 1131 1131 1 0 2267 0 <> <> 0 1131 1131 <> "CCD match"  <> 1 0.93 1237 <> <> <> <> <> <> <> <>
  1132 3 -27.864928 -15.852210 6.007865 161 P "A" 24 -0.12000 -0.12000 "PRO " " CB " "    " 6 0 0 0 808080  "C1132"  0 1 7 ""  1 ""  <> 0 0 0 1132 1132 1 0 2268 2 <> <> 0 1132 1132 <> "CCD match"  <> 1 0.93 1238 <> <> <> <> <> <> <> <>
  1133 15 -28.010953 -16.011928 2.845620 161 P "A" 70 -0.50000 -0.50000 "PRO " " O  " "    " 8 0 0 0 FF2E2E  "O1133"  0 1 7 ""  1 ""  <> 0 0 0 1133 1133 1 0 2269 0 <> <> 0 1133 1133 <> "CCD match"  <> 1 0.93 1239 <> <> <> <> <> <> <> <>
  1134 3 -28.187844 -14.360859 5.740382 161 P "A" 24 -0.12000 -0.12000 "PRO " " CG " "    " 6 0 0 0 808080  "C1134"  0 1 7 ""  1 ""  <> 0 0 0 1134 1134 1 0 2270 2 <> <> 0 1134 1134 <> "CCD match"  <> 1 0.93 1240 <> <> <> <> <> <> <> <>
  1135 3 -26.851165 -13.892568 5.130655 161 P "A" 24 -0.05000 -0.05000 "PRO " " CD " "    " 6 0 0 0 808080  "C1135"  0 1 7 ""  1 ""  <> 0 0 0 1135 1135 1 0 2271 2 <> <> 0 1135 1135 <> "CCD match"  <> 1 0.93 1241 <> <> <> <> <> <> <> <>
  1136 25 -28.037980 -18.176112 3.664467 162 V "A" 38 -0.50000 -0.50000 "VAL " " N  " "    " 7 0 0 0 2E2EFF  "N1136"  0 1 7 ""  1 ""  <> 0 0 0 1136 1136 1 0 2279 1 <> <> 0 1136 1136 <> "CCD match"  <> 1 0.93 1242 <> <> <> <> <> <> <> <>
  1137 3 -29.004121 -18.696275 2.660593 162 V "A" 24 0.14000 0.14000 "VAL " " CA " "    " 6 0 0 0 808080  "C1137"  0 1 -1113 "%RT%RN"  2 ""  FFFF00  0 0 0 1137 1137 1 0 2280 1 <> <> 0 1137 1137 <> "CCD match"  <> 1 0.93 1243 <> <> <> <> <> <> <> <>
  1138 2 -30.491641 -18.199744 2.882428 162 V "A" 24 0.50000 0.50000 "VAL " " C  " "    " 6 0 0 0 808080  "C1138"  0 1 7 ""  1 ""  <> 0 0 0 1138 1138 1 0 2281 0 <> <> 0 1138 1138 <> "CCD match"  <> 1 0.93 1244 <> <> <> <> <> <> <> <>
  1139 3 -29.077151 -20.220037 2.861564 162 V "A" 24 -0.06000 -0.06000 "VAL " " CB " "    " 6 0 0 0 808080  "C1139"  0 1 7 ""  1 ""  <> 0 0 0 1139 1139 1 0 2282 1 <> <> 0 1139 1139 <> "CCD match"  <> 1 0.93 1245 <> <> <> <> <> <> <> <>
  1140 15 -31.167575 -17.932281 1.909592 162 V "A" 70 -0.50000 -0.50000 "VAL " " O  " "    " 8 0 0 0 FF2E2E  "O1140"  0 1 7 ""  1 ""  <> 0 0 0 1140 1140 1 0 2283 0 <> <> 0 1140 1140 <> "CCD match"  <> 1 0.93 1246 <> <> <> <> <> <> <> <>
  1141 3 -30.120961 -21.116601 2.027624 162 V "A" 24 -0.18000 -0.18000 "VAL " " CG1" "    " 6 0 0 0 808080  "C1141"  0 1 7 ""  1 ""  <> 0 0 0 1141 1141 1 0 2284 3 <> <> 0 1141 1141 <> "CCD match"  <> 1 0.93 1247 <> <> <> <> <> <> <> <>
  1142 3 -27.738157 -20.853923 2.533300 162 V "A" 24 -0.18000 -0.18000 "VAL " " CG2" "    " 6 0 0 0 808080  "C1142"  0 1 7 ""  1 ""  <> 0 0 0 1142 1142 1 0 2285 3 <> <> 0 1142 1142 <> "CCD match"  <> 1 0.93 1248 <> <> <> <> <> <> <> <>
  1143 25 -30.921811 -18.028155 4.122971 163 T "A" 38 -0.50000 -0.50000 "THR " " N  " "    " 7 0 0 0 2E2EFF  "N1143"  0 1 7 ""  1 ""  <> 0 0 0 1143 1143 1 0 2295 1 <> <> 0 1143 1143 <> "CCD match"  <> 1 0.88 1249 <> <> <> <> <> <> <> <>
  1144 3 -32.165816 -17.345948 4.531259 163 T "A" 24 0.14000 0.14000 "THR " " CA " "    " 6 0 0 0 808080  "C1144"  0 1 -1113 "%RT%RN"  2 ""  FFFF00  0 0 0 1144 1144 1 0 2296 1 <> <> 0 1144 1144 <> "CCD match"  <> 1 0.88 1250 <> <> <> <> <> <> <> <>
  1145 2 -31.900317 -15.997045 5.317780 163 T "A" 24 0.50000 0.50000 "THR " " C  " "    " 6 0 0 0 808080  "C1145"  0 1 7 ""  1 ""  <> 0 0 0 1145 1145 1 0 2297 0 <> <> 0 1145 1145 <> "CCD match"  <> 1 0.88 1251 <> <> <> <> <> <> <> <>
  1146 3 -33.109515 -18.253907 5.382633 163 T "A" 24 0.20500 0.20500 "THR " " CB " "    " 6 0 0 0 808080  "C1146"  0 1 7 ""  1 ""  <> 0 0 0 1146 1146 1 0 2298 1 <> <> 0 1146 1146 <> "CCD match"  <> 1 0.88 1252 <> <> <> <> <> <> <> <>
  1147 15 -31.392400 -16.088449 6.492886 163 T "A" 70 -0.50000 -0.50000 "THR " " O  " "    " 8 0 0 0 FF2E2E  "O1147"  0 1 7 ""  1 ""  <> 0 0 0 1147 1147 1 0 2299 0 <> <> 0 1147 1147 <> "CCD match"  <> 1 0.88 1253 <> <> <> <> <> <> <> <>
  1148 3 -34.369998 -17.659101 5.950946 163 T "A" 24 -0.18000 -0.18000 "THR " " CG2" "    " 6 0 0 0 808080  "C1148"  0 1 7 ""  1 ""  <> 0 0 0 1148 1148 1 0 2300 3 <> <> 0 1148 1148 <> "CCD match"  <> 1 0.88 1254 <> <> <> <> <> <> <> <>
  1149 16 -33.513766 -19.402736 4.708135 163 T "A" 70 -0.68300 -0.68300 "THR " " OG1" "    " 8 0 0 0 FF2E2E  "O1149"  0 1 7 "%UT"  13 ""  <> 0 0 0 1149 1149 1 0 2301 1 <> <> 0 1149 1149 <> "CCD match"  <> 1 0.88 1255 <> <> <> <> <> <> <> <>
  1150 25 -32.442767 -14.891820 4.867423 164 I "A" 38 -0.50000 -0.50000 "ILE " " N  " "    " 7 0 0 0 2E2EFF  "N1150"  0 1 7 ""  1 ""  <> 0 0 0 1150 1150 1 0 2309 1 <> <> 0 1150 1150 <> "CCD match"  <> 1 0.82 1256 <> <> <> <> <> <> <> <>
  1151 3 -32.475494 -13.562916 5.582302 164 I "A" 24 0.14000 0.14000 "ILE " " CA " "    " 6 0 0 0 808080  "C1151"  0 1 -1113 "%RT%RN"  2 ""  FFFF00  0 0 0 1151 1151 1 0 2310 1 <> <> 0 1151 1151 <> "CCD match"  <> 1 0.82 1257 <> <> <> <> <> <> <> <>
  1152 2 -33.184535 -13.595478 6.903575 164 I "A" 24 0.50000 0.50000 "ILE " " C  " "    " 6 0 0 0 808080  "C1152"  0 1 7 ""  1 ""  <> 0 0 0 1152 1152 1 0 2311 0 <> <> 0 1152 1152 <> "CCD match"  <> 1 0.82 1258 <> <> <> <> <> <> <> <>
  1153 3 -32.978355 -12.338296 4.697045 164 I "A" 24 -0.06000 -0.06000 "ILE " " CB " "    " 6 0 0 0 808080  "C1153"  0 1 7 ""  1 ""  <> 0 0 0 1153 1153 1 0 2312 1 <> <> 0 1153 1153 <> "CCD match"  <> 1 0.82 1259 <> <> <> <> <> <> <> <>
  1154 15 -34.280601 -14.166072 6.889109 164 I "A" 70 -0.50000 -0.50000 "ILE " " O  " "    " 8 0 0 0 FF2E2E  "O1154"  0 1 7 ""  1 ""  <> 0 0 0 1154 1154 1 0 2313 0 <> <> 0 1154 1154 <> "CCD match"  <> 1 0.82 1260 <> <> <> <> <> <> <> <>
  1155 3 -32.096854 -12.035487 3.456848 164 I "A" 24 -0.12000 -0.12000 "ILE " " CG1" "    " 6 0 0 0 808080  "C1155"  0 1 7 ""  1 ""  <> 0 0 0 1155 1155 1 0 2314 2 <> <> 0 1155 1155 <> "CCD match"  <> 1 0.82 1261 <> <> <> <> <> <> <> <>
  1156 3 -33.183181 -11.034965 5.444928 164 I "A" 24 -0.18000 -0.18000 "ILE " " CG2" "    " 6 0 0 0 808080  "C1156"  0 1 7 ""  1 ""  <> 0 0 0 1156 1156 1 0 2315 3 <> <> 0 1156 1156 <> "CCD match"  <> 1 0.82 1262 <> <> <> <> <> <> <> <>
  1157 3 -30.741553 -11.406978 3.724834 164 I "A" 24 -0.18000 -0.18000 "ILE " " CD1" "    " 6 0 0 0 808080  "C1157"  0 1 7 ""  1 ""  <> 0 0 0 1157 1157 1 0 2316 3 <> <> 0 1157 1157 <> "CCD match"  <> 1 0.82 1263 <> <> <> <> <> <> <> <>
  1158 25 -32.487960 -12.981272 7.885964 165 G "A" 38 -0.50000 -0.50000 "GLY " " N  " "    " 7 0 0 0 2E2EFF  "N1158"  0 1 7 ""  1 ""  <> 0 0 0 1158 1158 1 0 2328 1 <> <> 0 1158 1158 <> "CCD match"  <> 1 0.77 1264 <> <> <> <> <> <> <> <>
  1159 3 -32.828662 -12.767664 9.303142 165 G "A" 24 0.08000 0.08000 "GLY " " CA " "    " 6 0 0 0 808080  "C1159"  0 1 -1113 "%RT%RN"  2 ""  FFFF00  0 0 0 1159 1159 1 0 2329 2 <> <> 0 1159 1159 <> "CCD match"  <> 1 0.77 1265 <> <> <> <> <> <> <> <>
  1160 2 -32.710914 -14.048624 10.111242 165 G "A" 24 0.50000 0.50000 "GLY " " C  " "    " 6 0 0 0 808080  "C1160"  0 1 7 ""  1 ""  <> 0 0 0 1160 1160 1 0 2330 0 <> <> 0 1160 1160 <> "CCD match"  <> 1 0.77 1266 <> <> <> <> <> <> <> <>
  1161 15 -32.878555 -13.911841 11.363011 165 G "A" 70 -0.50000 -0.50000 "GLY " " O  " "    " 8 0 0 0 FF2E2E  "O1161"  0 1 7 ""  1 ""  <> 0 0 0 1161 1161 1 0 2331 0 <> <> 0 1161 1161 <> "CCD match"  <> 1 0.77 1267 <> <> <> <> <> <> <> <>
  1162 25 -32.519073 -15.230934 9.583840 166 D "A" 38 -0.50000 -0.50000 "ASP " " N  " "    " 7 0 0 0 2E2EFF  "N1162"  0 1 7 ""  1 ""  <> 0 0 0 1162 1162 1 0 2335 1 <> <> 0 1162 1162 <> "CCD match"  <> 1 0.81 1268 <> <> <> <> <> <> <> <>
  1163 3 -32.628844 -16.431005 10.405204 166 D "A" 24 0.14000 0.14000 "ASP " " CA " "    " 6 0 0 0 808080  "C1163"  0 1 -1113 "%RT%RN"  2 ""  FFFF00  0 0 0 1163 1163 1 0 2336 1 <> <> 0 1163 1163 <> "CCD match"  <> 1 0.81 1269 <> <> <> <> <> <> <> <>
  1164 2 -31.247556 -16.558946 11.112308 166 D "A" 24 0.50000 0.50000 "ASP " " C  " "    " 6 0 0 0 808080  "C1164"  0 1 7 ""  1 ""  <> 0 0 0 1164 1164 1 0 2337 0 <> <> 0 1164 1164 <> "CCD match"  <> 1 0.81 1270 <> <> <> <> <> <> <> <>
  1165 3 -32.829700 -17.660855 9.453702 166 D "A" 24 -0.22000 -0.22000 "ASP " " CB " "    " 6 0 0 0 808080  "C1165"  0 1 7 ""  1 ""  <> 0 0 0 1165 1165 1 0 2338 2 <> <> 0 1165 1165 <> "CCD match"  <> 1 0.81 1271 <> <> <> <> <> <> <> <>
  1166 15 -30.126676 -16.593719 10.517518 166 D "A" 70 -0.50000 -0.50000 "ASP " " O  " "    " 8 0 0 0 FF2E2E  "O1166"  0 1 7 ""  1 ""  <> 0 0 0 1166 1166 1 0 2339 0 <> <> 0 1166 1166 <> "CCD match"  <> 1 0.81 1272 <> <> <> <> <> <> <> <>
  1167 2 -32.948550 -18.976949 10.221256 166 D "A" 24 0.70000 0.70000 "ASP " " CG " "    " 6 0 0 0 808080  "C1167"  0 1 7 "%UT"  13 ""  <> 0 0 0 1167 1167 1 0 2340 0 <> <> 0 1167 1167 <> "CCD match"  <> 1 0.81 1273 10 <> <> <> <> <> <> <>
  1168 15 -32.855319 -19.998672 9.500398 166 D "A" 70 -0.80000 -0.80000 "ASP " " OD1" "    " 8 0 0 0 FF2E2E  "O1168"  0 1 7 ""  1 ""  <> 0 0 0 1168 1168 1 0 2341 0 <> <> 0 1168 1168 <> "CCD match"  <> 1 0.81 1274 <> <> <> <> <> <> <> <>
  1169 18 -33.264617 -19.018369 11.483110 166 D "A" 70 -0.80000 -0.80000 "ASP " " OD2" "    " 8 -1 0 0 FF2E2E  "O1169"  0 1 7 ""  1 ""  <> 0 0 0 1169 1169 1 0 2342 0 <> <> 0 1169 1169 <> "CCD match"  <> 1 0.81 1275 <> <> <> <> <> <> <> <>
  1170 25 -31.253520 -16.735934 12.492933 167 P "A" 38 -0.14000 -0.14000 "PRO " " N  " "    " 7 0 0 0 2E2EFF  "N1170"  0 1 7 ""  1 ""  <> 0 0 0 1170 1170 1 0 2347 0 <> <> 0 1170 1170 <> "CCD match"  <> 1 0.77 1276 <> <> <> <> <> <> <> <>
  1171 3 -30.025575 -17.084142 13.203794 167 P "A" 24 0.01000 0.01000 "PRO " " CA " "    " 6 0 0 0 808080  "C1171"  0 1 -1113 "%RT%RN"  2 ""  FFFF00  0 0 0 1171 1171 1 0 2348 1 <> <> 0 1171 1171 <> "CCD match"  <> 1 0.77 1277 <> <> <> <> <> <> <> <>
  1172 2 -29.590055 -18.528106 13.080351 167 P "A" 24 0.50000 0.50000 "PRO " " C  " "    " 6 0 0 0 808080  "C1172"  0 1 7 ""  1 ""  <> 0 0 0 1172 1172 1 0 2349 0 <> <> 0 1172 1172 <> "CCD match"  <> 1 0.77 1278 <> <> <> <> <> <> <> <>
  1173 3 -30.277070 -16.641990 14.655570 167 P "A" 24 -0.12000 -0.12000 "PRO " " CB " "    " 6 0 0 0 808080  "C1173"  0 1 7 ""  1 ""  <> 0 0 0 1173 1173 1 0 2350 2 <> <> 0 1173 1173 <> "CCD match"  <> 1 0.77 1279 <> <> <> <> <> <> <> <>
  1174 15 -28.398750 -18.762862 13.367879 167 P "A" 70 -0.50000 -0.50000 "PRO " " O  " "    " 8 0 0 0 FF2E2E  "O1174"  0 1 7 ""  1 ""  <> 0 0 0 1174 1174 1 0 2351 0 <> <> 0 1174 1174 <> "CCD match"  <> 1 0.77 1280 <> <> <> <> <> <> <> <>
  1175 3 -31.789670 -16.780883 14.793107 167 P "A" 24 -0.12000 -0.12000 "PRO " " CG " "    " 6 0 0 0 808080  "C1175"  0 1 7 ""  1 ""  <> 0 0 0 1175 1175 1 0 2352 2 <> <> 0 1175 1175 <> "CCD match"  <> 1 0.77 1281 <> <> <> <> <> <> <> <>
  1176 3 -32.329108 -16.399753 13.422865 167 P "A" 24 -0.05000 -0.05000 "PRO " " CD " "    " 6 0 0 0 808080  "C1176"  0 1 7 ""  1 ""  <> 0 0 0 1176 1176 1 0 2353 2 <> <> 0 1176 1176 <> "CCD match"  <> 1 0.77 1282 <> <> <> <> <> <> <> <>
  1177 25 -30.419172 -19.432429 12.641130 168 N "A" 38 -0.50000 -0.50000 "ASN " " N  " "    " 7 0 0 0 2E2EFF  "N1177"  0 1 7 ""  1 ""  <> 0 0 0 1177 1177 1 0 2361 1 <> <> 0 1177 1177 <> "CCD match"  <> 1 0.87 1283 <> <> <> <> <> <> <> <>
  1178 3 -30.001517 -20.816949 12.354884 168 N "A" 24 0.14000 0.14000 "ASN " " CA " "    " 6 0 0 0 808080  "C1178"  0 1 -1113 "%RT%RN"  2 ""  FFFF00  0 0 0 1178 1178 1 0 2362 1 <> <> 0 1178 1178 <> "CCD match"  <> 1 0.87 1284 <> <> <> <> <> <> <> <>
  1179 2 -29.583450 -21.163615 10.936983 168 N "A" 24 0.50000 0.50000 "ASN " " C  " "    " 6 0 0 0 808080  "C1179"  0 1 7 ""  1 ""  <> 0 0 0 1179 1179 1 0 2363 0 <> <> 0 1179 1179 <> "CCD match"  <> 1 0.87 1285 <> <> <> <> <> <> <> <>
  1180 3 -31.157743 -21.763909 12.842502 168 N "A" 24 -0.12000 -0.12000 "ASN " " CB " "    " 6 0 0 0 808080  "C1180"  0 1 7 ""  1 ""  <> 0 0 0 1180 1180 1 0 2364 2 <> <> 0 1180 1180 <> "CCD match"  <> 1 0.87 1286 <> <> <> <> <> <> <> <>
  1181 15 -29.188535 -22.269248 10.795713 168 N "A" 70 -0.50000 -0.50000 "ASN " " O  " "    " 8 0 0 0 FF2E2E  "O1181"  0 1 7 ""  1 ""  <> 0 0 0 1181 1181 1 0 2365 0 <> <> 0 1181 1181 <> "CCD match"  <> 1 0.87 1287 <> <> <> <> <> <> <> <>
  1182 2 -31.345185 -21.882325 14.406735 168 N "A" 24 0.50000 0.50000 "ASN " " CG " "    " 6 0 0 0 808080  "C1182"  0 1 7 "%UT"  13 "Flip"  <> 0 0 0 1182 1182 1 0 2366 0 <> <> 0 1182 1182 <> "CCD match"  <> 1 0.87 1288 0.220807135022885 "Flip"  <> <> <> <> <> <>
  1183 25 -30.902402 -22.951825 15.031909 168 N "A" 38 -0.76000 -0.76000 "ASN " " ND2" "    " 7 0 0 0 2E2EFF  "N1183"  0 1 7 ""  1 ""  <> 0 0 0 1183 1183 1 0 2367 2 <> <> 0 1183 1183 <> "CCD match"  <> 1 0.87 1289 <> <> <> <> <> <> <> <>
  1184 15 -31.853053 -20.943692 15.034537 168 N "A" 70 -0.50000 -0.50000 "ASN " " OD1" "    " 8 0 0 0 FF2E2E  "O1184"  0 1 7 ""  1 ""  <> 0 0 0 1184 1184 1 0 2368 0 <> <> 0 1184 1184 <> "CCD match"  <> 1 0.87 1290 <> <> <> <> <> <> <> <>
  1185 25 -29.793090 -20.262057 9.969291 169 S "A" 38 -0.50000 -0.50000 "SER " " N  " "    " 7 0 0 0 2E2EFF  "N1185"  0 1 7 ""  1 ""  <> 0 0 0 1185 1185 1 0 2375 1 <> <> 0 1185 1185 <> "CCD match"  <> 1 0.9 1291 <> <> <> <> <> <> <> <>
  1186 3 -29.428571 -20.522548 8.559250 169 S "A" 24 0.14000 0.14000 "SER " " CA " "    " 6 0 0 0 808080  "C1186"  0 1 -1113 "%RT%RN"  2 ""  FFFF00  0 0 0 1186 1186 1 0 2376 1 <> <> 0 1186 1186 <> "CCD match"  <> 1 0.9 1292 <> <> <> <> <> <> <> <>
  1187 2 -28.013208 -20.936746 8.343672 169 S "A" 24 0.50000 0.50000 "SER " " C  " "    " 6 0 0 0 808080  "C1187"  0 1 7 ""  1 ""  <> 0 0 0 1187 1187 1 0 2377 0 <> <> 0 1187 1187 <> "CCD match"  <> 1 0.9 1293 <> <> <> <> <> <> <> <>
  1188 3 -29.732085 -19.197765 7.801707 169 S "A" 24 0.14500 0.14500 "SER " " CB " "    " 6 0 0 0 808080  "C1188"  0 1 7 ""  1 ""  <> 0 0 0 1188 1188 1 0 2378 2 <> <> 0 1188 1188 <> "CCD match"  <> 1 0.9 1294 <> <> <> <> <> <> <> <>
  1189 15 -27.060502 -20.456054 8.972124 169 S "A" 70 -0.50000 -0.50000 "SER " " O  " "    " 8 0 0 0 FF2E2E  "O1189"  0 1 7 ""  1 ""  <> 0 0 0 1189 1189 1 0 2379 0 <> <> 0 1189 1189 <> "CCD match"  <> 1 0.9 1295 <> <> <> <> <> <> <> <>
  1190 16 -29.387218 -19.270038 6.410316 169 S "A" 70 -0.68300 -0.68300 "SER " " OG " "    " 8 0 0 0 FF2E2E  "O1190"  0 1 7 "%UT"  13 ""  <> 0 0 0 1190 1190 1 0 2380 1 <> <> 0 1190 1190 <> "CCD match"  <> 1 0.9 1296 <> <> <> <> <> <> <> <>
  1191 25 -27.861856 -21.794898 7.324757 170 R "A" 38 -0.50000 -0.50000 "ARG " " N  " "    " 7 0 0 0 2E2EFF  "N1191"  0 1 7 ""  1 ""  <> 0 0 0 1191 1191 1 0 2386 1 <> <> 0 1191 1191 <> "CCD match"  <> 1 0.96 1297 <> <> <> <> <> <> <> <>
  1192 3 -26.535276 -21.978002 6.673385 170 R "A" 24 0.14000 0.14000 "ARG " " CA " "    " 6 0 0 0 808080  "C1192"  0 1 -1113 "%RT%RN"  2 ""  FFFF00  0 0 0 1192 1192 1 0 2387 1 <> <> 0 1192 1192 <> "CCD match"  <> 1 0.96 1298 <> <> <> <> <> <> <> <>
  1193 2 -25.982549 -20.735501 5.893572 170 R "A" 24 0.50000 0.50000 "ARG " " C  " "    " 6 0 0 0 808080  "C1193"  0 1 7 ""  1 ""  <> 0 0 0 1193 1193 1 0 2388 0 <> <> 0 1193 1193 <> "CCD match"  <> 1 0.96 1299 <> <> <> <> <> <> <> <>
  1194 3 -26.634523 -23.278464 5.811690 170 R "A" 24 -0.12000 -0.12000 "ARG " " CB " "    " 6 0 0 0 808080  "C1194"  0 1 7 ""  1 ""  <> 0 0 0 1194 1194 1 0 2389 2 <> <> 0 1194 1194 <> "CCD match"  <> 1 0.96 1300 <> <> <> <> <> <> <> <>
  1195 15 -26.786878 -19.908738 5.525401 170 R "A" 70 -0.50000 -0.50000 "ARG " " O  " "    " 8 0 0 0 FF2E2E  "O1195"  0 1 7 ""  1 ""  <> 0 0 0 1195 1195 1 0 2390 0 <> <> 0 1195 1195 <> "CCD match"  <> 1 0.96 1301 <> <> <> <> <> <> <> <>
  1196 3 -26.909166 -24.636836 6.559877 170 R "A" 24 -0.05000 -0.05000 "ARG " " CG " "    " 6 0 0 0 808080  "C1196"  0 1 7 ""  1 ""  <> 0 0 0 1196 1196 1 0 2391 2 <> <> 0 1196 1196 <> "CCD match"  <> 1 0.96 1302 <> <> <> <> <> <> <> <>
  1197 3 -26.930675 -25.846641 5.644329 170 R "A" 24 0.19000 0.19000 "ARG " " CD " "    " 6 0 0 0 808080  "C1197"  0 1 7 ""  1 ""  <> 0 0 0 1197 1197 1 0 2392 2 <> <> 0 1197 1197 <> "CCD match"  <> 1 0.96 1303 <> <> <> <> <> <> <> <>
  1198 25 -25.564088 -26.218295 5.176597 170 R "A" 38 -0.69997 -0.69997 "ARG " " NE " "    " 7 0 0 0 2E2EFF  "N1198"  0 1 7 ""  1 ""  <> 0 0 0 1198 1198 1 0 2393 1 <> <> 0 1198 1198 <> "CCD match"  <> 1 0.96 1304 <> <> <> <> <> <> <> <>
  1199 25 -24.802743 -27.368945 7.058431 170 R "A" 38 -0.79997 -0.79997 "ARG " " NH1" "    " 7 0 0 0 2E2EFF  "N1199"  0 1 7 ""  1 ""  <> 0 0 0 1199 1199 1 0 2394 2 <> <> 0 1199 1199 <> "CCD match"  <> 1 0.96 1305 <> <> <> <> <> <> <> <>
  1200 31 -23.574090 -27.272464 5.201861 170 R "A" 38 -0.79997 -0.79997 "ARG " " NH2" "    " 7 1 0 0 2E2EFF  "N1200"  0 1 7 ""  1 ""  <> 0 0 0 1200 1200 1 0 2395 2 <> <> 0 1200 1200 <> "CCD match"  <> 1 0.96 1306 <> <> <> <> <> <> <> <>
  1201 2 -24.669507 -26.991096 5.786957 170 R "A" 24 0.63990 0.63990 "ARG " " CZ " "    " 6 0 0 0 808080  "C1201"  0 1 7 ""  1 ""  <> 0 0 0 1201 1201 1 0 2396 0 <> <> 0 1201 1201 <> "CCD match"  <> 1 0.96 1307 <> <> <> <> <> <> <> <>
  1202 25 -24.662463 -20.670938 5.682959 171 I "A" 38 -0.50000 -0.50000 "ILE " " N  " "    " 7 0 0 0 2E2EFF  "N1202"  2 1 7 ""  1 ""  <> 0 0 0 1202 1202 1 0 2410 1 <> <> 0 1202 1202 <> "CCD match"  <> 1 0.97 1308 <> <> <> <> <> <> <> <>
  1203 3 -23.974811 -19.489247 5.232736 171 I "A" 24 0.14000 0.14000 "ILE " " CA " "    " 6 0 0 0 808080  "C1203"  2 1 -1113 "%RT%RN"  2 ""  FFFF00  0 0 0 1203 1203 1 0 2411 1 <> <> 0 1203 1203 <> "CCD match"  <> 1 0.97 1309 <> <> <> <> <> <> <> <>
  1204 2 -23.249353 -19.885171 3.919355 171 I "A" 24 0.50000 0.50000 "ILE " " C  " "    " 6 0 0 0 808080  "C1204"  2 1 7 ""  1 ""  <> 0 0 0 1204 1204 1 0 2412 0 <> <> 0 1204 1204 <> "CCD match"  <> 1 0.97 1310 <> <> <> <> <> <> <> <>
  1205 3 -22.769925 -19.144256 6.233981 171 I "A" 24 -0.06000 -0.06000 "ILE " " CB " "    " 6 0 0 0 808080  "C1205"  2 1 7 ""  1 ""  <> 0 0 0 1205 1205 1 0 2413 1 <> <> 0 1205 1205 <> "CCD match"  <> 1 0.97 1311 <> <> <> <> <> <> <> <>
  1206 15 -22.655620 -20.955911 3.784834 171 I "A" 70 -0.50000 -0.50000 "ILE " " O  " "    " 8 0 0 0 FF2E2E  "O1206"  2 1 7 ""  1 ""  <> 0 0 0 1206 1206 1 0 2414 0 <> <> 0 1206 1206 <> "CCD match"  <> 1 0.97 1312 <> <> <> <> <> <> <> <>
  1207 3 -23.269111 -19.160527 7.675483 171 I "A" 24 -0.12000 -0.12000 "ILE " " CG1" "    " 6 0 0 0 808080  "C1207"  2 1 7 ""  1 ""  <> 0 0 0 1207 1207 1 0 2415 2 <> <> 0 1207 1207 <> "CCD match"  <> 1 0.97 1313 <> <> <> <> <> <> <> <>
  1208 3 -22.184482 -17.749692 5.856755 171 I "A" 24 -0.18000 -0.18000 "ILE " " CG2" "    " 6 0 0 0 808080  "C1208"  2 1 7 ""  1 ""  <> 0 0 0 1208 1208 1 0 2416 3 <> <> 0 1208 1208 <> "CCD match"  <> 1 0.97 1314 <> <> <> <> <> <> <> <>
  1209 3 -24.321180 -18.040582 7.975358 171 I "A" 24 -0.18000 -0.18000 "ILE " " CD1" "    " 6 0 0 0 808080  "C1209"  2 1 7 ""  1 ""  <> 0 0 0 1209 1209 1 0 2417 3 <> <> 0 1209 1209 <> "CCD match"  <> 1 0.97 1315 <> <> <> <> <> <> <> <>
  1210 25 -23.295175 -18.895501 2.973864 172 R "A" 38 -0.50000 -0.50000 "ARG " " N  " "    " 7 0 0 0 2E2EFF  "N1210"  2 1 7 ""  1 ""  <> 0 0 0 1210 1210 1 0 2429 1 <> <> 0 1210 1210 <> "CCD match"  <> 1 0.97 1316 <> <> <> <> <> <> <> <>
  1211 3 -22.584464 -18.924005 1.717226 172 R "A" 24 0.14000 0.14000 "ARG " " CA " "    " 6 0 0 0 808080  "C1211"  2 1 -1113 "%RT%RN"  2 ""  FFFF00  0 0 0 1211 1211 1 0 2430 1 <> <> 0 1211 1211 <> "CCD match"  <> 1 0.97 1317 <> <> <> <> <> <> <> <>
  1212 2 -21.862111 -17.577252 1.650967 172 R "A" 24 0.50000 0.50000 "ARG " " C  " "    " 6 0 0 0 808080  "C1212"  2 1 7 ""  1 ""  <> 0 0 0 1212 1212 1 0 2431 0 <> <> 0 1212 1212 <> "CCD match"  <> 1 0.97 1318 <> <> <> <> <> <> <> <>
  1213 3 -23.672641 -19.116727 0.664034 172 R "A" 24 -0.12000 -0.12000 "ARG " " CB " "    " 6 0 0 0 808080  "C1213"  2 1 7 ""  1 ""  <> 0 0 0 1213 1213 1 0 2432 2 <> <> 0 1213 1213 <> "CCD match"  <> 1 0.97 1319 <> <> <> <> <> <> <> <>
  1214 15 -22.261005 -16.585698 2.240088 172 R "A" 70 -0.50000 -0.50000 "ARG " " O  " "    " 8 0 0 0 FF2E2E  "O1214"  2 1 7 ""  1 ""  <> 0 0 0 1214 1214 1 0 2433 0 <> <> 0 1214 1214 <> "CCD match"  <> 1 0.97 1320 <> <> <> <> <> <> <> <>
  1215 3 -24.793546 -18.110398 0.690910 172 R "A" 24 -0.05000 -0.05000 "ARG " " CG " "    " 6 0 0 0 808080  "C1215"  2 1 7 ""  1 ""  <> 0 0 0 1215 1215 1 0 2434 2 <> <> 0 1215 1215 <> "CCD match"  <> 1 0.97 1321 <> <> <> <> <> <> <> <>
  1216 3 -25.832854 -18.516898 -0.379806 172 R "A" 24 0.19000 0.19000 "ARG " " CD " "    " 6 0 0 0 808080  "C1216"  2 1 7 ""  1 ""  <> 0 0 0 1216 1216 1 0 2435 2 <> <> 0 1216 1216 <> "CCD match"  <> 1 0.97 1322 <> <> <> <> <> <> <> <>
  1217 25 -26.768054 -17.443044 -0.741020 172 R "A" 38 -0.69997 -0.69997 "ARG " " NE " "    " 7 0 0 0 2E2EFF  "N1217"  2 1 7 ""  1 ""  <> 0 0 0 1217 1217 1 0 2436 1 <> <> 0 1217 1217 <> "CCD match"  <> 1 0.97 1323 <> <> <> <> <> <> <> <>
  1218 25 -28.224313 -18.595111 -2.179205 172 R "A" 38 -0.79997 -0.79997 "ARG " " NH1" "    " 7 0 0 0 2E2EFF  "N1218"  2 1 7 ""  1 ""  <> 0 0 0 1218 1218 1 0 2437 2 <> <> 0 1218 1218 <> "CCD match"  <> 1 0.97 1324 <> <> <> <> <> <> <> <>
  1219 31 -28.475452 -16.291259 -1.767374 172 R "A" 38 -0.79997 -0.79997 "ARG " " NH2" "    " 7 1 0 0 2E2EFF  "N1219"  2 1 7 ""  1 ""  <> 0 0 0 1219 1219 1 0 2438 2 <> <> 0 1219 1219 <> "CCD match"  <> 1 0.97 1325 <> <> <> <> <> <> <> <>
  1220 2 -27.821004 -17.445886 -1.556577 172 R "A" 24 0.63990 0.63990 "ARG " " CZ " "    " 6 0 0 0 808080  "C1220"  2 1 7 ""  1 ""  <> 0 0 0 1220 1220 1 0 2439 0 <> <> 0 1220 1220 <> "CCD match"  <> 1 0.97 1326 <> <> <> <> <> <> <> <>
  1221 25 -20.738982 -17.563218 0.855195 173 H "A" 38 -0.50000 -0.50000 "HIE " " N  " "    " 7 0 0 0 2E2EFF  "N1221"  0 1 7 ""  1 ""  <> 0 0 0 1221 1221 1 0 2453 1 <> <> 0 1221 1221 <> "CCD match"  <> 1 0.98 1327 <> <> <> <> <> <> <> <>
  1222 3 -19.799623 -16.465568 0.469334 173 H "A" 24 0.14000 0.14000 "HIE " " CA " "    " 6 0 0 0 808080  "C1222"  0 1 -1113 "%RT%RN"  2 ""  FFFF00  0 0 0 1222 1222 1 0 2454 1 <> <> 0 1222 1222 <> "CCD match"  <> 1 0.98 1328 <> <> <> <> <> <> <> <>
  1223 2 -20.542762 -15.387779 -0.328987 173 H "A" 24 0.50000 0.50000 "HIE " " C  " "    " 6 0 0 0 808080  "C1223"  0 1 7 ""  1 ""  <> 0 0 0 1223 1223 1 0 2455 0 <> <> 0 1223 1223 <> "CCD match"  <> 1 0.98 1329 <> <> <> <> <> <> <> <>
  1224 3 -18.593126 -16.948680 -0.330521 173 H "A" 24 -0.12000 -0.12000 "HIE " " CB " "    " 6 0 0 0 808080  "C1224"  0 1 7 ""  1 ""  <> 0 0 0 1224 1224 1 0 2456 2 <> <> 0 1224 1224 <> "CCD match"  <> 1 0.98 1330 <> <> <> <> <> <> <> <>
  1225 15 -21.601003 -15.609522 -0.894779 173 H "A" 70 -0.50000 -0.50000 "HIE " " O  " "    " 8 0 0 0 FF2E2E  "O1225"  0 1 7 ""  1 ""  <> 0 0 0 1225 1225 1 0 2457 0 <> <> 0 1225 1225 <> "CCD match"  <> 1 0.98 1331 <> <> <> <> <> <> <> <>
  1226 2 -17.627273 -17.751634 0.519897 173 H "A" 24 0.26000 0.26000 "HIE " " CG " "    " 6 0 0 0 808080  "C1226"  0 1 7 "%UT"  13 "HIE"  <> 0 0 0 1226 1226 1 0 2458 0 <> <> 0 1226 1226 <> "CCD match"  <> 1 0.98 1332 <> "HIE"  <> <> <> <> <> <>
  1227 2 -17.609922 -19.056424 0.967802 173 H "A" 24 -0.28600 -0.28600 "HIE " " CD2" "    " 6 0 0 0 808080  "C1227"  0 1 7 ""  1 ""  <> 0 0 0 1227 1227 1 0 2459 1 <> <> 0 1227 1227 <> "CCD match"  <> 1 0.98 1333 <> <> <> <> <> <> <> <>
  1228 25 -16.538760 -17.101215 1.104597 173 H "A" 38 -0.56300 -0.56300 "HIE " " ND1" "    " 7 0 0 0 2E2EFF  "N1228"  0 1 7 ""  1 ""  <> 0 0 0 1228 1228 1 0 2460 0 <> <> 0 1228 1228 <> "CCD match"  <> 1 0.98 1334 <> <> <> <> <> <> <> <>
  1229 2 -15.879018 -18.057672 1.719246 173 H "A" 24 0.27500 0.27500 "HIE " " CE1" "    " 6 0 0 0 808080  "C1229"  0 1 7 ""  1 ""  <> 0 0 0 1229 1229 1 0 2461 1 <> <> 0 1229 1229 <> "CCD match"  <> 1 0.98 1335 <> <> <> <> <> <> <> <>
  1230 25 -16.418697 -19.256433 1.649048 173 H "A" 38 -0.25700 -0.25700 "HIE " " NE2" "    " 7 0 0 0 2E2EFF  "N1230"  0 1 7 ""  1 ""  <> 0 0 0 1230 1230 1 0 2462 1 <> <> 0 1230 1230 <> "CCD match"  <> 1 0.98 1336 <> <> <> <> <> <> <> <>
  1231 25 -19.904142 -14.187416 -0.429494 174 T "A" 38 -0.50000 -0.50000 "THR " " N  " "    " 7 0 0 0 2E2EFF  "N1231"  0 1 7 ""  1 ""  <> 0 0 0 1231 1231 1 0 2470 1 <> <> 0 1231 1231 <> "CCD match"  <> 1 0.97 1337 <> <> <> <> <> <> <> <>
  1232 3 -20.097339 -13.186489 -1.484497 174 T "A" 24 0.14000 0.14000 "THR " " CA " "    " 6 0 0 0 808080  "C1232"  0 1 -1113 "%RT%RN"  2 ""  FFFF00  0 0 0 1232 1232 1 0 2471 1 <> <> 0 1232 1232 <> "CCD match"  <> 1 0.97 1338 <> <> <> <> <> <> <> <>
  1233 2 -18.813459 -12.863624 -2.274373 174 T "A" 24 0.50000 0.50000 "THR " " C  " "    " 6 0 0 0 808080  "C1233"  0 1 7 ""  1 ""  <> 0 0 0 1233 1233 1 0 2472 0 <> <> 0 1233 1233 <> "CCD match"  <> 1 0.97 1339 <> <> <> <> <> <> <> <>
  1234 3 -20.616508 -11.859742 -0.851270 174 T "A" 24 0.20500 0.20500 "THR " " CB " "    " 6 0 0 0 808080  "C1234"  0 1 7 ""  1 ""  <> 0 0 0 1234 1234 1 0 2473 1 <> <> 0 1234 1234 <> "CCD match"  <> 1 0.97 1340 <> <> <> <> <> <> <> <>
  1235 15 -17.772857 -13.406300 -2.044999 174 T "A" 70 -0.50000 -0.50000 "THR " " O  " "    " 8 0 0 0 FF2E2E  "O1235"  0 1 7 ""  1 ""  <> 0 0 0 1235 1235 1 0 2474 0 <> <> 0 1235 1235 <> "CCD match"  <> 1 0.97 1341 <> <> <> <> <> <> <> <>
  1236 3 -22.097327 -11.917405 -0.357021 174 T "A" 24 -0.18000 -0.18000 "THR " " CG2" "    " 6 0 0 0 808080  "C1236"  0 1 7 ""  1 ""  <> 0 0 0 1236 1236 1 0 2475 3 <> <> 0 1236 1236 <> "CCD match"  <> 1 0.97 1342 <> <> <> <> <> <> <> <>
  1237 16 -19.706908 -11.564458 0.261088 174 T "A" 70 -0.68300 -0.68300 "THR " " OG1" "    " 8 0 0 0 FF2E2E  "O1237"  0 1 7 "%UT"  13 ""  <> 0 0 0 1237 1237 1 0 2476 1 <> <> 0 1237 1237 <> "CCD match"  <> 1 0.97 1343 <> <> <> <> <> <> <> <>
  1238 25 -18.942512 -12.040303 -3.287460 175 S "A" 38 -0.50000 -0.50000 "SER " " N  " "    " 7 0 0 0 2E2EFF  "N1238"  1 1 7 ""  1 ""  <> 0 0 0 1238 1238 1 0 2484 1 <> <> 0 1238 1238 <> "CCD match"  <> 1 0.97 1344 <> <> <> <> <> <> <> <>
  1239 3 -17.787654 -11.527153 -4.031977 175 S "A" 24 0.14000 0.14000 "SER " " CA " "    " 6 0 0 0 808080  "C1239"  1 1 -1113 "%RT%RN"  2 ""  FFFF00  0 0 0 1239 1239 1 0 2485 1 <> <> 0 1239 1239 <> "CCD match"  <> 1 0.97 1345 <> <> <> <> <> <> <> <>
  1240 2 -16.583453 -10.936927 -3.153043 175 S "A" 24 0.50000 0.50000 "SER " " C  " "    " 6 0 0 0 808080  "C1240"  1 1 7 ""  1 ""  <> 0 0 0 1240 1240 1 0 2486 0 <> <> 0 1240 1240 <> "CCD match"  <> 1 0.97 1346 <> <> <> <> <> <> <> <>
  1241 3 -18.208940 -10.522528 -5.142017 175 S "A" 24 0.14500 0.14500 "SER " " CB " "    " 6 0 0 0 808080  "C1241"  1 1 7 ""  1 ""  <> 0 0 0 1241 1241 1 0 2487 2 <> <> 0 1241 1241 <> "CCD match"  <> 1 0.97 1347 <> <> <> <> <> <> <> <>
  1242 15 -15.419282 -11.366703 -3.276903 175 S "A" 70 -0.50000 -0.50000 "SER " " O  " "    " 8 0 0 0 FF2E2E  "O1242"  1 1 7 ""  1 ""  <> 0 0 0 1242 1242 1 0 2488 0 <> <> 0 1242 1242 <> "CCD match"  <> 1 0.97 1348 <> <> <> <> <> <> <> <>
  1243 16 -18.713451 -9.302519 -4.645929 175 S "A" 70 -0.68300 -0.68300 "SER " " OG " "    " 8 0 0 0 FF2E2E  "O1243"  1 1 7 "%UT"  13 ""  <> 0 0 0 1243 1243 1 0 2489 1 <> <> 0 1243 1243 <> "CCD match"  <> 1 0.97 1349 <> <> <> <> <> <> <> <>
  1244 25 -17.004516 -10.181804 -2.083262 176 R "A" 38 -0.50000 -0.50000 "ARG " " N  " "    " 7 0 0 0 2E2EFF  "N1244"  1 1 7 ""  1 ""  <> 0 0 0 1244 1244 1 0 2495 1 <> <> 0 1244 1244 <> "CCD match"  <> 1 0.97 1350 <> <> <> <> <> <> <> <>
  1245 3 -16.111880 -9.581477 -1.060738 176 R "A" 24 0.14000 0.14000 "ARG " " CA " "    " 6 0 0 0 808080  "C1245"  1 1 -1113 "%RT%RN"  2 ""  FFFF00  0 0 0 1245 1245 1 0 2496 1 <> <> 0 1245 1245 <> "CCD match"  <> 1 0.97 1351 <> <> <> <> <> <> <> <>
  1246 2 -15.357889 -10.612270 -0.145561 176 R "A" 24 0.50000 0.50000 "ARG " " C  " "    " 6 0 0 0 808080  "C1246"  1 1 7 ""  1 ""  <> 0 0 0 1246 1246 1 0 2497 0 <> <> 0 1246 1246 <> "CCD match"  <> 1 0.97 1352 <> <> <> <> <> <> <> <>
  1247 3 -16.824680 -8.470530 -0.272649 176 R "A" 24 -0.12000 -0.12000 "ARG " " CB " "    " 6 0 0 0 808080  "C1247"  1 1 7 ""  1 ""  <> 0 0 0 1247 1247 1 0 2498 2 <> <> 0 1247 1247 <> "CCD match"  <> 1 0.97 1353 <> <> <> <> <> <> <> <>
  1248 15 -14.203241 -10.398519 0.254112 176 R "A" 70 -0.50000 -0.50000 "ARG " " O  " "    " 8 0 0 0 FF2E2E  "O1248"  1 1 7 ""  1 ""  <> 0 0 0 1248 1248 1 0 2499 0 <> <> 0 1248 1248 <> "CCD match"  <> 1 0.97 1354 <> <> <> <> <> <> <> <>
  1249 3 -17.690023 -7.451245 -0.988885 176 R "A" 24 -0.05000 -0.05000 "ARG " " CG " "    " 6 0 0 0 808080  "C1249"  1 1 7 ""  1 ""  <> 0 0 0 1249 1249 1 0 2500 2 <> <> 0 1249 1249 <> "CCD match"  <> 1 0.97 1355 <> <> <> <> <> <> <> <>
  1250 3 -18.058200 -6.238146 -0.146743 176 R "A" 24 0.19000 0.19000 "ARG " " CD " "    " 6 0 0 0 808080  "C1250"  1 1 7 ""  1 ""  <> 0 0 0 1250 1250 1 0 2501 2 <> <> 0 1250 1250 <> "CCD match"  <> 1 0.97 1356 <> <> <> <> <> <> <> <>
  1251 25 -16.976709 -5.331067 0.131149 176 R "A" 38 -0.69997 -0.69997 "ARG " " NE " "    " 7 0 0 0 2E2EFF  "N1251"  1 1 7 ""  1 ""  <> 0 0 0 1251 1251 1 0 2502 1 <> <> 0 1251 1251 <> "CCD match"  <> 1 0.97 1357 <> <> <> <> <> <> <> <>
  1252 25 -18.132684 -3.842527 1.503427 176 R "A" 38 -0.79997 -0.79997 "ARG " " NH1" "    " 7 0 0 0 2E2EFF  "N1252"  1 1 7 ""  1 ""  <> 0 0 0 1252 1252 1 0 2503 2 <> <> 0 1252 1252 <> "CCD match"  <> 1 0.97 1358 <> <> <> <> <> <> <> <>
  1253 31 -15.959496 -3.423735 0.816075 176 R "A" 38 -0.79997 -0.79997 "ARG " " NH2" "    " 7 1 0 0 2E2EFF  "N1253"  1 1 7 ""  1 ""  <> 0 0 0 1253 1253 1 0 2504 2 <> <> 0 1253 1253 <> "CCD match"  <> 1 0.97 1359 <> <> <> <> <> <> <> <>
  1254 2 -17.079259 -4.150272 0.795229 176 R "A" 24 0.63990 0.63990 "ARG " " CZ " "    " 6 0 0 0 808080  "C1254"  1 1 7 ""  1 ""  <> 0 0 0 1254 1254 1 0 2505 0 <> <> 0 1254 1254 <> "CCD match"  <> 1 0.97 1360 <> <> <> <> <> <> <> <>
  1255 25 -16.070619 -11.697141 0.228772 177 S "A" 38 -0.50000 -0.50000 "SER " " N  " "    " 7 0 0 0 2E2EFF  "N1255"  1 1 7 ""  1 ""  <> 0 0 0 1255 1255 1 0 2519 1 <> <> 0 1255 1255 <> "CCD match"  <> 1 0.98 1361 <> <> <> <> <> <> <> <>
  1256 3 -15.436201 -12.858339 0.856129 177 S "A" 24 0.14000 0.14000 "SER " " CA " "    " 6 0 0 0 808080  "C1256"  1 1 -1113 "%RT%RN"  2 ""  FFFF00  0 0 0 1256 1256 1 0 2520 1 <> <> 0 1256 1256 <> "CCD match"  <> 1 0.98 1362 <> <> <> <> <> <> <> <>
  1257 2 -14.735775 -13.853899 -0.063233 177 S "A" 24 0.50000 0.50000 "SER " " C  " "    " 6 0 0 0 808080  "C1257"  1 1 7 ""  1 ""  <> 0 0 0 1257 1257 1 0 2521 0 <> <> 0 1257 1257 <> "CCD match"  <> 1 0.98 1363 <> <> <> <> <> <> <> <>
  1258 3 -16.472390 -13.489450 1.815157 177 S "A" 24 0.14500 0.14500 "SER " " CB " "    " 6 0 0 0 808080  "C1258"  1 1 7 ""  1 ""  <> 0 0 0 1258 1258 1 0 2522 2 <> <> 0 1258 1258 <> "CCD match"  <> 1 0.98 1364 <> <> <> <> <> <> <> <>
  1259 15 -13.785722 -14.527552 0.284199 177 S "A" 70 -0.50000 -0.50000 "SER " " O  " "    " 8 0 0 0 FF2E2E  "O1259"  1 1 7 ""  1 ""  <> 0 0 0 1259 1259 1 0 2523 0 <> <> 0 1259 1259 <> "CCD match"  <> 1 0.98 1365 <> <> <> <> <> <> <> <>
  1260 16 -17.597007 -14.056563 1.160756 177 S "A" 70 -0.68300 -0.68300 "SER " " OG " "    " 8 0 0 0 FF2E2E  "O1260"  1 1 7 "%UT"  13 ""  <> 0 0 0 1260 1260 1 0 2524 1 <> <> 0 1260 1260 <> "CCD match"  <> 1 0.98 1366 <> <> <> <> <> <> <> <>
  1261 25 -15.252337 -14.085147 -1.290334 178 A "A" 38 -0.50000 -0.50000 "ALA " " N  " "    " 7 0 0 0 2E2EFF  "N1261"  1 1 7 ""  1 ""  <> 0 0 0 1261 1261 1 0 2530 1 <> <> 0 1261 1261 <> "CCD match"  <> 1 0.97 1367 <> <> <> <> <> <> <> <>
  1262 3 -14.641597 -14.976523 -2.237706 178 A "A" 24 0.14000 0.14000 "ALA " " CA " "    " 6 0 0 0 808080  "C1262"  1 1 -1113 "%RT%RN"  2 ""  FFFF00  0 0 0 1262 1262 1 0 2531 1 <> <> 0 1262 1262 <> "CCD match"  <> 1 0.97 1368 <> <> <> <> <> <> <> <>
  1263 2 -13.345504 -14.399829 -2.672489 178 A "A" 24 0.50000 0.50000 "ALA " " C  " "    " 6 0 0 0 808080  "C1263"  1 1 7 ""  1 ""  <> 0 0 0 1263 1263 1 0 2532 0 <> <> 0 1263 1263 <> "CCD match"  <> 1 0.97 1369 <> <> <> <> <> <> <> <>
  1264 3 -15.569994 -15.159732 -3.494438 178 A "A" 24 -0.18000 -0.18000 "ALA " " CB " "    " 6 0 0 0 808080  "C1264"  1 1 7 ""  1 ""  <> 0 0 0 1264 1264 1 0 2533 3 <> <> 0 1264 1264 <> "CCD match"  <> 1 0.97 1370 <> <> <> <> <> <> <> <>
  1265 15 -12.474666 -15.207174 -2.947864 178 A "A" 70 -0.50000 -0.50000 "ALA " " O  " "    " 8 0 0 0 FF2E2E  "O1265"  1 1 7 ""  1 ""  <> 0 0 0 1265 1265 1 0 2534 0 <> <> 0 1265 1265 <> "CCD match"  <> 1 0.97 1371 <> <> <> <> <> <> <> <>
  1266 25 -13.189284 -13.059694 -2.658691 179 A "A" 38 -0.50000 -0.50000 "ALA " " N  " "    " 7 0 0 1 2E2EFF  "N1266"  1 1 7 ""  1 ""  <> 0 0 0 1266 1266 1 0 2540 1 <> <> 0 1266 1266 <> "CCD match"  <> 1 0.95 1372 <> <> <> <> <> <> <> <>
  1267 3 -11.994382 -12.297459 -3.171364 179 A "A" 24 0.14000 0.14000 "ALA " " CA " "    " 6 0 0 1 808080  "C1267"  1 1 -1114 "%RT%RN"  2 ""  CCFF00  0 0 0 1267 1267 1 0 2541 1 <> <> 0 1267 1267 <> "CCD match"  <> 1 0.95 1373 <> <> <> <> <> <> <> <>
  1268 2 -10.717917 -12.506447 -2.306311 179 A "A" 24 0.50000 0.50000 "ALA " " C  " "    " 6 0 0 1 808080  "C1268"  1 1 7 ""  1 ""  <> 0 0 0 1268 1268 1 0 2542 0 <> <> 0 1268 1268 <> "CCD match"  <> 1 0.95 1374 <> <> <> <> <> <> <> <>
  1269 3 -12.382251 -10.855264 -3.147622 179 A "A" 24 -0.18000 -0.18000 "ALA " " CB " "    " 6 0 0 1 808080  "C1269"  1 1 7 ""  1 ""  <> 0 0 0 1269 1269 1 0 2543 3 <> <> 0 1269 1269 <> "CCD match"  <> 1 0.95 1375 <> <> <> <> <> <> <> <>
  1270 15 -9.596374 -12.388020 -2.838351 179 A "A" 70 -0.50000 -0.50000 "ALA " " O  " "    " 8 0 0 1 FF2E2E  "O1270"  1 1 7 ""  1 ""  <> 0 0 0 1270 1270 1 0 2544 0 <> <> 0 1270 1270 <> "CCD match"  <> 1 0.95 1376 <> <> <> <> <> <> <> <>
  1271 25 -10.852538 -12.908827 -1.024440 180 M "A" 38 -0.50000 -0.50000 "MET " " N  " "    " 7 0 0 0 2E2EFF  "N1271"  1 1 7 ""  1 ""  <> 0 0 0 1271 1271 1 0 2550 1 <> <> 0 1271 1271 <> "CCD match"  <> 1 0.96 1377 <> <> <> <> <> <> <> <>
  1272 3 -9.810028 -13.330041 -0.067420 180 M "A" 24 0.14000 0.14000 "MET " " CA " "    " 6 0 0 0 808080  "C1272"  1 1 -1114 "%RT%RN"  2 ""  CCFF00  0 0 0 1272 1272 1 0 2551 1 <> <> 0 1272 1272 <> "CCD match"  <> 1 0.96 1378 <> <> <> <> <> <> <> <>
  1273 2 -9.285299 -14.728560 -0.399410 180 M "A" 24 0.50000 0.50000 "MET " " C  " "    " 6 0 0 0 808080  "C1273"  1 1 7 ""  1 ""  <> 0 0 0 1273 1273 1 0 2552 0 <> <> 0 1273 1273 <> "CCD match"  <> 1 0.96 1379 <> <> <> <> <> <> <> <>
  1274 3 -10.325344 -13.269995 1.361359 180 M "A" 24 -0.12000 -0.12000 "MET " " CB " "    " 6 0 0 0 808080  "C1274"  1 1 7 ""  1 ""  <> 0 0 0 1274 1274 1 0 2553 2 <> <> 0 1274 1274 <> "CCD match"  <> 1 0.96 1380 <> <> <> <> <> <> <> <>
  1275 15 -8.159473 -15.089380 -0.124819 180 M "A" 70 -0.50000 -0.50000 "MET " " O  " "    " 8 0 0 0 FF2E2E  "O1275"  1 1 7 ""  1 ""  <> 0 0 0 1275 1275 1 0 2554 0 <> <> 0 1275 1275 <> "CCD match"  <> 1 0.96 1381 <> <> <> <> <> <> <> <>
  1276 3 -11.009155 -12.069192 1.848126 180 M "A" 24 0.00020 0.00020 "MET " " CG " "    " 6 0 0 0 808080  "C1276"  1 1 7 ""  1 ""  <> 0 0 0 1276 1276 1 0 2555 2 <> <> 0 1276 1276 <> "CCD match"  <> 1 0.96 1382 <> <> <> <> <> <> <> <>
  1277 49 -9.911487 -10.709548 2.003936 180 M "A" 143 -0.24040 -0.24040 "MET " " SD " "    " 16 0 0 0 FFFF6B  "S1277"  1 1 7 ""  1 ""  <> 0 0 0 1277 1277 1 0 2556 0 <> <> 0 1277 1277 <> "CCD match"  <> 1 0.96 1383 <> <> <> <> <> <> <> <>
  1278 3 -11.157922 -9.462920 2.487832 180 M "A" 24 -0.05980 -0.05980 "MET " " CE " "    " 6 0 0 0 808080  "C1278"  1 1 7 ""  1 ""  <> 0 0 0 1278 1278 1 0 2557 3 <> <> 0 1278 1278 <> "CCD match"  <> 1 0.96 1384 <> <> <> <> <> <> <> <>
  1279 25 -10.186538 -15.552192 -0.939632 181 I "A" 38 -0.50000 -0.50000 "ILE " " N  " "    " 7 0 0 0 2E2EFF  "N1279"  1 1 7 ""  1 ""  <> 0 0 0 1279 1279 1 0 2567 1 <> <> 0 1279 1279 <> "CCD match"  <> 1 0.95 1385 <> <> <> <> <> <> <> <>
  1280 3 -9.934195 -16.960084 -1.433039 181 I "A" 24 0.14000 0.14000 "ILE " " CA " "    " 6 0 0 0 808080  "C1280"  1 1 -1114 "%RT%RN"  2 ""  CCFF00  0 0 0 1280 1280 1 0 2568 1 <> <> 0 1280 1280 <> "CCD match"  <> 1 0.95 1386 <> <> <> <> <> <> <> <>
  1281 2 -9.338405 -16.815549 -2.811641 181 I "A" 24 0.50000 0.50000 "ILE " " C  " "    " 6 0 0 0 808080  "C1281"  1 1 7 ""  1 ""  <> 0 0 0 1281 1281 1 0 2569 0 <> <> 0 1281 1281 <> "CCD match"  <> 1 0.95 1387 <> <> <> <> <> <> <> <>
  1282 3 -11.158096 -17.938365 -1.403446 181 I "A" 24 -0.06000 -0.06000 "ILE " " CB " "    " 6 0 0 0 808080  "C1282"  1 1 7 ""  1 ""  <> 0 0 0 1282 1282 1 0 2570 1 <> <> 0 1282 1282 <> "CCD match"  <> 1 0.95 1388 <> <> <> <> <> <> <> <>
  1283 15 -8.149746 -17.080928 -2.964590 181 I "A" 70 -0.50000 -0.50000 "ILE " " O  " "    " 8 0 0 0 FF2E2E  "O1283"  1 1 7 ""  1 ""  <> 0 0 0 1283 1283 1 0 2571 0 <> <> 0 1283 1283 <> "CCD match"  <> 1 0.95 1389 <> <> <> <> <> <> <> <>
  1284 3 -11.842661 -18.063418 -0.017080 181 I "A" 24 -0.12000 -0.12000 "ILE " " CG1" "    " 6 0 0 0 808080  "C1284"  1 1 7 ""  1 ""  <> 0 0 0 1284 1284 1 0 2572 2 <> <> 0 1284 1284 <> "CCD match"  <> 1 0.95 1390 <> <> <> <> <> <> <> <>
  1285 3 -10.676506 -19.326793 -2.026742 181 I "A" 24 -0.18000 -0.18000 "ILE " " CG2" "    " 6 0 0 0 808080  "C1285"  1 1 7 ""  1 ""  <> 0 0 0 1285 1285 1 0 2573 3 <> <> 0 1285 1285 <> "CCD match"  <> 1 0.95 1391 <> <> <> <> <> <> <> <>
  1286 3 -12.864480 -19.190284 0.122111 181 I "A" 24 -0.18000 -0.18000 "ILE " " CD1" "    " 6 0 0 0 808080  "C1286"  1 1 7 ""  1 ""  <> 0 0 0 1286 1286 1 0 2574 3 <> <> 0 1286 1286 <> "CCD match"  <> 1 0.95 1392 <> <> <> <> <> <> <> <>
  1287 25 -10.170684 -16.264085 -3.695126 182 K "A" 38 -0.50000 -0.50000 "LYS " " N  " "    " 7 0 0 0 2E2EFF  "N1287"  1 1 7 ""  1 ""  <> 0 0 0 1287 1287 1 0 2586 1 <> <> 0 1287 1287 <> "CCD match"  <> 1 0.93 1393 <> <> <> <> <> <> <> <>
  1288 3 -9.888805 -16.265859 -5.221878 182 K "A" 24 0.14000 0.14000 "LYS " " CA " "    " 6 0 0 0 808080  "C1288"  1 1 -1114 "%RT%RN"  2 ""  CCFF00  0 0 0 1288 1288 1 0 2587 1 <> <> 0 1288 1288 <> "CCD match"  <> 1 0.93 1394 <> <> <> <> <> <> <> <>
  1289 2 -8.618835 -15.535559 -5.760511 182 K "A" 24 0.50000 0.50000 "LYS " " C  " "    " 6 0 0 0 808080  "C1289"  1 1 7 ""  1 ""  <> 0 0 0 1289 1289 1 0 2588 0 <> <> 0 1289 1289 <> "CCD match"  <> 1 0.93 1395 <> <> <> <> <> <> <> <>
  1290 3 -11.193471 -15.987613 -6.003095 182 K "A" 24 -0.12000 -0.12000 "LYS " " CB " "    " 6 0 0 0 808080  "C1290"  1 1 7 ""  1 ""  <> 0 0 0 1290 1290 1 0 2589 2 <> <> 0 1290 1290 <> "CCD match"  <> 1 0.93 1396 <> <> <> <> <> <> <> <>
  1291 15 -8.180144 -15.888213 -6.816108 182 K "A" 70 -0.50000 -0.50000 "LYS " " O  " "    " 8 0 0 0 FF2E2E  "O1291"  1 1 7 ""  1 ""  <> 0 0 0 1291 1291 1 0 2590 0 <> <> 0 1291 1291 <> "CCD match"  <> 1 0.93 1397 <> <> <> <> <> <> <> <>
  1292 3 -12.293434 -17.021783 -5.790988 182 K "A" 24 -0.12000 -0.12000 "LYS " " CG " "    " 6 0 0 0 808080  "C1292"  1 1 7 ""  1 ""  <> 0 0 0 1292 1292 1 0 2591 2 <> <> 0 1292 1292 <> "CCD match"  <> 1 0.93 1398 <> <> <> <> <> <> <> <>
  1293 3 -13.558261 -16.824418 -6.649863 182 K "A" 24 -0.12000 -0.12000 "LYS " " CD " "    " 6 0 0 0 808080  "C1293"  1 1 7 ""  1 ""  <> 0 0 0 1293 1293 1 0 2592 2 <> <> 0 1293 1293 <> "CCD match"  <> 1 0.93 1399 <> <> <> <> <> <> <> <>
  1294 3 -14.524262 -18.033807 -6.631959 182 K "A" 24 0.19000 0.19000 "LYS " " CE " "    " 6 0 0 0 808080  "C1294"  1 1 7 ""  1 ""  <> 0 0 0 1294 1294 1 0 2593 2 <> <> 0 1294 1294 <> "CCD match"  <> 1 0.93 1400 <> <> <> <> <> <> <> <>
  1295 32 -15.657033 -17.847371 -7.497839 182 K "A" 38 -0.30000 -0.30000 "LYS " " NZ " "    " 7 1 0 0 2E2EFF  "N1295"  1 1 7 "%UT"  13 ""  <> 0 0 0 1295 1295 1 0 2594 3 <> <> 0 1295 1295 <> "CCD match"  <> 1 0.93 1401 <> <> <> <> <> <> <> <>
  1296 25 -8.098197 -14.648240 -4.935617 183 D "A" 38 -0.50000 -0.50000 "ASP " " N  " "    " 7 0 0 1 2E2EFF  "N1296"  0 1 7 ""  1 ""  <> 0 0 0 1296 1296 1 0 2608 1 <> <> 0 1296 1296 <> "CCD match"  <> 1 0.89 1402 <> <> <> <> <> <> <> <>
  1297 3 -6.730171 -14.280147 -4.946268 183 D "A" 24 0.14000 0.14000 "ASP " " CA " "    " 6 0 0 1 808080  "C1297"  0 1 -1114 "%RT%RN"  2 ""  CCFF00  0 0 0 1297 1297 1 0 2609 1 <> <> 0 1297 1297 <> "CCD match"  <> 1 0.89 1403 <> <> <> <> <> <> <> <>
  1298 2 -6.330396 -14.277598 -3.460079 183 D "A" 24 0.50000 0.50000 "ASP " " C  " "    " 6 0 0 1 808080  "C1298"  0 1 7 ""  1 ""  <> 0 0 0 1298 1298 1 0 2610 0 <> <> 0 1298 1298 <> "CCD match"  <> 1 0.89 1404 <> <> <> <> <> <> <> <>
  1299 3 -6.469255 -12.889653 -5.506877 183 D "A" 24 -0.22000 -0.22000 "ASP " " CB " "    " 6 0 0 1 808080  "C1299"  0 1 7 ""  1 ""  <> 0 0 0 1299 1299 1 0 2611 2 <> <> 0 1299 1299 <> "CCD match"  <> 1 0.89 1405 <> <> <> <> <> <> <> <>
  1300 15 -6.818470 -13.454122 -2.684622 183 D "A" 70 -0.50000 -0.50000 "ASP " " O  " "    " 8 0 0 1 FF2E2E  "O1300"  0 1 7 ""  1 ""  <> 0 0 0 1300 1300 1 0 2612 0 <> <> 0 1300 1300 <> "CCD match"  <> 1 0.89 1406 <> <> <> <> <> <> <> <>
  1301 2 -4.997652 -12.383755 -5.354482 183 D "A" 24 0.70000 0.70000 "ASP " " CG " "    " 6 0 0 1 808080  "C1301"  0 1 7 "%UT"  13 ""  <> 0 0 0 1301 1301 1 0 2613 0 1493 3 0 1301 1301 <> "CCD match"  <> 1 0.89 1407 9.69198764856653 <> <> <> <> <> <> <>
  1302 15 -4.875365 -11.164614 -5.572053 183 D "A" 70 -0.80000 -0.80000 "ASP " " OD1" "    " 8 0 0 1 FF2E2E  "O1302"  0 1 7 ""  1 ""  <> 0 0 0 1302 1302 1 0 2614 0 1494 3 0 1302 1302 <> "CCD match"  <> 1 0.89 1408 <> <> <> <> <> <> <> <>
  1303 18 -4.024218 -13.112518 -5.047168 183 D "A" 70 -0.80000 -0.80000 "ASP " " OD2" "    " 8 -1 0 1 FF2E2E  "O1303"  0 1 7 ""  1 ""  <> 0 0 0 1303 1303 1 0 2615 0 <> <> 0 1303 1303 <> "CCD match"  <> 1 0.89 1409 <> <> <> <> <> <> <> <>
  1304 25 -5.478973 -15.237483 -3.029903 184 P "A" 38 -0.14000 -0.14000 "PRO " " N  " "    " 7 0 0 1 2E2EFF  "N1304"  0 1 7 ""  1 ""  <> 0 0 0 1304 1304 1 0 2620 0 <> <> 0 1304 1304 <> "CCD match"  <> 1 0.89 1410 <> <> <> <> <> <> <> <>
  1305 3 -5.019216 -15.229314 -1.612692 184 P "A" 24 0.01000 0.01000 "PRO " " CA " "    " 6 0 0 1 808080  "C1305"  0 1 -1114 "%RT%RN"  2 ""  CCFF00  0 0 0 1305 1305 1 0 2621 1 <> <> 0 1305 1305 <> "CCD match"  <> 1 0.89 1411 <> <> <> <> <> <> <> <>
  1306 2 -4.245966 -13.940548 -1.236141 184 P "A" 24 0.50000 0.50000 "PRO " " C  " "    " 6 0 0 1 808080  "C1306"  0 1 7 ""  1 ""  <> 0 0 0 1306 1306 1 0 2622 0 <> <> 0 1306 1306 <> "CCD match"  <> 1 0.89 1412 <> <> <> <> <> <> <> <>
  1307 3 -4.114627 -16.537660 -1.545722 184 P "A" 24 -0.12000 -0.12000 "PRO " " CB " "    " 6 0 0 1 808080  "C1307"  0 1 7 ""  1 ""  <> 0 0 0 1307 1307 1 0 2623 2 <> <> 0 1307 1307 <> "CCD match"  <> 1 0.89 1413 <> <> <> <> <> <> <> <>
  1308 15 -4.071005 -13.661074 -0.014942 184 P "A" 70 -0.50000 -0.50000 "PRO " " O  " "    " 8 0 0 1 FF2E2E  "O1308"  0 1 7 ""  1 ""  <> 0 0 0 1308 1308 1 0 2624 0 <> <> 0 1308 1308 <> "CCD match"  <> 1 0.89 1414 <> <> <> <> <> <> <> <>
  1309 3 -4.368658 -17.324596 -2.835584 184 P "A" 24 -0.12000 -0.12000 "PRO " " CG " "    " 6 0 0 1 808080  "C1309"  0 1 7 ""  1 ""  <> 0 0 0 1309 1309 1 0 2625 2 <> <> 0 1309 1309 <> "CCD match"  <> 1 0.89 1415 <> <> <> <> <> <> <> <>
  1310 3 -4.900212 -16.277866 -3.824353 184 P "A" 24 -0.05000 -0.05000 "PRO " " CD " "    " 6 0 0 1 808080  "C1310"  0 1 7 ""  1 ""  <> 0 0 0 1310 1310 1 0 2626 2 <> <> 0 1310 1310 <> "CCD match"  <> 1 0.89 1416 <> <> <> <> <> <> <> <>
  1311 25 -3.794337 -13.125951 -2.176580 185 T "A" 38 -0.50000 -0.50000 "THR " " N  " "    " 7 0 0 1 2E2EFF  "N1311"  0 1 7 ""  1 ""  <> 0 0 0 1311 1311 1 0 2634 1 <> <> 0 1311 1311 <> "CCD match"  <> 1 0.89 1417 <> <> <> <> <> <> <> <>
  1312 3 -2.939284 -11.994891 -1.854990 185 T "A" 24 0.14000 0.14000 "THR " " CA " "    " 6 0 0 1 808080  "C1312"  0 1 -1114 "%RT%RN"  2 ""  CCFF00  0 0 0 1312 1312 1 0 2635 1 <> <> 0 1312 1312 <> "CCD match"  <> 1 0.89 1418 <> <> <> <> <> <> <> <>
  1313 2 -3.669568 -10.889495 -0.984943 185 T "A" 24 0.50000 0.50000 "THR " " C  " "    " 6 0 0 1 808080  "C1313"  0 1 7 ""  1 ""  <> 0 0 0 1313 1313 1 0 2636 0 <> <> 0 1313 1313 <> "CCD match"  <> 1 0.89 1419 <> <> <> <> <> <> <> <>
  1314 3 -2.096708 -11.435453 -2.999208 185 T "A" 24 0.20500 0.20500 "THR " " CB " "    " 6 0 0 1 808080  "C1314"  0 1 7 ""  1 ""  <> 0 0 0 1314 1314 1 0 2637 1 <> <> 0 1314 1314 <> "CCD match"  <> 1 0.89 1420 <> <> <> <> <> <> <> <>
  1315 15 -3.022484 -10.295766 -0.148679 185 T "A" 70 -0.50000 -0.50000 "THR " " O  " "    " 8 0 0 1 FF2E2E  "O1315"  0 1 7 ""  1 ""  <> 0 0 0 1315 1315 1 0 2638 0 <> <> 0 1315 1315 <> "CCD match"  <> 1 0.89 1421 <> <> <> <> <> <> <> <>
  1316 3 -0.888166 -10.616251 -2.687484 185 T "A" 24 -0.18000 -0.18000 "THR " " CG2" "    " 6 0 0 1 808080  "C1316"  0 1 7 ""  1 ""  <> 0 0 0 1316 1316 1 0 2639 3 1508 3 0 1316 1316 <> "CCD match"  <> 1 0.89 1422 <> <> <> <> <> <> <> <>
  1317 16 -1.656543 -12.523940 -3.733237 185 T "A" 70 -0.68300 -0.68300 "THR " " OG1" "    " 8 0 0 1 FF2E2E  "O1317"  0 1 7 "%UT"  13 ""  <> 0 0 0 1317 1317 1 0 2640 1 <> <> 0 1317 1317 <> "CCD match"  <> 1 0.89 1423 <> <> <> <> <> <> <> <>
  1318 25 -5.000663 -10.802975 -1.176384 186 L "A" 38 -0.50000 -0.50000 "LEU " " N  " "    " 7 0 0 1 2E2EFF  "N1318"  1 1 7 ""  1 ""  <> 0 0 0 1318 1318 1 0 2648 1 <> <> 0 1318 1318 <> "CCD match"  <> 1 0.92 1424 <> <> <> <> <> <> <> <>
  1319 3 -5.923872 -9.856946 -0.630974 186 L "A" 24 0.14000 0.14000 "LEU " " CA " "    " 6 0 0 1 808080  "C1319"  1 1 -1114 "%RT%RN"  2 ""  CCFF00  0 0 0 1319 1319 1 0 2649 1 <> <> 0 1319 1319 <> "CCD match"  <> 1 0.92 1425 <> <> <> <> <> <> <> <>
  1320 2 -5.904299 -9.948767 0.944749 186 L "A" 24 0.50000 0.50000 "LEU " " C  " "    " 6 0 0 1 808080  "C1320"  1 1 7 ""  1 ""  <> 0 0 0 1320 1320 1 0 2650 0 <> <> 0 1320 1320 <> "CCD match"  <> 1 0.92 1426 <> <> <> <> <> <> <> <>
  1321 3 -7.334715 -9.905007 -1.331620 186 L "A" 24 -0.12000 -0.12000 "LEU " " CB " "    " 6 0 0 1 808080  "C1321"  1 1 7 ""  1 ""  <> 0 0 0 1321 1321 1 0 2651 2 <> <> 0 1321 1321 <> "CCD match"  <> 1 0.92 1427 <> <> <> <> <> <> <> <>
  1322 15 -5.982880 -8.922169 1.578368 186 L "A" 70 -0.50000 -0.50000 "LEU " " O  " "    " 8 0 0 1 FF2E2E  "O1322"  1 1 7 ""  1 ""  <> 0 0 0 1322 1322 1 0 2652 0 <> <> 0 1322 1322 <> "CCD match"  <> 1 0.92 1428 <> <> <> <> <> <> <> <>
  1323 3 -8.277166 -8.715666 -0.938977 186 L "A" 24 -0.06000 -0.06000 "LEU " " CG " "    " 6 0 0 1 808080  "C1323"  1 1 7 ""  1 ""  <> 0 0 0 1323 1323 1 0 2653 1 <> <> 0 1323 1323 <> "CCD match"  <> 1 0.92 1429 <> <> <> <> <> <> <> <>
  1324 3 -7.817254 -7.354938 -1.440137 186 L "A" 24 -0.18000 -0.18000 "LEU " " CD1" "    " 6 0 0 1 808080  "C1324"  1 1 7 ""  1 ""  <> 0 0 0 1324 1324 1 0 2654 3 1516 3 0 1324 1324 <> "CCD match"  <> 1 0.92 1430 <> <> <> <> <> <> <> <>
  1325 3 -9.767788 -9.011404 -1.287201 186 L "A" 24 -0.18000 -0.18000 "LEU " " CD2" "    " 6 0 0 1 808080  "C1325"  1 1 7 ""  1 ""  <> 0 0 0 1325 1325 1 0 2655 3 <> <> 0 1325 1325 <> "CCD match"  <> 1 0.92 1431 <> <> <> <> <> <> <> <>
  1326 25 -5.731593 -11.215557 1.492229 187 R "A" 38 -0.50000 -0.50000 "ARG " " N  " "    " 7 0 0 1 2E2EFF  "N1326"  1 1 7 ""  1 ""  <> 0 0 0 1326 1326 1 0 2667 1 <> <> 0 1326 1326 <> "CCD match"  <> 1 0.91 1432 <> <> <> <> <> <> <> <>
  1327 3 -5.708946 -11.528576 2.940575 187 R "A" 24 0.14000 0.14000 "ARG " " CA " "    " 6 0 0 1 808080  "C1327"  1 1 -1114 "%RT%RN"  2 ""  CCFF00  0 0 0 1327 1327 1 0 2668 1 <> <> 0 1327 1327 <> "CCD match"  <> 1 0.91 1433 <> <> <> <> <> <> <> <>
  1328 2 -4.529611 -10.789645 3.605223 187 R "A" 24 0.50000 0.50000 "ARG " " C  " "    " 6 0 0 1 808080  "C1328"  1 1 7 ""  1 ""  <> 0 0 0 1328 1328 1 0 2669 0 <> <> 0 1328 1328 <> "CCD match"  <> 1 0.91 1434 <> <> <> <> <> <> <> <>
  1329 3 -5.565904 -13.016655 3.252422 187 R "A" 24 -0.12000 -0.12000 "ARG " " CB " "    " 6 0 0 1 808080  "C1329"  1 1 7 ""  1 ""  <> 0 0 0 1329 1329 1 0 2670 2 <> <> 0 1329 1329 <> "CCD match"  <> 1 0.91 1435 <> <> <> <> <> <> <> <>
  1330 15 -4.737754 -10.335606 4.735094 187 R "A" 70 -0.50000 -0.50000 "ARG " " O  " "    " 8 0 0 1 FF2E2E  "O1330"  1 1 7 ""  1 ""  <> 0 0 0 1330 1330 1 0 2671 0 <> <> 0 1330 1330 <> "CCD match"  <> 1 0.91 1436 <> <> <> <> <> <> <> <>
  1331 3 -6.728900 -13.887042 2.630006 187 R "A" 24 -0.05000 -0.05000 "ARG " " CG " "    " 6 0 0 1 808080  "C1331"  1 1 7 ""  1 ""  <> 0 0 0 1331 1331 1 0 2672 2 <> <> 0 1331 1331 <> "CCD match"  <> 1 0.91 1437 <> <> <> <> <> <> <> <>
  1332 3 -6.450873 -15.341749 2.988063 187 R "A" 24 0.19000 0.19000 "ARG " " CD " "    " 6 0 0 1 808080  "C1332"  1 1 7 ""  1 ""  <> 0 0 0 1332 1332 1 0 2673 2 <> <> 0 1332 1332 <> "CCD match"  <> 1 0.91 1438 <> <> <> <> <> <> <> <>
  1333 25 -7.242392 -16.367608 2.310468 187 R "A" 38 -0.69997 -0.69997 "ARG " " NE " "    " 7 0 0 1 2E2EFF  "N1333"  1 1 7 ""  1 ""  <> 0 0 0 1333 1333 1 0 2674 1 <> <> 0 1333 1333 <> "CCD match"  <> 1 0.91 1439 <> <> <> <> <> <> <> <>
  1334 25 -7.148100 -18.154945 3.824489 187 R "A" 38 -0.79997 -0.79997 "ARG " " NH1" "    " 7 0 0 1 2E2EFF  "N1334"  1 1 7 ""  1 ""  <> 0 0 0 1334 1334 1 0 2675 2 <> <> 0 1334 1334 <> "CCD match"  <> 1 0.91 1440 <> <> <> <> <> <> <> <>
  1335 31 -8.207977 -18.319755 1.666703 187 R "A" 38 -0.79997 -0.79997 "ARG " " NH2" "    " 7 1 0 1 2E2EFF  "N1335"  1 1 7 ""  1 ""  <> 0 0 0 1335 1335 1 0 2676 2 <> <> 0 1335 1335 <> "CCD match"  <> 1 0.91 1441 <> <> <> <> <> <> <> <>
  1336 2 -7.528640 -17.625075 2.602233 187 R "A" 24 0.63990 0.63990 "ARG " " CZ " "    " 6 0 0 1 808080  "C1336"  1 1 7 ""  1 ""  <> 0 0 0 1336 1336 1 0 2677 0 <> <> 0 1336 1336 <> "CCD match"  <> 1 0.91 1442 <> <> <> <> <> <> <> <>
  1337 25 -3.398034 -10.685262 2.906838 188 I "A" 38 -0.50000 -0.50000 "ILE " " N  " "    " 7 0 0 1 2E2EFF  "N1337"  1 1 7 ""  1 ""  <> 0 0 0 1337 1337 1 0 2691 1 <> <> 0 1337 1337 <> "CCD match"  <> 1 0.91 1443 <> <> <> <> <> <> <> <>
  1338 3 -2.192654 -10.167212 3.496051 188 I "A" 24 0.14000 0.14000 "ILE " " CA " "    " 6 0 0 1 808080  "C1338"  1 1 -1114 "%RT%RN"  2 ""  CCFF00  0 0 0 1338 1338 1 0 2692 1 <> <> 0 1338 1338 <> "CCD match"  <> 1 0.91 1444 <> <> <> <> <> <> <> <>
  1339 2 -2.169264 -8.613800 3.475019 188 I "A" 24 0.50000 0.50000 "ILE " " C  " "    " 6 0 0 1 808080  "C1339"  1 1 7 ""  1 ""  <> 0 0 0 1339 1339 1 0 2693 0 1531 3 0 1339 1339 <> "CCD match"  <> 1 0.91 1445 <> <> <> <> <> <> <> <>
  1340 3 -1.020636 -10.720034 2.681053 188 I "A" 24 -0.06000 -0.06000 "ILE " " CB " "    " 6 0 0 1 808080  "C1340"  1 1 7 ""  1 ""  <> 0 0 0 1340 1340 1 0 2694 1 <> <> 0 1340 1340 <> "CCD match"  <> 1 0.91 1446 <> <> <> <> <> <> <> <>
  1341 15 -1.676167 -8.005131 4.440562 188 I "A" 70 -0.50000 -0.50000 "ILE " " O  " "    " 8 0 0 1 FF2E2E  "O1341"  1 1 7 ""  1 ""  <> 0 0 0 1341 1341 1 0 2695 0 1533 3 0 1341 1341 <> "CCD match"  <> 1 0.91 1447 <> <> <> <> <> <> <> <>
  1342 3 -0.675674 -12.250648 2.897791 188 I "A" 24 -0.12000 -0.12000 "ILE " " CG1" "    " 6 0 0 1 808080  "C1342"  1 1 7 ""  1 ""  <> 0 0 0 1342 1342 1 0 2696 2 <> <> 0 1342 1342 <> "CCD match"  <> 1 0.91 1448 <> <> <> <> <> <> <> <>
  1343 3 0.352785 -9.923736 2.988316 188 I "A" 24 -0.18000 -0.18000 "ILE " " CG2" "    " 6 0 0 1 808080  "C1343"  1 1 7 ""  1 ""  <> 0 0 0 1343 1343 1 0 2697 3 <> <> 0 1343 1343 <> "CCD match"  <> 1 0.91 1449 <> <> <> <> <> <> <> <>
  1344 3 0.433810 -12.835374 2.039175 188 I "A" 24 -0.18000 -0.18000 "ILE " " CD1" "    " 6 0 0 1 808080  "C1344"  1 1 7 ""  1 ""  <> 0 0 0 1344 1344 1 0 2698 3 <> <> 0 1344 1344 <> "CCD match"  <> 1 0.91 1450 <> <> <> <> <> <> <> <>
  1345 25 -2.725528 -8.044191 2.416205 189 I "A" 38 -0.50000 -0.50000 "ILE " " N  " "    " 7 0 0 1 2E2EFF  "N1345"  1 1 7 ""  1 ""  <> 0 0 0 1345 1345 1 0 2710 1 1537 3 0 1345 1345 <> "CCD match"  <> 1 0.91 1451 <> <> <> <> <> <> <> <>
  1346 3 -3.027901 -6.638914 2.151765 189 I "A" 24 0.14000 0.14000 "ILE " " CA " "    " 6 0 0 1 808080  "C1346"  1 1 -1114 "%RT%RN"  2 ""  CCFF00  0 0 0 1346 1346 1 0 2711 1 1538 3 0 1346 1346 <> "CCD match"  <> 1 0.91 1452 <> <> <> <> <> <> <> <>
  1347 2 -3.940803 -6.191245 3.337758 189 I "A" 24 0.50000 0.50000 "ILE " " C  " "    " 6 0 0 1 808080  "C1347"  1 1 7 ""  1 ""  <> 0 0 0 1347 1347 1 0 2712 0 1539 3 0 1347 1347 <> "CCD match"  <> 1 0.91 1453 <> <> <> <> <> <> <> <>
  1348 3 -3.844014 -6.463118 0.752640 189 I "A" 24 -0.06000 -0.06000 "ILE " " CB " "    " 6 0 0 1 808080  "C1348"  1 1 7 ""  1 ""  <> 0 0 0 1348 1348 1 0 2713 1 1540 3 0 1348 1348 <> "CCD match"  <> 1 0.91 1454 <> <> <> <> <> <> <> <>
  1349 15 -3.626394 -5.133403 3.944639 189 I "A" 70 -0.50000 -0.50000 "ILE " " O  " "    " 8 0 0 1 FF2E2E  "O1349"  1 1 7 ""  1 ""  <> 0 0 0 1349 1349 1 0 2714 0 1541 3 0 1349 1349 <> "CCD match"  <> 1 0.91 1455 <> <> <> <> <> <> <> <>
  1350 3 -2.826663 -5.993724 -0.340894 189 I "A" 24 -0.12000 -0.12000 "ILE " " CG1" "    " 6 0 0 1 808080  "C1350"  1 1 7 ""  1 ""  <> 0 0 0 1350 1350 1 0 2715 2 1542 3 0 1350 1350 <> "CCD match"  <> 1 0.91 1456 <> <> <> <> <> <> <> <>
  1351 3 -5.040658 -5.410802 0.665601 189 I "A" 24 -0.18000 -0.18000 "ILE " " CG2" "    " 6 0 0 1 808080  "C1351"  1 1 7 ""  1 ""  <> 0 0 0 1351 1351 1 0 2716 3 1543 3 0 1351 1351 <> "CCD match"  <> 1 0.91 1457 <> <> <> <> <> <> <> <>
  1352 3 -1.589791 -6.889211 -0.499315 189 I "A" 24 -0.18000 -0.18000 "ILE " " CD1" "    " 6 0 0 1 808080  "C1352"  1 1 7 ""  1 ""  <> 0 0 0 1352 1352 1 0 2717 3 1544 3 0 1352 1352 <> "CCD match"  <> 1 0.91 1458 <> <> <> <> <> <> <> <>
  1353 25 -4.977840 -6.886461 3.663464 190 V "A" 38 -0.50000 -0.50000 "VAL " " N  " "    " 7 0 0 1 2E2EFF  "N1353"  1 1 7 ""  1 ""  <> 0 0 0 1353 1353 1 0 2729 1 1545 3 0 1353 1353 <> "CCD match"  <> 1 0.94 1459 <> <> <> <> <> <> <> <>
  1354 3 -5.889175 -6.504589 4.746716 190 V "A" 24 0.14000 0.14000 "VAL " " CA " "    " 6 0 0 1 808080  "C1354"  1 1 -1114 "%RT%RN"  2 ""  CCFF00  0 0 0 1354 1354 1 0 2730 1 <> <> 0 1354 1354 <> "CCD match"  <> 1 0.94 1460 <> <> <> <> <> <> <> <>
  1355 2 -5.276103 -6.601010 6.187886 190 V "A" 24 0.50000 0.50000 "VAL " " C  " "    " 6 0 0 1 808080  "C1355"  1 1 7 ""  1 ""  <> 0 0 0 1355 1355 1 0 2731 0 <> <> 0 1355 1355 <> "CCD match"  <> 1 0.94 1461 <> <> <> <> <> <> <> <>
  1356 3 -7.144585 -7.445841 4.649571 190 V "A" 24 -0.06000 -0.06000 "VAL " " CB " "    " 6 0 0 1 808080  "C1356"  1 1 7 ""  1 ""  <> 0 0 0 1356 1356 1 0 2732 1 <> <> 0 1356 1356 <> "CCD match"  <> 1 0.94 1462 <> <> <> <> <> <> <> <>
  1357 15 -5.629698 -5.811733 7.066753 190 V "A" 70 -0.50000 -0.50000 "VAL " " O  " "    " 8 0 0 1 FF2E2E  "O1357"  1 1 7 ""  1 ""  <> 0 0 0 1357 1357 1 0 2733 0 <> <> 0 1357 1357 <> "CCD match"  <> 1 0.94 1463 <> <> <> <> <> <> <> <>
  1358 3 -8.111611 -7.429903 5.836389 190 V "A" 24 -0.18000 -0.18000 "VAL " " CG1" "    " 6 0 0 1 808080  "C1358"  1 1 7 ""  1 ""  <> 0 0 0 1358 1358 1 0 2734 3 <> <> 0 1358 1358 <> "CCD match"  <> 1 0.94 1464 <> <> <> <> <> <> <> <>
  1359 3 -7.896707 -7.219073 3.322519 190 V "A" 24 -0.18000 -0.18000 "VAL " " CG2" "    " 6 0 0 1 808080  "C1359"  1 1 7 ""  1 ""  <> 0 0 0 1359 1359 1 0 2735 3 <> <> 0 1359 1359 <> "CCD match"  <> 1 0.94 1465 <> <> <> <> <> <> <> <>
  1360 25 -4.300792 -7.471122 6.382327 191 N "A" 38 -0.50000 -0.50000 "ASN " " N  " "    " 7 0 0 1 2E2EFF  "N1360"  1 1 7 ""  1 ""  <> 0 0 0 1360 1360 1 0 2745 1 <> <> 0 1360 1360 <> "CCD match"  <> 1 0.92 1466 <> <> <> <> <> <> <> <>
  1361 3 -3.633294 -7.610105 7.723042 191 N "A" 24 0.14000 0.14000 "ASN " " CA " "    " 6 0 0 1 808080  "C1361"  1 1 -1114 "%RT%RN"  2 ""  CCFF00  0 0 0 1361 1361 1 0 2746 1 <> <> 0 1361 1361 <> "CCD match"  <> 1 0.92 1467 <> <> <> <> <> <> <> <>
  1362 2 -2.677162 -6.432235 7.965383 191 N "A" 24 0.50000 0.50000 "ASN " " C  " "    " 6 0 0 1 808080  "C1362"  1 1 7 ""  1 ""  <> 0 0 0 1362 1362 1 0 2747 0 1554 3 0 1362 1362 <> "CCD match"  <> 1 0.92 1468 <> <> <> <> <> <> <> <>
  1363 3 -2.924517 -8.948547 7.964908 191 N "A" 24 -0.12000 -0.12000 "ASN " " CB " "    " 6 0 0 1 808080  "C1363"  1 1 7 ""  1 ""  <> 0 0 0 1363 1363 1 0 2748 2 <> <> 0 1363 1363 <> "CCD match"  <> 1 0.92 1469 <> <> <> <> <> <> <> <>
  1364 15 -2.678640 -5.780384 8.998963 191 N "A" 70 -0.50000 -0.50000 "ASN " " O  " "    " 8 0 0 1 FF2E2E  "O1364"  1 1 7 ""  1 ""  <> 0 0 0 1364 1364 1 0 2749 0 <> <> 0 1364 1364 <> "CCD match"  <> 1 0.92 1470 <> <> <> <> <> <> <> <>
  1365 2 -3.724285 -10.077578 8.647431 191 N "A" 24 0.50000 0.50000 "ASN " " CG " "    " 6 0 0 1 808080  "C1365"  1 1 7 "%UT"  13 ""  <> 0 0 0 1365 1365 1 0 2750 0 <> <> 0 1365 1365 <> "CCD match"  <> 1 0.92 1471 6.99603809025846 "No Flip"  <> <> <> <> <> <>
  1366 25 -3.193507 -11.283660 8.662986 191 N "A" 38 -0.76000 -0.76000 "ASN " " ND2" "    " 7 0 0 1 2E2EFF  "N1366"  1 1 7 ""  1 ""  <> 0 0 0 1366 1366 1 0 2751 2 <> <> 0 1366 1366 <> "CCD match"  <> 1 0.92 1472 <> <> <> <> <> <> <> <>
  1367 15 -4.883572 -9.924966 9.063748 191 N "A" 70 -0.50000 -0.50000 "ASN " " OD1" "    " 8 0 0 1 FF2E2E  "O1367"  1 1 7 ""  1 ""  <> 0 0 0 1367 1367 1 0 2752 0 <> <> 0 1367 1367 <> "CCD match"  <> 1 0.92 1473 <> <> <> <> <> <> <> <>
  1368 25 -1.814011 -6.249507 6.920561 192 L "A" 38 -0.50000 -0.50000 "LEU " " N  " "    " 7 0 0 1 2E2EFF  "N1368"  1 1 7 ""  1 ""  <> 0 0 0 1368 1368 1 0 2759 1 1560 3 0 1368 1368 <> "CCD match"  <> 1 0.91 1474 <> <> <> <> <> <> <> <>
  1369 3 -0.751692 -5.205866 7.029153 192 L "A" 24 0.14000 0.14000 "LEU " " CA " "    " 6 0 0 1 808080  "C1369"  1 1 -1114 "%RT%RN"  2 ""  CCFF00  0 0 0 1369 1369 1 0 2760 1 1561 3 0 1369 1369 <> "CCD match"  <> 1 0.91 1475 <> <> <> <> <> <> <> <>
  1370 2 -1.307368 -3.734641 6.934357 192 L "A" 24 0.50000 0.50000 "LEU " " C  " "    " 6 0 0 1 808080  "C1370"  1 1 7 ""  1 ""  <> 0 0 0 1370 1370 1 0 2761 0 1562 3 0 1370 1370 <> "CCD match"  <> 1 0.91 1476 <> <> <> <> <> <> <> <>
  1371 3 0.393608 -5.476158 6.002559 192 L "A" 24 -0.12000 -0.12000 "LEU " " CB " "    " 6 0 0 1 808080  "C1371"  1 1 7 ""  1 ""  <> 0 0 0 1371 1371 1 0 2762 2 1563 3 0 1371 1371 <> "CCD match"  <> 1 0.91 1477 <> <> <> <> <> <> <> <>
  1372 15 -0.591724 -2.893267 7.455279 192 L "A" 70 -0.50000 -0.50000 "LEU " " O  " "    " 8 0 0 1 FF2E2E  "O1372"  1 1 7 ""  1 ""  <> 0 0 0 1372 1372 1 0 2763 0 1564 3 0 1372 1372 <> "CCD match"  <> 1 0.91 1478 <> <> <> <> <> <> <> <>
  1373 3 1.349393 -6.560104 6.365769 192 L "A" 24 -0.06000 -0.06000 "LEU " " CG " "    " 6 0 0 1 808080  "C1373"  1 1 7 ""  1 ""  <> 0 0 0 1373 1373 1 0 2764 1 1565 3 0 1373 1373 <> "CCD match"  <> 1 0.91 1479 <> <> <> <> <> <> <> <>
  1374 3 2.225110 -7.031372 5.211115 192 L "A" 24 -0.18000 -0.18000 "LEU " " CD1" "    " 6 0 0 1 808080  "C1374"  1 1 7 ""  1 ""  <> 0 0 0 1374 1374 1 0 2765 3 1566 3 0 1374 1374 <> "CCD match"  <> 1 0.91 1480 <> <> <> <> <> <> <> <>
  1375 3 2.129985 -6.370758 7.662446 192 L "A" 24 -0.18000 -0.18000 "LEU " " CD2" "    " 6 0 0 1 808080  "C1375"  1 1 7 ""  1 ""  <> 0 0 0 1375 1375 1 0 2766 3 1567 3 0 1375 1375 <> "CCD match"  <> 1 0.91 1481 <> <> <> <> <> <> <> <>
  1376 25 -2.564510 -3.509917 6.440668 193 T "A" 38 -0.50000 -0.50000 "THR " " N  " "    " 7 0 0 1 2E2EFF  "N1376"  1 1 7 ""  1 ""  <> 0 0 0 1376 1376 1 0 2778 1 1568 3 0 1376 1376 <> "CCD match"  <> 1 0.93 1482 <> <> <> <> <> <> <> <>
  1377 3 -3.377696 -2.293925 6.552391 193 T "A" 24 0.14000 0.14000 "THR " " CA " "    " 6 0 0 1 808080  "C1377"  1 1 -1114 "%RT%RN"  2 ""  CCFF00  0 0 0 1377 1377 1 0 2779 1 1569 3 0 1377 1377 <> "CCD match"  <> 1 0.93 1483 <> <> <> <> <> <> <> <>
  1378 2 -3.892888 -2.028534 8.002340 193 T "A" 24 0.50000 0.50000 "THR " " C  " "    " 6 0 0 1 808080  "C1378"  1 1 7 ""  1 ""  <> 0 0 0 1378 1378 1 0 2780 0 1570 3 0 1378 1378 <> "CCD match"  <> 1 0.93 1484 <> <> <> <> <> <> <> <>
  1379 3 -4.491022 -2.290021 5.498940 193 T "A" 24 0.20500 0.20500 "THR " " CB " "    " 6 0 0 1 808080  "C1379"  1 1 7 ""  1 ""  <> 0 0 0 1379 1379 1 0 2781 1 1571 3 0 1379 1379 <> "CCD match"  <> 1 0.93 1485 <> <> <> <> <> <> <> <>
  1380 15 -4.018187 -0.819325 8.433470 193 T "A" 70 -0.50000 -0.50000 "THR " " O  " "    " 8 0 0 1 FF2E2E  "O1380"  1 1 7 ""  1 ""  <> 0 0 0 1380 1380 1 0 2782 0 1572 3 0 1380 1380 <> "CCD match"  <> 1 0.93 1486 <> <> <> <> <> <> <> <>
  1381 3 -5.468067 -1.070416 5.533737 193 T "A" 24 -0.18000 -0.18000 "THR " " CG2" "    " 6 0 0 1 808080  "C1381"  1 1 7 ""  1 ""  <> 0 0 0 1381 1381 1 0 2783 3 1573 3 0 1381 1381 <> "CCD match"  <> 1 0.93 1487 <> <> <> <> <> <> <> <>
  1382 16 -3.993899 -2.444261 4.192119 193 T "A" 70 -0.68300 -0.68300 "THR " " OG1" "    " 8 0 0 1 FF2E2E  "O1382"  1 1 7 "%UT"  13 ""  <> 0 0 0 1382 1382 1 0 2784 1 1574 3 0 1382 1382 <> "CCD match"  <> 1 0.93 1488 <> <> <> <> <> <> <> <>
  1383 25 -4.083226 -3.134545 8.799902 194 I "A" 38 -0.50000 -0.50000 "ILE " " N  " "    " 7 0 0 1 2E2EFF  "N1383"  1 1 7 ""  1 ""  <> 0 0 0 1383 1383 1 0 2792 1 <> <> 0 1383 1383 <> "CCD match"  <> 1 0.95 1489 <> <> <> <> <> <> <> <>
  1384 3 -4.572846 -3.011416 10.126860 194 I "A" 24 0.14000 0.14000 "ILE " " CA " "    " 6 0 0 1 808080  "C1384"  1 1 -1114 "%RT%RN"  2 ""  CCFF00  0 0 0 1384 1384 1 0 2793 1 <> <> 0 1384 1384 <> "CCD match"  <> 1 0.95 1490 <> <> <> <> <> <> <> <>
  1385 2 -3.550777 -3.187750 11.217651 194 I "A" 24 0.50000 0.50000 "ILE " " C  " "    " 6 0 0 1 808080  "C1385"  1 1 7 ""  1 ""  <> 0 0 0 1385 1385 1 0 2794 0 <> <> 0 1385 1385 <> "CCD match"  <> 1 0.95 1491 <> <> <> <> <> <> <> <>
  1386 3 -5.801626 -3.928640 10.351775 194 I "A" 24 -0.06000 -0.06000 "ILE " " CB " "    " 6 0 0 1 808080  "C1386"  1 1 7 ""  1 ""  <> 0 0 0 1386 1386 1 0 2795 1 <> <> 0 1386 1386 <> "CCD match"  <> 1 0.95 1492 <> <> <> <> <> <> <> <>
  1387 15 -3.453635 -2.293644 12.078421 194 I "A" 70 -0.50000 -0.50000 "ILE " " O  " "    " 8 0 0 1 FF2E2E  "O1387"  1 1 7 ""  1 ""  <> 0 0 0 1387 1387 1 0 2796 0 <> <> 0 1387 1387 <> "CCD match"  <> 1 0.95 1493 <> <> <> <> <> <> <> <>
  1388 3 -6.965892 -3.344000 9.543003 194 I "A" 24 -0.12000 -0.12000 "ILE " " CG1" "    " 6 0 0 1 808080  "C1388"  1 1 7 ""  1 ""  <> 0 0 0 1388 1388 1 0 2797 2 <> <> 0 1388 1388 <> "CCD match"  <> 1 0.95 1494 <> <> <> <> <> <> <> <>
  1389 3 -6.298285 -4.197926 11.774610 194 I "A" 24 -0.18000 -0.18000 "ILE " " CG2" "    " 6 0 0 1 808080  "C1389"  1 1 7 ""  1 ""  <> 0 0 0 1389 1389 1 0 2798 3 <> <> 0 1389 1389 <> "CCD match"  <> 1 0.95 1495 <> <> <> <> <> <> <> <>
  1390 3 -8.012371 -4.466848 9.188419 194 I "A" 24 -0.18000 -0.18000 "ILE " " CD1" "    " 6 0 0 1 808080  "C1390"  1 1 7 ""  1 ""  <> 0 0 0 1390 1390 1 0 2799 3 <> <> 0 1390 1390 <> "CCD match"  <> 1 0.95 1496 <> <> <> <> <> <> <> <>
  1391 25 -2.830327 -4.264450 11.187188 195 D "A" 38 -0.50000 -0.50000 "ASP " " N  " "    " 7 0 0 1 2E2EFF  "N1391"  1 1 7 ""  1 ""  <> 0 0 0 1391 1391 1 0 2811 1 <> <> 0 1391 1391 <> "CCD match"  <> 1 0.9 1497 <> <> <> <> <> <> <> <>
  1392 3 -2.202162 -4.953927 12.289099 195 D "A" 24 0.14000 0.14000 "ASP " " CA " "    " 6 0 0 1 808080  "C1392"  1 1 -1114 "%RT%RN"  2 ""  CCFF00  0 0 0 1392 1392 1 0 2812 1 <> <> 0 1392 1392 <> "CCD match"  <> 1 0.9 1498 <> <> <> <> <> <> <> <>
  1393 2 -1.468869 -4.102058 13.401613 195 D "A" 24 0.50000 0.50000 "ASP " " C  " "    " 6 0 0 1 808080  "C1393"  1 1 7 ""  1 ""  <> 0 0 0 1393 1393 1 0 2813 0 <> <> 0 1393 1393 <> "CCD match"  <> 1 0.9 1499 <> <> <> <> <> <> <> <>
  1394 3 -1.386841 -6.113411 11.714138 195 D "A" 24 -0.22000 -0.22000 "ASP " " CB " "    " 6 0 0 1 808080  "C1394"  1 1 7 ""  1 ""  <> 0 0 0 1394 1394 1 0 2814 2 <> <> 0 1394 1394 <> "CCD match"  <> 1 0.9 1500 <> <> <> <> <> <> <> <>
  1395 15 -2.010506 -3.893725 14.473949 195 D "A" 70 -0.50000 -0.50000 "ASP " " O  " "    " 8 0 0 1 FF2E2E  "O1395"  1 1 7 ""  1 ""  <> 0 0 0 1395 1395 1 0 2815 0 <> <> 0 1395 1395 <> "CCD match"  <> 1 0.9 1501 <> <> <> <> <> <> <> <>
  1396 2 -0.812912 -7.178769 12.622929 195 D "A" 24 0.70000 0.70000 "ASP " " CG " "    " 6 0 0 1 808080  "C1396"  1 1 7 "%UT"  13 ""  <> 0 0 0 1396 1396 1 0 2816 0 <> <> 0 1396 1396 <> "CCD match"  <> 1 0.9 1502 10 <> <> <> <> <> <> <>
  1397 15 -0.112350 -8.077888 12.176451 195 D "A" 70 -0.80000 -0.80000 "ASP " " OD1" "    " 8 0 0 1 FF2E2E  "O1397"  1 1 7 ""  1 ""  <> 0 0 0 1397 1397 1 0 2817 0 <> <> 0 1397 1397 <> "CCD match"  <> 1 0.9 1503 <> <> <> <> <> <> <> <>
  1398 18 -1.145208 -7.186333 13.846480 195 D "A" 70 -0.80000 -0.80000 "ASP " " OD2" "    " 8 -1 0 1 FF2E2E  "O1398"  1 1 7 ""  1 ""  <> 0 0 0 1398 1398 1 0 2818 0 <> <> 0 1398 1398 <> "CCD match"  <> 1 0.9 1504 <> <> <> <> <> <> <> <>
  1399 25 -0.340935 -3.540827 12.987033 196 G "A" 38 -0.50000 -0.50000 "GLY " " N  " "    " 7 0 0 1 2E2EFF  "N1399"  1 1 7 ""  1 ""  <> 0 0 0 1399 1399 1 0 2823 1 <> <> 0 1399 1399 <> "CCD match"  <> 1 0.91 1505 <> <> <> <> <> <> <> <>
  1400 3 0.450161 -2.681948 13.775209 196 G "A" 24 0.08000 0.08000 "GLY " " CA " "    " 6 0 0 1 808080  "C1400"  1 1 -1114 "%RT%RN"  2 ""  CCFF00  0 0 0 1400 1400 1 0 2824 2 <> <> 0 1400 1400 <> "CCD match"  <> 1 0.91 1506 <> <> <> <> <> <> <> <>
  1401 2 0.145796 -1.160474 13.584890 196 G "A" 24 0.50000 0.50000 "GLY " " C  " "    " 6 0 0 1 808080  "C1401"  1 1 7 ""  1 ""  <> 0 0 0 1401 1401 1 0 2825 0 <> <> 0 1401 1401 <> "CCD match"  <> 1 0.91 1507 <> <> <> <> <> <> <> <>
  1402 15 0.930954 -0.224310 14.023931 196 G "A" 70 -0.50000 -0.50000 "GLY " " O  " "    " 8 0 0 1 FF2E2E  "O1402"  1 1 7 ""  1 ""  <> 0 0 0 1402 1402 1 0 2826 0 <> <> 0 1402 1402 <> "CCD match"  <> 1 0.91 1508 <> <> <> <> <> <> <> <>
  1403 25 -0.892758 -0.856185 12.838528 197 L "A" 38 -0.50000 -0.50000 "LEU " " N  " "    " 7 0 0 1 2E2EFF  "N1403"  1 1 7 ""  1 ""  <> 0 0 0 1403 1403 1 0 2830 1 <> <> 0 1403 1403 <> "CCD match"  <> 1 0.92 1509 <> <> <> <> <> <> <> <>
  1404 3 -1.300947 0.529406 12.539024 197 L "A" 24 0.14000 0.14000 "LEU " " CA " "    " 6 0 0 1 808080  "C1404"  1 1 -1114 "%RT%RN"  2 ""  CCFF00  0 0 0 1404 1404 1 0 2831 1 <> <> 0 1404 1404 <> "CCD match"  <> 1 0.92 1510 <> <> <> <> <> <> <> <>
  1405 2 -2.626014 0.884497 13.219764 197 L "A" 24 0.50000 0.50000 "LEU " " C  " "    " 6 0 0 1 808080  "C1405"  1 1 7 ""  1 ""  <> 0 0 0 1405 1405 1 0 2832 0 <> <> 0 1405 1405 <> "CCD match"  <> 1 0.92 1511 <> <> <> <> <> <> <> <>
  1406 3 -1.393420 0.645783 10.981582 197 L "A" 24 -0.12000 -0.12000 "LEU " " CB " "    " 6 0 0 1 808080  "C1406"  1 1 7 ""  1 ""  <> 0 0 0 1406 1406 1 0 2833 2 <> <> 0 1406 1406 <> "CCD match"  <> 1 0.92 1512 <> <> <> <> <> <> <> <>
  1407 15 -2.692258 2.028514 13.719505 197 L "A" 70 -0.50000 -0.50000 "LEU " " O  " "    " 8 0 0 1 FF2E2E  "O1407"  1 1 7 ""  1 ""  <> 0 0 0 1407 1407 1 0 2834 0 <> <> 0 1407 1407 <> "CCD match"  <> 1 0.92 1513 <> <> <> <> <> <> <> <>
  1408 3 0.001656 0.794796 10.245693 197 L "A" 24 -0.06000 -0.06000 "LEU " " CG " "    " 6 0 0 1 808080  "C1408"  1 1 7 ""  1 ""  <> 0 0 0 1408 1408 1 0 2835 1 <> <> 0 1408 1408 <> "CCD match"  <> 1 0.92 1514 <> <> <> <> <> <> <> <>
  1409 3 -0.227516 0.755747 8.737606 197 L "A" 24 -0.18000 -0.18000 "LEU " " CD1" "    " 6 0 0 1 808080  "C1409"  1 1 7 ""  1 ""  <> 0 0 0 1409 1409 1 0 2836 3 <> <> 0 1409 1409 <> "CCD match"  <> 1 0.92 1515 <> <> <> <> <> <> <> <>
  1410 3 0.873022 2.001394 10.754857 197 L "A" 24 -0.18000 -0.18000 "LEU " " CD2" "    " 6 0 0 1 808080  "C1410"  1 1 7 ""  1 ""  <> 0 0 0 1410 1410 1 0 2837 3 <> <> 0 1410 1410 <> "CCD match"  <> 1 0.92 1516 <> <> <> <> <> <> <> <>
  1411 25 -3.632070 0.081222 13.267770 198 A "A" 38 -0.50000 -0.50000 "ALA " " N  " "    " 7 0 0 0 2E2EFF  "N1411"  1 1 7 ""  1 ""  <> 0 0 0 1411 1411 1 0 2849 1 <> <> 0 1411 1411 <> "CCD match"  <> 1 0.93 1517 <> <> <> <> <> <> <> <>
  1412 3 -4.940001 0.293975 13.874873 198 A "A" 24 0.14000 0.14000 "ALA " " CA " "    " 6 0 0 0 808080  "C1412"  1 1 -1115 "%RT%RN"  2 ""  99FF00  0 0 0 1412 1412 1 0 2850 1 <> <> 0 1412 1412 <> "CCD match"  <> 1 0.93 1518 <> <> <> <> <> <> <> <>
  1413 2 -5.043831 1.035285 15.228574 198 A "A" 24 0.50000 0.50000 "ALA " " C  " "    " 6 0 0 0 808080  "C1413"  1 1 7 ""  1 ""  <> 0 0 0 1413 1413 1 0 2851 0 <> <> 0 1413 1413 <> "CCD match"  <> 1 0.93 1519 <> <> <> <> <> <> <> <>
  1414 3 -5.741684 -0.974152 14.009895 198 A "A" 24 -0.18000 -0.18000 "ALA " " CB " "    " 6 0 0 0 808080  "C1414"  1 1 7 ""  1 ""  <> 0 0 0 1414 1414 1 0 2852 3 <> <> 0 1414 1414 <> "CCD match"  <> 1 0.93 1520 <> <> <> <> <> <> <> <>
  1415 15 -5.851231 1.927379 15.406594 198 A "A" 70 -0.50000 -0.50000 "ALA " " O  " "    " 8 0 0 0 FF2E2E  "O1415"  1 1 7 ""  1 ""  <> 0 0 0 1415 1415 1 0 2853 0 <> <> 0 1415 1415 <> "CCD match"  <> 1 0.93 1521 <> <> <> <> <> <> <> <>
  1416 25 -4.218011 0.618882 16.223242 199 G "A" 38 -0.50000 -0.50000 "GLY " " N  " "    " 7 0 0 0 2E2EFF  "N1416"  1 1 7 ""  1 ""  <> 0 0 0 1416 1416 1 0 2859 1 <> <> 0 1416 1416 <> "CCD match"  <> 1 0.92 1522 <> <> <> <> <> <> <> <>
  1417 3 -4.163032 1.191785 17.553576 199 G "A" 24 0.08000 0.08000 "GLY " " CA " "    " 6 0 0 0 808080  "C1417"  1 1 -1115 "%RT%RN"  2 ""  99FF00  0 0 0 1417 1417 1 0 2860 2 <> <> 0 1417 1417 <> "CCD match"  <> 1 0.92 1523 <> <> <> <> <> <> <> <>
  1418 2 -3.506939 2.596326 17.441578 199 G "A" 24 0.50000 0.50000 "GLY " " C  " "    " 6 0 0 0 808080  "C1418"  1 1 7 ""  1 ""  <> 0 0 0 1418 1418 1 0 2861 0 <> <> 0 1418 1418 <> "CCD match"  <> 1 0.92 1524 <> <> <> <> <> <> <> <>
  1419 15 -4.264915 3.552611 17.623389 199 G "A" 70 -0.50000 -0.50000 "GLY " " O  " "    " 8 0 0 0 FF2E2E  "O1419"  1 1 7 ""  1 ""  <> 0 0 0 1419 1419 1 0 2862 0 <> <> 0 1419 1419 <> "CCD match"  <> 1 0.92 1525 <> <> <> <> <> <> <> <>
  1420 25 -2.335909 2.781209 16.819441 200 P "A" 38 -0.14000 -0.14000 "PRO " " N  " "    " 7 0 0 0 2E2EFF  "N1420"  1 1 7 ""  1 ""  <> 0 0 0 1420 1420 1 0 2866 0 <> <> 0 1420 1420 <> "CCD match"  <> 1 0.94 1526 <> <> <> <> <> <> <> <>
  1421 3 -1.715323 4.067152 16.600293 200 P "A" 24 0.01000 0.01000 "PRO " " CA " "    " 6 0 0 0 808080  "C1421"  1 1 -1115 "%RT%RN"  2 ""  99FF00  0 0 0 1421 1421 1 0 2867 1 <> <> 0 1421 1421 <> "CCD match"  <> 1 0.94 1527 <> <> <> <> <> <> <> <>
  1422 2 -2.472111 5.002459 15.704562 200 P "A" 24 0.50000 0.50000 "PRO " " C  " "    " 6 0 0 0 808080  "C1422"  1 1 7 ""  1 ""  <> 0 0 0 1422 1422 1 0 2868 0 <> <> 0 1422 1422 <> "CCD match"  <> 1 0.94 1528 <> <> <> <> <> <> <> <>
  1423 3 -0.315354 3.788769 16.073519 200 P "A" 24 -0.12000 -0.12000 "PRO " " CB " "    " 6 0 0 0 808080  "C1423"  1 1 7 ""  1 ""  <> 0 0 0 1423 1423 1 0 2869 2 <> <> 0 1423 1423 <> "CCD match"  <> 1 0.94 1529 <> <> <> <> <> <> <> <>
  1424 15 -2.457001 6.207014 16.003584 200 P "A" 70 -0.50000 -0.50000 "PRO " " O  " "    " 8 0 0 0 FF2E2E  "O1424"  1 1 7 ""  1 ""  <> 0 0 0 1424 1424 1 0 2870 0 <> <> 0 1424 1424 <> "CCD match"  <> 1 0.94 1530 <> <> <> <> <> <> <> <>
  1425 3 0.063176 2.417808 16.595211 200 P "A" 24 -0.12000 -0.12000 "PRO " " CG " "    " 6 0 0 0 808080  "C1425"  1 1 7 ""  1 ""  <> 0 0 0 1425 1425 1 0 2871 2 <> <> 0 1425 1425 <> "CCD match"  <> 1 0.94 1531 <> <> <> <> <> <> <> <>
  1426 3 -1.286958 1.727363 16.719765 200 P "A" 24 -0.05000 -0.05000 "PRO " " CD " "    " 6 0 0 0 808080  "C1426"  1 1 7 ""  1 ""  <> 0 0 0 1426 1426 1 0 2872 2 <> <> 0 1426 1426 <> "CCD match"  <> 1 0.94 1532 <> <> <> <> <> <> <> <>
  1427 25 -3.244193 4.521518 14.723988 201 L "A" 38 -0.50000 -0.50000 "LEU " " N  " "    " 7 0 0 0 2E2EFF  "N1427"  1 1 7 ""  1 ""  <> 0 0 0 1427 1427 1 0 2880 1 <> <> 0 1427 1427 <> "CCD match"  <> 1 0.96 1533 <> <> <> <> <> <> <> <>
  1428 3 -4.095098 5.415883 13.889977 201 L "A" 24 0.14000 0.14000 "LEU " " CA " "    " 6 0 0 0 808080  "C1428"  1 1 -1115 "%RT%RN"  2 ""  99FF00  0 0 0 1428 1428 1 0 2881 1 <> <> 0 1428 1428 <> "CCD match"  <> 1 0.96 1534 <> <> <> <> <> <> <> <>
  1429 2 -5.296067 5.971248 14.634760 201 L "A" 24 0.50000 0.50000 "LEU " " C  " "    " 6 0 0 0 808080  "C1429"  1 1 7 ""  1 ""  <> 0 0 0 1429 1429 1 0 2882 0 <> <> 0 1429 1429 <> "CCD match"  <> 1 0.96 1535 <> <> <> <> <> <> <> <>
  1430 3 -4.672575 4.674785 12.639947 201 L "A" 24 -0.12000 -0.12000 "LEU " " CB " "    " 6 0 0 0 808080  "C1430"  1 1 7 ""  1 ""  <> 0 0 0 1430 1430 1 0 2883 2 <> <> 0 1430 1430 <> "CCD match"  <> 1 0.96 1536 <> <> <> <> <> <> <> <>
  1431 15 -5.771031 7.033859 14.208282 201 L "A" 70 -0.50000 -0.50000 "LEU " " O  " "    " 8 0 0 0 FF2E2E  "O1431"  1 1 7 ""  1 ""  <> 0 0 0 1431 1431 1 0 2884 0 <> <> 0 1431 1431 <> "CCD match"  <> 1 0.96 1537 <> <> <> <> <> <> <> <>
  1432 3 -3.727036 4.263529 11.510343 201 L "A" 24 -0.06000 -0.06000 "LEU " " CG " "    " 6 0 0 0 808080  "C1432"  1 1 7 ""  1 ""  <> 0 0 0 1432 1432 1 0 2885 1 <> <> 0 1432 1432 <> "CCD match"  <> 1 0.96 1538 <> <> <> <> <> <> <> <>
  1433 3 -4.443416 3.434801 10.422825 201 L "A" 24 -0.18000 -0.18000 "LEU " " CD1" "    " 6 0 0 0 808080  "C1433"  1 1 7 ""  1 ""  <> 0 0 0 1433 1433 1 0 2886 3 <> <> 0 1433 1433 <> "CCD match"  <> 1 0.96 1539 <> <> <> <> <> <> <> <>
  1434 3 -2.920439 5.419878 10.980833 201 L "A" 24 -0.18000 -0.18000 "LEU " " CD2" "    " 6 0 0 0 808080  "C1434"  1 1 7 ""  1 ""  <> 0 0 0 1434 1434 1 0 2887 3 <> <> 0 1434 1434 <> "CCD match"  <> 1 0.96 1540 <> <> <> <> <> <> <> <>
  1435 25 -5.746557 5.196331 15.671588 202 S "A" 38 -0.50000 -0.50000 "SER " " N  " "    " 7 0 0 0 2E2EFF  "N1435"  1 1 7 ""  1 ""  <> 0 0 0 1435 1435 1 0 2899 1 <> <> 0 1435 1435 <> "CCD match"  <> 1 0.94 1541 <> <> <> <> <> <> <> <>
  1436 3 -6.883694 5.524032 16.599467 202 S "A" 24 0.14000 0.14000 "SER " " CA " "    " 6 0 0 0 808080  "C1436"  1 1 -1115 "%RT%RN"  2 ""  99FF00  0 0 0 1436 1436 1 0 2900 1 <> <> 0 1436 1436 <> "CCD match"  <> 1 0.94 1542 <> <> <> <> <> <> <> <>
  1437 2 -6.484358 6.379935 17.835698 202 S "A" 24 0.50000 0.50000 "SER " " C  " "    " 6 0 0 0 808080  "C1437"  1 1 7 ""  1 ""  <> 0 0 0 1437 1437 1 0 2901 0 <> <> 0 1437 1437 <> "CCD match"  <> 1 0.94 1543 <> <> <> <> <> <> <> <>
  1438 3 -7.895505 4.496322 16.794430 202 S "A" 24 0.14500 0.14500 "SER " " CB " "    " 6 0 0 0 808080  "C1438"  1 1 7 ""  1 ""  <> 0 0 0 1438 1438 1 0 2902 2 <> <> 0 1438 1438 <> "CCD match"  <> 1 0.94 1544 <> <> <> <> <> <> <> <>
  1439 15 -7.055557 7.445366 17.962397 202 S "A" 70 -0.50000 -0.50000 "SER " " O  " "    " 8 0 0 0 FF2E2E  "O1439"  1 1 7 ""  1 ""  <> 0 0 0 1439 1439 1 0 2903 0 <> <> 0 1439 1439 <> "CCD match"  <> 1 0.94 1545 <> <> <> <> <> <> <> <>
  1440 16 -7.363041 3.324615 17.387879 202 S "A" 70 -0.68300 -0.68300 "SER " " OG " "    " 8 0 0 0 FF2E2E  "O1440"  1 1 7 "%UT"  13 ""  <> 0 0 0 1440 1440 1 0 2904 1 <> <> 0 1440 1440 <> "CCD match"  <> 1 0.94 1546 <> <> <> <> <> <> <> <>
  1441 25 -5.599401 5.861589 18.676342 203 I "A" 38 -0.50000 -0.50000 "ILE " " N  " "    " 7 0 0 0 2E2EFF  "N1441"  0 1 7 ""  1 ""  <> 0 0 0 1441 1441 1 0 2910 1 <> <> 0 1441 1441 <> "CCD match"  <> 1 0.93 1547 <> <> <> <> <> <> <> <>
  1442 3 -5.311582 6.595947 19.907204 203 I "A" 24 0.14000 0.14000 "ILE " " CA " "    " 6 0 0 0 808080  "C1442"  0 1 -1115 "%RT%RN"  2 ""  99FF00  0 0 0 1442 1442 1 0 2911 1 <> <> 0 1442 1442 <> "CCD match"  <> 1 0.93 1548 <> <> <> <> <> <> <> <>
  1443 2 -4.422252 7.877704 19.672337 203 I "A" 24 0.50000 0.50000 "ILE " " C  " "    " 6 0 0 0 808080  "C1443"  0 1 7 ""  1 ""  <> 0 0 0 1443 1443 1 0 2912 0 <> <> 0 1443 1443 <> "CCD match"  <> 1 0.93 1549 <> <> <> <> <> <> <> <>
  1444 3 -4.561505 5.712545 20.943419 203 I "A" 24 -0.06000 -0.06000 "ILE " " CB " "    " 6 0 0 0 808080  "C1444"  0 1 7 ""  1 ""  <> 0 0 0 1444 1444 1 0 2913 1 <> <> 0 1444 1444 <> "CCD match"  <> 1 0.93 1550 <> <> <> <> <> <> <> <>
  1445 15 -3.941843 8.429325 20.669859 203 I "A" 70 -0.50000 -0.50000 "ILE " " O  " "    " 8 0 0 0 FF2E2E  "O1445"  0 1 7 ""  1 ""  <> 0 0 0 1445 1445 1 0 2914 0 <> <> 0 1445 1445 <> "CCD match"  <> 1 0.93 1551 <> <> <> <> <> <> <> <>
  1446 3 -3.254769 4.982617 20.473673 203 I "A" 24 -0.12000 -0.12000 "ILE " " CG1" "    " 6 0 0 0 808080  "C1446"  0 1 7 ""  1 ""  <> 0 0 0 1446 1446 1 0 2915 2 <> <> 0 1446 1446 <> "CCD match"  <> 1 0.93 1552 <> <> <> <> <> <> <> <>
  1447 3 -5.451253 4.730111 21.641768 203 I "A" 24 -0.18000 -0.18000 "ILE " " CG2" "    " 6 0 0 0 808080  "C1447"  0 1 7 ""  1 ""  <> 0 0 0 1447 1447 1 0 2916 3 <> <> 0 1447 1447 <> "CCD match"  <> 1 0.93 1553 <> <> <> <> <> <> <> <>
  1448 3 -2.450887 4.469246 21.634556 203 I "A" 24 -0.18000 -0.18000 "ILE " " CD1" "    " 6 0 0 0 808080  "C1448"  0 1 7 ""  1 ""  <> 0 0 0 1448 1448 1 0 2917 3 <> <> 0 1448 1448 <> "CCD match"  <> 1 0.93 1554 <> <> <> <> <> <> <> <>
  1449 25 -4.344300 8.392420 18.413985 204 L "A" 38 -0.50000 -0.50000 "LEU " " N  " "    " 7 0 0 0 2E2EFF  "N1449"  1 1 7 ""  1 ""  <> 0 0 0 1449 1449 1 0 2929 1 <> <> 0 1449 1449 <> "CCD match"  <> 1 0.95 1555 <> <> <> <> <> <> <> <>
  1450 3 -3.490037 9.367985 17.857142 204 L "A" 24 0.14000 0.14000 "LEU " " CA " "    " 6 0 0 0 808080  "C1450"  1 1 -1115 "%RT%RN"  2 ""  99FF00  0 0 0 1450 1450 1 0 2930 1 <> <> 0 1450 1450 <> "CCD match"  <> 1 0.95 1556 <> <> <> <> <> <> <> <>
  1451 2 -3.695209 10.755869 18.559672 204 L "A" 24 0.50000 0.50000 "LEU " " C  " "    " 6 0 0 0 808080  "C1451"  1 1 7 ""  1 ""  <> 0 0 0 1451 1451 1 0 2931 0 <> <> 0 1451 1451 <> "CCD match"  <> 1 0.95 1557 <> <> <> <> <> <> <> <>
  1452 3 -3.582241 9.352167 16.282799 204 L "A" 24 -0.12000 -0.12000 "LEU " " CB " "    " 6 0 0 0 808080  "C1452"  1 1 7 ""  1 ""  <> 0 0 0 1452 1452 1 0 2932 2 <> <> 0 1452 1452 <> "CCD match"  <> 1 0.95 1558 <> <> <> <> <> <> <> <>
  1453 15 -2.771480 11.563884 18.609831 204 L "A" 70 -0.50000 -0.50000 "LEU " " O  " "    " 8 0 0 0 FF2E2E  "O1453"  1 1 7 ""  1 ""  <> 0 0 0 1453 1453 1 0 2933 0 <> <> 0 1453 1453 <> "CCD match"  <> 1 0.95 1559 <> <> <> <> <> <> <> <>
  1454 3 -2.396332 10.099277 15.597199 204 L "A" 24 -0.06000 -0.06000 "LEU " " CG " "    " 6 0 0 0 808080  "C1454"  1 1 7 ""  1 ""  <> 0 0 0 1454 1454 1 0 2934 1 <> <> 0 1454 1454 <> "CCD match"  <> 1 0.95 1560 <> <> <> <> <> <> <> <>
  1455 3 -2.258767 9.527821 14.220186 204 L "A" 24 -0.18000 -0.18000 "LEU " " CD1" "    " 6 0 0 0 808080  "C1455"  1 1 7 ""  1 ""  <> 0 0 0 1455 1455 1 0 2935 3 <> <> 0 1455 1455 <> "CCD match"  <> 1 0.95 1561 <> <> <> <> <> <> <> <>
  1456 3 -2.512312 11.606334 15.655883 204 L "A" 24 -0.18000 -0.18000 "LEU " " CD2" "    " 6 0 0 0 808080  "C1456"  1 1 7 ""  1 ""  <> 0 0 0 1456 1456 1 0 2936 3 <> <> 0 1456 1456 <> "CCD match"  <> 1 0.95 1562 <> <> <> <> <> <> <> <>
  1457 25 -4.832163 10.966606 19.060791 205 N "A" 38 -0.50000 -0.50000 "ASN " " N  " "    " 7 0 0 0 2E2EFF  "N1457"  1 1 7 ""  1 ""  <> 0 0 0 1457 1457 1 0 2948 1 <> <> 0 1457 1457 <> "CCD match"  <> 1 0.95 1563 <> <> <> <> <> <> <> <>
  1458 3 -5.294722 12.202055 19.837033 205 N "A" 24 0.14000 0.14000 "ASN " " CA " "    " 6 0 0 0 808080  "C1458"  1 1 -1115 "%RT%RN"  2 ""  99FF00  0 0 0 1458 1458 1 0 2949 1 <> <> 0 1458 1458 <> "CCD match"  <> 1 0.95 1564 <> <> <> <> <> <> <> <>
  1459 2 -4.353572 12.494595 21.043362 205 N "A" 24 0.50000 0.50000 "ASN " " C  " "    " 6 0 0 0 808080  "C1459"  1 1 7 ""  1 ""  <> 0 0 0 1459 1459 1 0 2950 0 <> <> 0 1459 1459 <> "CCD match"  <> 1 0.95 1565 <> <> <> <> <> <> <> <>
  1460 3 -6.779502 12.135375 20.339608 205 N "A" 24 -0.12000 -0.12000 "ASN " " CB " "    " 6 0 0 0 808080  "C1460"  1 1 7 ""  1 ""  <> 0 0 0 1460 1460 1 0 2951 2 <> <> 0 1460 1460 <> "CCD match"  <> 1 0.95 1566 <> <> <> <> <> <> <> <>
  1461 15 -4.144973 13.630453 21.411149 205 N "A" 70 -0.50000 -0.50000 "ASN " " O  " "    " 8 0 0 0 FF2E2E  "O1461"  1 1 7 ""  1 ""  <> 0 0 0 1461 1461 1 0 2952 0 <> <> 0 1461 1461 <> "CCD match"  <> 1 0.95 1567 <> <> <> <> <> <> <> <>
  1462 2 -7.083161 11.072786 21.324919 205 N "A" 24 0.50000 0.50000 "ASN " " CG " "    " 6 0 0 0 808080  "C1462"  1 1 7 "%UT"  13 ""  <> 0 0 0 1462 1462 1 0 2953 0 <> <> 0 1462 1462 <> "CCD match"  <> 1 0.95 1568 72.1129015175297 "No Flip"  <> <> <> <> <> <>
  1463 25 -7.278763 11.401627 22.625811 205 N "A" 38 -0.76000 -0.76000 "ASN " " ND2" "    " 7 0 0 0 2E2EFF  "N1463"  1 1 7 ""  1 ""  <> 0 0 0 1463 1463 1 0 2954 2 <> <> 0 1463 1463 <> "CCD match"  <> 1 0.95 1569 <> <> <> <> <> <> <> <>
  1464 15 -7.121895 9.933018 21.001711 205 N "A" 70 -0.50000 -0.50000 "ASN " " OD1" "    " 8 0 0 0 FF2E2E  "O1464"  1 1 7 ""  1 ""  <> 0 0 0 1464 1464 1 0 2955 0 <> <> 0 1464 1464 <> "CCD match"  <> 1 0.95 1570 <> <> <> <> <> <> <> <>
  1465 25 -3.916022 11.341297 21.653351 206 R "A" 38 -0.50000 -0.50000 "ARG " " N  " "    " 7 0 0 0 2E2EFF  "N1465"  1 1 7 ""  1 ""  <> 0 0 0 1465 1465 1 0 2962 1 <> <> 0 1465 1465 <> "CCD match"  <> 1 0.92 1571 <> <> <> <> <> <> <> <>
  1466 3 -3.023921 11.407120 22.812025 206 R "A" 24 0.14000 0.14000 "ARG " " CA " "    " 6 0 0 0 808080  "C1466"  1 1 -1115 "%RT%RN"  2 ""  99FF00  0 0 0 1466 1466 1 0 2963 1 <> <> 0 1466 1466 <> "CCD match"  <> 1 0.92 1572 <> <> <> <> <> <> <> <>
  1467 2 -1.622459 11.895343 22.519940 206 R "A" 24 0.50000 0.50000 "ARG " " C  " "    " 6 0 0 0 808080  "C1467"  1 1 7 ""  1 ""  <> 0 0 0 1467 1467 1 0 2964 0 <> <> 0 1467 1467 <> "CCD match"  <> 1 0.92 1573 <> <> <> <> <> <> <> <>
  1468 3 -2.949271 10.053354 23.499642 206 R "A" 24 -0.12000 -0.12000 "ARG " " CB " "    " 6 0 0 0 808080  "C1468"  1 1 7 ""  1 ""  <> 0 0 0 1468 1468 1 0 2965 2 <> <> 0 1468 1468 <> "CCD match"  <> 1 0.92 1574 <> <> <> <> <> <> <> <>
  1469 15 -0.984453 12.583581 23.322155 206 R "A" 70 -0.50000 -0.50000 "ARG " " O  " "    " 8 0 0 0 FF2E2E  "O1469"  1 1 7 ""  1 ""  <> 0 0 0 1469 1469 1 0 2966 0 <> <> 0 1469 1469 <> "CCD match"  <> 1 0.92 1575 <> <> <> <> <> <> <> <>
  1470 3 -4.266232 9.263056 23.879908 206 R "A" 24 -0.05000 -0.05000 "ARG " " CG " "    " 6 0 0 0 808080  "C1470"  1 1 7 ""  1 ""  <> 0 0 0 1470 1470 1 0 2967 2 <> <> 0 1470 1470 <> "CCD match"  <> 1 0.92 1576 <> <> <> <> <> <> <> <>
  1471 3 -3.964808 7.928393 24.537951 206 R "A" 24 0.19000 0.19000 "ARG " " CD " "    " 6 0 0 0 808080  "C1471"  1 1 7 ""  1 ""  <> 0 0 0 1471 1471 1 0 2968 2 <> <> 0 1471 1471 <> "CCD match"  <> 1 0.92 1577 <> <> <> <> <> <> <> <>
  1472 25 -5.200918 7.104796 24.707339 206 R "A" 38 -0.69997 -0.69997 "ARG " " NE " "    " 7 0 0 0 2E2EFF  "N1472"  1 1 7 ""  1 ""  <> 0 0 0 1472 1472 1 0 2969 1 <> <> 0 1472 1472 <> "CCD match"  <> 1 0.92 1578 <> <> <> <> <> <> <> <>
  1473 25 -4.197453 5.043626 25.242587 206 R "A" 38 -0.79997 -0.79997 "ARG " " NH1" "    " 7 0 0 0 2E2EFF  "N1473"  1 1 7 ""  1 ""  <> 0 0 0 1473 1473 1 0 2970 2 <> <> 0 1473 1473 <> "CCD match"  <> 1 0.92 1579 <> <> <> <> <> <> <> <>
  1474 31 -6.551025 5.295603 25.178629 206 R "A" 38 -0.79997 -0.79997 "ARG " " NH2" "    " 7 1 0 0 2E2EFF  "N1474"  1 1 7 ""  1 ""  <> 0 0 0 1474 1474 1 0 2971 2 <> <> 0 1474 1474 <> "CCD match"  <> 1 0.92 1580 <> <> <> <> <> <> <> <>
  1475 2 -5.296615 5.752568 25.023861 206 R "A" 24 0.63990 0.63990 "ARG " " CZ " "    " 6 0 0 0 808080  "C1475"  1 1 7 ""  1 ""  <> 0 0 0 1475 1475 1 0 2972 0 <> <> 0 1475 1475 <> "CCD match"  <> 1 0.92 1581 <> <> <> <> <> <> <> <>
  1476 25 -1.174529 11.728277 21.227734 207 A "A" 38 -0.50000 -0.50000 "ALA " " N  " "    " 7 0 0 0 2E2EFF  "N1476"  1 1 7 ""  1 ""  <> 0 0 0 1476 1476 1 0 2986 1 <> <> 0 1476 1476 <> "CCD match"  <> 1 0.94 1582 <> <> <> <> <> <> <> <>
  1477 3 0.135694 12.250543 20.791279 207 A "A" 24 0.14000 0.14000 "ALA " " CA " "    " 6 0 0 0 808080  "C1477"  1 1 -1115 "%RT%RN"  2 ""  99FF00  0 0 0 1477 1477 1 0 2987 1 <> <> 0 1477 1477 <> "CCD match"  <> 1 0.94 1583 <> <> <> <> <> <> <> <>
  1478 2 0.069280 13.764713 20.574961 207 A "A" 24 0.50000 0.50000 "ALA " " C  " "    " 6 0 0 0 808080  "C1478"  1 1 7 ""  1 ""  <> 0 0 0 1478 1478 1 0 2988 0 <> <> 0 1478 1478 <> "CCD match"  <> 1 0.94 1584 <> <> <> <> <> <> <> <>
  1479 3 0.647694 11.589624 19.503798 207 A "A" 24 -0.18000 -0.18000 "ALA " " CB " "    " 6 0 0 0 808080  "C1479"  1 1 7 ""  1 ""  <> 0 0 0 1479 1479 1 0 2989 3 <> <> 0 1479 1479 <> "CCD match"  <> 1 0.94 1585 <> <> <> <> <> <> <> <>
  1480 15 1.079358 14.335652 20.868166 207 A "A" 70 -0.50000 -0.50000 "ALA " " O  " "    " 8 0 0 0 FF2E2E  "O1480"  1 1 7 ""  1 ""  <> 0 0 0 1480 1480 1 0 2990 0 <> <> 0 1480 1480 <> "CCD match"  <> 1 0.94 1586 <> <> <> <> <> <> <> <>
  1481 25 -0.997799 14.294130 20.002644 208 L "A" 38 -0.50000 -0.50000 "LEU " " N  " "    " 7 0 0 0 2E2EFF  "N1481"  1 1 7 ""  1 ""  <> 0 0 0 1481 1481 1 0 2996 1 <> <> 0 1481 1481 <> "CCD match"  <> 1 0.95 1587 <> <> <> <> <> <> <> <>
  1482 3 -1.262768 15.754156 19.945517 208 L "A" 24 0.14000 0.14000 "LEU " " CA " "    " 6 0 0 0 808080  "C1482"  1 1 -1115 "%RT%RN"  2 ""  99FF00  0 0 0 1482 1482 1 0 2997 1 <> <> 0 1482 1482 <> "CCD match"  <> 1 0.95 1588 <> <> <> <> <> <> <> <>
  1483 2 -1.423087 16.329694 21.346499 208 L "A" 24 0.50000 0.50000 "LEU " " C  " "    " 6 0 0 0 808080  "C1483"  1 1 7 ""  1 ""  <> 0 0 0 1483 1483 1 0 2998 0 <> <> 0 1483 1483 <> "CCD match"  <> 1 0.95 1589 <> <> <> <> <> <> <> <>
  1484 3 -2.555956 16.057513 19.128273 208 L "A" 24 -0.12000 -0.12000 "LEU " " CB " "    " 6 0 0 0 808080  "C1484"  1 1 7 ""  1 ""  <> 0 0 0 1484 1484 1 0 2999 2 <> <> 0 1484 1484 <> "CCD match"  <> 1 0.95 1590 <> <> <> <> <> <> <> <>
  1485 15 -0.911362 17.421319 21.560463 208 L "A" 70 -0.50000 -0.50000 "LEU " " O  " "    " 8 0 0 0 FF2E2E  "O1485"  1 1 7 ""  1 ""  <> 0 0 0 1485 1485 1 0 3000 0 <> <> 0 1485 1485 <> "CCD match"  <> 1 0.95 1591 <> <> <> <> <> <> <> <>
  1486 3 -2.912944 15.255651 17.814166 208 L "A" 24 -0.06000 -0.06000 "LEU " " CG " "    " 6 0 0 0 808080  "C1486"  1 1 7 ""  1 ""  <> 0 0 0 1486 1486 1 0 3001 1 <> <> 0 1486 1486 <> "CCD match"  <> 1 0.95 1592 <> <> <> <> <> <> <> <>
  1487 3 -4.370398 15.363204 17.412857 208 L "A" 24 -0.18000 -0.18000 "LEU " " CD1" "    " 6 0 0 0 808080  "C1487"  1 1 7 ""  1 ""  <> 0 0 0 1487 1487 1 0 3002 3 <> <> 0 1487 1487 <> "CCD match"  <> 1 0.95 1593 <> <> <> <> <> <> <> <>
  1488 3 -2.037161 15.664700 16.619372 208 L "A" 24 -0.18000 -0.18000 "LEU " " CD2" "    " 6 0 0 0 808080  "C1488"  1 1 7 ""  1 ""  <> 0 0 0 1488 1488 1 0 3003 3 <> <> 0 1488 1488 <> "CCD match"  <> 1 0.95 1594 <> <> <> <> <> <> <> <>
  1489 25 -2.111672 15.692277 22.270424 209 E "A" 38 -0.50000 -0.50000 "GLU " " N  " "    " 7 0 0 0 2E2EFF  "N1489"  1 1 7 ""  1 ""  <> 0 0 0 1489 1489 1 0 3015 1 <> <> 0 1489 1489 <> "CCD match"  <> 1 0.94 1595 <> <> <> <> <> <> <> <>
  1490 3 -2.290531 16.212270 23.671500 209 E "A" 24 0.14000 0.14000 "GLU " " CA " "    " 6 0 0 0 808080  "C1490"  1 1 -1115 "%RT%RN"  2 ""  99FF00  0 0 0 1490 1490 1 0 3016 1 <> <> 0 1490 1490 <> "CCD match"  <> 1 0.94 1596 <> <> <> <> <> <> <> <>
  1491 2 -1.069022 16.043788 24.580071 209 E "A" 24 0.50000 0.50000 "GLU " " C  " "    " 6 0 0 0 808080  "C1491"  1 1 7 ""  1 ""  <> 0 0 0 1491 1491 1 0 3017 0 <> <> 0 1491 1491 <> "CCD match"  <> 1 0.94 1597 <> <> <> <> <> <> <> <>
  1492 3 -3.462110 15.281763 24.271380 209 E "A" 24 -0.12000 -0.12000 "GLU " " CB " "    " 6 0 0 0 808080  "C1492"  1 1 7 ""  1 ""  <> 0 0 0 1492 1492 1 0 3018 2 <> <> 0 1492 1492 <> "CCD match"  <> 1 0.94 1598 <> <> <> <> <> <> <> <>
  1493 15 -0.896664 16.804349 25.521492 209 E "A" 70 -0.50000 -0.50000 "GLU " " O  " "    " 8 0 0 0 FF2E2E  "O1493"  1 1 7 ""  1 ""  <> 0 0 0 1493 1493 1 0 3019 0 <> <> 0 1493 1493 <> "CCD match"  <> 1 0.94 1599 <> <> <> <> <> <> <> <>
  1494 3 -3.894995 15.528283 25.723160 209 E "A" 24 -0.22000 -0.22000 "GLU " " CG " "    " 6 0 0 0 808080  "C1494"  1 1 7 ""  1 ""  <> 0 0 0 1494 1494 1 0 3020 2 <> <> 0 1494 1494 <> "CCD match"  <> 1 0.94 1600 <> <> <> <> <> <> <> <>
  1495 2 -5.145258 14.696690 26.197749 209 E "A" 24 0.70000 0.70000 "GLU " " CD " "    " 6 0 0 0 808080  "C1495"  1 1 7 "%UT"  13 ""  <> 0 0 0 1495 1495 1 0 3021 0 <> <> 0 1495 1495 <> "CCD match"  <> 1 0.94 1601 10 <> <> <> <> <> <> <>
  1496 15 -5.868950 15.192697 27.103857 209 E "A" 70 -0.80000 -0.80000 "GLU " " OE1" "    " 8 0 0 0 FF2E2E  "O1496"  1 1 7 ""  1 ""  <> 0 0 0 1496 1496 1 0 3022 0 <> <> 0 1496 1496 <> "CCD match"  <> 1 0.94 1602 <> <> <> <> <> <> <> <>
  1497 18 -5.535804 13.628394 25.687468 209 E "A" 70 -0.80000 -0.80000 "GLU " " OE2" "    " 8 -1 0 0 FF2E2E  "O1497"  1 1 7 ""  1 ""  <> 0 0 0 1497 1497 1 0 3023 0 <> <> 0 1497 1497 <> "CCD match"  <> 1 0.94 1603 <> <> <> <> <> <> <> <>
  1498 25 -0.137166 15.230062 24.198256 210 K "A" 38 -0.50000 -0.50000 "LYS " " N  " "    " 7 0 0 0 2E2EFF  "N1498"  1 1 7 ""  1 ""  <> 0 0 0 1498 1498 1 0 3030 1 <> <> 0 1498 1498 <> "CCD match"  <> 1 0.93 1604 <> <> <> <> <> <> <> <>
  1499 3 0.973120 14.819879 25.100344 210 K "A" 24 0.14000 0.14000 "LYS " " CA " "    " 6 0 0 0 808080  "C1499"  1 1 -1115 "%RT%RN"  2 ""  99FF00  0 0 0 1499 1499 1 0 3031 1 <> <> 0 1499 1499 <> "CCD match"  <> 1 0.93 1605 <> <> <> <> <> <> <> <>
  1500 2 2.363657 14.825133 24.316296 210 K "A" 24 0.50000 0.50000 "LYS " " C  " "    " 6 0 0 0 808080  "C1500"  1 1 7 ""  1 ""  <> 0 0 0 1500 1500 1 0 3032 0 <> <> 0 1500 1500 <> "CCD match"  <> 1 0.93 1606 <> <> <> <> <> <> <> <>
  1501 3 0.670312 13.384069 25.676646 210 K "A" 24 -0.12000 -0.12000 "LYS " " CB " "    " 6 0 0 0 808080  "C1501"  1 1 7 ""  1 ""  <> 0 0 0 1501 1501 1 0 3033 2 <> <> 0 1501 1501 <> "CCD match"  <> 1 0.93 1607 <> <> <> <> <> <> <> <>
  1502 15 3.268664 15.692284 24.590121 210 K "A" 70 -0.50000 -0.50000 "LYS " " O  " "    " 8 0 0 0 FF2E2E  "O1502"  1 1 7 ""  1 ""  <> 0 0 0 1502 1502 1 0 3034 0 <> <> 0 1502 1502 <> "CCD match"  <> 1 0.93 1608 <> <> <> <> <> <> <> <>
  1503 3 1.480008 13.137932 26.974230 210 K "A" 24 -0.12000 -0.12000 "LYS " " CG " "    " 6 0 0 0 808080  "C1503"  1 1 7 ""  1 ""  <> 0 0 0 1503 1503 1 0 3035 2 <> <> 0 1503 1503 <> "CCD match"  <> 1 0.93 1609 <> <> <> <> <> <> <> <>
  1504 3 1.263011 11.746555 27.642121 210 K "A" 24 -0.12000 -0.12000 "LYS " " CD " "    " 6 0 0 0 808080  "C1504"  1 1 7 ""  1 ""  <> 0 0 0 1504 1504 1 0 3036 2 <> <> 0 1504 1504 <> "CCD match"  <> 1 0.93 1610 <> <> <> <> <> <> <> <>
  1505 3 2.394851 11.420735 28.660677 210 K "A" 24 0.19000 0.19000 "LYS " " CE " "    " 6 0 0 0 808080  "C1505"  1 1 7 ""  1 ""  <> 0 0 0 1505 1505 1 0 3037 2 <> <> 0 1505 1505 <> "CCD match"  <> 1 0.93 1611 <> <> <> <> <> <> <> <>
  1506 32 2.366754 10.118684 29.326840 210 K "A" 38 -0.30000 -0.30000 "LYS " " NZ " "    " 7 1 0 0 2E2EFF  "N1506"  1 1 7 "%UT"  13 ""  <> 0 0 0 1506 1506 1 0 3038 3 <> <> 0 1506 1506 <> "CCD match"  <> 1 0.93 1612 <> <> <> <> <> <> <> <>
  1507 25 2.536888 14.027129 23.259615 211 N "A" 38 -0.50000 -0.50000 "ASN " " N  " "    " 7 0 0 0 2E2EFF  "N1507"  1 1 7 ""  1 ""  <> 0 0 0 1507 1507 1 0 3052 1 <> <> 0 1507 1507 <> "CCD match"  <> 1 0.94 1613 <> <> <> <> <> <> <> <>
  1508 3 3.865131 13.701343 22.723687 211 N "A" 24 0.14000 0.14000 "ASN " " CA " "    " 6 0 0 0 808080  "C1508"  1 1 -1115 "%RT%RN"  2 ""  99FF00  0 0 0 1508 1508 1 0 3053 1 <> <> 0 1508 1508 <> "CCD match"  <> 1 0.94 1614 <> <> <> <> <> <> <> <>
  1509 2 4.461992 14.834751 21.960131 211 N "A" 24 0.50000 0.50000 "ASN " " C  " "    " 6 0 0 0 808080  "C1509"  1 1 7 ""  1 ""  <> 0 0 0 1509 1509 1 0 3054 0 <> <> 0 1509 1509 <> "CCD match"  <> 1 0.94 1615 <> <> <> <> <> <> <> <>
  1510 3 3.849351 12.474418 21.844290 211 N "A" 24 -0.12000 -0.12000 "ASN " " CB " "    " 6 0 0 0 808080  "C1510"  1 1 7 ""  1 ""  <> 0 0 0 1510 1510 1 0 3055 2 <> <> 0 1510 1510 <> "CCD match"  <> 1 0.94 1616 <> <> <> <> <> <> <> <>
  1511 15 5.600277 15.211636 22.168778 211 N "A" 70 -0.50000 -0.50000 "ASN " " O  " "    " 8 0 0 0 FF2E2E  "O1511"  1 1 7 ""  1 ""  <> 0 0 0 1511 1511 1 0 3056 0 <> <> 0 1511 1511 <> "CCD match"  <> 1 0.94 1617 <> <> <> <> <> <> <> <>
  1512 2 3.333300 11.126633 22.454718 211 N "A" 24 0.50000 0.50000 "ASN " " CG " "    " 6 0 0 0 808080  "C1512"  1 1 7 "%UT"  13 ""  <> 0 0 0 1512 1512 1 0 3057 0 <> <> 0 1512 1512 <> "CCD match"  <> 1 0.94 1618 1.07854842995743 "No Flip"  <> <> <> <> <> <>
  1513 25 3.744231 10.033157 21.987248 211 N "A" 38 -0.76000 -0.76000 "ASN " " ND2" "    " 7 0 0 0 2E2EFF  "N1513"  1 1 7 ""  1 ""  <> 0 0 0 1513 1513 1 0 3058 2 <> <> 0 1513 1513 <> "CCD match"  <> 1 0.94 1619 <> <> <> <> <> <> <> <>
  1514 15 2.601219 11.166918 23.416726 211 N "A" 70 -0.50000 -0.50000 "ASN " " OD1" "    " 8 0 0 0 FF2E2E  "O1514"  1 1 7 ""  1 ""  <> 0 0 0 1514 1514 1 0 3059 0 <> <> 0 1514 1514 <> "CCD match"  <> 1 0.94 1620 <> <> <> <> <> <> <> <>
  1515 25 3.648841 15.437024 21.099806 212 F "A" 38 -0.50000 -0.50000 "PHE " " N  " "    " 7 0 0 0 2E2EFF  "N1515"  0 1 7 ""  1 ""  <> 0 0 0 1515 1515 1 0 3066 1 <> <> 0 1515 1515 <> "CCD match"  <> 1 0.93 1621 <> <> <> <> <> <> <> <>
  1516 3 4.144338 16.433507 20.142674 212 F "A" 24 0.14000 0.14000 "PHE " " CA " "    " 6 0 0 0 808080  "C1516"  0 1 -1115 "%RT%RN"  2 ""  99FF00  0 0 0 1516 1516 1 0 3067 1 <> <> 0 1516 1516 <> "CCD match"  <> 1 0.93 1622 <> <> <> <> <> <> <> <>
  1517 2 4.085494 17.805606 20.882344 212 F "A" 24 0.50000 0.50000 "PHE " " C  " "    " 6 0 0 0 808080  "C1517"  0 1 7 ""  1 ""  <> 0 0 0 1517 1517 1 0 3068 0 <> <> 0 1517 1517 <> "CCD match"  <> 1 0.93 1623 <> <> <> <> <> <> <> <>
  1518 3 3.115085 16.368556 18.963534 212 F "A" 24 -0.00500 -0.00500 "PHE " " CB " "    " 6 0 0 0 808080  "C1518"  0 1 7 ""  1 ""  <> 0 0 0 1518 1518 1 0 3069 2 <> <> 0 1518 1518 <> "CCD match"  <> 1 0.93 1624 <> <> <> <> <> <> <> <>
  1519 15 4.372855 18.864669 20.272345 212 F "A" 70 -0.50000 -0.50000 "PHE " " O  " "    " 8 0 0 0 FF2E2E  "O1519"  0 1 7 ""  1 ""  <> 0 0 0 1519 1519 1 0 3070 0 <> <> 0 1519 1519 <> "CCD match"  <> 1 0.93 1625 <> <> <> <> <> <> <> <>
  1520 2 3.020178 15.106523 18.138939 212 F "A" 24 -0.11500 -0.11500 "PHE " " CG " "    " 6 0 0 0 808080  "C1520"  0 1 7 ""  1 ""  <> 0 0 0 1520 1520 1 0 3071 0 <> <> 0 1520 1520 <> "CCD match"  <> 1 0.93 1626 <> <> <> <> <> <> <> <>
  1521 2 4.051476 14.188301 18.005116 212 F "A" 24 -0.11500 -0.11500 "PHE " " CD1" "    " 6 0 0 0 808080  "C1521"  0 1 7 ""  1 ""  <> 0 0 0 1521 1521 1 0 3072 1 <> <> 0 1521 1521 <> "CCD match"  <> 1 0.93 1627 <> <> <> <> <> <> <> <>
  1522 2 1.796921 14.925743 17.373269 212 F "A" 24 -0.11500 -0.11500 "PHE " " CD2" "    " 6 0 0 0 808080  "C1522"  0 1 7 ""  1 ""  <> 0 0 0 1522 1522 1 0 3073 1 <> <> 0 1522 1522 <> "CCD match"  <> 1 0.93 1628 <> <> <> <> <> <> <> <>
  1523 2 3.990489 13.156352 17.127465 212 F "A" 24 -0.11500 -0.11500 "PHE " " CE1" "    " 6 0 0 0 808080  "C1523"  0 1 7 ""  1 ""  <> 0 0 0 1523 1523 1 0 3074 1 <> <> 0 1523 1523 <> "CCD match"  <> 1 0.93 1629 <> <> <> <> <> <> <> <>
  1524 2 1.759344 13.811658 16.515252 212 F "A" 24 -0.11500 -0.11500 "PHE " " CE2" "    " 6 0 0 0 808080  "C1524"  0 1 7 ""  1 ""  <> 0 0 0 1524 1524 1 0 3075 1 <> <> 0 1524 1524 <> "CCD match"  <> 1 0.93 1630 <> <> <> <> <> <> <> <>
  1525 2 2.847625 12.950005 16.341126 212 F "A" 24 -0.11500 -0.11500 "PHE " " CZ " "    " 6 0 0 0 808080  "C1525"  0 1 7 ""  1 ""  <> 0 0 0 1525 1525 1 0 3076 1 <> <> 0 1525 1525 <> "CCD match"  <> 1 0.93 1631 <> <> <> <> <> <> <> <>
  1526 25 3.694945 17.926520 22.164402 213 L "A" 38 -0.50000 -0.50000 "LEU " " N  " "    " 7 0 0 0 2E2EFF  "N1526"  0 1 7 ""  1 ""  <> 0 0 0 1526 1526 1 0 3086 1 <> <> 0 1526 1526 <> "CCD match"  <> 1 0.96 1632 <> <> <> <> <> <> <> <>
  1527 3 3.375336 19.238561 22.891884 213 L "A" 24 0.14000 0.14000 "LEU " " CA " "    " 6 0 0 0 808080  "C1527"  0 1 -1115 "%RT%RN"  2 ""  99FF00  0 0 0 1527 1527 1 0 3087 1 <> <> 0 1527 1527 <> "CCD match"  <> 1 0.96 1633 <> <> <> <> <> <> <> <>
  1528 2 4.452169 20.347688 22.881398 213 L "A" 24 0.50000 0.50000 "LEU " " C  " "    " 6 0 0 0 808080  "C1528"  0 1 7 ""  1 ""  <> 0 0 0 1528 1528 1 0 3088 0 <> <> 0 1528 1528 <> "CCD match"  <> 1 0.96 1634 <> <> <> <> <> <> <> <>
  1529 3 3.066953 18.894385 24.272690 213 L "A" 24 -0.12000 -0.12000 "LEU " " CB " "    " 6 0 0 0 808080  "C1529"  0 1 7 ""  1 ""  <> 0 0 0 1529 1529 1 0 3089 2 <> <> 0 1529 1529 <> "CCD match"  <> 1 0.96 1635 <> <> <> <> <> <> <> <>
  1530 15 5.486381 20.276959 23.520888 213 L "A" 70 -0.50000 -0.50000 "LEU " " O  " "    " 8 0 0 0 FF2E2E  "O1530"  0 1 7 ""  1 ""  <> 0 0 0 1530 1530 1 0 3090 0 <> <> 0 1530 1530 <> "CCD match"  <> 1 0.96 1636 <> <> <> <> <> <> <> <>
  1531 3 2.464925 20.073867 25.124306 213 L "A" 24 -0.06000 -0.06000 "LEU " " CG " "    " 6 0 0 0 808080  "C1531"  0 1 7 ""  1 ""  <> 0 0 0 1531 1531 1 0 3091 1 <> <> 0 1531 1531 <> "CCD match"  <> 1 0.96 1637 <> <> <> <> <> <> <> <>
  1532 3 1.053951 20.641911 24.658617 213 L "A" 24 -0.18000 -0.18000 "LEU " " CD1" "    " 6 0 0 0 808080  "C1532"  0 1 7 ""  1 ""  <> 0 0 0 1532 1532 1 0 3092 3 <> <> 0 1532 1532 <> "CCD match"  <> 1 0.96 1638 <> <> <> <> <> <> <> <>
  1533 3 2.459163 19.738398 26.664938 213 L "A" 24 -0.18000 -0.18000 "LEU " " CD2" "    " 6 0 0 0 808080  "C1533"  0 1 7 ""  1 ""  <> 0 0 0 1533 1533 1 0 3093 3 <> <> 0 1533 1533 <> "CCD match"  <> 1 0.96 1639 <> <> <> <> <> <> <> <>
  1534 25 4.230322 21.404929 22.086190 214 G "A" 38 -0.50000 -0.50000 "GLY " " N  " "    " 7 0 0 0 2E2EFF  "N1534"  0 1 7 ""  1 ""  <> 0 0 0 1534 1534 1 0 3105 1 <> <> 0 1534 1534 <> "CCD match"  <> 1 0.95 1640 <> <> <> <> <> <> <> <>
  1535 3 5.099843 22.575572 21.940363 214 G "A" 24 0.08000 0.08000 "GLY " " CA " "    " 6 0 0 0 808080  "C1535"  0 1 -1115 "%RT%RN"  2 ""  99FF00  0 0 0 1535 1535 1 0 3106 2 <> <> 0 1535 1535 <> "CCD match"  <> 1 0.95 1641 <> <> <> <> <> <> <> <>
  1536 2 6.238763 22.423449 20.973658 214 G "A" 24 0.50000 0.50000 "GLY " " C  " "    " 6 0 0 0 808080  "C1536"  0 1 7 ""  1 ""  <> 0 0 0 1536 1536 1 0 3107 0 <> <> 0 1536 1536 <> "CCD match"  <> 1 0.95 1642 <> <> <> <> <> <> <> <>
  1537 15 7.104760 23.291148 20.775710 214 G "A" 70 -0.50000 -0.50000 "GLY " " O  " "    " 8 0 0 0 FF2E2E  "O1537"  0 1 7 ""  1 ""  <> 0 0 0 1537 1537 1 0 3108 0 <> <> 0 1537 1537 <> "CCD match"  <> 1 0.95 1643 <> <> <> <> <> <> <> <>
  1538 25 6.326022 21.298530 20.222985 215 K "A" 38 -0.50000 -0.50000 "LYS " " N  " "    " 7 0 0 0 2E2EFF  "N1538"  0 1 7 ""  1 ""  <> 0 0 0 1538 1538 1 0 3112 1 <> <> 0 1538 1538 <> "CCD match"  <> 1 0.94 1644 <> <> <> <> <> <> <> <>
  1539 3 7.491177 20.966800 19.395625 215 K "A" 24 0.14000 0.14000 "LYS " " CA " "    " 6 0 0 0 808080  "C1539"  0 1 -1115 "%RT%RN"  2 ""  99FF00  0 0 0 1539 1539 1 0 3113 1 <> <> 0 1539 1539 <> "CCD match"  <> 1 0.94 1645 <> <> <> <> <> <> <> <>
  1540 2 7.143019 21.393416 17.982571 215 K "A" 24 0.50000 0.50000 "LYS " " C  " "    " 6 0 0 0 808080  "C1540"  0 1 7 ""  1 ""  <> 0 0 0 1540 1540 1 0 3114 0 <> <> 0 1540 1540 <> "CCD match"  <> 1 0.94 1646 <> <> <> <> <> <> <> <>
  1541 3 7.765835 19.414739 19.552428 215 K "A" 24 -0.12000 -0.12000 "LYS " " CB " "    " 6 0 0 0 808080  "C1541"  0 1 7 ""  1 ""  <> 0 0 0 1541 1541 1 0 3115 2 <> <> 0 1541 1541 <> "CCD match"  <> 1 0.94 1647 <> <> <> <> <> <> <> <>
  1542 15 6.573461 20.598321 17.178902 215 K "A" 70 -0.50000 -0.50000 "LYS " " O  " "    " 8 0 0 0 FF2E2E  "O1542"  0 1 7 ""  1 ""  <> 0 0 0 1542 1542 1 0 3116 0 <> <> 0 1542 1542 <> "CCD match"  <> 1 0.94 1648 <> <> <> <> <> <> <> <>
  1543 3 8.132650 18.987119 20.967492 215 K "A" 24 -0.12000 -0.12000 "LYS " " CG " "    " 6 0 0 0 808080  "C1543"  0 1 7 ""  1 ""  <> 0 0 0 1543 1543 1 0 3117 2 <> <> 0 1543 1543 <> "CCD match"  <> 1 0.94 1649 <> <> <> <> <> <> <> <>
  1544 3 8.181241 17.478850 21.027380 215 K "A" 24 -0.12000 -0.12000 "LYS " " CD " "    " 6 0 0 0 808080  "C1544"  0 1 7 ""  1 ""  <> 0 0 0 1544 1544 1 0 3118 2 <> <> 0 1544 1544 <> "CCD match"  <> 1 0.94 1650 <> <> <> <> <> <> <> <>
  1545 3 8.643811 17.052253 22.406996 215 K "A" 24 0.19000 0.19000 "LYS " " CE " "    " 6 0 0 0 808080  "C1545"  0 1 7 ""  1 ""  <> 0 0 0 1545 1545 1 0 3119 2 <> <> 0 1545 1545 <> "CCD match"  <> 1 0.94 1651 <> <> <> <> <> <> <> <>
  1546 32 8.471928 15.613971 22.676362 215 K "A" 38 -0.30000 -0.30000 "LYS " " NZ " "    " 7 1 0 0 2E2EFF  "N1546"  0 1 7 "%UT"  13 ""  <> 0 0 0 1546 1546 1 0 3120 3 <> <> 0 1546 1546 <> "CCD match"  <> 1 0.94 1652 <> <> <> <> <> <> <> <>
  1547 25 7.491351 22.652366 17.633389 216 E "A" 38 -0.50000 -0.50000 "GLU " " N  " "    " 7 0 0 0 2E2EFF  "N1547"  0 1 7 ""  1 ""  <> 0 0 0 1547 1547 1 0 3134 1 <> <> 0 1547 1547 <> "CCD match"  <> 1 0.91 1653 <> <> <> <> <> <> <> <>
  1548 3 7.193583 23.372689 16.381796 216 E "A" 24 0.14000 0.14000 "GLU " " CA " "    " 6 0 0 0 808080  "C1548"  0 1 -1116 "%RT%RN"  2 ""  66FF00  0 0 0 1548 1548 1 0 3135 1 <> <> 0 1548 1548 <> "CCD match"  <> 1 0.91 1654 <> <> <> <> <> <> <> <>
  1549 2 8.065452 22.946303 15.150771 216 E "A" 24 0.50000 0.50000 "GLU " " C  " "    " 6 0 0 0 808080  "C1549"  0 1 7 ""  1 ""  <> 0 0 0 1549 1549 1 0 3136 0 <> <> 0 1549 1549 <> "CCD match"  <> 1 0.91 1655 <> <> <> <> <> <> <> <>
  1550 3 7.221185 24.908891 16.466048 216 E "A" 24 -0.12000 -0.12000 "GLU " " CB " "    " 6 0 0 0 808080  "C1550"  0 1 7 ""  1 ""  <> 0 0 0 1550 1550 1 0 3137 2 <> <> 0 1550 1550 <> "CCD match"  <> 1 0.91 1656 <> <> <> <> <> <> <> <>
  1551 15 7.550504 22.801677 14.032173 216 E "A" 70 -0.50000 -0.50000 "GLU " " O  " "    " 8 0 0 0 FF2E2E  "O1551"  0 1 7 ""  1 ""  <> 0 0 0 1551 1551 1 0 3138 0 <> <> 0 1551 1551 <> "CCD match"  <> 1 0.91 1657 <> <> <> <> <> <> <> <>
  1552 3 6.088940 25.623402 17.154032 216 E "A" 24 -0.22000 -0.22000 "GLU " " CG " "    " 6 0 0 0 808080  "C1552"  0 1 7 ""  1 ""  <> 0 0 0 1552 1552 1 0 3139 2 <> <> 0 1552 1552 <> "CCD match"  <> 1 0.91 1658 <> <> <> <> <> <> <> <>
  1553 2 6.372285 27.096814 17.458046 216 E "A" 24 0.70000 0.70000 "GLU " " CD " "    " 6 0 0 0 808080  "C1553"  0 1 7 "%UT"  13 ""  <> 0 0 0 1553 1553 1 0 3140 0 <> <> 0 1553 1553 <> "CCD match"  <> 1 0.91 1659 10 <> <> <> <> <> <> <>
  1554 15 7.051686 27.283742 18.445624 216 E "A" 70 -0.80000 -0.80000 "GLU " " OE1" "    " 8 0 0 0 FF2E2E  "O1554"  0 1 7 ""  1 ""  <> 0 0 0 1554 1554 1 0 3141 0 <> <> 0 1554 1554 <> "CCD match"  <> 1 0.91 1660 <> <> <> <> <> <> <> <>
  1555 18 5.960336 27.948382 16.664435 216 E "A" 70 -0.80000 -0.80000 "GLU " " OE2" "    " 8 -1 0 0 FF2E2E  "O1555"  0 1 7 ""  1 ""  <> 0 0 0 1555 1555 1 0 3142 0 <> <> 0 1555 1555 <> "CCD match"  <> 1 0.91 1661 <> <> <> <> <> <> <> <>
  1556 25 9.288629 22.559747 15.467501 217 K "A" 38 -0.50000 -0.50000 "LYS " " N  " "    " 7 0 0 0 2E2EFF  "N1556"  0 1 7 ""  1 ""  <> 0 0 0 1556 1556 1 0 3149 1 <> <> 0 1556 1556 <> "CCD match"  <> 1 0.89 1662 <> <> <> <> <> <> <> <>
  1557 3 10.160994 21.656474 14.717401 217 K "A" 24 0.14000 0.14000 "LYS " " CA " "    " 6 0 0 0 808080  "C1557"  0 1 -1116 "%RT%RN"  2 ""  66FF00  0 0 0 1557 1557 1 0 3150 1 <> <> 0 1557 1557 <> "CCD match"  <> 1 0.89 1663 <> <> <> <> <> <> <> <>
  1558 2 9.777534 20.265105 15.175188 217 K "A" 24 0.50000 0.50000 "LYS " " C  " "    " 6 0 0 0 808080  "C1558"  0 1 7 ""  1 ""  <> 0 0 0 1558 1558 1 0 3151 0 <> <> 0 1558 1558 <> "CCD match"  <> 1 0.89 1664 <> <> <> <> <> <> <> <>
  1559 3 11.668354 22.034388 15.017741 217 K "A" 24 -0.12000 -0.12000 "LYS " " CB " "    " 6 0 0 0 808080  "C1559"  0 1 7 ""  1 ""  <> 0 0 0 1559 1559 1 0 3152 2 <> <> 0 1559 1559 <> "CCD match"  <> 1 0.89 1665 <> <> <> <> <> <> <> <>
  1560 15 10.298460 19.834649 16.205374 217 K "A" 70 -0.50000 -0.50000 "LYS " " O  " "    " 8 0 0 0 FF2E2E  "O1560"  0 1 7 ""  1 ""  <> 0 0 0 1560 1560 1 0 3153 0 <> <> 0 1560 1560 <> "CCD match"  <> 1 0.89 1666 <> <> <> <> <> <> <> <>
  1561 3 12.033938 23.405951 14.524476 217 K "A" 24 -0.12000 -0.12000 "LYS " " CG " "    " 6 0 0 0 808080  "C1561"  0 1 7 ""  1 ""  <> 0 0 0 1561 1561 1 0 3154 2 <> <> 0 1561 1561 <> "CCD match"  <> 1 0.89 1667 <> <> <> <> <> <> <> <>
  1562 3 13.443914 23.751811 15.040616 217 K "A" 24 -0.12000 -0.12000 "LYS " " CD " "    " 6 0 0 0 808080  "C1562"  0 1 7 ""  1 ""  <> 0 0 0 1562 1562 1 0 3155 2 <> <> 0 1562 1562 <> "CCD match"  <> 1 0.89 1668 <> <> <> <> <> <> <> <>
  1563 3 13.959070 25.024871 14.382272 217 K "A" 24 0.19000 0.19000 "LYS " " CE " "    " 6 0 0 0 808080  "C1563"  0 1 7 ""  1 ""  <> 0 0 0 1563 1563 1 0 3156 2 <> <> 0 1563 1563 <> "CCD match"  <> 1 0.89 1669 <> <> <> <> <> <> <> <>
  1564 32 15.409279 25.252070 14.527654 217 K "A" 38 -0.30000 -0.30000 "LYS " " NZ " "    " 7 1 0 0 2E2EFF  "N1564"  0 1 7 "%UT"  13 ""  <> 0 0 0 1564 1564 1 0 3157 3 <> <> 0 1564 1564 <> "CCD match"  <> 1 0.89 1670 <> <> <> <> <> <> <> <>
  1565 25 8.774689 19.635733 14.432216 218 L "A" 38 -0.50000 -0.50000 "LEU " " N  " "    " 7 0 0 0 2E2EFF  "N1565"  0 1 7 ""  1 ""  <> 0 0 0 1565 1565 1 0 3171 1 <> <> 0 1565 1565 <> "CCD match"  <> 1 0.87 1671 <> <> <> <> <> <> <> <>
  1566 3 8.211936 18.307065 14.623611 218 L "A" 24 0.14000 0.14000 "LEU " " CA " "    " 6 0 0 0 808080  "C1566"  0 1 -1116 "%RT%RN"  2 ""  66FF00  0 0 0 1566 1566 1 0 3172 1 <> <> 0 1566 1566 <> "CCD match"  <> 1 0.87 1672 <> <> <> <> <> <> <> <>
  1567 2 9.323943 17.354827 14.911913 218 L "A" 24 0.50000 0.50000 "LEU " " C  " "    " 6 0 0 0 808080  "C1567"  0 1 7 ""  1 ""  <> 0 0 0 1567 1567 1 0 3173 0 <> <> 0 1567 1567 <> "CCD match"  <> 1 0.87 1673 <> <> <> <> <> <> <> <>
  1568 3 7.450649 17.833400 13.336666 218 L "A" 24 -0.12000 -0.12000 "LEU " " CB " "    " 6 0 0 0 808080  "C1568"  0 1 7 ""  1 ""  <> 0 0 0 1568 1568 1 0 3174 2 <> <> 0 1568 1568 <> "CCD match"  <> 1 0.87 1674 <> <> <> <> <> <> <> <>
  1569 15 10.428592 17.320842 14.215751 218 L "A" 70 -0.50000 -0.50000 "LEU " " O  " "    " 8 0 0 0 FF2E2E  "O1569"  0 1 7 ""  1 ""  <> 0 0 0 1569 1569 1 0 3175 0 <> <> 0 1569 1569 <> "CCD match"  <> 1 0.87 1675 <> <> <> <> <> <> <> <>
  1570 3 6.776991 16.496472 13.262338 218 L "A" 24 -0.06000 -0.06000 "LEU " " CG " "    " 6 0 0 0 808080  "C1570"  0 1 7 ""  1 ""  <> 0 0 0 1570 1570 1 0 3176 1 <> <> 0 1570 1570 <> "CCD match"  <> 1 0.87 1676 <> <> <> <> <> <> <> <>
  1571 3 5.971678 16.153155 14.462395 218 L "A" 24 -0.18000 -0.18000 "LEU " " CD1" "    " 6 0 0 0 808080  "C1571"  0 1 7 ""  1 ""  <> 0 0 0 1571 1571 1 0 3177 3 <> <> 0 1571 1571 <> "CCD match"  <> 1 0.87 1677 <> <> <> <> <> <> <> <>
  1572 3 5.986218 16.408517 11.985064 218 L "A" 24 -0.18000 -0.18000 "LEU " " CD2" "    " 6 0 0 0 808080  "C1572"  0 1 7 ""  1 ""  <> 0 0 0 1572 1572 1 0 3178 3 <> <> 0 1572 1572 <> "CCD match"  <> 1 0.87 1678 <> <> <> <> <> <> <> <>
  1573 25 9.118343 16.426431 15.878894 219 T "A" 38 -0.50000 -0.50000 "THR " " N  " "    " 7 0 0 0 2E2EFF  "N1573"  0 1 7 ""  1 ""  <> 0 0 0 1573 1573 1 0 3190 1 <> <> 0 1573 1573 <> "CCD match"  <> 1 0.83 1679 <> <> <> <> <> <> <> <>
  1574 3 9.930903 15.261393 16.176232 219 T "A" 24 0.14000 0.14000 "THR " " CA " "    " 6 0 0 0 808080  "C1574"  0 1 -1116 "%RT%RN"  2 ""  66FF00  0 0 0 1574 1574 1 0 3191 1 <> <> 0 1574 1574 <> "CCD match"  <> 1 0.83 1680 <> <> <> <> <> <> <> <>
  1575 2 9.730752 14.179974 15.081274 219 T "A" 24 0.50000 0.50000 "THR " " C  " "    " 6 0 0 0 808080  "C1575"  0 1 7 ""  1 ""  <> 0 0 0 1575 1575 1 0 3192 0 <> <> 0 1575 1575 <> "CCD match"  <> 1 0.83 1681 <> <> <> <> <> <> <> <>
  1576 3 9.535871 14.679978 17.621050 219 T "A" 24 0.20500 0.20500 "THR " " CB " "    " 6 0 0 0 808080  "C1576"  0 1 7 ""  1 ""  <> 0 0 0 1576 1576 1 0 3193 1 <> <> 0 1576 1576 <> "CCD match"  <> 1 0.83 1682 <> <> <> <> <> <> <> <>
  1577 15 8.612065 13.775508 14.748925 219 T "A" 70 -0.50000 -0.50000 "THR " " O  " "    " 8 0 0 0 FF2E2E  "O1577"  0 1 7 ""  1 ""  <> 0 0 0 1577 1577 1 0 3194 0 <> <> 0 1577 1577 <> "CCD match"  <> 1 0.83 1683 <> <> <> <> <> <> <> <>
  1578 3 8.090227 14.299079 17.929018 219 T "A" 24 -0.18000 -0.18000 "THR " " CG2" "    " 6 0 0 0 808080  "C1578"  0 1 7 ""  1 ""  <> 0 0 0 1578 1578 1 0 3195 3 <> <> 0 1578 1578 <> "CCD match"  <> 1 0.83 1684 <> <> <> <> <> <> <> <>
  1579 16 10.354005 13.574061 17.945857 219 T "A" 70 -0.68300 -0.68300 "THR " " OG1" "    " 8 0 0 0 FF2E2E  "O1579"  0 1 7 "%UT"  13 ""  <> 0 0 0 1579 1579 1 0 3196 1 <> <> 0 1579 1579 <> "CCD match"  <> 1 0.83 1685 <> <> <> <> <> <> <> <>
  1580 25 10.827553 13.793624 14.490256 220 N "A" 38 -0.50000 -0.50000 "ASN " " N  " "    " 7 0 0 0 2E2EFF  "N1580"  0 1 7 ""  1 ""  <> 0 0 0 1580 1580 1 0 3204 1 <> <> 0 1580 1580 <> "CCD match"  <> 1 0.79 1686 <> <> <> <> <> <> <> <>
  1581 3 11.134669 12.736933 13.479054 220 N "A" 24 0.14000 0.14000 "ASN " " CA " "    " 6 0 0 0 808080  "C1581"  0 1 -1116 "%RT%RN"  2 ""  66FF00  0 0 0 1581 1581 1 0 3205 1 <> <> 0 1581 1581 <> "CCD match"  <> 1 0.79 1687 <> <> <> <> <> <> <> <>
  1582 2 11.403725 11.343486 14.066031 220 N "A" 24 0.50000 0.50000 "ASN " " C  " "    " 6 0 0 0 808080  "C1582"  0 1 7 ""  1 ""  <> 0 0 0 1582 1582 1 0 3206 0 <> <> 0 1582 1582 <> "CCD match"  <> 1 0.79 1688 <> <> <> <> <> <> <> <>
  1583 3 12.284549 13.263487 12.633904 220 N "A" 24 -0.12000 -0.12000 "ASN " " CB " "    " 6 0 0 0 808080  "C1583"  0 1 7 ""  1 ""  <> 0 0 0 1583 1583 1 0 3207 2 <> <> 0 1583 1583 <> "CCD match"  <> 1 0.79 1689 <> <> <> <> <> <> <> <>
  1584 15 11.640625 10.523994 13.191617 220 N "A" 70 -0.50000 -0.50000 "ASN " " O  " "    " 8 0 0 0 FF2E2E  "O1584"  0 1 7 ""  1 ""  <> 0 0 0 1584 1584 1 0 3208 0 <> <> 0 1584 1584 <> "CCD match"  <> 1 0.79 1690 <> <> <> <> <> <> <> <>
  1585 2 12.021603 14.521430 11.818647 220 N "A" 24 0.50000 0.50000 "ASN " " CG " "    " 6 0 0 0 808080  "C1585"  0 1 7 "%UT"  13 "Flip"  <> 0 0 0 1585 1585 1 0 3209 0 <> <> 0 1585 1585 <> "CCD match"  <> 1 0.79 1691 0.114136716769018 "Flip"  <> <> <> <> <> <>
  1586 25 10.734212 14.876219 11.683869 220 N "A" 38 -0.76000 -0.76000 "ASN " " ND2" "    " 7 0 0 0 2E2EFF  "N1586"  0 1 7 ""  1 ""  <> 0 0 0 1586 1586 1 0 3210 2 <> <> 0 1586 1586 <> "CCD match"  <> 1 0.79 1692 <> <> <> <> <> <> <> <>
  1587 15 12.908890 15.202361 11.412891 220 N "A" 70 -0.50000 -0.50000 "ASN " " OD1" "    " 8 0 0 0 FF2E2E  "O1587"  0 1 7 ""  1 ""  <> 0 0 0 1587 1587 1 0 3211 0 <> <> 0 1587 1587 <> "CCD match"  <> 1 0.79 1693 <> <> <> <> <> <> <> <>
  1588 25 11.708489 11.242281 15.339822 221 E "A" 38 -0.50000 -0.50000 "GLU " " N  " "    " 7 0 0 0 2E2EFF  "N1588"  0 1 7 ""  1 ""  <> 0 0 0 1588 1588 1 0 3218 1 <> <> 0 1588 1588 <> "CCD match"  <> 1 0.88 1694 <> <> <> <> <> <> <> <>
  1589 3 12.197288 10.005731 16.007021 221 E "A" 24 0.14000 0.14000 "GLU " " CA " "    " 6 0 0 0 808080  "C1589"  0 1 -1116 "%RT%RN"  2 ""  66FF00  0 0 0 1589 1589 1 0 3219 1 <> <> 0 1589 1589 <> "CCD match"  <> 1 0.88 1695 <> <> <> <> <> <> <> <>
  1590 2 10.989693 9.165794 16.550057 221 E "A" 24 0.50000 0.50000 "GLU " " C  " "    " 6 0 0 0 808080  "C1590"  0 1 7 ""  1 ""  <> 0 0 0 1590 1590 1 0 3220 0 <> <> 0 1590 1590 <> "CCD match"  <> 1 0.88 1696 <> <> <> <> <> <> <> <>
  1591 3 12.985052 10.623686 17.232247 221 E "A" 24 -0.12000 -0.12000 "GLU " " CB " "    " 6 0 0 0 808080  "C1591"  0 1 7 ""  1 ""  <> 0 0 0 1591 1591 1 0 3221 2 <> <> 0 1591 1591 <> "CCD match"  <> 1 0.88 1697 <> <> <> <> <> <> <> <>
  1592 15 10.196896 9.644661 17.395464 221 E "A" 70 -0.50000 -0.50000 "GLU " " O  " "    " 8 0 0 0 FF2E2E  "O1592"  0 1 7 ""  1 ""  <> 0 0 0 1592 1592 1 0 3222 0 <> <> 0 1592 1592 <> "CCD match"  <> 1 0.88 1698 <> <> <> <> <> <> <> <>
  1593 3 14.405393 11.060246 16.795905 221 E "A" 24 -0.22000 -0.22000 "GLU " " CG " "    " 6 0 0 0 808080  "C1593"  0 1 7 ""  1 ""  <> 0 0 0 1593 1593 1 0 3223 2 <> <> 0 1593 1593 <> "CCD match"  <> 1 0.88 1699 <> <> <> <> <> <> <> <>
  1594 2 15.409338 9.927829 16.733973 221 E "A" 24 0.70000 0.70000 "GLU " " CD " "    " 6 0 0 0 808080  "C1594"  0 1 7 "%UT"  13 ""  <> 0 0 0 1594 1594 1 0 3224 0 <> <> 0 1594 1594 <> "CCD match"  <> 1 0.88 1700 10 <> <> <> <> <> <> <>
  1595 15 16.620251 10.205796 16.568095 221 E "A" 70 -0.80000 -0.80000 "GLU " " OE1" "    " 8 0 0 0 FF2E2E  "O1595"  0 1 7 ""  1 ""  <> 0 0 0 1595 1595 1 0 3225 0 <> <> 0 1595 1595 <> "CCD match"  <> 1 0.88 1701 <> <> <> <> <> <> <> <>
  1596 18 15.045199 8.736117 16.778029 221 E "A" 70 -0.80000 -0.80000 "GLU " " OE2" "    " 8 -1 0 0 FF2E2E  "O1596"  0 1 7 ""  1 ""  <> 0 0 0 1596 1596 1 0 3226 0 <> <> 0 1596 1596 <> "CCD match"  <> 1 0.88 1702 <> <> <> <> <> <> <> <>
  1597 25 10.879218 7.879463 16.033976 222 I "A" 38 -0.50000 -0.50000 "ILE " " N  " "    " 7 0 0 0 2E2EFF  "N1597"  0 1 7 ""  1 ""  <> 0 0 0 1597 1597 1 0 3233 1 <> <> 0 1597 1597 <> "CCD match"  <> 1 0.89 1703 <> <> <> <> <> <> <> <>
  1598 3 9.884794 6.839060 16.187371 222 I "A" 24 0.14000 0.14000 "ILE " " CA " "    " 6 0 0 0 808080  "C1598"  0 1 -1116 "%RT%RN"  2 ""  66FF00  0 0 0 1598 1598 1 0 3234 1 <> <> 0 1598 1598 <> "CCD match"  <> 1 0.89 1704 <> <> <> <> <> <> <> <>
  1599 2 9.438694 6.559958 17.659281 222 I "A" 24 0.50000 0.50000 "ILE " " C  " "    " 6 0 0 0 808080  "C1599"  0 1 7 ""  1 ""  <> 0 0 0 1599 1599 1 0 3235 0 <> <> 0 1599 1599 <> "CCD match"  <> 1 0.89 1705 <> <> <> <> <> <> <> <>
  1600 3 10.328931 5.582941 15.352013 222 I "A" 24 -0.06000 -0.06000 "ILE " " CB " "    " 6 0 0 0 808080  "C1600"  0 1 7 ""  1 ""  <> 0 0 0 1600 1600 1 0 3236 1 <> <> 0 1600 1600 <> "CCD match"  <> 1 0.89 1706 <> <> <> <> <> <> <> <>
  1601 15 8.383187 5.945600 17.777298 222 I "A" 70 -0.50000 -0.50000 "ILE " " O  " "    " 8 0 0 0 FF2E2E  "O1601"  0 1 7 ""  1 ""  <> 0 0 0 1601 1601 1 0 3237 0 <> <> 0 1601 1601 <> "CCD match"  <> 1 0.89 1707 <> <> <> <> <> <> <> <>
  1602 3 10.406319 5.998344 13.862632 222 I "A" 24 -0.12000 -0.12000 "ILE " " CG1" "    " 6 0 0 0 808080  "C1602"  0 1 7 ""  1 ""  <> 0 0 0 1602 1602 1 0 3238 2 <> <> 0 1602 1602 <> "CCD match"  <> 1 0.89 1708 <> <> <> <> <> <> <> <>
  1603 3 9.500649 4.298731 15.539784 222 I "A" 24 -0.18000 -0.18000 "ILE " " CG2" "    " 6 0 0 0 808080  "C1603"  0 1 7 ""  1 ""  <> 0 0 0 1603 1603 1 0 3239 3 <> <> 0 1603 1603 <> "CCD match"  <> 1 0.89 1709 <> <> <> <> <> <> <> <>
  1604 3 11.573269 5.363616 13.104152 222 I "A" 24 -0.18000 -0.18000 "ILE " " CD1" "    " 6 0 0 0 808080  "C1604"  0 1 7 ""  1 ""  <> 0 0 0 1604 1604 1 0 3240 3 <> <> 0 1604 1604 <> "CCD match"  <> 1 0.89 1710 <> <> <> <> <> <> <> <>
  1605 25 10.308131 6.816171 18.645791 223 S "A" 38 -0.50000 -0.50000 "SER " " N  " "    " 7 0 0 0 2E2EFF  "N1605"  0 1 7 ""  1 ""  <> 0 0 0 1605 1605 1 0 3252 1 <> <> 0 1605 1605 <> "CCD match"  <> 1 0.91 1711 <> <> <> <> <> <> <> <>
  1606 3 10.011412 6.596321 20.112149 223 S "A" 24 0.14000 0.14000 "SER " " CA " "    " 6 0 0 0 808080  "C1606"  0 1 -1116 "%RT%RN"  2 ""  66FF00  0 0 0 1606 1606 1 0 3253 1 <> <> 0 1606 1606 <> "CCD match"  <> 1 0.91 1712 <> <> <> <> <> <> <> <>
  1607 2 8.876697 7.503117 20.617434 223 S "A" 24 0.50000 0.50000 "SER " " C  " "    " 6 0 0 0 808080  "C1607"  0 1 7 ""  1 ""  <> 0 0 0 1607 1607 1 0 3254 0 <> <> 0 1607 1607 <> "CCD match"  <> 1 0.91 1713 <> <> <> <> <> <> <> <>
  1608 3 11.360135 6.856836 20.843802 223 S "A" 24 0.14500 0.14500 "SER " " CB " "    " 6 0 0 0 808080  "C1608"  0 1 7 ""  1 ""  <> 0 0 0 1608 1608 1 0 3255 2 <> <> 0 1608 1608 <> "CCD match"  <> 1 0.91 1714 <> <> <> <> <> <> <> <>
  1609 15 7.989617 6.975968 21.308901 223 S "A" 70 -0.50000 -0.50000 "SER " " O  " "    " 8 0 0 0 FF2E2E  "O1609"  0 1 7 ""  1 ""  <> 0 0 0 1609 1609 1 0 3256 0 <> <> 0 1609 1609 <> "CCD match"  <> 1 0.91 1715 <> <> <> <> <> <> <> <>
  1610 16 11.908767 8.066066 20.384903 223 S "A" 70 -0.68300 -0.68300 "SER " " OG " "    " 8 0 0 0 FF2E2E  "O1610"  0 1 7 "%UT"  13 ""  <> 0 0 0 1610 1610 1 0 3257 1 <> <> 0 1610 1610 <> "CCD match"  <> 1 0.91 1716 <> <> <> <> <> <> <> <>
  1611 25 8.882730 8.747515 20.084040 224 E "A" 38 -0.50000 -0.50000 "GLU " " N  " "    " 7 0 0 0 2E2EFF  "N1611"  0 1 7 ""  1 ""  <> 0 0 0 1611 1611 1 0 3263 1 <> <> 0 1611 1611 <> "CCD match"  <> 1 0.92 1717 <> <> <> <> <> <> <> <>
  1612 3 7.940087 9.869687 20.370600 224 E "A" 24 0.14000 0.14000 "GLU " " CA " "    " 6 0 0 0 808080  "C1612"  0 1 -1116 "%RT%RN"  2 ""  66FF00  0 0 0 1612 1612 1 0 3264 1 <> <> 0 1612 1612 <> "CCD match"  <> 1 0.92 1718 <> <> <> <> <> <> <> <>
  1613 2 6.582726 9.717289 19.625691 224 E "A" 24 0.50000 0.50000 "GLU " " C  " "    " 6 0 0 0 808080  "C1613"  0 1 7 ""  1 ""  <> 0 0 0 1613 1613 1 0 3265 0 <> <> 0 1613 1613 <> "CCD match"  <> 1 0.92 1719 <> <> <> <> <> <> <> <>
  1614 3 8.529188 11.169499 20.283211 224 E "A" 24 -0.12000 -0.12000 "GLU " " CB " "    " 6 0 0 0 808080  "C1614"  0 1 7 ""  1 ""  <> 0 0 0 1614 1614 1 0 3266 2 <> <> 0 1614 1614 <> "CCD match"  <> 1 0.92 1720 <> <> <> <> <> <> <> <>
  1615 15 5.598993 10.457251 19.846514 224 E "A" 70 -0.50000 -0.50000 "GLU " " O  " "    " 8 0 0 0 FF2E2E  "O1615"  0 1 7 ""  1 ""  <> 0 0 0 1615 1615 1 0 3267 0 <> <> 0 1615 1615 <> "CCD match"  <> 1 0.92 1721 <> <> <> <> <> <> <> <>
  1616 3 9.724598 11.316007 21.325129 224 E "A" 24 -0.22000 -0.22000 "GLU " " CG " "    " 6 0 0 0 808080  "C1616"  0 1 7 ""  1 ""  <> 0 0 0 1616 1616 1 0 3268 2 <> <> 0 1616 1616 <> "CCD match"  <> 1 0.92 1722 <> <> <> <> <> <> <> <>
  1617 2 10.310470 12.666426 21.541859 224 E "A" 24 0.70000 0.70000 "GLU " " CD " "    " 6 0 0 0 808080  "C1617"  0 1 7 "%UT"  13 ""  <> 0 0 0 1617 1617 1 0 3269 0 <> <> 0 1617 1617 <> "CCD match"  <> 1 0.92 1723 9.95420447127868 <> <> <> <> <> <> <>
  1618 15 11.099167 12.846922 22.513743 224 E "A" 70 -0.80000 -0.80000 "GLU " " OE1" "    " 8 0 0 0 FF2E2E  "O1618"  0 1 7 ""  1 ""  <> 0 0 0 1618 1618 1 0 3270 0 <> <> 0 1618 1618 <> "CCD match"  <> 1 0.92 1724 <> <> <> <> <> <> <> <>
  1619 18 9.941111 13.704835 20.930022 224 E "A" 70 -0.80000 -0.80000 "GLU " " OE2" "    " 8 -1 0 0 FF2E2E  "O1619"  0 1 7 ""  1 ""  <> 0 0 0 1619 1619 1 0 3271 0 <> <> 0 1619 1619 <> "CCD match"  <> 1 0.92 1725 <> <> <> <> <> <> <> <>
  1620 25 6.578166 8.976144 18.520758 225 T "A" 38 -0.50000 -0.50000 "THR " " N  " "    " 7 0 0 0 2E2EFF  "N1620"  0 1 7 ""  1 ""  <> 0 0 0 1620 1620 1 0 3278 1 <> <> 0 1620 1620 <> "CCD match"  <> 1 0.92 1726 <> <> <> <> <> <> <> <>
  1621 3 5.472648 8.957749 17.605973 225 T "A" 24 0.14000 0.14000 "THR " " CA " "    " 6 0 0 0 808080  "C1621"  0 1 -1116 "%RT%RN"  2 ""  66FF00  0 0 0 1621 1621 1 0 3279 1 <> <> 0 1621 1621 <> "CCD match"  <> 1 0.92 1727 <> <> <> <> <> <> <> <>
  1622 2 4.310738 8.106441 18.122063 225 T "A" 24 0.50000 0.50000 "THR " " C  " "    " 6 0 0 0 808080  "C1622"  0 1 7 ""  1 ""  <> 0 0 0 1622 1622 1 0 3280 0 <> <> 0 1622 1622 <> "CCD match"  <> 1 0.92 1728 <> <> <> <> <> <> <> <>
  1623 3 5.903986 8.566257 16.203309 225 T "A" 24 0.20500 0.20500 "THR " " CB " "    " 6 0 0 0 808080  "C1623"  0 1 7 ""  1 ""  <> 0 0 0 1623 1623 1 0 3281 1 <> <> 0 1623 1623 <> "CCD match"  <> 1 0.92 1729 <> <> <> <> <> <> <> <>
  1624 15 4.526699 7.334413 19.118136 225 T "A" 70 -0.50000 -0.50000 "THR " " O  " "    " 8 0 0 0 FF2E2E  "O1624"  0 1 7 ""  1 ""  <> 0 0 0 1624 1624 1 0 3282 0 <> <> 0 1624 1624 <> "CCD match"  <> 1 0.92 1730 <> <> <> <> <> <> <> <>
  1625 3 7.004641 9.444055 15.606122 225 T "A" 24 -0.18000 -0.18000 "THR " " CG2" "    " 6 0 0 0 808080  "C1625"  0 1 7 ""  1 ""  <> 0 0 0 1625 1625 1 0 3283 3 <> <> 0 1625 1625 <> "CCD match"  <> 1 0.92 1731 <> <> <> <> <> <> <> <>
  1626 16 6.310421 7.211679 16.232998 225 T "A" 70 -0.68300 -0.68300 "THR " " OG1" "    " 8 0 0 0 FF2E2E  "O1626"  0 1 7 "%UT"  13 ""  <> 0 0 0 1626 1626 1 0 3284 1 <> <> 0 1626 1626 <> "CCD match"  <> 1 0.92 1732 <> <> <> <> <> <> <> <>
  1627 25 3.120937 8.155151 17.550324 226 P "A" 38 -0.14000 -0.14000 "PRO " " N  " "    " 7 0 0 0 2E2EFF  "N1627"  0 1 7 ""  1 ""  <> 0 0 0 1627 1627 1 0 3292 0 <> <> 0 1627 1627 <> "CCD match"  <> 1 0.95 1733 <> <> <> <> <> <> <> <>
  1628 3 1.992200 7.301764 17.946387 226 P "A" 24 0.01000 0.01000 "PRO " " CA " "    " 6 0 0 0 808080  "C1628"  0 1 -1116 "%RT%RN"  2 ""  66FF00  0 0 0 1628 1628 1 0 3293 1 <> <> 0 1628 1628 <> "CCD match"  <> 1 0.95 1734 <> <> <> <> <> <> <> <>
  1629 2 2.206466 5.812361 17.933032 226 P "A" 24 0.50000 0.50000 "PRO " " C  " "    " 6 0 0 0 808080  "C1629"  0 1 7 ""  1 ""  <> 0 0 0 1629 1629 1 0 3294 0 <> <> 0 1629 1629 <> "CCD match"  <> 1 0.95 1735 <> <> <> <> <> <> <> <>
  1630 3 0.797084 7.693885 17.005877 226 P "A" 24 -0.12000 -0.12000 "PRO " " CB " "    " 6 0 0 0 808080  "C1630"  0 1 7 ""  1 ""  <> 0 0 0 1630 1630 1 0 3295 2 <> <> 0 1630 1630 <> "CCD match"  <> 1 0.95 1736 <> <> <> <> <> <> <> <>
  1631 15 1.550859 5.129139 18.689829 226 P "A" 70 -0.50000 -0.50000 "PRO " " O  " "    " 8 0 0 0 FF2E2E  "O1631"  0 1 7 ""  1 ""  <> 0 0 0 1631 1631 1 0 3296 0 <> <> 0 1631 1631 <> "CCD match"  <> 1 0.95 1737 <> <> <> <> <> <> <> <>
  1632 3 1.093703 9.161129 16.691979 226 P "A" 24 -0.12000 -0.12000 "PRO " " CG " "    " 6 0 0 0 808080  "C1632"  0 1 7 ""  1 ""  <> 0 0 0 1632 1632 1 0 3297 2 <> <> 0 1632 1632 <> "CCD match"  <> 1 0.95 1738 <> <> <> <> <> <> <> <>
  1633 3 2.590457 9.306859 16.737378 226 P "A" 24 -0.05000 -0.05000 "PRO " " CD " "    " 6 0 0 0 808080  "C1633"  0 1 7 ""  1 ""  <> 0 0 0 1633 1633 1 0 3298 2 <> <> 0 1633 1633 <> "CCD match"  <> 1 0.95 1739 <> <> <> <> <> <> <> <>
  1634 25 3.095720 5.315336 17.115418 227 F "A" 38 -0.50000 -0.50000 "PHE " " N  " "    " 7 0 0 0 2E2EFF  "N1634"  0 1 7 ""  1 ""  <> 0 0 0 1634 1634 1 0 3306 1 <> <> 0 1634 1634 <> "CCD match"  <> 1 0.94 1740 <> <> <> <> <> <> <> <>
  1635 3 3.558698 3.973005 17.054745 227 F "A" 24 0.14000 0.14000 "PHE " " CA " "    " 6 0 0 0 808080  "C1635"  0 1 -1116 "%RT%RN"  2 ""  66FF00  0 0 0 1635 1635 1 0 3307 1 <> <> 0 1635 1635 <> "CCD match"  <> 1 0.94 1741 <> <> <> <> <> <> <> <>
  1636 2 4.570476 3.604599 18.094801 227 F "A" 24 0.50000 0.50000 "PHE " " C  " "    " 6 0 0 0 808080  "C1636"  0 1 7 ""  1 ""  <> 0 0 0 1636 1636 1 0 3308 0 <> <> 0 1636 1636 <> "CCD match"  <> 1 0.94 1742 <> <> <> <> <> <> <> <>
  1637 3 4.119154 3.715992 15.612340 227 F "A" 24 -0.00500 -0.00500 "PHE " " CB " "    " 6 0 0 0 808080  "C1637"  0 1 7 ""  1 ""  <> 0 0 0 1637 1637 1 0 3309 2 <> <> 0 1637 1637 <> "CCD match"  <> 1 0.94 1743 <> <> <> <> <> <> <> <>
  1638 15 4.365937 2.564635 18.736365 227 F "A" 70 -0.50000 -0.50000 "PHE " " O  " "    " 8 0 0 0 FF2E2E  "O1638"  0 1 7 ""  1 ""  <> 0 0 0 1638 1638 1 0 3310 0 <> <> 0 1638 1638 <> "CCD match"  <> 1 0.94 1744 <> <> <> <> <> <> <> <>
  1639 2 4.794368 2.405544 15.476077 227 F "A" 24 -0.11500 -0.11500 "PHE " " CG " "    " 6 0 0 0 808080  "C1639"  0 1 7 ""  1 ""  <> 0 0 0 1639 1639 1 0 3311 0 <> <> 0 1639 1639 <> "CCD match"  <> 1 0.94 1745 <> <> <> <> <> <> <> <>
  1640 2 4.110261 1.293985 14.997062 227 F "A" 24 -0.11500 -0.11500 "PHE " " CD1" "    " 6 0 0 0 808080  "C1640"  0 1 7 ""  1 ""  <> 0 0 0 1640 1640 1 0 3312 1 <> <> 0 1640 1640 <> "CCD match"  <> 1 0.94 1746 <> <> <> <> <> <> <> <>
  1641 2 6.126632 2.352429 15.846009 227 F "A" 24 -0.11500 -0.11500 "PHE " " CD2" "    " 6 0 0 0 808080  "C1641"  0 1 7 ""  1 ""  <> 0 0 0 1641 1641 1 0 3313 1 <> <> 0 1641 1641 <> "CCD match"  <> 1 0.94 1747 <> <> <> <> <> <> <> <>
  1642 2 4.773322 0.097099 14.986063 227 F "A" 24 -0.11500 -0.11500 "PHE " " CE1" "    " 6 0 0 0 808080  "C1642"  0 1 7 ""  1 ""  <> 0 0 0 1642 1642 1 0 3314 1 <> <> 0 1642 1642 <> "CCD match"  <> 1 0.94 1748 <> <> <> <> <> <> <> <>
  1643 2 6.848831 1.165717 15.719737 227 F "A" 24 -0.11500 -0.11500 "PHE " " CE2" "    " 6 0 0 0 808080  "C1643"  0 1 7 ""  1 ""  <> 0 0 0 1643 1643 1 0 3315 1 <> <> 0 1643 1643 <> "CCD match"  <> 1 0.94 1749 <> <> <> <> <> <> <> <>
  1644 2 6.122186 0.045593 15.320574 227 F "A" 24 -0.11500 -0.11500 "PHE " " CZ " "    " 6 0 0 0 808080  "C1644"  0 1 7 ""  1 ""  <> 0 0 0 1644 1644 1 0 3316 1 <> <> 0 1644 1644 <> "CCD match"  <> 1 0.94 1750 <> <> <> <> <> <> <> <>
  1645 25 5.518786 4.474800 18.504218 228 G "A" 38 -0.50000 -0.50000 "GLY " " N  " "    " 7 0 0 0 2E2EFF  "N1645"  1 1 7 ""  1 ""  <> 0 0 0 1645 1645 1 0 3326 1 <> <> 0 1645 1645 <> "CCD match"  <> 1 0.93 1751 <> <> <> <> <> <> <> <>
  1646 3 6.536955 4.098961 19.501322 228 G "A" 24 0.08000 0.08000 "GLY " " CA " "    " 6 0 0 0 808080  "C1646"  1 1 -1116 "%RT%RN"  2 ""  66FF00  0 0 0 1646 1646 1 0 3327 2 <> <> 0 1646 1646 <> "CCD match"  <> 1 0.93 1752 <> <> <> <> <> <> <> <>
  1647 2 5.953206 4.153401 20.934052 228 G "A" 24 0.50000 0.50000 "GLY " " C  " "    " 6 0 0 0 808080  "C1647"  1 1 7 ""  1 ""  <> 0 0 0 1647 1647 1 0 3328 0 <> <> 0 1647 1647 <> "CCD match"  <> 1 0.93 1753 <> <> <> <> <> <> <> <>
  1648 15 6.343379 3.415729 21.834790 228 G "A" 70 -0.50000 -0.50000 "GLY " " O  " "    " 8 0 0 0 FF2E2E  "O1648"  1 1 7 ""  1 ""  <> 0 0 0 1648 1648 1 0 3329 0 <> <> 0 1648 1648 <> "CCD match"  <> 1 0.93 1754 <> <> <> <> <> <> <> <>
  1649 25 4.890946 5.007538 21.011948 229 M "A" 38 -0.50000 -0.50000 "MET " " N  " "    " 7 0 0 0 2E2EFF  "N1649"  1 1 7 ""  1 ""  <> 0 0 0 1649 1649 1 0 3333 1 <> <> 0 1649 1649 <> "CCD match"  <> 1 0.94 1755 <> <> <> <> <> <> <> <>
  1650 3 4.073699 5.107803 22.212759 229 M "A" 24 0.14000 0.14000 "MET " " CA " "    " 6 0 0 0 808080  "C1650"  1 1 -1116 "%RT%RN"  2 ""  66FF00  0 0 0 1650 1650 1 0 3334 1 <> <> 0 1650 1650 <> "CCD match"  <> 1 0.94 1756 <> <> <> <> <> <> <> <>
  1651 2 3.394637 3.763955 22.629599 229 M "A" 24 0.50000 0.50000 "MET " " C  " "    " 6 0 0 0 808080  "C1651"  1 1 7 ""  1 ""  <> 0 0 0 1651 1651 1 0 3335 0 <> <> 0 1651 1651 <> "CCD match"  <> 1 0.94 1757 <> <> <> <> <> <> <> <>
  1652 3 3.099309 6.182301 21.841542 229 M "A" 24 -0.12000 -0.12000 "MET " " CB " "    " 6 0 0 0 808080  "C1652"  1 1 7 ""  1 ""  <> 0 0 0 1652 1652 1 0 3336 2 <> <> 0 1652 1652 <> "CCD match"  <> 1 0.94 1758 <> <> <> <> <> <> <> <>
  1653 15 3.240179 3.493946 23.793686 229 M "A" 70 -0.50000 -0.50000 "MET " " O  " "    " 8 0 0 0 FF2E2E  "O1653"  1 1 7 ""  1 ""  <> 0 0 0 1653 1653 1 0 3337 0 <> <> 0 1653 1653 <> "CCD match"  <> 1 0.94 1759 <> <> <> <> <> <> <> <>
  1654 3 1.938112 6.431106 22.786452 229 M "A" 24 0.00020 0.00020 "MET " " CG " "    " 6 0 0 0 808080  "C1654"  1 1 7 ""  1 ""  <> 0 0 0 1654 1654 1 0 3338 2 <> <> 0 1654 1654 <> "CCD match"  <> 1 0.94 1760 <> <> <> <> <> <> <> <>
  1655 49 0.936238 7.888417 22.356234 229 M "A" 143 -0.24040 -0.24040 "MET " " SD " "    " 16 0 0 0 FFFF6B  "S1655"  1 1 7 ""  1 ""  <> 0 0 0 1655 1655 1 0 3339 0 <> <> 0 1655 1655 <> "CCD match"  <> 1 0.94 1761 <> <> <> <> <> <> <> <>
  1656 3 -0.404839 7.319683 21.301907 229 M "A" 24 -0.05980 -0.05980 "MET " " CE " "    " 6 0 0 0 808080  "C1656"  1 1 7 ""  1 ""  <> 0 0 0 1656 1656 1 0 3340 3 <> <> 0 1656 1656 <> "CCD match"  <> 1 0.94 1762 <> <> <> <> <> <> <> <>
  1657 25 2.951382 3.015921 21.600754 230 L "A" 38 -0.50000 -0.50000 "LEU " " N  " "    " 7 0 0 0 2E2EFF  "N1657"  1 1 7 ""  1 ""  <> 0 0 0 1657 1657 1 0 3350 1 <> <> 0 1657 1657 <> "CCD match"  <> 1 0.92 1763 <> <> <> <> <> <> <> <>
  1658 3 2.516381 1.616547 21.723753 230 L "A" 24 0.14000 0.14000 "LEU " " CA " "    " 6 0 0 0 808080  "C1658"  1 1 -1116 "%RT%RN"  2 ""  66FF00  0 0 0 1658 1658 1 0 3351 1 <> <> 0 1658 1658 <> "CCD match"  <> 1 0.92 1764 <> <> <> <> <> <> <> <>
  1659 2 3.744394 0.653371 21.633114 230 L "A" 24 0.50000 0.50000 "LEU " " C  " "    " 6 0 0 0 808080  "C1659"  1 1 7 ""  1 ""  <> 0 0 0 1659 1659 1 0 3352 0 <> <> 0 1659 1659 <> "CCD match"  <> 1 0.92 1765 <> <> <> <> <> <> <> <>
  1660 3 1.394020 1.352577 20.700821 230 L "A" 24 -0.12000 -0.12000 "LEU " " CB " "    " 6 0 0 0 808080  "C1660"  1 1 7 ""  1 ""  <> 0 0 0 1660 1660 1 0 3353 2 <> <> 0 1660 1660 <> "CCD match"  <> 1 0.92 1766 <> <> <> <> <> <> <> <>
  1661 15 3.853499 -0.162519 22.559226 230 L "A" 70 -0.50000 -0.50000 "LEU " " O  " "    " 8 0 0 0 FF2E2E  "O1661"  1 1 7 ""  1 ""  <> 0 0 0 1661 1661 1 0 3354 0 <> <> 0 1661 1661 <> "CCD match"  <> 1 0.92 1767 <> <> <> <> <> <> <> <>
  1662 3 0.086174 1.888925 21.264767 230 L "A" 24 -0.06000 -0.06000 "LEU " " CG " "    " 6 0 0 0 808080  "C1662"  1 1 7 ""  1 ""  <> 0 0 0 1662 1662 1 0 3355 1 <> <> 0 1662 1662 <> "CCD match"  <> 1 0.92 1768 <> <> <> <> <> <> <> <>
  1663 3 -0.925706 1.856560 20.076949 230 L "A" 24 -0.18000 -0.18000 "LEU " " CD1" "    " 6 0 0 0 808080  "C1663"  1 1 7 ""  1 ""  <> 0 0 0 1663 1663 1 0 3356 3 <> <> 0 1663 1663 <> "CCD match"  <> 1 0.92 1769 <> <> <> <> <> <> <> <>
  1664 3 -0.432661 1.241102 22.597113 230 L "A" 24 -0.18000 -0.18000 "LEU " " CD2" "    " 6 0 0 0 808080  "C1664"  1 1 7 ""  1 ""  <> 0 0 0 1664 1664 1 0 3357 3 <> <> 0 1664 1664 <> "CCD match"  <> 1 0.92 1770 <> <> <> <> <> <> <> <>
  1665 25 4.447971 0.609525 20.519915 231 Y "A" 38 -0.50000 -0.50000 "TYR " " N  " "    " 7 0 0 0 2E2EFF  "N1665"  1 1 7 ""  1 ""  <> 0 0 0 1665 1665 1 0 3369 1 <> <> 0 1665 1665 <> "CCD match"  <> 1 0.93 1771 <> <> <> <> <> <> <> <>
  1666 3 5.261121 -0.462807 19.941630 231 Y "A" 24 0.14000 0.14000 "TYR " " CA " "    " 6 0 0 0 808080  "C1666"  1 1 -1116 "%RT%RN"  2 ""  66FF00  0 0 0 1666 1666 1 0 3370 1 <> <> 0 1666 1666 <> "CCD match"  <> 1 0.93 1772 <> <> <> <> <> <> <> <>
  1667 2 6.775258 -0.346359 20.161305 231 Y "A" 24 0.50000 0.50000 "TYR " " C  " "    " 6 0 0 0 808080  "C1667"  1 1 7 ""  1 ""  <> 0 0 0 1667 1667 1 0 3371 0 <> <> 0 1667 1667 <> "CCD match"  <> 1 0.93 1773 <> <> <> <> <> <> <> <>
  1668 3 4.908389 -0.653605 18.477457 231 Y "A" 24 -0.00500 -0.00500 "TYR " " CB " "    " 6 0 0 0 808080  "C1668"  1 1 7 ""  1 ""  <> 0 0 0 1668 1668 1 0 3372 2 <> <> 0 1668 1668 <> "CCD match"  <> 1 0.93 1774 <> <> <> <> <> <> <> <>
  1669 15 7.449982 -1.267546 19.742180 231 Y "A" 70 -0.50000 -0.50000 "TYR " " O  " "    " 8 0 0 0 FF2E2E  "O1669"  1 1 7 ""  1 ""  <> 0 0 0 1669 1669 1 0 3373 0 <> <> 0 1669 1669 <> "CCD match"  <> 1 0.93 1775 <> <> <> <> <> <> <> <>
  1670 2 3.564589 -1.350903 18.297791 231 Y "A" 24 -0.11500 -0.11500 "TYR " " CG " "    " 6 0 0 0 808080  "C1670"  1 1 7 ""  1 ""  <> 0 0 0 1670 1670 1 0 3374 0 <> <> 0 1670 1670 <> "CCD match"  <> 1 0.93 1776 <> <> <> <> <> <> <> <>
  1671 2 2.443537 -0.549093 17.989191 231 Y "A" 24 -0.11500 -0.11500 "TYR " " CD1" "    " 6 0 0 0 808080  "C1671"  1 1 7 ""  1 ""  <> 0 0 0 1671 1671 1 0 3375 1 <> <> 0 1671 1671 <> "CCD match"  <> 1 0.93 1777 <> <> <> <> <> <> <> <>
  1672 2 3.495248 -2.815852 18.199742 231 Y "A" 24 -0.11500 -0.11500 "TYR " " CD2" "    " 6 0 0 0 808080  "C1672"  1 1 7 ""  1 ""  <> 0 0 0 1672 1672 1 0 3376 1 <> <> 0 1672 1672 <> "CCD match"  <> 1 0.93 1778 <> <> <> <> <> <> <> <>
  1673 2 1.212660 -1.232159 17.637158 231 Y "A" 24 -0.11500 -0.11500 "TYR " " CE1" "    " 6 0 0 0 808080  "C1673"  1 1 7 ""  1 ""  <> 0 0 0 1673 1673 1 0 3377 1 <> <> 0 1673 1673 <> "CCD match"  <> 1 0.93 1779 <> <> <> <> <> <> <> <>
  1674 2 2.307543 -3.434902 17.848299 231 Y "A" 24 -0.11500 -0.11500 "TYR " " CE2" "    " 6 0 0 0 808080  "C1674"  1 1 7 ""  1 ""  <> 0 0 0 1674 1674 1 0 3378 1 <> <> 0 1674 1674 <> "CCD match"  <> 1 0.93 1780 <> <> <> <> <> <> <> <>
  1675 16 -0.094787 -3.130228 17.409525 231 Y "A" 70 -0.58500 -0.58500 "TYR " " OH " "    " 8 0 0 0 FF2E2E  "O1675"  1 1 7 "%UT"  13 ""  <> 0 0 0 1675 1675 1 0 3379 1 <> <> 0 1675 1675 <> "CCD match"  <> 1 0.93 1781 <> <> <> <> <> <> <> <>
  1676 2 1.189370 -2.664467 17.548014 231 Y "A" 24 0.15000 0.15000 "TYR " " CZ " "    " 6 0 0 0 808080  "C1676"  1 1 7 ""  1 ""  <> 0 0 0 1676 1676 1 0 3380 0 <> <> 0 1676 1676 <> "CCD match"  <> 1 0.93 1782 <> <> <> <> <> <> <> <>
  1677 25 7.283523 0.724237 20.829590 232 N "A" 38 -0.50000 -0.50000 "ASN " " N  " "    " 7 0 0 0 2E2EFF  "N1677"  0 1 7 ""  1 ""  <> 0 0 0 1677 1677 1 0 3390 1 <> <> 0 1677 1677 <> "CCD match"  <> 1 0.93 1783 <> <> <> <> <> <> <> <>
  1678 3 8.656513 0.759267 21.313126 232 N "A" 24 0.14000 0.14000 "ASN " " CA " "    " 6 0 0 0 808080  "C1678"  0 1 -1116 "%RT%RN"  2 ""  66FF00  0 0 0 1678 1678 1 0 3391 1 <> <> 0 1678 1678 <> "CCD match"  <> 1 0.93 1784 <> <> <> <> <> <> <> <>
  1679 2 8.732425 0.673354 22.800223 232 N "A" 24 0.50000 0.50000 "ASN " " C  " "    " 6 0 0 0 808080  "C1679"  0 1 7 ""  1 ""  <> 0 0 0 1679 1679 1 0 3392 0 <> <> 0 1679 1679 <> "CCD match"  <> 1 0.93 1785 <> <> <> <> <> <> <> <>
  1680 3 9.434329 2.012053 20.764487 232 N "A" 24 -0.12000 -0.12000 "ASN " " CB " "    " 6 0 0 0 808080  "C1680"  0 1 7 ""  1 ""  <> 0 0 0 1680 1680 1 0 3393 2 <> <> 0 1680 1680 <> "CCD match"  <> 1 0.93 1786 <> <> <> <> <> <> <> <>
  1681 15 7.692283 0.733939 23.504071 232 N "A" 70 -0.50000 -0.50000 "ASN " " O  " "    " 8 0 0 0 FF2E2E  "O1681"  0 1 7 ""  1 ""  <> 0 0 0 1681 1681 1 0 3394 0 <> <> 0 1681 1681 <> "CCD match"  <> 1 0.93 1787 <> <> <> <> <> <> <> <>
  1682 2 9.646615 2.185640 19.249354 232 N "A" 24 0.50000 0.50000 "ASN " " CG " "    " 6 0 0 0 808080  "C1682"  0 1 7 "%UT"  13 "Flip"  <> 0 0 0 1682 1682 1 0 3395 0 <> <> 0 1682 1682 <> "CCD match"  <> 1 0.93 1788 0.78873680320607 "Flip"  <> <> <> <> <> <>
  1683 25 9.305630 1.210878 18.462136 232 N "A" 38 -0.76000 -0.76000 "ASN " " ND2" "    " 7 0 0 0 2E2EFF  "N1683"  0 1 7 ""  1 ""  <> 0 0 0 1683 1683 1 0 3396 2 <> <> 0 1683 1683 <> "CCD match"  <> 1 0.93 1789 <> <> <> <> <> <> <> <>
  1684 15 10.191273 3.147361 18.810971 232 N "A" 70 -0.50000 -0.50000 "ASN " " OD1" "    " 8 0 0 0 FF2E2E  "O1684"  0 1 7 ""  1 ""  <> 0 0 0 1684 1684 1 0 3397 0 <> <> 0 1684 1684 <> "CCD match"  <> 1 0.93 1790 <> <> <> <> <> <> <> <>
  1685 25 9.928255 0.715442 23.389481 233 K "A" 38 -0.50000 -0.50000 "LYS " " N  " "    " 7 0 0 0 2E2EFF  "N1685"  0 1 7 ""  1 ""  <> 0 0 0 1685 1685 1 0 3404 1 <> <> 0 1685 1685 <> "CCD match"  <> 1 0.87 1791 <> <> <> <> <> <> <> <>
  1686 3 10.219998 0.623621 24.846098 233 K "A" 24 0.14000 0.14000 "LYS " " CA " "    " 6 0 0 0 808080  "C1686"  0 1 -1116 "%RT%RN"  2 ""  66FF00  0 0 0 1686 1686 1 0 3405 1 <> <> 0 1686 1686 <> "CCD match"  <> 1 0.87 1792 <> <> <> <> <> <> <> <>
  1687 2 9.486978 1.697227 25.671965 233 K "A" 24 0.50000 0.50000 "LYS " " C  " "    " 6 0 0 0 808080  "C1687"  0 1 7 ""  1 ""  <> 0 0 0 1687 1687 1 0 3406 0 <> <> 0 1687 1687 <> "CCD match"  <> 1 0.87 1793 <> <> <> <> <> <> <> <>
  1688 3 11.782136 0.561340 25.136057 233 K "A" 24 -0.12000 -0.12000 "LYS " " CB " "    " 6 0 0 0 808080  "C1688"  0 1 7 ""  1 ""  <> 0 0 0 1688 1688 1 0 3407 2 <> <> 0 1688 1688 <> "CCD match"  <> 1 0.87 1794 <> <> <> <> <> <> <> <>
  1689 15 9.306162 2.874049 25.217749 233 K "A" 70 -0.50000 -0.50000 "LYS " " O  " "    " 8 0 0 0 FF2E2E  "O1689"  0 1 7 ""  1 ""  <> 0 0 0 1689 1689 1 0 3408 0 <> <> 0 1689 1689 <> "CCD match"  <> 1 0.87 1795 <> <> <> <> <> <> <> <>
  1690 3 12.145361 -0.080905 26.471730 233 K "A" 24 -0.12000 -0.12000 "LYS " " CG " "    " 6 0 0 0 808080  "C1690"  0 1 7 ""  1 ""  <> 0 0 0 1690 1690 1 0 3409 2 <> <> 0 1690 1690 <> "CCD match"  <> 1 0.87 1796 <> <> <> <> <> <> <> <>
  1691 3 13.670102 -0.050955 26.801632 233 K "A" 24 -0.12000 -0.12000 "LYS " " CD " "    " 6 0 0 0 808080  "C1691"  0 1 7 ""  1 ""  <> 0 0 0 1691 1691 1 0 3410 2 <> <> 0 1691 1691 <> "CCD match"  <> 1 0.87 1797 <> <> <> <> <> <> <> <>
  1692 3 13.867242 -0.685369 28.215195 233 K "A" 24 0.19000 0.19000 "LYS " " CE " "    " 6 0 0 0 808080  "C1692"  0 1 7 ""  1 ""  <> 0 0 0 1692 1692 1 0 3411 2 <> <> 0 1692 1692 <> "CCD match"  <> 1 0.87 1798 <> <> <> <> <> <> <> <>
  1693 32 15.327811 -0.718510 28.542717 233 K "A" 38 -0.30000 -0.30000 "LYS " " NZ " "    " 7 1 0 0 2E2EFF  "N1693"  0 1 7 "%UT"  13 ""  <> 0 0 0 1693 1693 1 0 3412 3 <> <> 0 1693 1693 <> "CCD match"  <> 1 0.87 1799 <> <> <> <> <> <> <> <>
  1694 25 8.942656 1.267043 26.745663 234 G "A" 38 -0.50000 -0.50000 "GLY " " N  " "    " 7 0 0 0 2E2EFF  "N1694"  0 1 7 ""  1 ""  <> 0 0 0 1694 1694 1 0 3426 1 <> <> 0 1694 1694 <> "CCD match"  <> 1 0.84 1800 <> <> <> <> <> <> <> <>
  1695 3 8.124625 2.140550 27.607434 234 G "A" 24 0.08000 0.08000 "GLY " " CA " "    " 6 0 0 0 808080  "C1695"  0 1 -1116 "%RT%RN"  2 ""  66FF00  0 0 0 1695 1695 1 0 3427 2 <> <> 0 1695 1695 <> "CCD match"  <> 1 0.84 1801 <> <> <> <> <> <> <> <>
  1696 2 6.655629 1.961141 27.255642 234 G "A" 24 0.50000 0.50000 "GLY " " C  " "    " 6 0 0 0 808080  "C1696"  0 1 7 ""  1 ""  <> 0 0 0 1696 1696 1 0 3428 0 <> <> 0 1696 1696 <> "CCD match"  <> 1 0.84 1802 <> <> <> <> <> <> <> <>
  1697 15 5.820114 2.142427 28.158144 234 G "A" 70 -0.50000 -0.50000 "GLY " " O  " "    " 8 0 0 0 FF2E2E  "O1697"  0 1 7 ""  1 ""  <> 0 0 0 1697 1697 1 0 3429 0 <> <> 0 1697 1697 <> "CCD match"  <> 1 0.84 1803 <> <> <> <> <> <> <> <>
  1698 25 6.305731 1.753139 25.982584 235 G "A" 38 -0.50000 -0.50000 "GLY " " N  " "    " 7 0 0 0 2E2EFF  "N1698"  0 1 7 ""  1 ""  <> 0 0 0 1698 1698 1 0 3433 1 <> <> 0 1698 1698 <> "CCD match"  <> 1 0.86 1804 <> <> <> <> <> <> <> <>
  1699 3 4.976016 1.294212 25.602103 235 G "A" 24 0.08000 0.08000 "GLY " " CA " "    " 6 0 0 0 808080  "C1699"  0 1 -1117 "%RT%RN"  2 ""  33FF00  0 0 0 1699 1699 1 0 3434 2 <> <> 0 1699 1699 <> "CCD match"  <> 1 0.86 1805 <> <> <> <> <> <> <> <>
  1700 2 4.836218 -0.220315 25.729067 235 G "A" 24 0.50000 0.50000 "GLY " " C  " "    " 6 0 0 0 808080  "C1700"  0 1 7 ""  1 ""  <> 0 0 0 1700 1700 1 0 3435 0 <> <> 0 1700 1700 <> "CCD match"  <> 1 0.86 1806 <> <> <> <> <> <> <> <>
  1701 15 5.792987 -0.951384 25.925145 235 G "A" 70 -0.50000 -0.50000 "GLY " " O  " "    " 8 0 0 0 FF2E2E  "O1701"  0 1 7 ""  1 ""  <> 0 0 0 1701 1701 1 0 3436 0 <> <> 0 1701 1701 <> "CCD match"  <> 1 0.86 1807 <> <> <> <> <> <> <> <>
  1702 25 3.579473 -0.700725 25.581393 236 P "A" 38 -0.14000 -0.14000 "PRO " " N  " "    " 7 0 0 0 2E2EFF  "N1702"  0 1 7 ""  1 ""  <> 0 0 0 1702 1702 1 0 3440 0 <> <> 0 1702 1702 <> "CCD match"  <> 1 0.85 1808 <> <> <> <> <> <> <> <>
[truncated: 26,905,978 more chars]
