# Supplementary material for: Characterization of a methyltransferase for iterative N-methylation at the leucinostatin termini in Purpureocillium lilacinum
Source: Commun Biol. 2024 Jun 22;7:757. doi: 10.1038/s42003-024-06467-0 (PMC11193748; doi:10.1038/s42003-024-06467-0)
Supplement: Supplementary file 6 — Supplementary Data 3 [file 42003_2024_6467_MOESM6_ESM.zip › Supplementary Data 3/input/desmond_md_job_lcsG_parallel-in.cms]

{ 
 s_m_m2io_version
 :::
 2.0.0 
} 

f_m_ct { 
 s_m_title
 b_ffio_use_custom_oplsdir
 b_ppw_created_disulfur
 b_ppw_prepared
 b_sd_chiral_flag
 i_m_Source_File_Index
 i_pdb_PDB_Model
 i_sd_version
 r_chorus_box_ax
 r_chorus_box_ay
 r_chorus_box_az
 r_chorus_box_bx
 r_chorus_box_by
 r_chorus_box_bz
 r_chorus_box_cx
 r_chorus_box_cy
 r_chorus_box_cz
 r_i_Bend_Energy-S-OPLS
 r_i_Dihedral_Energy-S-OPLS
 r_i_El-14_Energy-S-OPLS
 r_i_Electrostatic_Energy-S-OPLS
 r_i_LJ-14_Energy-S-OPLS
 r_i_Max_Derivative-S-OPLS
 r_i_Potential_Energy-S-OPLS
 r_i_RMS_Derivative-S-OPLS
 r_i_Stretch_Energy-S-OPLS
 r_i_Van_der_Waals_Energy-S-OPLS
 r_i_target_temperature
 r_ppw_preprocess_pH
 s_ffio_ct_type
 s_m_Source_File
 s_m_Source_Path
 s_m_entry_id
 s_m_entry_name
 s_m_job_name
 s_pdb_PDB_format_version
 s_ppw_het_states
 s_ppw_prepared_with_version
 s_m_subgroup_title
 s_m_subgroupid
 b_m_subgroup_collapsed
 s_m_original_cms_file
 s_chorus_trajectory_file
 i_m_ct_format
 :::
 "lcsG_SAH rank1 - prepared" 
  0
  1
  1
  0
  2
  2
  0
  88.362419128418
  0
  0
  0
  79.92578125
  0
  0
  0
  74.9789199829102
  989.370233889428
  719.296774538514
  759.521802279283
  -2324.55181662325
  2134.47041662299
  2.65447869055588
  -1663.38291028269
  0.111616929377639
  221.165596589414
  -4223.59450660869
  298
  7.4
  full_system 
  proteinprep_lcsG_2-out.maegz 
  /home/naf/Documents/workspace/lcsG/0128/proteinprep_lcsG_2 
  9 
  "complex.2 rank1.1" 
  proteinprep_lcsG_2 
  3.0 
  eJztlUFy2zAMRa/i8drtiCAJ0L1KJjfIdNdVpncvQfERtK9QZRH9D1EPICTQ3/d0/3X76H/pcTs+H7cPmdc8r2Ve67zqvNq8tnl9zms6EBATyAQzAU1QE9gENwFOkAWyrFohC2SBLJAFskAWyAI5Q86Q82oD5Aw5Q86QM+QMOUMukAvkArmsDkMukAvkArlALpAr5Aq5Qq6Q63p5kCvkCrlCrpAVskJWyApZIev6LiArZO3kNARkg2yQDbJBNsgG2dYnB9mo2SA3yA1yg9wgN8gNchtkV/759wdkfHCPW56Vd1mm7CFjRY/VGfbbx9Q9piHX7vuD8zm/m2a4335O+dwYLpQbY7FgXOTdUMOIFqp3Qxm+xLuWmLG0jIu2GVkVePQJrRuhBb5E0maMZzwqshsK9YeFQl2I7qbthm37EqFnbjJ5XGQqcJFlN+td9agPrixDHl+SKcdF1t3QHV+fKcdFOXZDUo/6YMsy0HxJoQcuStnN+nr6+kJSF6Vtph67Ydu+pPB+3FTKcVFJ6qKW3ehuSOpL/HSQZajARaUHLpRyXCjluFAGYxjQflho2c1+xxagL4mjou5GN+PDZ2zOhZXd0FGPGjv1T9/abtiPRxv7cdHSbuioRxtJXbSyG/rm0TaSdnf87ITvv4/b7z9fX+d/D99l/tDmut5rl+sHp67ju8scMn521iHepYbs2/oBrUV4/bbVdZ53Gek00mmk00inkU4j3Trdu4xsGtkssllks8hmkc0i23naj6P4bNDZm61NZ4deAzHJfu9sXIoenu1L0cmzRSn6ebZSXgIWK9oIPCPw9IAe74GoVEfpGoXpqFTlPRCV6qhUy3tgY4zCNI4ql+e7eAnY9oiNFW1tTsdeNPaio3Q73gN1PWJjLxabmwGJFaPrFnuxUbqVWFGisDEcT2/Z9z09+zi48zP3Lhmn7uq69zpG/nVc83PNzzU/1/xc83PNzzU/1/xc83PNzzU/1/z8D/Pz+fcf02zshA== 
  2023-2 
  "MD: desmond_setup_lcsG" 
  "MD: desmond_setup_lcsG" 
  0
  desmond_md_job_lcsG_500_6-out.cms 
  desmond_md_job_lcsG_500_6_trj 
  2
 m_atom[52533] { 
  # First column is atom index #
  i_m_mmod_type
  r_m_x_coord
  r_m_y_coord
  r_m_z_coord
  i_m_residue_number
  s_m_mmod_res
  s_m_chain_name
  i_m_color
  r_m_charge1
  r_m_charge2
  s_m_pdb_residue_name
  s_m_pdb_atom_name
  s_m_grow_name
  i_m_atomic_number
  i_m_formal_charge
  i_m_representation
  i_m_visibility
  s_m_color_rgb
  s_m_atom_name
  i_m_secondary_structure
  i_m_ribbon_style
  i_m_ribbon_color
  s_m_label_format
  i_m_label_color
  s_m_label_user_text
  s_m_ribbon_color_rgb
  r_ffio_x_vel
  r_ffio_y_vel
  r_ffio_z_vel
  i_des_fullsystem_id
  i_des_scratch_atom_num
  i_des_scratch_entry_num
  i_i_constraint
  i_i_internal_atom_index
  i_m_Hcount
  i_m_minimize_atom_index
  i_m_minimize_constraint
  i_m_ribbon_transparency
  i_pa_atomindex
  i_ppw_anum
  i_ppw_het
  s_ppw_CCD_assignment_status
  b_st_NoSrcChirality
  r_m_pdb_occupancy
  r_m_pdb_tfactor
  i_pdb_PDB_serial
  r_pa_state_gap
  s_pa_state
  i_pdb_anisou_u11
  i_pdb_anisou_u12
  i_pdb_anisou_u13
  i_pdb_anisou_u22
  i_pdb_anisou_u23
  i_pdb_anisou_u33
  :::
  1 2 -9.851490 0.906085 -3.711936 900 X " " 117 0.50189 0.50189 "UNK " "    " "    " 6 0 3 1 00FF00  ""  -1 0 7 ""  1 ""  <> 0 0 0 1 1 1 0 1 0 1 1 0 1 1 1 "CCD mismatch"  <> <> <> <> <> <> <> <> <> <> <> <>
  2 15 -8.762589 0.775433 -3.318912 900 X " " 70 -0.55498 -0.55498 "UNK " "    " "    " 8 0 3 1 FF2E2E  ""  -1 0 7 ""  1 ""  <> 0 0 0 2 2 1 0 2 0 2 1 0 2 2 1 "CCD mismatch"  <> <> <> <> <> <> <> <> <> <> <> <>
  3 2 -10.768567 1.707006 -2.958557 900 X " " 117 -0.21868 -0.21868 "UNK " "    " "    " 6 0 3 1 00FF00  ""  -1 0 7 ""  1 ""  <> 0 0 0 3 3 1 0 3 1 3 1 0 3 3 1 "CCD mismatch"  <> <> <> <> <> <> <> <> <> <> <> <>
  4 25 -10.333477 0.340454 -4.824503 900 X " " 38 -0.34805 -0.34805 "UNK " "    " "    " 7 0 3 1 2E2EFF  ""  -1 0 7 ""  1 ""  <> 0 0 0 4 4 1 0 4 0 4 1 0 4 4 1 "CCD mismatch"  <> <> <> <> <> <> <> <> <> <> <> <>
  5 3 -9.483620 -0.673798 -5.497221 900 X " " 117 0.00891 0.00891 "UNK " "    " "    " 6 0 3 1 00FF00  ""  -1 0 7 ""  1 ""  <> 0 0 0 5 5 1 0 5 1 5 1 0 5 5 1 "CCD mismatch"  1 <> <> <> <> <> <> <> <> <> <> <>
  6 2 -8.574961 -0.015967 -6.533739 900 X " " 117 0.50249 0.50249 "UNK " "    " "    " 6 0 3 1 00FF00  ""  -1 0 7 ""  1 ""  <> 0 0 0 6 6 1 0 6 0 6 1 0 6 6 1 "CCD mismatch"  <> <> <> <> <> <> <> <> <> <> <> <>
  7 15 -8.918758 0.154265 -7.688076 900 X " " 70 -0.51425 -0.51425 "UNK " "    " "    " 8 0 3 1 FF2E2E  ""  -1 0 7 ""  1 ""  <> 0 0 0 7 7 1 0 7 0 7 1 0 7 7 1 "CCD mismatch"  <> <> <> <> <> <> <> <> <> <> <> <>
  8 3 -10.448740 -1.750416 -6.027705 900 X " " 117 -0.13040 -0.13040 "UNK " "    " "    " 6 0 3 1 00FF00  ""  -1 0 7 ""  1 ""  <> 0 0 0 8 8 1 0 8 2 8 1 0 8 8 1 "CCD mismatch"  <> <> <> <> <> <> <> <> <> <> <> <>
  9 3 -11.786372 -1.396295 -5.422494 900 X " " 117 -0.15123 -0.15123 "UNK " "    " "    " 6 0 3 1 00FF00  ""  -1 0 7 ""  1 ""  <> 0 0 0 9 9 1 0 9 2 9 1 0 9 9 1 "CCD mismatch"  <> <> <> <> <> <> <> <> <> <> <> <>
  10 3 -11.759735 0.079504 -5.213791 900 X " " 117 0.06143 0.06143 "UNK " "    " "    " 6 0 3 1 00FF00  ""  -1 0 7 ""  1 ""  <> 0 0 0 10 10 1 0 10 1 10 1 0 10 10 1 "CCD mismatch"  1 <> <> <> <> <> <> <> <> <> <> <>
  11 25 -7.390862 0.317854 -6.094769 900 X " " 38 -0.43959 -0.43959 "UNK " "    " "    " 7 0 3 1 2E2EFF  ""  -1 0 7 ""  1 ""  <> 0 0 0 11 11 1 0 11 1 11 1 0 11 11 1 "CCD mismatch"  <> <> <> <> <> <> <> <> <> <> <> <>
  12 3 -6.311272 0.843496 -6.868819 900 X " " 117 0.04545 0.04545 "UNK " "    " "    " 6 0 3 1 00FF00  ""  -1 0 7 ""  1 ""  <> 0 0 0 12 12 1 0 12 1 12 1 0 12 12 1 "CCD mismatch"  1 <> <> <> <> <> <> <> <> <> <> <>
  13 2 -5.163193 0.713551 -5.941252 900 X " " 117 0.48801 0.48801 "UNK " "    " "    " 6 0 3 1 00FF00  ""  -1 0 7 ""  1 ""  <> 0 0 0 13 13 1 0 13 0 13 1 0 13 13 1 "CCD mismatch"  <> <> <> <> <> <> <> <> <> <> <> <>
  14 15 -4.266808 -0.212798 -6.095236 900 X " " 70 -0.47514 -0.47514 "UNK " "    " "    " 8 0 3 1 FF2E2E  ""  -1 0 7 ""  1 ""  <> 0 0 0 14 14 1 0 14 0 14 1 0 14 14 1 "CCD mismatch"  <> <> <> <> <> <> <> <> <> <> <> <>
  15 3 -6.425693 2.342327 -7.445220 900 X " " 117 -0.14538 -0.14538 "UNK " "    " "    " 6 0 3 1 00FF00  ""  -1 0 7 ""  1 ""  <> 0 0 0 15 15 1 0 15 2 15 1 0 15 15 1 "CCD mismatch"  <> <> <> <> <> <> <> <> <> <> <> <>
  16 25 -5.185476 1.527927 -4.835270 900 X " " 38 -0.46474 -0.46474 "UNK " "    " "    " 7 0 3 1 2E2EFF  ""  -1 0 7 ""  1 ""  <> 0 0 0 16 16 1 0 16 1 16 1 0 16 16 1 "CCD mismatch"  <> <> <> <> <> <> <> <> <> <> <> <>
  17 3 -4.204482 1.575575 -3.774644 900 X " " 117 0.05392 0.05392 "UNK " "    " "    " 6 0 3 1 00FF00  ""  -1 0 7 ""  1 ""  <> 0 0 0 17 17 1 0 17 1 17 1 0 17 17 1 "CCD mismatch"  1 <> <> <> <> <> <> <> <> <> <> <>
  18 2 -4.365280 0.317077 -2.843578 900 X " " 117 0.50033 0.50033 "UNK " "    " "    " 6 0 3 1 00FF00  ""  -1 0 7 ""  1 ""  <> 0 0 0 18 18 1 0 18 0 18 1 0 18 18 1 "CCD mismatch"  <> <> <> <> <> <> <> <> <> <> <> <>
  19 15 -3.343864 -0.288994 -2.635473 900 X " " 70 -0.50898 -0.50898 "UNK " "    " "    " 8 0 3 1 FF2E2E  ""  -1 0 7 ""  1 ""  <> 0 0 0 19 19 1 0 19 0 19 1 0 19 19 1 "CCD mismatch"  <> <> <> <> <> <> <> <> <> <> <> <>
  20 3 -4.234845 2.952320 -2.962848 900 X " " 117 -0.08656 -0.08656 "UNK " "    " "    " 6 0 3 1 00FF00  ""  -1 0 7 ""  1 ""  <> 0 0 0 20 20 1 0 20 1 20 1 0 20 20 1 "CCD mismatch"  1 <> <> <> <> <> <> <> <> <> <> <>
  21 3 -3.280874 3.055805 -1.665937 900 X " " 117 -0.08111 -0.08111 "UNK " "    " "    " 6 0 3 1 00FF00  ""  -1 0 7 ""  1 ""  <> 0 0 0 21 21 1 0 21 1 21 1 0 21 21 1 "CCD mismatch"  <> <> <> <> <> <> <> <> <> <> <> <>
  22 3 -1.763681 3.030389 -2.006933 900 X " " 117 -0.16919 -0.16919 "UNK " "    " "    " 6 0 3 1 00FF00  ""  -1 0 7 ""  1 ""  <> 0 0 0 22 22 1 0 22 3 22 1 0 22 22 1 "CCD mismatch"  <> <> <> <> <> <> <> <> <> <> <> <>
  23 3 -3.667691 4.289529 -0.875714 900 X " " 117 -0.16919 -0.16919 "UNK " "    " "    " 6 0 3 1 00FF00  ""  -1 0 7 ""  1 ""  <> 0 0 0 23 23 1 0 23 3 23 1 0 23 23 1 "CCD mismatch"  <> <> <> <> <> <> <> <> <> <> <> <>
  24 25 -5.578783 -0.075602 -2.484811 900 X " " 38 -0.58718 -0.58718 "UNK " "    " "    " 7 0 3 1 2E2EFF  ""  -1 0 7 ""  1 ""  <> 0 0 0 24 24 1 0 24 1 24 1 0 24 24 1 "CCD mismatch"  <> <> <> <> <> <> <> <> <> <> <> <>
  25 3 -5.848753 -1.335558 -1.768355 900 X " " 117 0.18315 0.18315 "UNK " "    " "    " 6 0 3 1 00FF00  ""  -1 0 7 ""  1 ""  <> 0 0 0 25 25 1 0 25 0 25 1 0 25 25 1 "CCD mismatch"  <> <> <> <> <> <> <> <> <> <> <> <>
  26 2 -5.516970 -2.602326 -2.640125 900 X " " 117 0.50004 0.50004 "UNK " "    " "    " 6 0 3 1 00FF00  ""  -1 0 7 ""  1 ""  <> 0 0 0 26 26 1 0 26 0 26 1 0 26 26 1 "CCD mismatch"  <> <> <> <> <> <> <> <> <> <> <> <>
  27 15 -6.021028 -3.650898 -2.214851 900 X " " 70 -0.51803 -0.51803 "UNK " "    " "    " 8 0 3 1 FF2E2E  ""  -1 0 7 ""  1 ""  <> 0 0 0 27 27 1 0 27 0 27 1 0 27 27 1 "CCD mismatch"  <> <> <> <> <> <> <> <> <> <> <> <>
  28 3 -5.161735 -1.552684 -0.355535 900 X " " 117 -0.18696 -0.18696 "UNK " "    " "    " 6 0 3 1 00FF00  ""  -1 0 7 ""  1 ""  <> 0 0 0 28 28 1 0 28 3 28 1 0 28 28 1 "CCD mismatch"  <> <> <> <> <> <> <> <> <> <> <> <>
  29 3 -7.320494 -1.257952 -1.350122 900 X " " 117 -0.18696 -0.18696 "UNK " "    " "    " 6 0 3 1 00FF00  ""  -1 0 7 ""  1 ""  <> 0 0 0 29 29 1 0 29 3 29 1 0 29 29 1 "CCD mismatch"  <> <> <> <> <> <> <> <> <> <> <> <>
  30 25 -4.740465 -2.578925 -3.757960 900 X " " 38 -0.43808 -0.43808 "UNK " "    " "    " 7 0 3 1 2E2EFF  ""  -1 0 7 ""  1 ""  <> 0 0 0 30 30 1 0 30 1 30 1 0 30 30 1 "CCD mismatch"  <> <> <> <> <> <> <> <> <> <> <> <>
  31 3 -4.324321 -3.782803 -4.525957 900 X " " 117 0.04634 0.04634 "UNK " "    " "    " 6 0 3 1 00FF00  ""  -1 0 7 ""  1 ""  <> 0 0 0 31 31 1 0 31 1 31 1 0 31 31 1 "CCD mismatch"  1 <> <> <> <> <> <> <> <> <> <> <>
  32 2 -2.840710 -4.273873 -4.270838 900 X " " 117 0.49423 0.49423 "UNK " "    " "    " 6 0 3 1 00FF00  ""  -1 0 7 ""  1 ""  <> 0 0 0 32 32 1 0 32 0 32 1 0 32 32 1 "CCD mismatch"  <> <> <> <> <> <> <> <> <> <> <> <>
  33 15 -2.431731 -5.316684 -4.830452 900 X " " 70 -0.48052 -0.48052 "UNK " "    " "    " 8 0 3 1 FF2E2E  ""  -1 0 7 ""  1 ""  <> 0 0 0 33 33 1 0 33 0 33 1 0 33 33 1 "CCD mismatch"  <> <> <> <> <> <> <> <> <> <> <> <>
  34 3 -4.484576 -3.570228 -6.008452 900 X " " 117 -0.14435 -0.14435 "UNK " "    " "    " 6 0 3 1 00FF00  ""  -1 0 7 ""  1 ""  <> 0 0 0 34 34 1 0 34 2 34 1 0 34 34 1 "CCD mismatch"  <> <> <> <> <> <> <> <> <> <> <> <>
  35 3 -5.910950 -3.103930 -6.476566 900 X " " 117 -0.08794 -0.08794 "UNK " "    " "    " 6 0 3 1 00FF00  ""  -1 0 7 ""  1 ""  <> 0 0 0 35 35 1 0 35 1 35 1 0 35 35 1 "CCD mismatch"  <> <> <> <> <> <> <> <> <> <> <> <>
  36 3 -5.965229 -2.880651 -8.035421 900 X " " 117 -0.17121 -0.17121 "UNK " "    " "    " 6 0 3 1 00FF00  ""  -1 0 7 ""  1 ""  <> 0 0 0 36 36 1 0 36 3 36 1 0 36 36 1 "CCD mismatch"  <> <> <> <> <> <> <> <> <> <> <> <>
  37 3 -7.028663 -4.076657 -5.947237 900 X " " 117 -0.17121 -0.17121 "UNK " "    " "    " 6 0 3 1 00FF00  ""  -1 0 7 ""  1 ""  <> 0 0 0 37 37 1 0 37 3 37 1 0 37 37 1 "CCD mismatch"  <> <> <> <> <> <> <> <> <> <> <> <>
  38 25 -2.078823 -3.601735 -3.457383 900 X " " 38 -0.44191 -0.44191 "UNK " "    " "    " 7 0 3 1 2E2EFF  ""  -1 0 7 ""  1 ""  <> 0 0 0 38 38 1 0 38 1 38 1 0 38 38 1 "CCD mismatch"  <> <> <> <> <> <> <> <> <> <> <> <>
  39 3 -0.784255 -4.025325 -2.915937 900 X " " 117 0.04596 0.04596 "UNK " "    " "    " 6 0 3 1 00FF00  ""  -1 0 7 ""  1 ""  <> 0 0 0 39 39 1 0 39 1 39 1 0 39 39 1 "CCD mismatch"  1 <> <> <> <> <> <> <> <> <> <> <>
  40 2 -0.442178 -3.275625 -1.703185 900 X " " 117 0.49903 0.49903 "UNK " "    " "    " 6 0 3 1 00FF00  ""  -1 0 7 ""  1 ""  <> 0 0 0 40 40 1 0 40 0 40 1 0 40 40 1 "CCD mismatch"  <> <> <> <> <> <> <> <> <> <> <> <>
  41 15 -0.347067 -2.018608 -1.787315 900 X " " 70 -0.50138 -0.50138 "UNK " "    " "    " 8 0 3 1 FF2E2E  ""  -1 0 7 ""  1 ""  <> 0 0 0 41 41 1 0 41 0 41 1 0 41 41 1 "CCD mismatch"  <> <> <> <> <> <> <> <> <> <> <> <>
  42 3 0.302698 -4.042017 -3.964537 900 X " " 117 -0.14608 -0.14608 "UNK " "    " "    " 6 0 3 1 00FF00  ""  -1 0 7 ""  1 ""  <> 0 0 0 42 42 1 0 42 2 42 1 0 42 42 1 "CCD mismatch"  <> <> <> <> <> <> <> <> <> <> <> <>
  43 3 1.755942 -4.587717 -3.580986 900 X " " 117 -0.08597 -0.08597 "UNK " "    " "    " 6 0 3 1 00FF00  ""  -1 0 7 ""  1 ""  <> 0 0 0 43 43 1 0 43 1 43 1 0 43 43 1 "CCD mismatch"  <> <> <> <> <> <> <> <> <> <> <> <>
  44 3 1.721259 -5.955638 -2.883336 900 X " " 117 -0.17219 -0.17219 "UNK " "    " "    " 6 0 3 1 00FF00  ""  -1 0 7 ""  1 ""  <> 0 0 0 44 44 1 0 44 3 44 1 0 44 44 1 "CCD mismatch"  <> <> <> <> <> <> <> <> <> <> <> <>
  45 3 2.583897 -4.510382 -4.812022 900 X " " 117 -0.17219 -0.17219 "UNK " "    " "    " 6 0 3 1 00FF00  ""  -1 0 7 ""  1 ""  <> 0 0 0 45 45 1 0 45 3 45 1 0 45 45 1 "CCD mismatch"  <> <> <> <> <> <> <> <> <> <> <> <>
  46 25 -0.455397 -3.859322 -0.526775 900 X " " 38 -0.56515 -0.56515 "UNK " "    " "    " 7 0 3 1 2E2EFF  ""  -1 0 7 ""  1 ""  <> 0 0 0 46 46 1 0 46 1 46 1 0 46 46 1 "CCD mismatch"  <> <> <> <> <> <> <> <> <> <> <> <>
  47 3 0.388137 -3.658774 0.667610 900 X " " 117 0.18292 0.18292 "UNK " "    " "    " 6 0 3 1 00FF00  ""  -1 0 7 ""  1 ""  <> 0 0 0 47 47 1 0 47 0 47 1 0 47 47 1 "CCD mismatch"  <> <> <> <> <> <> <> <> <> <> <> <>
  48 2 0.439674 -2.208821 1.292590 900 X " " 117 0.51232 0.51232 "UNK " "    " "    " 6 0 3 1 00FF00  ""  -1 0 7 ""  1 ""  <> 0 0 0 48 48 1 0 48 0 48 1 0 48 48 1 "CCD mismatch"  <> <> <> <> <> <> <> <> <> <> <> <>
  49 15 1.316833 -1.906760 2.074815 900 X " " 70 -0.51685 -0.51685 "UNK " "    " "    " 8 0 3 1 FF2E2E  ""  -1 0 7 ""  1 ""  <> 0 0 0 49 49 1 0 49 0 49 1 0 49 49 1 "CCD mismatch"  <> <> <> <> <> <> <> <> <> <> <> <>
  50 3 -0.052362 -4.645209 1.763144 900 X " " 117 -0.19256 -0.19256 "UNK " "    " "    " 6 0 3 1 00FF00  ""  -1 0 7 ""  1 ""  <> 0 0 0 50 50 1 0 50 3 50 1 0 50 50 1 "CCD mismatch"  <> <> <> <> <> <> <> <> <> <> <> <>
  51 3 1.834137 -4.096062 0.228633 900 X " " 117 -0.19256 -0.19256 "UNK " "    " "    " 6 0 3 1 00FF00  ""  -1 0 7 ""  1 ""  <> 0 0 0 51 51 1 0 51 3 51 1 0 51 51 1 "CCD mismatch"  <> <> <> <> <> <> <> <> <> <> <> <>
  52 25 -0.636776 -1.454232 1.021751 900 X " " 38 -0.55947 -0.55947 "UNK " "    " "    " 7 0 3 1 2E2EFF  ""  -1 0 7 ""  1 ""  <> 0 0 0 52 52 1 0 52 1 52 1 0 52 52 1 "CCD mismatch"  <> <> <> <> <> <> <> <> <> <> <> <>
  53 3 -0.757885 -0.037272 1.360796 900 X " " 117 0.18322 0.18322 "UNK " "    " "    " 6 0 3 1 00FF00  ""  -1 0 7 ""  1 ""  <> 0 0 0 53 53 1 0 53 0 53 1 0 53 53 1 "CCD mismatch"  <> <> <> <> <> <> <> <> <> <> <> <>
  54 2 0.358561 0.890194 0.684561 900 X " " 117 0.50489 0.50489 "UNK " "    " "    " 6 0 3 1 00FF00  ""  -1 0 7 ""  1 ""  <> 0 0 0 54 54 1 0 54 0 54 1 0 54 54 1 "CCD mismatch"  <> <> <> <> <> <> <> <> <> <> <> <>
  55 15 0.903915 1.885776 1.253390 900 X " " 70 -0.51199 -0.51199 "UNK " "    " "    " 8 0 3 1 FF2E2E  ""  -1 0 7 ""  1 ""  <> 0 0 0 55 55 1 0 55 0 55 1 0 55 55 1 "CCD mismatch"  <> <> <> <> <> <> <> <> <> <> <> <>
  56 3 -2.196333 0.310173 0.823836 900 X " " 117 -0.19262 -0.19262 "UNK " "    " "    " 6 0 3 1 00FF00  ""  -1 0 7 ""  1 ""  <> 0 0 0 56 56 1 0 56 3 56 1 0 56 56 1 "CCD mismatch"  <> <> <> <> <> <> <> <> <> <> <> <>
  57 3 -0.765497 0.137535 2.949336 900 X " " 117 -0.19262 -0.19262 "UNK " "    " "    " 6 0 3 1 00FF00  ""  -1 0 7 ""  1 ""  <> 0 0 0 57 57 1 0 57 3 57 1 0 57 57 1 "CCD mismatch"  <> <> <> <> <> <> <> <> <> <> <> <>
  58 25 0.662886 0.466047 -0.568754 900 X " " 38 -0.59308 -0.59308 "UNK " "    " "    " 7 0 3 1 2E2EFF  ""  -1 0 7 ""  1 ""  <> 0 0 0 58 58 1 0 58 1 58 1 0 58 58 1 "CCD mismatch"  <> <> <> <> <> <> <> <> <> <> <> <>
  59 3 1.650538 1.048673 -1.536369 900 X " " 117 0.13671 0.13671 "UNK " "    " "    " 6 0 3 1 00FF00  ""  -1 0 7 ""  1 ""  <> 0 0 0 59 59 1 0 59 2 59 1 0 59 59 1 "CCD mismatch"  <> <> <> <> <> <> <> <> <> <> <> <>
  60 3 3.145183 1.139646 -1.097337 900 X " " 117 -0.17013 -0.17013 "UNK " "    " "    " 6 0 3 1 00FF00  ""  -1 0 7 ""  1 ""  <> 0 0 0 60 60 1 0 60 2 60 1 0 60 60 1 "CCD mismatch"  <> <> <> <> <> <> <> <> <> <> <> <>
  61 2 3.768764 -0.098370 -0.387127 900 X " " 117 0.47933 0.47933 "UNK " "    " "    " 6 0 3 1 00FF00  ""  -1 0 7 ""  1 ""  <> 0 0 0 61 61 1 0 61 0 61 1 0 61 61 1 "CCD mismatch"  <> <> <> <> <> <> <> <> <> <> <> <>
  62 15 3.207766 -1.200643 -0.466900 900 X " " 70 -0.51269 -0.51269 "UNK " "    " "    " 8 0 3 1 FF2E2E  ""  -1 0 7 ""  1 ""  <> 0 0 0 62 62 1 0 62 0 62 1 0 62 62 1 "CCD mismatch"  <> <> <> <> <> <> <> <> <> <> <> <>
  63 3 5.809530 -0.699390 0.822683 900 X " " 117 0.13250 0.13250 "UNK " "    " "    " 6 0 3 1 00FF00  ""  -1 0 7 ""  1 ""  <> 0 0 0 63 63 1 0 63 1 63 1 0 63 63 1 "CCD mismatch"  1 <> <> <> <> <> <> <> <> <> <> <>
  64 3 7.303350 -0.211314 0.921435 900 X " " 117 0.04681 0.04681 "UNK " "    " "    " 6 0 3 1 00FF00  ""  -1 0 7 ""  1 ""  <> 0 0 0 64 64 1 0 64 2 64 1 0 64 64 1 "CCD mismatch"  <> <> <> <> <> <> <> <> <> <> <> <>
  65 3 9.306120 0.257407 2.390998 900 X " " 117 -0.00568 -0.00568 "UNK " "    " "    " 6 0 3 1 00FF00  ""  -1 0 7 ""  1 ""  <> 0 0 0 65 65 1 0 65 3 65 1 0 65 65 1 "CCD mismatch"  <> <> <> <> <> <> <> <> <> <> <> <>
  66 3 7.355843 -1.216796 3.411545 900 X " " 117 -0.00568 -0.00568 "UNK " "    " "    " 6 0 3 1 00FF00  ""  -1 0 7 ""  1 ""  <> 0 0 0 66 66 1 0 66 3 66 1 0 66 66 1 "CCD mismatch"  <> <> <> <> <> <> <> <> <> <> <> <>
  67 25 4.939108 0.189005 0.121883 900 X " " 38 -0.59210 -0.59210 "UNK " "    " "    " 7 0 3 1 2E2EFF  ""  -1 0 7 ""  1 ""  <> 0 0 0 67 67 1 0 67 1 67 1 0 67 67 1 "CCD mismatch"  <> <> <> <> <> <> <> <> <> <> <> <>
  68 32 8.119780 -0.762467 2.135206 900 X " " 38 -0.44946 -0.44946 "UNK " "    " "    " 7 1 3 1 2E2EFF  ""  -1 0 7 ""  1 ""  <> 0 0 0 68 68 1 0 68 1 68 1 0 68 68 1 "CCD mismatch"  <> <> <> <> <> <> <> <> <> <> <> <>
  69 3 -12.187435 0.823027 -6.443474 900 X " " 117 -0.18926 -0.18926 "UNK " "    " "    " 6 0 3 1 00FF00  ""  -1 0 7 ""  1 ""  <> 0 0 0 69 69 1 0 69 3 69 1 0 69 69 1 "CCD mismatch"  <> <> <> <> <> <> <> <> <> <> <> <>
  70 3 -3.990007 4.195084 -3.933268 900 X " " 117 -0.16439 -0.16439 "UNK " "    " "    " 6 0 3 1 00FF00  ""  -1 0 7 ""  1 ""  <> 0 0 0 70 70 1 0 70 3 70 1 0 70 70 1 "CCD mismatch"  <> <> <> <> <> <> <> <> <> <> <> <>
  71 3 5.865456 -2.172932 0.291988 900 X " " 117 -0.20415 -0.20415 "UNK " "    " "    " 6 0 3 1 00FF00  ""  -1 0 7 ""  1 ""  <> 0 0 0 71 71 1 0 71 3 71 1 0 71 71 1 "CCD mismatch"  <> <> <> <> <> <> <> <> <> <> <> <>
  72 2 -10.566031 2.018818 -1.636650 900 X " " 117 -0.08114 -0.08114 "UNK " "    " "    " 6 0 3 1 00FF00  ""  -1 0 7 ""  1 ""  <> 0 0 0 72 72 1 0 72 1 72 1 0 72 72 1 "CCD mismatch"  <> <> <> <> <> <> <> <> <> <> <> <>
  73 3 -11.716559 2.634593 -0.833008 900 X " " 117 -0.06426 -0.06426 "UNK " "    " "    " 6 0 3 1 00FF00  ""  -1 0 7 ""  1 ""  <> 0 0 0 73 73 1 0 73 1 73 1 0 73 73 1 "CCD mismatch"  1 <> <> <> <> <> <> <> <> <> <> <>
  74 3 -11.669089 4.227237 -0.829811 900 X " " 117 -0.12377 -0.12377 "UNK " "    " "    " 6 0 3 1 00FF00  ""  -1 0 7 ""  1 ""  <> 0 0 0 74 74 1 0 74 2 74 1 0 74 74 1 "CCD mismatch"  <> <> <> <> <> <> <> <> <> <> <> <>
  75 3 -11.718047 2.149040 0.646712 900 X " " 117 -0.16971 -0.16971 "UNK " "    " "    " 6 0 3 1 00FF00  ""  -1 0 7 ""  1 ""  <> 0 0 0 75 75 1 0 75 3 75 1 0 75 75 1 "CCD mismatch"  <> <> <> <> <> <> <> <> <> <> <> <>
  76 3 -11.755236 4.828520 -2.166813 900 X " " 117 -0.17117 -0.17117 "UNK " "    " "    " 6 0 3 1 00FF00  ""  -1 0 7 ""  1 ""  <> 0 0 0 76 76 1 0 76 3 76 1 0 76 76 1 "CCD mismatch"  <> <> <> <> <> <> <> <> <> <> <> <>
  77 3 -5.321788 2.767607 -8.520991 900 X " " 117 -0.08409 -0.08409 "UNK " "    " "    " 6 0 3 1 00FF00  ""  -1 0 7 ""  1 ""  <> 0 0 0 77 77 1 0 77 1 77 1 0 77 77 1 "CCD mismatch"  1 <> <> <> <> <> <> <> <> <> <> <>
  78 3 -5.136763 1.614993 -9.559998 900 X " " 117 -0.14960 -0.14960 "UNK " "    " "    " 6 0 3 1 00FF00  ""  -1 0 7 ""  1 ""  <> 0 0 0 78 78 1 0 78 2 78 1 0 78 78 1 "CCD mismatch"  <> <> <> <> <> <> <> <> <> <> <> <>
  79 3 -5.708251 4.092916 -9.148370 900 X " " 117 -0.17209 -0.17209 "UNK " "    " "    " 6 0 3 1 00FF00  ""  -1 0 7 ""  1 ""  <> 0 0 0 79 79 1 0 79 3 79 1 0 79 79 1 "CCD mismatch"  <> <> <> <> <> <> <> <> <> <> <> <>
  80 3 -4.145089 1.829491 -10.679826 900 X " " 117 0.17547 0.17547 "UNK " "    " "    " 6 0 3 1 00FF00  ""  -1 0 7 ""  1 ""  <> 0 0 0 80 80 1 0 80 1 80 1 0 80 80 1 "CCD mismatch"  1 <> <> <> <> <> <> <> <> <> <> <>
  81 3 -4.195756 0.562009 -11.574699 900 X " " 117 -0.20843 -0.20843 "UNK " "    " "    " 6 0 3 1 00FF00  ""  -1 0 7 ""  1 ""  <> 0 0 0 81 81 1 0 81 2 81 1 0 81 81 1 "CCD mismatch"  <> <> <> <> <> <> <> <> <> <> <> <>
  82 16 -2.861772 2.038966 -10.176579 900 X " " 70 -0.65938 -0.65938 "UNK " "    " "    " 8 0 3 1 FF2E2E  ""  -1 0 7 "%UT"  13 ""  <> 0 0 0 82 82 1 0 82 1 82 1 0 82 82 1 "CCD mismatch"  <> <> <> <> <> <> <> <> <> <> <> <>
  83 2 -5.461184 0.077077 -12.259200 900 X " " 117 0.42687 0.42687 "UNK " "    " "    " 6 0 3 1 00FF00  ""  -1 0 7 ""  1 ""  <> 0 0 0 83 83 1 0 83 0 83 1 0 83 83 1 "CCD mismatch"  <> <> <> <> <> <> <> <> <> <> <> <>
  84 3 -5.929339 -1.327104 -11.869981 900 X " " 117 -0.19333 -0.19333 "UNK " "    " "    " 6 0 3 1 00FF00  ""  -1 0 7 ""  1 ""  <> 0 0 0 84 84 1 0 84 2 84 1 0 84 84 1 "CCD mismatch"  <> <> <> <> <> <> <> <> <> <> <> <>
  85 15 -6.075292 0.874187 -12.959110 900 X " " 70 -0.46421 -0.46421 "UNK " "    " "    " 8 0 3 1 FF2E2E  ""  -1 0 7 ""  1 ""  <> 0 0 0 85 85 1 0 85 0 85 1 0 85 85 1 "CCD mismatch"  <> <> <> <> <> <> <> <> <> <> <> <>
  86 3 -7.223271 -1.552251 -11.115863 900 X " " 117 -0.16272 -0.16272 "UNK " "    " "    " 6 0 3 1 00FF00  ""  -1 0 7 ""  1 ""  <> 0 0 0 86 86 1 0 86 3 86 1 0 86 86 1 "CCD mismatch"  <> <> <> <> <> <> <> <> <> <> <> <>
  87 26 -28.983732 19.033736 -3.743214 30 L "A" 38 -0.94390 -0.94390 "LEU " " N  " "    " 7 0 0 0 2E2EFF  ""  1 1 7 ""  1 ""  <> 0 0 0 87 87 1 0 201 2 <> <> 0 87 87 <> "CCD match"  <> 1 0.96 193 <> <> <> <> <> <> <> <>
  88 3 -28.578069 17.657454 -4.001402 30 L "A" 24 0.16390 0.16390 "LEU " " CA " "    " 6 0 0 0 808080  ""  1 1 -1106 "%RT%RN"  2 ""  FF3C00  0 0 0 88 88 1 0 202 1 <> <> 0 88 88 <> "CCD match"  <> 1 0.96 194 <> <> <> <> <> <> <> <>
  89 2 -28.698783 17.238762 -5.547414 30 L "A" 24 0.50000 0.50000 "LEU " " C  " "    " 6 0 0 0 808080  ""  1 1 7 ""  1 ""  <> 0 0 0 89 89 1 0 203 0 <> <> 0 89 89 <> "CCD match"  <> 1 0.96 195 <> <> <> <> <> <> <> <>
  90 3 -29.164220 16.665274 -2.954107 30 L "A" 24 -0.12000 -0.12000 "LEU " " CB " "    " 6 0 0 0 808080  ""  1 1 7 ""  1 ""  <> 0 0 0 90 90 1 0 204 2 <> <> 0 90 90 <> "CCD match"  <> 1 0.96 196 <> <> <> <> <> <> <> <>
  91 15 -28.020496 16.376511 -6.037710 30 L "A" 70 -0.50000 -0.50000 "LEU " " O  " "    " 8 0 0 0 FF2E2E  ""  1 1 7 ""  1 ""  <> 0 0 0 91 91 1 0 205 0 <> <> 0 91 91 <> "CCD match"  <> 1 0.96 197 <> <> <> <> <> <> <> <>
  92 3 -28.352016 15.362483 -2.962479 30 L "A" 24 -0.06000 -0.06000 "LEU " " CG " "    " 6 0 0 0 808080  ""  1 1 7 ""  1 ""  <> 0 0 0 92 92 1 0 206 1 <> <> 0 92 92 <> "CCD match"  <> 1 0.96 198 <> <> <> <> <> <> <> <>
  93 3 -26.824621 15.499629 -2.843782 30 L "A" 24 -0.18000 -0.18000 "LEU " " CD1" "    " 6 0 0 0 808080  ""  1 1 7 ""  1 ""  <> 0 0 0 93 93 1 0 207 3 <> <> 0 93 93 <> "CCD match"  <> 1 0.96 199 <> <> <> <> <> <> <> <>
  94 3 -28.970165 14.389296 -1.993869 30 L "A" 24 -0.18000 -0.18000 "LEU " " CD2" "    " 6 0 0 0 808080  ""  1 1 7 ""  1 ""  <> 0 0 0 94 94 1 0 208 3 <> <> 0 94 94 <> "CCD match"  <> 1 0.96 200 <> <> <> <> <> <> <> <>
  95 25 -29.660827 17.866339 -6.168898 31 K "A" 38 -0.50000 -0.50000 "LYS " " N  " "    " 7 0 0 0 2E2EFF  ""  1 1 7 ""  1 ""  <> 0 0 0 95 95 1 0 221 1 <> <> 0 95 95 <> "CCD match"  <> 1 0.95 201 <> <> <> <> <> <> <> <>
  96 3 -30.187784 17.496886 -7.440154 31 K "A" 24 0.14000 0.14000 "LYS " " CA " "    " 6 0 0 0 808080  ""  1 1 -1106 "%RT%RN"  2 ""  FF3C00  0 0 0 96 96 1 0 222 1 <> <> 0 96 96 <> "CCD match"  <> 1 0.95 202 <> <> <> <> <> <> <> <>
  97 2 -29.127403 17.686604 -8.533757 31 K "A" 24 0.50000 0.50000 "LYS " " C  " "    " 6 0 0 0 808080  ""  1 1 7 ""  1 ""  <> 0 0 0 97 97 1 0 223 0 <> <> 0 97 97 <> "CCD match"  <> 1 0.95 203 <> <> <> <> <> <> <> <>
  98 3 -31.372859 18.382838 -7.736892 31 K "A" 24 -0.12000 -0.12000 "LYS " " CB " "    " 6 0 0 0 808080  ""  1 1 7 ""  1 ""  <> 0 0 0 98 98 1 0 224 2 <> <> 0 98 98 <> "CCD match"  <> 1 0.95 204 <> <> <> <> <> <> <> <>
  99 15 -28.972085 16.890355 -9.430679 31 K "A" 70 -0.50000 -0.50000 "LYS " " O  " "    " 8 0 0 0 FF2E2E  ""  1 1 7 ""  1 ""  <> 0 0 0 99 99 1 0 225 0 <> <> 0 99 99 <> "CCD match"  <> 1 0.95 205 <> <> <> <> <> <> <> <>
  100 3 -32.135915 18.171586 -9.115939 31 K "A" 24 -0.12000 -0.12000 "LYS " " CG " "    " 6 0 0 0 808080  ""  1 1 7 ""  1 ""  <> 0 0 0 100 100 1 0 226 2 <> <> 0 100 100 <> "CCD match"  <> 1 0.95 206 <> <> <> <> <> <> <> <>
  101 3 -33.296075 19.012372 -9.358307 31 K "A" 24 -0.12000 -0.12000 "LYS " " CD " "    " 6 0 0 0 808080  ""  1 1 7 ""  1 ""  <> 0 0 0 101 101 1 0 227 2 <> <> 0 101 101 <> "CCD match"  <> 1 0.95 207 <> <> <> <> <> <> <> <>
  102 3 -33.586244 19.242812 -10.843432 31 K "A" 24 0.19000 0.19000 "LYS " " CE " "    " 6 0 0 0 808080  ""  1 1 7 ""  1 ""  <> 0 0 0 102 102 1 0 228 2 <> <> 0 102 102 <> "CCD match"  <> 1 0.95 208 <> <> <> <> <> <> <> <>
  103 32 -34.670415 20.202822 -11.053307 31 K "A" 38 -0.30000 -0.30000 "LYS " " NZ " "    " 7 1 0 0 2E2EFF  ""  1 1 7 "%UT"  13 ""  <> 0 0 0 103 103 1 0 229 3 <> <> 0 103 103 <> "CCD match"  <> 1 0.95 209 <> <> <> <> <> <> <> <>
  104 25 -28.304092 18.791581 -8.429285 32 E "A" 38 -0.50000 -0.50000 "GLU " " N  " "    " 7 0 0 0 2E2EFF  ""  1 1 7 ""  1 ""  <> 0 0 0 104 104 1 0 243 1 <> <> 0 104 104 <> "CCD match"  <> 1 0.96 210 <> <> <> <> <> <> <> <>
  105 3 -27.163993 19.052626 -9.274547 32 E "A" 24 0.14000 0.14000 "GLU " " CA " "    " 6 0 0 0 808080  ""  1 1 -1106 "%RT%RN"  2 ""  FF3C00  0 0 0 105 105 1 0 244 1 <> <> 0 105 105 <> "CCD match"  <> 1 0.96 211 <> <> <> <> <> <> <> <>
  106 2 -26.136907 17.911677 -9.170401 32 E "A" 24 0.50000 0.50000 "GLU " " C  " "    " 6 0 0 0 808080  ""  1 1 7 ""  1 ""  <> 0 0 0 106 106 1 0 245 0 <> <> 0 106 106 <> "CCD match"  <> 1 0.96 212 <> <> <> <> <> <> <> <>
  107 3 -26.613494 20.532078 -9.129387 32 E "A" 24 -0.12000 -0.12000 "GLU " " CB " "    " 6 0 0 0 808080  ""  1 1 7 ""  1 ""  <> 0 0 0 107 107 1 0 246 2 <> <> 0 107 107 <> "CCD match"  <> 1 0.96 213 <> <> <> <> <> <> <> <>
  108 15 -25.686548 17.375493 -10.216113 32 E "A" 70 -0.50000 -0.50000 "GLU " " O  " "    " 8 0 0 0 FF2E2E  ""  1 1 7 ""  1 ""  <> 0 0 0 108 108 1 0 247 0 <> <> 0 108 108 <> "CCD match"  <> 1 0.96 214 <> <> <> <> <> <> <> <>
  109 3 -27.696683 21.623854 -9.074905 32 E "A" 24 -0.22000 -0.22000 "GLU " " CG " "    " 6 0 0 0 808080  ""  1 1 7 ""  1 ""  <> 0 0 0 109 109 1 0 248 2 <> <> 0 109 109 <> "CCD match"  <> 1 0.96 215 <> <> <> <> <> <> <> <>
  110 2 -27.302295 23.110800 -9.066706 32 E "A" 24 0.70000 0.70000 "GLU " " CD " "    " 6 0 0 0 808080  ""  1 1 7 "%UT"  13 ""  <> 0 0 0 110 110 1 0 249 0 <> <> 0 110 110 <> "CCD match"  <> 1 0.96 216 10 <> <> <> <> <> <> <>
  111 15 -28.147148 23.975544 -8.789427 32 E "A" 70 -0.80000 -0.80000 "GLU " " OE1" "    " 8 0 0 0 FF2E2E  ""  1 1 7 ""  1 ""  <> 0 0 0 111 111 1 0 250 0 <> <> 0 111 111 <> "CCD match"  <> 1 0.96 217 <> <> <> <> <> <> <> <>
  112 18 -26.175415 23.452546 -9.518603 32 E "A" 70 -0.80000 -0.80000 "GLU " " OE2" "    " 8 -1 0 0 FF2E2E  ""  1 1 7 ""  1 ""  <> 0 0 0 112 112 1 0 251 0 <> <> 0 112 112 <> "CCD match"  <> 1 0.96 218 <> <> <> <> <> <> <> <>
  113 25 -25.870769 17.409548 -7.964976 33 R "A" 38 -0.50000 -0.50000 "ARG " " N  " "    " 7 0 0 0 2E2EFF  ""  1 1 7 ""  1 ""  <> 0 0 0 113 113 1 0 258 1 <> <> 0 113 113 <> "CCD match"  <> 1 0.97 219 <> <> <> <> <> <> <> <>
  114 3 -25.121587 16.214924 -7.731054 33 R "A" 24 0.14000 0.14000 "ARG " " CA " "    " 6 0 0 0 808080  ""  1 1 -1106 "%RT%RN"  2 ""  FF3C00  0 0 0 114 114 1 0 259 1 <> <> 0 114 114 <> "CCD match"  <> 1 0.97 220 <> <> <> <> <> <> <> <>
  115 2 -25.720062 14.896767 -8.398163 33 R "A" 24 0.50000 0.50000 "ARG " " C  " "    " 6 0 0 0 808080  ""  1 1 7 ""  1 ""  <> 0 0 0 115 115 1 0 260 0 <> <> 0 115 115 <> "CCD match"  <> 1 0.97 221 <> <> <> <> <> <> <> <>
  116 3 -24.839933 16.049933 -6.240279 33 R "A" 24 -0.12000 -0.12000 "ARG " " CB " "    " 6 0 0 0 808080  ""  1 1 7 ""  1 ""  <> 0 0 0 116 116 1 0 261 2 <> <> 0 116 116 <> "CCD match"  <> 1 0.97 222 <> <> <> <> <> <> <> <>
  117 15 -24.954132 14.113104 -8.924316 33 R "A" 70 -0.50000 -0.50000 "ARG " " O  " "    " 8 0 0 0 FF2E2E  ""  1 1 7 ""  1 ""  <> 0 0 0 117 117 1 0 262 0 <> <> 0 117 117 <> "CCD match"  <> 1 0.97 223 <> <> <> <> <> <> <> <>
  118 3 -24.022424 17.194643 -5.614562 33 R "A" 24 -0.05000 -0.05000 "ARG " " CG " "    " 6 0 0 0 808080  ""  1 1 7 ""  1 ""  <> 0 0 0 118 118 1 0 263 2 <> <> 0 118 118 <> "CCD match"  <> 1 0.97 224 <> <> <> <> <> <> <> <>
  119 3 -23.450958 16.991074 -4.157714 33 R "A" 24 0.19000 0.19000 "ARG " " CD " "    " 6 0 0 0 808080  ""  1 1 7 ""  1 ""  <> 0 0 0 119 119 1 0 264 2 <> <> 0 119 119 <> "CCD match"  <> 1 0.97 225 <> <> <> <> <> <> <> <>
  120 25 -22.185205 17.753157 -3.919706 33 R "A" 38 -0.69997 -0.69997 "ARG " " NE " "    " 7 0 0 0 2E2EFF  ""  1 1 7 ""  1 ""  <> 0 0 0 120 120 1 0 265 1 <> <> 0 120 120 <> "CCD match"  <> 1 0.97 226 <> <> <> <> <> <> <> <>
  121 25 -20.648218 16.444054 -5.191263 33 R "A" 38 -0.79997 -0.79997 "ARG " " NH1" "    " 7 0 0 0 2E2EFF  ""  1 1 7 ""  1 ""  <> 0 0 0 121 121 1 0 266 2 <> <> 0 121 121 <> "CCD match"  <> 1 0.97 227 <> <> <> <> <> <> <> <>
  122 31 -19.939723 18.285948 -3.939271 33 R "A" 38 -0.79997 -0.79997 "ARG " " NH2" "    " 7 1 0 0 2E2EFF  ""  1 1 7 ""  1 ""  <> 0 0 0 122 122 1 0 267 2 <> <> 0 122 122 <> "CCD match"  <> 1 0.97 228 <> <> <> <> <> <> <> <>
  123 2 -20.952629 17.443387 -4.328124 33 R "A" 24 0.63990 0.63990 "ARG " " CZ " "    " 6 0 0 0 808080  ""  1 1 7 ""  1 ""  <> 0 0 0 123 123 1 0 268 0 <> <> 0 123 123 <> "CCD match"  <> 1 0.97 229 <> <> <> <> <> <> <> <>
  124 25 -27.009859 14.706973 -8.400785 34 L "A" 38 -0.50000 -0.50000 "LEU " " N  " "    " 7 0 0 0 2E2EFF  ""  1 1 7 ""  1 ""  <> 0 0 0 124 124 1 0 282 1 <> <> 0 124 124 <> "CCD match"  <> 1 0.97 230 <> <> <> <> <> <> <> <>
  125 3 -27.585821 13.456608 -8.888981 34 L "A" 24 0.14000 0.14000 "LEU " " CA " "    " 6 0 0 0 808080  ""  1 1 -1106 "%RT%RN"  2 ""  FF3C00  0 0 0 125 125 1 0 283 1 <> <> 0 125 125 <> "CCD match"  <> 1 0.97 231 <> <> <> <> <> <> <> <>
  126 2 -27.492746 13.412845 -10.437518 34 L "A" 24 0.50000 0.50000 "LEU " " C  " "    " 6 0 0 0 808080  ""  1 1 7 ""  1 ""  <> 0 0 0 126 126 1 0 284 0 <> <> 0 126 126 <> "CCD match"  <> 1 0.97 232 <> <> <> <> <> <> <> <>
  127 3 -29.038316 13.378368 -8.300459 34 L "A" 24 -0.12000 -0.12000 "LEU " " CB " "    " 6 0 0 0 808080  ""  1 1 7 ""  1 ""  <> 0 0 0 127 127 1 0 285 2 <> <> 0 127 127 <> "CCD match"  <> 1 0.97 233 <> <> <> <> <> <> <> <>
  128 15 -27.299934 12.373123 -11.033743 34 L "A" 70 -0.50000 -0.50000 "LEU " " O  " "    " 8 0 0 0 FF2E2E  ""  1 1 7 ""  1 ""  <> 0 0 0 128 128 1 0 286 0 <> <> 0 128 128 <> "CCD match"  <> 1 0.97 234 <> <> <> <> <> <> <> <>
  129 3 -29.183660 13.105651 -6.817004 34 L "A" 24 -0.06000 -0.06000 "LEU " " CG " "    " 6 0 0 0 808080  ""  1 1 7 ""  1 ""  <> 0 0 0 129 129 1 0 287 1 <> <> 0 129 129 <> "CCD match"  <> 1 0.97 235 <> <> <> <> <> <> <> <>
  130 3 -30.693813 13.363036 -6.422076 34 L "A" 24 -0.18000 -0.18000 "LEU " " CD1" "    " 6 0 0 0 808080  ""  1 1 7 ""  1 ""  <> 0 0 0 130 130 1 0 288 3 <> <> 0 130 130 <> "CCD match"  <> 1 0.97 236 <> <> <> <> <> <> <> <>
  131 3 -28.488723 11.795598 -6.285028 34 L "A" 24 -0.18000 -0.18000 "LEU " " CD2" "    " 6 0 0 0 808080  ""  1 1 7 ""  1 ""  <> 0 0 0 131 131 1 0 289 3 <> <> 0 131 131 <> "CCD match"  <> 1 0.97 237 <> <> <> <> <> <> <> <>
  132 25 -27.767681 14.592930 -11.123254 35 E "A" 38 -0.50000 -0.50000 "GLU " " N  " "    " 7 0 0 0 2E2EFF  ""  1 1 7 ""  1 ""  <> 0 0 0 132 132 1 0 301 1 <> <> 0 132 132 <> "CCD match"  <> 1 0.96 238 <> <> <> <> <> <> <> <>
  133 3 -27.566562 14.782424 -12.557989 35 E "A" 24 0.14000 0.14000 "GLU " " CA " "    " 6 0 0 0 808080  ""  1 1 -1106 "%RT%RN"  2 ""  FF3C00  0 0 0 133 133 1 0 302 1 <> <> 0 133 133 <> "CCD match"  <> 1 0.96 239 <> <> <> <> <> <> <> <>
  134 2 -26.106012 14.527812 -12.985963 35 E "A" 24 0.50000 0.50000 "GLU " " C  " "    " 6 0 0 0 808080  ""  1 1 7 ""  1 ""  <> 0 0 0 134 134 1 0 303 0 <> <> 0 134 134 <> "CCD match"  <> 1 0.96 240 <> <> <> <> <> <> <> <>
  135 3 -27.930553 16.287476 -12.883202 35 E "A" 24 -0.12000 -0.12000 "GLU " " CB " "    " 6 0 0 0 808080  ""  1 1 7 ""  1 ""  <> 0 0 0 135 135 1 0 304 2 <> <> 0 135 135 <> "CCD match"  <> 1 0.96 241 <> <> <> <> <> <> <> <>
  136 15 -25.905782 13.914070 -14.064699 35 E "A" 70 -0.50000 -0.50000 "GLU " " O  " "    " 8 0 0 0 FF2E2E  ""  1 1 7 ""  1 ""  <> 0 0 0 136 136 1 0 305 0 <> <> 0 136 136 <> "CCD match"  <> 1 0.96 242 <> <> <> <> <> <> <> <>
  137 3 -29.457399 16.558968 -12.776510 35 E "A" 24 -0.22000 -0.22000 "GLU " " CG " "    " 6 0 0 0 808080  ""  1 1 7 ""  1 ""  <> 0 0 0 137 137 1 0 306 2 <> <> 0 137 137 <> "CCD match"  <> 1 0.96 243 <> <> <> <> <> <> <> <>
  138 2 -29.849004 17.989846 -13.251327 35 E "A" 24 0.70000 0.70000 "GLU " " CD " "    " 6 0 0 0 808080  ""  1 1 7 "%UT"  13 ""  <> 0 0 0 138 138 1 0 307 0 <> <> 0 138 138 <> "CCD match"  <> 1 0.96 244 10 <> <> <> <> <> <> <>
  139 15 -30.987619 18.363770 -12.879627 35 E "A" 70 -0.80000 -0.80000 "GLU " " OE1" "    " 8 0 0 0 FF2E2E  ""  1 1 7 ""  1 ""  <> 0 0 0 139 139 1 0 308 0 <> <> 0 139 139 <> "CCD match"  <> 1 0.96 245 <> <> <> <> <> <> <> <>
  140 18 -29.144292 18.671362 -13.969628 35 E "A" 70 -0.80000 -0.80000 "GLU " " OE2" "    " 8 -1 0 0 FF2E2E  ""  1 1 7 ""  1 ""  <> 0 0 0 140 140 1 0 309 0 <> <> 0 140 140 <> "CCD match"  <> 1 0.96 246 <> <> <> <> <> <> <> <>
  141 25 -25.099128 14.970228 -12.232366 36 K "A" 38 -0.50000 -0.50000 "LYS " " N  " "    " 7 0 0 0 2E2EFF  ""  1 1 7 ""  1 ""  <> 0 0 0 141 141 1 0 316 1 <> <> 0 141 141 <> "CCD match"  <> 1 0.96 247 <> <> <> <> <> <> <> <>
  142 3 -23.677961 14.761130 -12.449896 36 K "A" 24 0.14000 0.14000 "LYS " " CA " "    " 6 0 0 0 808080  ""  1 1 -1106 "%RT%RN"  2 ""  FF3C00  0 0 0 142 142 1 0 317 1 <> <> 0 142 142 <> "CCD match"  <> 1 0.96 248 <> <> <> <> <> <> <> <>
  143 2 -23.374675 13.246055 -12.480031 36 K "A" 24 0.50000 0.50000 "LYS " " C  " "    " 6 0 0 0 808080  ""  1 1 7 ""  1 ""  <> 0 0 0 143 143 1 0 318 0 <> <> 0 143 143 <> "CCD match"  <> 1 0.96 249 <> <> <> <> <> <> <> <>
  144 3 -22.783277 15.491494 -11.330473 36 K "A" 24 -0.12000 -0.12000 "LYS " " CB " "    " 6 0 0 0 808080  ""  1 1 7 ""  1 ""  <> 0 0 0 144 144 1 0 319 2 <> <> 0 144 144 <> "CCD match"  <> 1 0.96 250 <> <> <> <> <> <> <> <>
  145 15 -22.792099 12.674995 -13.424145 36 K "A" 70 -0.50000 -0.50000 "LYS " " O  " "    " 8 0 0 0 FF2E2E  ""  1 1 7 ""  1 ""  <> 0 0 0 145 145 1 0 320 0 <> <> 0 145 145 <> "CCD match"  <> 1 0.96 251 <> <> <> <> <> <> <> <>
  146 3 -21.293361 15.407370 -11.639320 36 K "A" 24 -0.12000 -0.12000 "LYS " " CG " "    " 6 0 0 0 808080  ""  1 1 7 ""  1 ""  <> 0 0 0 146 146 1 0 321 2 <> <> 0 146 146 <> "CCD match"  <> 1 0.96 252 <> <> <> <> <> <> <> <>
  147 3 -20.438663 16.330548 -10.729825 36 K "A" 24 -0.12000 -0.12000 "LYS " " CD " "    " 6 0 0 0 808080  ""  1 1 7 ""  1 ""  <> 0 0 0 147 147 1 0 322 2 <> <> 0 147 147 <> "CCD match"  <> 1 0.96 253 <> <> <> <> <> <> <> <>
  148 3 -20.142448 17.652745 -11.284598 36 K "A" 24 0.19000 0.19000 "LYS " " CE " "    " 6 0 0 0 808080  ""  1 1 7 ""  1 ""  <> 0 0 0 148 148 1 0 323 2 <> <> 0 148 148 <> "CCD match"  <> 1 0.96 254 <> <> <> <> <> <> <> <>
  149 32 -19.366399 18.463677 -10.314478 36 K "A" 38 -0.30000 -0.30000 "LYS " " NZ " "    " 7 1 0 0 2E2EFF  ""  1 1 7 "%UT"  13 ""  <> 0 0 0 149 149 1 0 324 3 <> <> 0 149 149 <> "CCD match"  <> 1 0.96 255 <> <> <> <> <> <> <> <>
  150 25 -23.945686 12.519729 -11.436377 37 L "A" 38 -0.50000 -0.50000 "LEU " " N  " "    " 7 0 0 0 2E2EFF  ""  1 1 7 ""  1 ""  <> 0 0 0 150 150 1 0 338 1 <> <> 0 150 150 <> "CCD match"  <> 1 0.97 256 <> <> <> <> <> <> <> <>
  151 3 -23.947130 11.114992 -11.089501 37 L "A" 24 0.14000 0.14000 "LEU " " CA " "    " 6 0 0 0 808080  ""  1 1 -1106 "%RT%RN"  2 ""  FF3C00  0 0 0 151 151 1 0 339 1 <> <> 0 151 151 <> "CCD match"  <> 1 0.97 257 <> <> <> <> <> <> <> <>
  152 2 -24.625839 10.253273 -12.099449 37 L "A" 24 0.50000 0.50000 "LEU " " C  " "    " 6 0 0 0 808080  ""  1 1 7 ""  1 ""  <> 0 0 0 152 152 1 0 340 0 <> <> 0 152 152 <> "CCD match"  <> 1 0.97 258 <> <> <> <> <> <> <> <>
  153 3 -24.401353 10.987706 -9.537408 37 L "A" 24 -0.12000 -0.12000 "LEU " " CB " "    " 6 0 0 0 808080  ""  1 1 7 ""  1 ""  <> 0 0 0 153 153 1 0 341 2 <> <> 0 153 153 <> "CCD match"  <> 1 0.97 259 <> <> <> <> <> <> <> <>
  154 15 -24.124135 9.190619 -12.452318 37 L "A" 70 -0.50000 -0.50000 "LEU " " O  " "    " 8 0 0 0 FF2E2E  ""  1 1 7 ""  1 ""  <> 0 0 0 154 154 1 0 342 0 <> <> 0 154 154 <> "CCD match"  <> 1 0.97 260 <> <> <> <> <> <> <> <>
  155 3 -24.537591 9.620821 -8.844174 37 L "A" 24 -0.06000 -0.06000 "LEU " " CG " "    " 6 0 0 0 808080  ""  1 1 7 ""  1 ""  <> 0 0 0 155 155 1 0 343 1 <> <> 0 155 155 <> "CCD match"  <> 1 0.97 261 <> <> <> <> <> <> <> <>
  156 3 -24.799491 9.827607 -7.287741 37 L "A" 24 -0.18000 -0.18000 "LEU " " CD1" "    " 6 0 0 0 808080  ""  1 1 7 ""  1 ""  <> 0 0 0 156 156 1 0 344 3 <> <> 0 156 156 <> "CCD match"  <> 1 0.97 262 <> <> <> <> <> <> <> <>
  157 3 -25.746913 8.714810 -9.345834 37 L "A" 24 -0.18000 -0.18000 "LEU " " CD2" "    " 6 0 0 0 808080  ""  1 1 7 ""  1 ""  <> 0 0 0 157 157 1 0 345 3 <> <> 0 157 157 <> "CCD match"  <> 1 0.97 263 <> <> <> <> <> <> <> <>
  158 25 -25.815999 10.724503 -12.619105 38 I "A" 38 -0.50000 -0.50000 "ILE " " N  " "    " 7 0 0 0 2E2EFF  ""  1 1 7 ""  1 ""  <> 0 0 0 158 158 1 0 357 1 <> <> 0 158 158 <> "CCD match"  <> 1 0.96 264 <> <> <> <> <> <> <> <>
  159 3 -26.580736 9.958963 -13.585961 38 I "A" 24 0.14000 0.14000 "ILE " " CA " "    " 6 0 0 0 808080  ""  1 1 -1106 "%RT%RN"  2 ""  FF3C00  0 0 0 159 159 1 0 358 1 <> <> 0 159 159 <> "CCD match"  <> 1 0.96 265 <> <> <> <> <> <> <> <>
  160 2 -25.747264 10.058721 -14.898534 38 I "A" 24 0.50000 0.50000 "ILE " " C  " "    " 6 0 0 0 808080  ""  1 1 7 ""  1 ""  <> 0 0 0 160 160 1 0 359 0 <> <> 0 160 160 <> "CCD match"  <> 1 0.96 266 <> <> <> <> <> <> <> <>
  161 3 -28.024818 10.575373 -13.741113 38 I "A" 24 -0.06000 -0.06000 "ILE " " CB " "    " 6 0 0 0 808080  ""  1 1 7 ""  1 ""  <> 0 0 0 161 161 1 0 360 1 <> <> 0 161 161 <> "CCD match"  <> 1 0.96 267 <> <> <> <> <> <> <> <>
  162 15 -25.348962 9.009907 -15.399372 38 I "A" 70 -0.50000 -0.50000 "ILE " " O  " "    " 8 0 0 0 FF2E2E  ""  1 1 7 ""  1 ""  <> 0 0 0 162 162 1 0 361 0 <> <> 0 162 162 <> "CCD match"  <> 1 0.96 268 <> <> <> <> <> <> <> <>
  163 3 -28.895698 10.010248 -12.631002 38 I "A" 24 -0.12000 -0.12000 "ILE " " CG1" "    " 6 0 0 0 808080  ""  1 1 7 ""  1 ""  <> 0 0 0 163 163 1 0 362 2 <> <> 0 163 163 <> "CCD match"  <> 1 0.96 269 <> <> <> <> <> <> <> <>
  164 3 -28.663536 10.356129 -15.149373 38 I "A" 24 -0.18000 -0.18000 "ILE " " CG2" "    " 6 0 0 0 808080  ""  1 1 7 ""  1 ""  <> 0 0 0 164 164 1 0 363 3 <> <> 0 164 164 <> "CCD match"  <> 1 0.96 270 <> <> <> <> <> <> <> <>
  165 3 -30.113471 10.859768 -12.272445 38 I "A" 24 -0.18000 -0.18000 "ILE " " CD1" "    " 6 0 0 0 808080  ""  1 1 7 ""  1 ""  <> 0 0 0 165 165 1 0 364 3 <> <> 0 165 165 <> "CCD match"  <> 1 0.96 271 <> <> <> <> <> <> <> <>
  166 25 -25.508296 11.263144 -15.408465 39 E "A" 38 -0.50000 -0.50000 "GLU " " N  " "    " 7 0 0 0 2E2EFF  ""  1 1 7 ""  1 ""  <> 0 0 0 166 166 1 0 376 1 <> <> 0 166 166 <> "CCD match"  <> 1 0.96 272 <> <> <> <> <> <> <> <>
  167 3 -24.669048 11.513155 -16.579635 39 E "A" 24 0.14000 0.14000 "GLU " " CA " "    " 6 0 0 0 808080  ""  1 1 -1107 "%RT%RN"  2 ""  FF5A00  0 0 0 167 167 1 0 377 1 <> <> 0 167 167 <> "CCD match"  <> 1 0.96 273 <> <> <> <> <> <> <> <>
  168 2 -23.346635 10.655298 -16.656410 39 E "A" 24 0.50000 0.50000 "GLU " " C  " "    " 6 0 0 0 808080  ""  1 1 7 ""  1 ""  <> 0 0 0 168 168 1 0 378 0 <> <> 0 168 168 <> "CCD match"  <> 1 0.96 274 <> <> <> <> <> <> <> <>
  169 3 -24.472017 12.963725 -16.861148 39 E "A" 24 -0.12000 -0.12000 "GLU " " CB " "    " 6 0 0 0 808080  ""  1 1 7 ""  1 ""  <> 0 0 0 169 169 1 0 379 2 <> <> 0 169 169 <> "CCD match"  <> 1 0.96 275 <> <> <> <> <> <> <> <>
  170 15 -22.966392 10.153685 -17.726348 39 E "A" 70 -0.50000 -0.50000 "GLU " " O  " "    " 8 0 0 0 FF2E2E  ""  1 1 7 ""  1 ""  <> 0 0 0 170 170 1 0 380 0 <> <> 0 170 170 <> "CCD match"  <> 1 0.96 276 <> <> <> <> <> <> <> <>
  171 3 -23.358453 13.348515 -17.863575 39 E "A" 24 -0.22000 -0.22000 "GLU " " CG " "    " 6 0 0 0 808080  ""  1 1 7 ""  1 ""  <> 0 0 0 171 171 1 0 381 2 <> <> 0 171 171 <> "CCD match"  <> 1 0.96 277 <> <> <> <> <> <> <> <>
  172 2 -23.381586 14.855444 -18.157489 39 E "A" 24 0.70000 0.70000 "GLU " " CD " "    " 6 0 0 0 808080  ""  1 1 7 "%UT"  13 ""  <> 0 0 0 172 172 1 0 382 0 <> <> 0 172 172 <> "CCD match"  <> 1 0.96 278 10 <> <> <> <> <> <> <>
  173 15 -22.872531 15.290143 -19.216657 39 E "A" 70 -0.80000 -0.80000 "GLU " " OE1" "    " 8 0 0 0 FF2E2E  ""  1 1 7 ""  1 ""  <> 0 0 0 173 173 1 0 383 0 <> <> 0 173 173 <> "CCD match"  <> 1 0.96 279 <> <> <> <> <> <> <> <>
  174 18 -23.791101 15.612067 -17.217241 39 E "A" 70 -0.80000 -0.80000 "GLU " " OE2" "    " 8 -1 0 0 FF2E2E  ""  1 1 7 ""  1 ""  <> 0 0 0 174 174 1 0 384 0 <> <> 0 174 174 <> "CCD match"  <> 1 0.96 280 <> <> <> <> <> <> <> <>
  175 25 -22.759965 10.585095 -15.387007 40 S "A" 38 -0.50000 -0.50000 "SER " " N  " "    " 7 0 0 0 2E2EFF  ""  1 1 7 ""  1 ""  <> 0 0 0 175 175 1 0 391 1 <> <> 0 175 175 <> "CCD match"  <> 1 0.96 281 <> <> <> <> <> <> <> <>
  176 3 -21.493766 9.905065 -15.206270 40 S "A" 24 0.14000 0.14000 "SER " " CA " "    " 6 0 0 0 808080  ""  1 1 -1107 "%RT%RN"  2 ""  FF5A00  0 0 0 176 176 1 0 392 1 <> <> 0 176 176 <> "CCD match"  <> 1 0.96 282 <> <> <> <> <> <> <> <>
  177 2 -21.539897 8.342769 -15.209577 40 S "A" 24 0.50000 0.50000 "SER " " C  " "    " 6 0 0 0 808080  ""  1 1 7 ""  1 ""  <> 0 0 0 177 177 1 0 393 0 <> <> 0 177 177 <> "CCD match"  <> 1 0.96 283 <> <> <> <> <> <> <> <>
  178 3 -20.725399 10.574735 -14.019977 40 S "A" 24 0.14500 0.14500 "SER " " CB " "    " 6 0 0 0 808080  ""  1 1 7 ""  1 ""  <> 0 0 0 178 178 1 0 394 2 <> <> 0 178 178 <> "CCD match"  <> 1 0.96 284 <> <> <> <> <> <> <> <>
  179 15 -20.706516 7.771364 -15.932108 40 S "A" 70 -0.50000 -0.50000 "SER " " O  " "    " 8 0 0 0 FF2E2E  ""  1 1 7 ""  1 ""  <> 0 0 0 179 179 1 0 395 0 <> <> 0 179 179 <> "CCD match"  <> 1 0.96 285 <> <> <> <> <> <> <> <>
  180 16 -20.481573 11.935398 -14.405791 40 S "A" 70 -0.68300 -0.68300 "SER " " OG " "    " 8 0 0 0 FF2E2E  ""  1 1 7 "%UT"  13 ""  <> 0 0 0 180 180 1 0 396 1 <> <> 0 180 180 <> "CCD match"  <> 1 0.96 286 <> <> <> <> <> <> <> <>
  181 25 -22.531736 7.718696 -14.557844 41 S "A" 38 -0.50000 -0.50000 "SER " " N  " "    " 7 0 0 0 2E2EFF  ""  1 1 7 ""  1 ""  <> 0 0 0 181 181 1 0 402 1 <> <> 0 181 181 <> "CCD match"  <> 1 0.97 287 <> <> <> <> <> <> <> <>
  182 3 -22.650060 6.260784 -14.586085 41 S "A" 24 0.14000 0.14000 "SER " " CA " "    " 6 0 0 0 808080  ""  1 1 -1107 "%RT%RN"  2 ""  FF5A00  0 0 0 182 182 1 0 403 1 <> <> 0 182 182 <> "CCD match"  <> 1 0.97 288 <> <> <> <> <> <> <> <>
  183 2 -23.102504 5.690446 -15.914281 41 S "A" 24 0.50000 0.50000 "SER " " C  " "    " 6 0 0 0 808080  ""  1 1 7 ""  1 ""  <> 0 0 0 183 183 1 0 404 0 <> <> 0 183 183 <> "CCD match"  <> 1 0.97 289 <> <> <> <> <> <> <> <>
  184 3 -23.513330 5.789565 -13.382125 41 S "A" 24 0.14500 0.14500 "SER " " CB " "    " 6 0 0 0 808080  ""  1 1 7 ""  1 ""  <> 0 0 0 184 184 1 0 405 2 <> <> 0 184 184 <> "CCD match"  <> 1 0.97 290 <> <> <> <> <> <> <> <>
  185 15 -22.626783 4.734560 -16.444553 41 S "A" 70 -0.50000 -0.50000 "SER " " O  " "    " 8 0 0 0 FF2E2E  ""  1 1 7 ""  1 ""  <> 0 0 0 185 185 1 0 406 0 <> <> 0 185 185 <> "CCD match"  <> 1 0.97 291 <> <> <> <> <> <> <> <>
  186 16 -24.849763 6.202786 -13.427430 41 S "A" 70 -0.68300 -0.68300 "SER " " OG " "    " 8 0 0 0 FF2E2E  ""  1 1 7 "%UT"  13 ""  <> 0 0 0 186 186 1 0 407 1 <> <> 0 186 186 <> "CCD match"  <> 1 0.97 292 <> <> <> <> <> <> <> <>
  187 25 -24.056016 6.403967 -16.588531 42 Q "A" 38 -0.50000 -0.50000 "GLN " " N  " "    " 7 0 0 0 2E2EFF  ""  1 1 7 ""  1 ""  <> 0 0 0 187 187 1 0 413 1 <> <> 0 187 187 <> "CCD match"  <> 1 0.95 293 <> <> <> <> <> <> <> <>
  188 3 -24.536888 6.183707 -17.930063 42 Q "A" 24 0.14000 0.14000 "GLN " " CA " "    " 6 0 0 0 808080  ""  1 1 -1107 "%RT%RN"  2 ""  FF5A00  0 0 0 188 188 1 0 414 1 <> <> 0 188 188 <> "CCD match"  <> 1 0.95 294 <> <> <> <> <> <> <> <>
  189 2 -23.410375 5.956300 -19.000616 42 Q "A" 24 0.50000 0.50000 "GLN " " C  " "    " 6 0 0 0 808080  ""  1 1 7 ""  1 ""  <> 0 0 0 189 189 1 0 415 0 <> <> 0 189 189 <> "CCD match"  <> 1 0.95 295 <> <> <> <> <> <> <> <>
  190 3 -25.515323 7.290934 -18.362983 42 Q "A" 24 -0.12000 -0.12000 "GLN " " CB " "    " 6 0 0 0 808080  ""  1 1 7 ""  1 ""  <> 0 0 0 190 190 1 0 416 2 <> <> 0 190 190 <> "CCD match"  <> 1 0.95 296 <> <> <> <> <> <> <> <>
  191 15 -23.416475 4.903195 -19.665765 42 Q "A" 70 -0.50000 -0.50000 "GLN " " O  " "    " 8 0 0 0 FF2E2E  ""  1 1 7 ""  1 ""  <> 0 0 0 191 191 1 0 417 0 <> <> 0 191 191 <> "CCD match"  <> 1 0.95 297 <> <> <> <> <> <> <> <>
  192 3 -26.840307 7.262757 -17.627296 42 Q "A" 24 -0.12000 -0.12000 "GLN " " CG " "    " 6 0 0 0 808080  ""  1 1 7 ""  1 ""  <> 0 0 0 192 192 1 0 418 2 <> <> 0 192 192 <> "CCD match"  <> 1 0.95 298 <> <> <> <> <> <> <> <>
  193 2 -27.732881 8.430071 -17.990739 42 Q "A" 24 0.50000 0.50000 "GLN " " CD " "    " 6 0 0 0 808080  ""  1 1 7 "%UT"  13 "Flip"  <> 0 0 0 193 193 1 0 419 0 <> <> 0 193 193 <> "CCD match"  <> 1 0.95 299 0.0599257602619385 "Flip"  <> <> <> <> <> <>
  194 25 -29.005453 8.198437 -18.032524 42 Q "A" 38 -0.76000 -0.76000 "GLN " " NE2" "    " 7 0 0 0 2E2EFF  ""  1 1 7 ""  1 ""  <> 0 0 0 194 194 1 0 420 2 <> <> 0 194 194 <> "CCD match"  <> 1 0.95 300 <> <> <> <> <> <> <> <>
  195 15 -27.353054 9.545181 -18.045265 42 Q "A" 70 -0.50000 -0.50000 "GLN " " OE1" "    " 8 0 0 0 FF2E2E  ""  1 1 7 ""  1 ""  <> 0 0 0 195 195 1 0 421 0 <> <> 0 195 195 <> "CCD match"  <> 1 0.95 301 <> <> <> <> <> <> <> <>
  196 25 -22.435590 6.895198 -19.024730 43 Q "A" 38 -0.50000 -0.50000 "GLN " " N  " "    " 7 0 0 0 2E2EFF  ""  1 1 7 ""  1 ""  <> 0 0 0 196 196 1 0 430 1 <> <> 0 196 196 <> "CCD match"  <> 1 0.95 302 <> <> <> <> <> <> <> <>
  197 3 -21.248035 6.683919 -19.833170 43 Q "A" 24 0.14000 0.14000 "GLN " " CA " "    " 6 0 0 0 808080  ""  1 1 -1107 "%RT%RN"  2 ""  FF5A00  0 0 0 197 197 1 0 431 1 <> <> 0 197 197 <> "CCD match"  <> 1 0.95 303 <> <> <> <> <> <> <> <>
  198 2 -20.170793 5.691476 -19.421169 43 Q "A" 24 0.50000 0.50000 "GLN " " C  " "    " 6 0 0 0 808080  ""  1 1 7 ""  1 ""  <> 0 0 0 198 198 1 0 432 0 <> <> 0 198 198 <> "CCD match"  <> 1 0.95 304 <> <> <> <> <> <> <> <>
  199 3 -20.409568 7.990667 -20.051714 43 Q "A" 24 -0.12000 -0.12000 "GLN " " CB " "    " 6 0 0 0 808080  ""  1 1 7 ""  1 ""  <> 0 0 0 199 199 1 0 433 2 <> <> 0 199 199 <> "CCD match"  <> 1 0.95 305 <> <> <> <> <> <> <> <>
  200 15 -19.713153 4.898735 -20.267395 43 Q "A" 70 -0.50000 -0.50000 "GLN " " O  " "    " 8 0 0 0 FF2E2E  ""  1 1 7 ""  1 ""  <> 0 0 0 200 200 1 0 434 0 <> <> 0 200 200 <> "CCD match"  <> 1 0.95 306 <> <> <> <> <> <> <> <>
  201 3 -21.087812 9.031334 -20.921594 43 Q "A" 24 -0.12000 -0.12000 "GLN " " CG " "    " 6 0 0 0 808080  ""  1 1 7 ""  1 ""  <> 0 0 0 201 201 1 0 435 2 <> <> 0 201 201 <> "CCD match"  <> 1 0.95 307 <> <> <> <> <> <> <> <>
  202 2 -20.171094 10.293649 -20.997501 43 Q "A" 24 0.50000 0.50000 "GLN " " CD " "    " 6 0 0 0 808080  ""  1 1 7 "%UT"  13 ""  <> 0 0 0 202 202 1 0 436 0 <> <> 0 202 202 <> "CCD match"  <> 1 0.95 308 0.137244494833198 "No Flip"  <> <> <> <> <> <>
  203 25 -20.688707 11.457336 -20.566452 43 Q "A" 38 -0.76000 -0.76000 "GLN " " NE2" "    " 7 0 0 0 2E2EFF  ""  1 1 7 ""  1 ""  <> 0 0 0 203 203 1 0 437 2 <> <> 0 203 203 <> "CCD match"  <> 1 0.95 309 <> <> <> <> <> <> <> <>
  204 15 -18.988594 10.266677 -21.300836 43 Q "A" 70 -0.50000 -0.50000 "GLN " " OE1" "    " 8 0 0 0 FF2E2E  ""  1 1 7 ""  1 ""  <> 0 0 0 204 204 1 0 438 0 <> <> 0 204 204 <> "CCD match"  <> 1 0.95 310 <> <> <> <> <> <> <> <>
  205 25 -19.910301 5.625277 -18.112581 44 L "A" 38 -0.50000 -0.50000 "LEU " " N  " "    " 7 0 0 0 2E2EFF  ""  1 1 7 ""  1 ""  <> 0 0 0 205 205 1 0 447 1 <> <> 0 205 205 <> "CCD match"  <> 1 0.95 311 <> <> <> <> <> <> <> <>
  206 3 -19.062589 4.581566 -17.571453 44 L "A" 24 0.14000 0.14000 "LEU " " CA " "    " 6 0 0 0 808080  ""  1 1 -1107 "%RT%RN"  2 ""  FF5A00  0 0 0 206 206 1 0 448 1 <> <> 0 206 206 <> "CCD match"  <> 1 0.95 312 <> <> <> <> <> <> <> <>
  207 2 -19.689590 3.216589 -18.027746 44 L "A" 24 0.50000 0.50000 "LEU " " C  " "    " 6 0 0 0 808080  ""  1 1 7 ""  1 ""  <> 0 0 0 207 207 1 0 449 0 <> <> 0 207 207 <> "CCD match"  <> 1 0.95 313 <> <> <> <> <> <> <> <>
  208 3 -18.876535 4.899727 -16.038900 44 L "A" 24 -0.12000 -0.12000 "LEU " " CB " "    " 6 0 0 0 808080  ""  1 1 7 ""  1 ""  <> 0 0 0 208 208 1 0 450 2 <> <> 0 208 208 <> "CCD match"  <> 1 0.95 314 <> <> <> <> <> <> <> <>
  209 15 -18.982467 2.380130 -18.644771 44 L "A" 70 -0.50000 -0.50000 "LEU " " O  " "    " 8 0 0 0 FF2E2E  ""  1 1 7 ""  1 ""  <> 0 0 0 209 209 1 0 451 0 <> <> 0 209 209 <> "CCD match"  <> 1 0.95 315 <> <> <> <> <> <> <> <>
  210 3 -18.269935 3.807814 -15.149275 44 L "A" 24 -0.06000 -0.06000 "LEU " " CG " "    " 6 0 0 0 808080  ""  1 1 7 ""  1 ""  <> 0 0 0 210 210 1 0 452 1 <> <> 0 210 210 <> "CCD match"  <> 1 0.95 316 <> <> <> <> <> <> <> <>
  211 3 -16.695924 3.935787 -15.248104 44 L "A" 24 -0.18000 -0.18000 "LEU " " CD1" "    " 6 0 0 0 808080  ""  1 1 7 ""  1 ""  <> 0 0 0 211 211 1 0 453 3 <> <> 0 211 211 <> "CCD match"  <> 1 0.95 317 <> <> <> <> <> <> <> <>
  212 3 -18.732976 3.919965 -13.726387 44 L "A" 24 -0.18000 -0.18000 "LEU " " CD2" "    " 6 0 0 0 808080  ""  1 1 7 ""  1 ""  <> 0 0 0 212 212 1 0 454 3 <> <> 0 212 212 <> "CCD match"  <> 1 0.95 318 <> <> <> <> <> <> <> <>
  213 25 -20.932695 2.831370 -17.747564 45 I "A" 38 -0.50000 -0.50000 "ILE " " N  " "    " 7 0 0 0 2E2EFF  ""  1 1 7 ""  1 ""  <> 0 0 0 213 213 1 0 466 1 <> <> 0 213 213 <> "CCD match"  <> 1 0.94 319 <> <> <> <> <> <> <> <>
  214 3 -21.534830 1.509153 -18.129320 45 I "A" 24 0.14000 0.14000 "ILE " " CA " "    " 6 0 0 0 808080  ""  1 1 -1107 "%RT%RN"  2 ""  FF5A00  0 0 0 214 214 1 0 467 1 <> <> 0 214 214 <> "CCD match"  <> 1 0.94 320 <> <> <> <> <> <> <> <>
  215 2 -21.451414 1.253834 -19.631281 45 I "A" 24 0.50000 0.50000 "ILE " " C  " "    " 6 0 0 0 808080  ""  1 1 7 ""  1 ""  <> 0 0 0 215 215 1 0 468 0 <> <> 0 215 215 <> "CCD match"  <> 1 0.94 321 <> <> <> <> <> <> <> <>
  216 3 -22.985303 1.324190 -17.624878 45 I "A" 24 -0.06000 -0.06000 "ILE " " CB " "    " 6 0 0 0 808080  ""  1 1 7 ""  1 ""  <> 0 0 0 216 216 1 0 469 1 <> <> 0 216 216 <> "CCD match"  <> 1 0.94 322 <> <> <> <> <> <> <> <>
  217 15 -21.014080 0.172130 -20.030943 45 I "A" 70 -0.50000 -0.50000 "ILE " " O  " "    " 8 0 0 0 FF2E2E  ""  1 1 7 ""  1 ""  <> 0 0 0 217 217 1 0 470 0 <> <> 0 217 217 <> "CCD match"  <> 1 0.94 323 <> <> <> <> <> <> <> <>
  218 3 -23.120021 1.453388 -16.069084 45 I "A" 24 -0.12000 -0.12000 "ILE " " CG1" "    " 6 0 0 0 808080  ""  1 1 7 ""  1 ""  <> 0 0 0 218 218 1 0 471 2 <> <> 0 218 218 <> "CCD match"  <> 1 0.94 324 <> <> <> <> <> <> <> <>
  219 3 -23.664451 -0.012505 -18.051170 45 I "A" 24 -0.18000 -0.18000 "ILE " " CG2" "    " 6 0 0 0 808080  ""  1 1 7 ""  1 ""  <> 0 0 0 219 219 1 0 472 3 <> <> 0 219 219 <> "CCD match"  <> 1 0.94 325 <> <> <> <> <> <> <> <>
  220 3 -24.491664 1.990374 -15.617175 45 I "A" 24 -0.18000 -0.18000 "ILE " " CD1" "    " 6 0 0 0 808080  ""  1 1 7 ""  1 ""  <> 0 0 0 220 220 1 0 473 3 <> <> 0 220 220 <> "CCD match"  <> 1 0.94 326 <> <> <> <> <> <> <> <>
  221 25 -21.713287 2.279909 -20.411525 46 K "A" 38 -0.50000 -0.50000 "LYS " " N  " "    " 7 0 0 0 2E2EFF  ""  1 1 7 ""  1 ""  <> 0 0 0 221 221 1 0 485 1 <> <> 0 221 221 <> "CCD match"  <> 1 0.95 327 <> <> <> <> <> <> <> <>
  222 3 -21.499944 2.299396 -21.829752 46 K "A" 24 0.14000 0.14000 "LYS " " CA " "    " 6 0 0 0 808080  ""  1 1 -1107 "%RT%RN"  2 ""  FF5A00  0 0 0 222 222 1 0 486 1 <> <> 0 222 222 <> "CCD match"  <> 1 0.95 328 <> <> <> <> <> <> <> <>
  223 2 -20.023937 1.919538 -22.227584 46 K "A" 24 0.50000 0.50000 "LYS " " C  " "    " 6 0 0 0 808080  ""  1 1 7 ""  1 ""  <> 0 0 0 223 223 1 0 487 0 <> <> 0 223 223 <> "CCD match"  <> 1 0.95 329 <> <> <> <> <> <> <> <>
  224 3 -21.938140 3.608987 -22.461919 46 K "A" 24 -0.12000 -0.12000 "LYS " " CB " "    " 6 0 0 0 808080  ""  1 1 7 ""  1 ""  <> 0 0 0 224 224 1 0 488 2 <> <> 0 224 224 <> "CCD match"  <> 1 0.95 330 <> <> <> <> <> <> <> <>
  225 15 -19.804656 0.984301 -23.011358 46 K "A" 70 -0.50000 -0.50000 "LYS " " O  " "    " 8 0 0 0 FF2E2E  ""  1 1 7 ""  1 ""  <> 0 0 0 225 225 1 0 489 0 <> <> 0 225 225 <> "CCD match"  <> 1 0.95 331 <> <> <> <> <> <> <> <>
  226 3 -21.713109 3.612519 -24.001525 46 K "A" 24 -0.12000 -0.12000 "LYS " " CG " "    " 6 0 0 0 808080  ""  1 1 7 ""  1 ""  <> 0 0 0 226 226 1 0 490 2 <> <> 0 226 226 <> "CCD match"  <> 1 0.95 332 <> <> <> <> <> <> <> <>
  227 3 -22.261180 4.842243 -24.815616 46 K "A" 24 -0.12000 -0.12000 "LYS " " CD " "    " 6 0 0 0 808080  ""  1 1 7 ""  1 ""  <> 0 0 0 227 227 1 0 491 2 <> <> 0 227 227 <> "CCD match"  <> 1 0.95 333 <> <> <> <> <> <> <> <>
  228 3 -23.803293 5.037293 -25.102275 46 K "A" 24 0.19000 0.19000 "LYS " " CE " "    " 6 0 0 0 808080  ""  1 1 7 ""  1 ""  <> 0 0 0 228 228 1 0 492 2 <> <> 0 228 228 <> "CCD match"  <> 1 0.95 334 <> <> <> <> <> <> <> <>
  229 32 -24.060783 6.171409 -25.977035 46 K "A" 38 -0.30000 -0.30000 "LYS " " NZ " "    " 7 1 0 0 2E2EFF  ""  1 1 7 "%UT"  13 ""  <> 0 0 0 229 229 1 0 493 3 <> <> 0 229 229 <> "CCD match"  <> 1 0.95 335 <> <> <> <> <> <> <> <>
  230 25 -19.045637 2.502085 -21.546846 47 R "A" 38 -0.50000 -0.50000 "ARG " " N  " "    " 7 0 0 0 2E2EFF  ""  1 1 7 ""  1 ""  <> 0 0 0 230 230 1 0 507 1 <> <> 0 230 230 <> "CCD match"  <> 1 0.95 336 <> <> <> <> <> <> <> <>
  231 3 -17.639463 2.041595 -21.603567 47 R "A" 24 0.14000 0.14000 "ARG " " CA " "    " 6 0 0 0 808080  ""  1 1 -1107 "%RT%RN"  2 ""  FF5A00  0 0 0 231 231 1 0 508 1 <> <> 0 231 231 <> "CCD match"  <> 1 0.95 337 <> <> <> <> <> <> <> <>
  232 2 -17.360095 0.562872 -21.153551 47 R "A" 24 0.50000 0.50000 "ARG " " C  " "    " 6 0 0 0 808080  ""  1 1 7 ""  1 ""  <> 0 0 0 232 232 1 0 509 0 <> <> 0 232 232 <> "CCD match"  <> 1 0.95 338 <> <> <> <> <> <> <> <>
  233 3 -16.700922 3.123684 -20.952594 47 R "A" 24 -0.12000 -0.12000 "ARG " " CB " "    " 6 0 0 0 808080  ""  1 1 7 ""  1 ""  <> 0 0 0 233 233 1 0 510 2 <> <> 0 233 233 <> "CCD match"  <> 1 0.95 339 <> <> <> <> <> <> <> <>
  234 15 -16.320686 0.033742 -21.514330 47 R "A" 70 -0.50000 -0.50000 "ARG " " O  " "    " 8 0 0 0 FF2E2E  ""  1 1 7 ""  1 ""  <> 0 0 0 234 234 1 0 511 0 <> <> 0 234 234 <> "CCD match"  <> 1 0.95 340 <> <> <> <> <> <> <> <>
  235 3 -16.825881 4.603463 -21.499261 47 R "A" 24 -0.05000 -0.05000 "ARG " " CG " "    " 6 0 0 0 808080  ""  1 1 7 ""  1 ""  <> 0 0 0 235 235 1 0 512 2 <> <> 0 235 235 <> "CCD match"  <> 1 0.95 341 <> <> <> <> <> <> <> <>
  236 3 -17.616531 4.872751 -22.850931 47 R "A" 24 0.19000 0.19000 "ARG " " CD " "    " 6 0 0 0 808080  ""  1 1 7 ""  1 ""  <> 0 0 0 236 236 1 0 513 2 <> <> 0 236 236 <> "CCD match"  <> 1 0.95 342 <> <> <> <> <> <> <> <>
  237 25 -17.786146 6.254916 -23.139625 47 R "A" 38 -0.69997 -0.69997 "ARG " " NE " "    " 7 0 0 0 2E2EFF  ""  1 1 7 ""  1 ""  <> 0 0 0 237 237 1 0 514 1 <> <> 0 237 237 <> "CCD match"  <> 1 0.95 343 <> <> <> <> <> <> <> <>
  238 25 -18.821661 6.038471 -25.267734 47 R "A" 38 -0.79997 -0.79997 "ARG " " NH1" "    " 7 0 0 0 2E2EFF  ""  1 1 7 ""  1 ""  <> 0 0 0 238 238 1 0 515 2 <> <> 0 238 238 <> "CCD match"  <> 1 0.95 344 <> <> <> <> <> <> <> <>
  239 31 -18.643043 8.132226 -24.139619 47 R "A" 38 -0.79997 -0.79997 "ARG " " NH2" "    " 7 1 0 0 2E2EFF  ""  1 1 7 ""  1 ""  <> 0 0 0 239 239 1 0 516 2 <> <> 0 239 239 <> "CCD match"  <> 1 0.95 345 <> <> <> <> <> <> <> <>
  240 2 -18.467699 6.758910 -24.200758 47 R "A" 24 0.63990 0.63990 "ARG " " CZ " "    " 6 0 0 0 808080  ""  1 1 7 ""  1 ""  <> 0 0 0 240 240 1 0 517 0 <> <> 0 240 240 <> "CCD match"  <> 1 0.95 346 <> <> <> <> <> <> <> <>
  241 25 -18.206890 0.041725 -20.271659 48 M "A" 38 -0.50000 -0.50000 "MET " " N  " "    " 7 0 0 0 2E2EFF  ""  1 1 7 ""  1 ""  <> 0 0 0 241 241 1 0 531 1 <> <> 0 241 241 <> "CCD match"  <> 1 0.94 347 <> <> <> <> <> <> <> <>
  242 3 -18.006343 -1.274316 -19.717586 48 M "A" 24 0.14000 0.14000 "MET " " CA " "    " 6 0 0 0 808080  ""  1 1 -1107 "%RT%RN"  2 ""  FF5A00  0 0 0 242 242 1 0 532 1 <> <> 0 242 242 <> "CCD match"  <> 1 0.94 348 <> <> <> <> <> <> <> <>
  243 2 -18.446390 -2.318359 -20.697170 48 M "A" 24 0.50000 0.50000 "MET " " C  " "    " 6 0 0 0 808080  ""  1 1 7 ""  1 ""  <> 0 0 0 243 243 1 0 533 0 <> <> 0 243 243 <> "CCD match"  <> 1 0.94 349 <> <> <> <> <> <> <> <>
  244 3 -18.568876 -1.432748 -18.331920 48 M "A" 24 -0.12000 -0.12000 "MET " " CB " "    " 6 0 0 0 808080  ""  1 1 7 ""  1 ""  <> 0 0 0 244 244 1 0 534 2 <> <> 0 244 244 <> "CCD match"  <> 1 0.94 350 <> <> <> <> <> <> <> <>
  245 15 -17.561273 -3.093108 -21.112854 48 M "A" 70 -0.50000 -0.50000 "MET " " O  " "    " 8 0 0 0 FF2E2E  ""  1 1 7 ""  1 ""  <> 0 0 0 245 245 1 0 535 0 <> <> 0 245 245 <> "CCD match"  <> 1 0.94 351 <> <> <> <> <> <> <> <>
  246 3 -17.800758 -0.727557 -17.189451 48 M "A" 24 0.00020 0.00020 "MET " " CG " "    " 6 0 0 0 808080  ""  1 1 7 ""  1 ""  <> 0 0 0 246 246 1 0 536 2 <> <> 0 246 246 <> "CCD match"  <> 1 0.94 352 <> <> <> <> <> <> <> <>
  247 49 -17.818862 -1.578353 -15.592148 48 M "A" 143 -0.24040 -0.24040 "MET " " SD " "    " 16 0 0 0 FFFF6B  ""  1 1 7 ""  1 ""  <> 0 0 0 247 247 1 0 537 0 <> <> 0 247 247 <> "CCD match"  <> 1 0.94 353 <> <> <> <> <> <> <> <>
  248 3 -19.569437 -1.352415 -15.210731 48 M "A" 24 -0.05980 -0.05980 "MET " " CE " "    " 6 0 0 0 808080  ""  1 1 7 ""  1 ""  <> 0 0 0 248 248 1 0 538 3 <> <> 0 248 248 <> "CCD match"  <> 1 0.94 354 <> <> <> <> <> <> <> <>
  249 25 -19.686189 -2.178925 -21.291311 49 D "A" 38 -0.50000 -0.50000 "ASP " " N  " "    " 7 0 0 0 2E2EFF  ""  1 1 7 ""  1 ""  <> 0 0 0 249 249 1 0 548 1 <> <> 0 249 249 <> "CCD match"  <> 1 0.94 355 <> <> <> <> <> <> <> <>
  250 3 -20.145742 -2.894446 -22.466468 49 D "A" 24 0.14000 0.14000 "ASP " " CA " "    " 6 0 0 0 808080  ""  1 1 -1107 "%RT%RN"  2 ""  FF5A00  0 0 0 250 250 1 0 549 1 <> <> 0 250 250 <> "CCD match"  <> 1 0.94 356 <> <> <> <> <> <> <> <>
  251 2 -19.289281 -2.741260 -23.700662 49 D "A" 24 0.50000 0.50000 "ASP " " C  " "    " 6 0 0 0 808080  ""  1 1 7 ""  1 ""  <> 0 0 0 251 251 1 0 550 0 <> <> 0 251 251 <> "CCD match"  <> 1 0.94 357 <> <> <> <> <> <> <> <>
  252 3 -21.644613 -2.613384 -22.758857 49 D "A" 24 -0.22000 -0.22000 "ASP " " CB " "    " 6 0 0 0 808080  ""  1 1 7 ""  1 ""  <> 0 0 0 252 252 1 0 551 2 <> <> 0 252 252 <> "CCD match"  <> 1 0.94 358 <> <> <> <> <> <> <> <>
  253 15 -19.173101 -3.652123 -24.460601 49 D "A" 70 -0.50000 -0.50000 "ASP " " O  " "    " 8 0 0 0 FF2E2E  ""  1 1 7 ""  1 ""  <> 0 0 0 253 253 1 0 552 0 <> <> 0 253 253 <> "CCD match"  <> 1 0.94 359 <> <> <> <> <> <> <> <>
  254 2 -22.675748 -2.958746 -21.668449 49 D "A" 24 0.70000 0.70000 "ASP " " CG " "    " 6 0 0 0 808080  ""  1 1 7 "%UT"  13 ""  <> 0 0 0 254 254 1 0 553 0 <> <> 0 254 254 <> "CCD match"  <> 1 0.94 360 10 <> <> <> <> <> <> <>
  255 15 -23.852060 -2.554801 -21.814842 49 D "A" 70 -0.80000 -0.80000 "ASP " " OD1" "    " 8 0 0 0 FF2E2E  ""  1 1 7 ""  1 ""  <> 0 0 0 255 255 1 0 554 0 <> <> 0 255 255 <> "CCD match"  <> 1 0.94 361 <> <> <> <> <> <> <> <>
  256 18 -22.296173 -3.689082 -20.706043 49 D "A" 70 -0.80000 -0.80000 "ASP " " OD2" "    " 8 -1 0 0 FF2E2E  ""  1 1 7 ""  1 ""  <> 0 0 0 256 256 1 0 555 0 <> <> 0 256 256 <> "CCD match"  <> 1 0.94 362 <> <> <> <> <> <> <> <>
  257 25 -18.641473 -1.553588 -23.851093 50 E "A" 38 -0.50000 -0.50000 "GLU " " N  " "    " 7 0 0 0 2E2EFF  ""  1 1 7 ""  1 ""  <> 0 0 0 257 257 1 0 560 1 <> <> 0 257 257 <> "CCD match"  <> 1 0.94 363 <> <> <> <> <> <> <> <>
  258 3 -17.784181 -1.317877 -25.021579 50 E "A" 24 0.14000 0.14000 "GLU " " CA " "    " 6 0 0 0 808080  ""  1 1 -1107 "%RT%RN"  2 ""  FF5A00  0 0 0 258 258 1 0 561 1 <> <> 0 258 258 <> "CCD match"  <> 1 0.94 364 <> <> <> <> <> <> <> <>
  259 2 -16.447776 -2.057908 -24.845159 50 E "A" 24 0.50000 0.50000 "GLU " " C  " "    " 6 0 0 0 808080  ""  1 1 7 ""  1 ""  <> 0 0 0 259 259 1 0 562 0 <> <> 0 259 259 <> "CCD match"  <> 1 0.94 365 <> <> <> <> <> <> <> <>
  260 3 -17.634824 0.199272 -25.305107 50 E "A" 24 -0.12000 -0.12000 "GLU " " CB " "    " 6 0 0 0 808080  ""  1 1 7 ""  1 ""  <> 0 0 0 260 260 1 0 563 2 <> <> 0 260 260 <> "CCD match"  <> 1 0.94 366 <> <> <> <> <> <> <> <>
  261 15 -15.764210 -2.250884 -25.879240 50 E "A" 70 -0.50000 -0.50000 "GLU " " O  " "    " 8 0 0 0 FF2E2E  ""  1 1 7 ""  1 ""  <> 0 0 0 261 261 1 0 564 0 <> <> 0 261 261 <> "CCD match"  <> 1 0.94 367 <> <> <> <> <> <> <> <>
  262 3 -18.776271 0.788112 -26.172695 50 E "A" 24 -0.22000 -0.22000 "GLU " " CG " "    " 6 0 0 0 808080  ""  1 1 7 ""  1 ""  <> 0 0 0 262 262 1 0 565 2 <> <> 0 262 262 <> "CCD match"  <> 1 0.94 368 <> <> <> <> <> <> <> <>
  263 2 -18.876024 2.362962 -26.314123 50 E "A" 24 0.70000 0.70000 "GLU " " CD " "    " 6 0 0 0 808080  ""  1 1 7 "%UT"  13 ""  <> 0 0 0 263 263 1 0 566 0 <> <> 0 263 263 <> "CCD match"  <> 1 0.94 369 10 <> <> <> <> <> <> <>
  264 15 -19.716140 2.812345 -27.074253 50 E "A" 70 -0.80000 -0.80000 "GLU " " OE1" "    " 8 0 0 0 FF2E2E  ""  1 1 7 ""  1 ""  <> 0 0 0 264 264 1 0 567 0 <> <> 0 264 264 <> "CCD match"  <> 1 0.94 370 <> <> <> <> <> <> <> <>
  265 18 -18.111902 3.085476 -25.625555 50 E "A" 70 -0.80000 -0.80000 "GLU " " OE2" "    " 8 -1 0 0 FF2E2E  ""  1 1 7 ""  1 ""  <> 0 0 0 265 265 1 0 568 0 <> <> 0 265 265 <> "CCD match"  <> 1 0.94 371 <> <> <> <> <> <> <> <>
  266 25 -16.205980 -2.464209 -23.576706 51 N "A" 38 -0.50000 -0.50000 "ASN " " N  " "    " 7 0 0 0 2E2EFF  ""  0 1 7 ""  1 ""  <> 0 0 0 266 266 1 0 575 1 <> <> 0 266 266 <> "CCD match"  <> 1 0.94 372 <> <> <> <> <> <> <> <>
  267 3 -15.168335 -3.406528 -23.257616 51 N "A" 24 0.14000 0.14000 "ASN " " CA " "    " 6 0 0 0 808080  ""  0 1 -1107 "%RT%RN"  2 ""  FF5A00  0 0 0 267 267 1 0 576 1 <> <> 0 267 267 <> "CCD match"  <> 1 0.94 373 <> <> <> <> <> <> <> <>
  268 2 -15.771196 -4.825318 -22.810842 51 N "A" 24 0.50000 0.50000 "ASN " " C  " "    " 6 0 0 0 808080  ""  0 1 7 ""  1 ""  <> 0 0 0 268 268 1 0 577 0 <> <> 0 268 268 <> "CCD match"  <> 1 0.94 374 <> <> <> <> <> <> <> <>
  269 3 -14.337057 -2.692091 -22.126434 51 N "A" 24 -0.12000 -0.12000 "ASN " " CB " "    " 6 0 0 0 808080  ""  0 1 7 ""  1 ""  <> 0 0 0 269 269 1 0 578 2 <> <> 0 269 269 <> "CCD match"  <> 1 0.94 375 <> <> <> <> <> <> <> <>
  270 15 -14.984315 -5.612936 -22.191232 51 N "A" 70 -0.50000 -0.50000 "ASN " " O  " "    " 8 0 0 0 FF2E2E  ""  0 1 7 ""  1 ""  <> 0 0 0 270 270 1 0 579 0 <> <> 0 270 270 <> "CCD match"  <> 1 0.94 376 <> <> <> <> <> <> <> <>
  271 2 -13.376926 -1.622797 -22.620309 51 N "A" 24 0.50000 0.50000 "ASN " " CG " "    " 6 0 0 0 808080  ""  0 1 7 "%UT"  13 ""  <> 0 0 0 271 271 1 0 580 0 <> <> 0 271 271 <> "CCD match"  <> 1 0.94 377 1.0462402486488 "No Flip"  <> <> <> <> <> <>
  272 25 -13.672801 -0.384147 -22.193275 51 N "A" 38 -0.76000 -0.76000 "ASN " " ND2" "    " 7 0 0 0 2E2EFF  ""  0 1 7 ""  1 ""  <> 0 0 0 272 272 1 0 581 2 <> <> 0 272 272 <> "CCD match"  <> 1 0.94 378 <> <> <> <> <> <> <> <>
  273 15 -12.435603 -1.823795 -23.377494 51 N "A" 70 -0.50000 -0.50000 "ASN " " OD1" "    " 8 0 0 0 FF2E2E  ""  0 1 7 ""  1 ""  <> 0 0 0 273 273 1 0 582 0 <> <> 0 273 273 <> "CCD match"  <> 1 0.94 379 <> <> <> <> <> <> <> <>
  274 25 -17.004526 -5.119802 -23.083198 52 N "A" 38 -0.50000 -0.50000 "ASN " " N  " "    " 7 0 0 0 2E2EFF  ""  0 1 7 ""  1 ""  <> 0 0 0 274 274 1 0 589 1 <> <> 0 274 274 <> "CCD match"  <> 1 0.92 380 <> <> <> <> <> <> <> <>
  275 3 -17.699563 -6.420975 -22.747701 52 N "A" 24 0.14000 0.14000 "ASN " " CA " "    " 6 0 0 0 808080  ""  0 1 -1107 "%RT%RN"  2 ""  FF5A00  0 0 0 275 275 1 0 590 1 <> <> 0 275 275 <> "CCD match"  <> 1 0.92 381 <> <> <> <> <> <> <> <>
  276 2 -17.566074 -6.923320 -21.293455 52 N "A" 24 0.50000 0.50000 "ASN " " C  " "    " 6 0 0 0 808080  ""  0 1 7 ""  1 ""  <> 0 0 0 276 276 1 0 591 0 <> <> 0 276 276 <> "CCD match"  <> 1 0.92 382 <> <> <> <> <> <> <> <>
  277 3 -17.277120 -7.646431 -23.724685 52 N "A" 24 -0.12000 -0.12000 "ASN " " CB " "    " 6 0 0 0 808080  ""  0 1 7 ""  1 ""  <> 0 0 0 277 277 1 0 592 2 <> <> 0 277 277 <> "CCD match"  <> 1 0.92 383 <> <> <> <> <> <> <> <>
  278 15 -17.729135 -8.150297 -21.073391 52 N "A" 70 -0.50000 -0.50000 "ASN " " O  " "    " 8 0 0 0 FF2E2E  ""  0 1 7 ""  1 ""  <> 0 0 0 278 278 1 0 593 0 <> <> 0 278 278 <> "CCD match"  <> 1 0.92 384 <> <> <> <> <> <> <> <>
  279 2 -17.478464 -7.496744 -25.208208 52 N "A" 24 0.50000 0.50000 "ASN " " CG " "    " 6 0 0 0 808080  ""  0 1 7 "%UT"  13 ""  <> 0 0 0 279 279 1 0 594 0 <> <> 0 279 279 <> "CCD match"  <> 1 0.92 385 0.0797704269359945 "No Flip"  <> <> <> <> <> <>
  280 25 -17.079385 -8.525070 -25.930891 52 N "A" 38 -0.76000 -0.76000 "ASN " " ND2" "    " 7 0 0 0 2E2EFF  ""  0 1 7 ""  1 ""  <> 0 0 0 280 280 1 0 595 2 <> <> 0 280 280 <> "CCD match"  <> 1 0.92 386 <> <> <> <> <> <> <> <>
  281 15 -17.986976 -6.495961 -25.610410 52 N "A" 70 -0.50000 -0.50000 "ASN " " OD1" "    " 8 0 0 0 FF2E2E  ""  0 1 7 ""  1 ""  <> 0 0 0 281 281 1 0 596 0 <> <> 0 281 281 <> "CCD match"  <> 1 0.92 387 <> <> <> <> <> <> <> <>
  282 25 -17.181671 -5.990479 -20.367231 53 I "A" 38 -0.50000 -0.50000 "ILE " " N  " "    " 7 0 0 0 2E2EFF  ""  0 1 7 ""  1 ""  <> 0 0 0 282 282 1 0 603 1 <> <> 0 282 282 <> "CCD match"  <> 1 0.92 388 <> <> <> <> <> <> <> <>
  283 3 -16.976463 -6.139277 -18.940986 53 I "A" 24 0.14000 0.14000 "ILE " " CA " "    " 6 0 0 0 808080  ""  0 1 -1107 "%RT%RN"  2 ""  FF5A00  0 0 0 283 283 1 0 604 1 <> <> 0 283 283 <> "CCD match"  <> 1 0.92 389 <> <> <> <> <> <> <> <>
  284 2 -18.290910 -6.635061 -18.240470 53 I "A" 24 0.50000 0.50000 "ILE " " C  " "    " 6 0 0 0 808080  ""  0 1 7 ""  1 ""  <> 0 0 0 284 284 1 0 605 0 <> <> 0 284 284 <> "CCD match"  <> 1 0.92 390 <> <> <> <> <> <> <> <>
  285 3 -16.282339 -4.958637 -18.308818 53 I "A" 24 -0.06000 -0.06000 "ILE " " CB " "    " 6 0 0 0 808080  ""  0 1 7 ""  1 ""  <> 0 0 0 285 285 1 0 606 1 <> <> 0 285 285 <> "CCD match"  <> 1 0.92 391 <> <> <> <> <> <> <> <>
  286 15 -19.268312 -5.894197 -18.356350 53 I "A" 70 -0.50000 -0.50000 "ILE " " O  " "    " 8 0 0 0 FF2E2E  ""  0 1 7 ""  1 ""  <> 0 0 0 286 286 1 0 607 0 <> <> 0 286 286 <> "CCD match"  <> 1 0.92 392 <> <> <> <> <> <> <> <>
  287 3 -14.850943 -4.728673 -18.918876 53 I "A" 24 -0.12000 -0.12000 "ILE " " CG1" "    " 6 0 0 0 808080  ""  0 1 7 ""  1 ""  <> 0 0 0 287 287 1 0 608 2 <> <> 0 287 287 <> "CCD match"  <> 1 0.92 393 <> <> <> <> <> <> <> <>
  288 3 -15.999797 -5.206032 -16.824220 53 I "A" 24 -0.18000 -0.18000 "ILE " " CG2" "    " 6 0 0 0 808080  ""  0 1 7 ""  1 ""  <> 0 0 0 288 288 1 0 609 3 <> <> 0 288 288 <> "CCD match"  <> 1 0.92 394 <> <> <> <> <> <> <> <>
  289 3 -14.023621 -3.537236 -18.512905 53 I "A" 24 -0.18000 -0.18000 "ILE " " CD1" "    " 6 0 0 0 808080  ""  0 1 7 ""  1 ""  <> 0 0 0 289 289 1 0 610 3 <> <> 0 289 289 <> "CCD match"  <> 1 0.92 395 <> <> <> <> <> <> <> <>
  290 25 -18.405708 -7.830626 -17.734937 54 P "A" 38 -0.14000 -0.14000 "PRO " " N  " "    " 7 0 0 0 2E2EFF  ""  0 1 7 ""  1 ""  <> 0 0 0 290 290 1 0 622 0 <> <> 0 290 290 <> "CCD match"  <> 1 0.91 396 <> <> <> <> <> <> <> <>
  291 3 -19.617914 -8.393717 -17.178588 54 P "A" 24 0.01000 0.01000 "PRO " " CA " "    " 6 0 0 0 808080  ""  0 1 -1107 "%RT%RN"  2 ""  FF5A00  0 0 0 291 291 1 0 623 1 <> <> 0 291 291 <> "CCD match"  <> 1 0.91 397 <> <> <> <> <> <> <> <>
  292 2 -19.891077 -7.736848 -15.802470 54 P "A" 24 0.50000 0.50000 "PRO " " C  " "    " 6 0 0 0 808080  ""  0 1 7 ""  1 ""  <> 0 0 0 292 292 1 0 624 0 <> <> 0 292 292 <> "CCD match"  <> 1 0.91 398 <> <> <> <> <> <> <> <>
  293 3 -19.285068 -9.958115 -17.029209 54 P "A" 24 -0.12000 -0.12000 "PRO " " CB " "    " 6 0 0 0 808080  ""  0 1 7 ""  1 ""  <> 0 0 0 293 293 1 0 625 2 <> <> 0 293 293 <> "CCD match"  <> 1 0.91 399 <> <> <> <> <> <> <> <>
  294 15 -18.937667 -7.501469 -15.095471 54 P "A" 70 -0.50000 -0.50000 "PRO " " O  " "    " 8 0 0 0 FF2E2E  ""  0 1 7 ""  1 ""  <> 0 0 0 294 294 1 0 626 0 <> <> 0 294 294 <> "CCD match"  <> 1 0.91 400 <> <> <> <> <> <> <> <>
  295 3 -17.764101 -10.050389 -16.992191 54 P "A" 24 -0.12000 -0.12000 "PRO " " CG " "    " 6 0 0 0 808080  ""  0 1 7 ""  1 ""  <> 0 0 0 295 295 1 0 627 2 <> <> 0 295 295 <> "CCD match"  <> 1 0.91 401 <> <> <> <> <> <> <> <>
  296 3 -17.267862 -8.761349 -17.686014 54 P "A" 24 -0.05000 -0.05000 "PRO " " CD " "    " 6 0 0 0 808080  ""  0 1 7 ""  1 ""  <> 0 0 0 296 296 1 0 628 2 <> <> 0 296 296 <> "CCD match"  <> 1 0.91 402 <> <> <> <> <> <> <> <>
  297 25 -21.157600 -7.439664 -15.497696 55 D "A" 38 -0.50000 -0.50000 "ASP " " N  " "    " 7 0 0 0 2E2EFF  ""  0 1 7 ""  1 ""  <> 0 0 0 297 297 1 0 636 1 <> <> 0 297 297 <> "CCD match"  <> 1 0.92 403 <> <> <> <> <> <> <> <>
  298 3 -21.627815 -6.435382 -14.461488 55 D "A" 24 0.14000 0.14000 "ASP " " CA " "    " 6 0 0 0 808080  ""  0 1 -1107 "%RT%RN"  2 ""  FF5A00  0 0 0 298 298 1 0 637 1 <> <> 0 298 298 <> "CCD match"  <> 1 0.92 404 <> <> <> <> <> <> <> <>
  299 2 -20.999473 -6.687483 -13.012569 55 D "A" 24 0.50000 0.50000 "ASP " " C  " "    " 6 0 0 0 808080  ""  0 1 7 ""  1 ""  <> 0 0 0 299 299 1 0 638 0 <> <> 0 299 299 <> "CCD match"  <> 1 0.92 405 <> <> <> <> <> <> <> <>
  300 3 -23.160139 -6.539415 -14.189168 55 D "A" 24 -0.22000 -0.22000 "ASP " " CB " "    " 6 0 0 0 808080  ""  0 1 7 ""  1 ""  <> 0 0 0 300 300 1 0 639 2 <> <> 0 300 300 <> "CCD match"  <> 1 0.92 406 <> <> <> <> <> <> <> <>
  301 15 -21.112199 -7.802515 -12.537319 55 D "A" 70 -0.50000 -0.50000 "ASP " " O  " "    " 8 0 0 0 FF2E2E  ""  0 1 7 ""  1 ""  <> 0 0 0 301 301 1 0 640 0 <> <> 0 301 301 <> "CCD match"  <> 1 0.92 407 <> <> <> <> <> <> <> <>
  302 2 -24.092884 -6.366933 -15.374849 55 D "A" 24 0.70000 0.70000 "ASP " " CG " "    " 6 0 0 0 808080  ""  0 1 7 "%UT"  13 ""  <> 0 0 0 302 302 1 0 641 0 <> <> 0 302 302 <> "CCD match"  <> 1 0.92 408 10 <> <> <> <> <> <> <>
  303 15 -25.308595 -6.502060 -15.097797 55 D "A" 70 -0.80000 -0.80000 "ASP " " OD1" "    " 8 0 0 0 FF2E2E  ""  0 1 7 ""  1 ""  <> 0 0 0 303 303 1 0 642 0 <> <> 0 303 303 <> "CCD match"  <> 1 0.92 409 <> <> <> <> <> <> <> <>
  304 18 -23.646921 -6.365024 -16.507988 55 D "A" 70 -0.80000 -0.80000 "ASP " " OD2" "    " 8 -1 0 0 FF2E2E  ""  0 1 7 ""  1 ""  <> 0 0 0 304 304 1 0 643 0 <> <> 0 304 304 <> "CCD match"  <> 1 0.92 410 <> <> <> <> <> <> <> <>
  305 25 -20.237266 -5.634405 -12.490481 56 P "A" 38 -0.14000 -0.14000 "PRO " " N  " "    " 7 0 0 0 2E2EFF  ""  0 1 7 ""  1 ""  <> 0 0 0 305 305 1 0 648 0 <> <> 0 305 305 <> "CCD match"  <> 1 0.95 411 <> <> <> <> <> <> <> <>
  306 3 -19.775810 -5.564324 -11.093381 56 P "A" 24 0.01000 0.01000 "PRO " " CA " "    " 6 0 0 0 808080  ""  0 1 -1107 "%RT%RN"  2 ""  FF5A00  0 0 0 306 306 1 0 649 1 <> <> 0 306 306 <> "CCD match"  <> 1 0.95 412 <> <> <> <> <> <> <> <>
  307 2 -20.901840 -5.679603 -10.047441 56 P "A" 24 0.50000 0.50000 "PRO " " C  " "    " 6 0 0 0 808080  ""  0 1 7 ""  1 ""  <> 0 0 0 307 307 1 0 650 0 <> <> 0 307 307 <> "CCD match"  <> 1 0.95 413 <> <> <> <> <> <> <> <>
  308 3 -19.078769 -4.163151 -10.964430 56 P "A" 24 -0.12000 -0.12000 "PRO " " CB " "    " 6 0 0 0 808080  ""  0 1 7 ""  1 ""  <> 0 0 0 308 308 1 0 651 2 <> <> 0 308 308 <> "CCD match"  <> 1 0.95 414 <> <> <> <> <> <> <> <>
  309 15 -21.807773 -4.844127 -10.035440 56 P "A" 70 -0.50000 -0.50000 "PRO " " O  " "    " 8 0 0 0 FF2E2E  ""  0 1 7 ""  1 ""  <> 0 0 0 309 309 1 0 652 0 <> <> 0 309 309 <> "CCD match"  <> 1 0.95 415 <> <> <> <> <> <> <> <>
  310 3 -18.723167 -3.702060 -12.392461 56 P "A" 24 -0.12000 -0.12000 "PRO " " CG " "    " 6 0 0 0 808080  ""  0 1 7 ""  1 ""  <> 0 0 0 310 310 1 0 653 2 <> <> 0 310 310 <> "CCD match"  <> 1 0.95 416 <> <> <> <> <> <> <> <>
  311 3 -19.874542 -4.409785 -13.166695 56 P "A" 24 -0.05000 -0.05000 "PRO " " CD " "    " 6 0 0 0 808080  ""  0 1 7 ""  1 ""  <> 0 0 0 311 311 1 0 654 2 <> <> 0 311 311 <> "CCD match"  <> 1 0.95 417 <> <> <> <> <> <> <> <>
  312 25 -20.945018 -6.769826 -9.308926 57 T "A" 38 -0.50000 -0.50000 "THR " " N  " "    " 7 0 0 0 2E2EFF  ""  0 1 7 ""  1 ""  <> 0 0 0 312 312 1 0 662 1 <> <> 0 312 312 <> "CCD match"  <> 1 0.96 418 <> <> <> <> <> <> <> <>
  313 3 -22.100708 -7.129276 -8.417212 57 T "A" 24 0.14000 0.14000 "THR " " CA " "    " 6 0 0 0 808080  ""  0 1 -1107 "%RT%RN"  2 ""  FF5A00  0 0 0 313 313 1 0 663 1 <> <> 0 313 313 <> "CCD match"  <> 1 0.96 419 <> <> <> <> <> <> <> <>
  314 2 -21.628053 -7.952312 -7.191527 57 T "A" 24 0.50000 0.50000 "THR " " C  " "    " 6 0 0 0 808080  ""  0 1 7 ""  1 ""  <> 0 0 0 314 314 1 0 664 0 <> <> 0 314 314 <> "CCD match"  <> 1 0.96 420 <> <> <> <> <> <> <> <>
  315 3 -23.210851 -7.878612 -9.203224 57 T "A" 24 0.20500 0.20500 "THR " " CB " "    " 6 0 0 0 808080  ""  0 1 7 ""  1 ""  <> 0 0 0 315 315 1 0 665 1 <> <> 0 315 315 <> "CCD match"  <> 1 0.96 421 <> <> <> <> <> <> <> <>
  316 15 -20.425197 -8.262824 -7.066148 57 T "A" 70 -0.50000 -0.50000 "THR " " O  " "    " 8 0 0 0 FF2E2E  ""  0 1 7 ""  1 ""  <> 0 0 0 316 316 1 0 666 0 <> <> 0 316 316 <> "CCD match"  <> 1 0.96 422 <> <> <> <> <> <> <> <>
  317 3 -24.049732 -6.975992 -10.067381 57 T "A" 24 -0.18000 -0.18000 "THR " " CG2" "    " 6 0 0 0 808080  ""  0 1 7 ""  1 ""  <> 0 0 0 317 317 1 0 667 3 <> <> 0 317 317 <> "CCD match"  <> 1 0.96 423 <> <> <> <> <> <> <> <>
  318 16 -22.547241 -8.845576 -9.976892 57 T "A" 70 -0.68300 -0.68300 "THR " " OG1" "    " 8 0 0 0 FF2E2E  ""  0 1 7 "%UT"  13 ""  <> 0 0 0 318 318 1 0 668 1 <> <> 0 318 318 <> "CCD match"  <> 1 0.96 424 <> <> <> <> <> <> <> <>
  319 25 -22.565422 -8.209004 -6.277188 58 F "A" 38 -0.50000 -0.50000 "PHE " " N  " "    " 7 0 0 0 2E2EFF  ""  0 1 7 ""  1 ""  <> 0 0 0 319 319 1 0 676 1 <> <> 0 319 319 <> "CCD match"  <> 1 0.96 425 <> <> <> <> <> <> <> <>
  320 3 -22.241973 -8.812836 -4.970394 58 F "A" 24 0.14000 0.14000 "PHE " " CA " "    " 6 0 0 0 808080  ""  0 1 -1107 "%RT%RN"  2 ""  FF5A00  0 0 0 320 320 1 0 677 1 <> <> 0 320 320 <> "CCD match"  <> 1 0.96 426 <> <> <> <> <> <> <> <>
  321 2 -22.403459 -10.374548 -5.000057 58 F "A" 24 0.50000 0.50000 "PHE " " C  " "    " 6 0 0 0 808080  ""  0 1 7 ""  1 ""  <> 0 0 0 321 321 1 0 678 0 <> <> 0 321 321 <> "CCD match"  <> 1 0.96 427 <> <> <> <> <> <> <> <>
  322 3 -23.053459 -8.220149 -3.845476 58 F "A" 24 -0.00500 -0.00500 "PHE " " CB " "    " 6 0 0 0 808080  ""  0 1 7 ""  1 ""  <> 0 0 0 322 322 1 0 679 2 <> <> 0 322 322 <> "CCD match"  <> 1 0.96 428 <> <> <> <> <> <> <> <>
  323 15 -21.878162 -11.015190 -4.155742 58 F "A" 70 -0.50000 -0.50000 "PHE " " O  " "    " 8 0 0 0 FF2E2E  ""  0 1 7 ""  1 ""  <> 0 0 0 323 323 1 0 680 0 <> <> 0 323 323 <> "CCD match"  <> 1 0.96 429 <> <> <> <> <> <> <> <>
  324 2 -22.804801 -6.725635 -3.524649 58 F "A" 24 -0.11500 -0.11500 "PHE " " CG " "    " 6 0 0 0 808080  ""  0 1 7 ""  1 ""  <> 0 0 0 324 324 1 0 681 0 <> <> 0 324 324 <> "CCD match"  <> 1 0.96 430 <> <> <> <> <> <> <> <>
  325 2 -23.840936 -5.731545 -3.532631 58 F "A" 24 -0.11500 -0.11500 "PHE " " CD1" "    " 6 0 0 0 808080  ""  0 1 7 ""  1 ""  <> 0 0 0 325 325 1 0 682 1 <> <> 0 325 325 <> "CCD match"  <> 1 0.96 431 <> <> <> <> <> <> <> <>
  326 2 -21.573400 -6.249920 -3.118510 58 F "A" 24 -0.11500 -0.11500 "PHE " " CD2" "    " 6 0 0 0 808080  ""  0 1 7 ""  1 ""  <> 0 0 0 326 326 1 0 683 1 <> <> 0 326 326 <> "CCD match"  <> 1 0.96 432 <> <> <> <> <> <> <> <>
  327 2 -23.564342 -4.436992 -3.058921 58 F "A" 24 -0.11500 -0.11500 "PHE " " CE1" "    " 6 0 0 0 808080  ""  0 1 7 ""  1 ""  <> 0 0 0 327 327 1 0 684 1 <> <> 0 327 327 <> "CCD match"  <> 1 0.96 433 <> <> <> <> <> <> <> <>
  328 2 -21.300800 -4.944645 -2.687852 58 F "A" 24 -0.11500 -0.11500 "PHE " " CE2" "    " 6 0 0 0 808080  ""  0 1 7 ""  1 ""  <> 0 0 0 328 328 1 0 685 1 <> <> 0 328 328 <> "CCD match"  <> 1 0.96 434 <> <> <> <> <> <> <> <>
  329 2 -22.337001 -3.971801 -2.735761 58 F "A" 24 -0.11500 -0.11500 "PHE " " CZ " "    " 6 0 0 0 808080  ""  0 1 7 ""  1 ""  <> 0 0 0 329 329 1 0 686 1 <> <> 0 329 329 <> "CCD match"  <> 1 0.96 435 <> <> <> <> <> <> <> <>
  330 25 -23.021486 -10.932210 -6.061165 59 A "A" 38 -0.50000 -0.50000 "ALA " " N  " "    " 7 0 0 0 2E2EFF  ""  0 1 7 ""  1 ""  <> 0 0 0 330 330 1 0 696 1 <> <> 0 330 330 <> "CCD match"  <> 1 0.95 436 <> <> <> <> <> <> <> <>
  331 3 -23.476785 -12.270574 -6.224547 59 A "A" 24 0.14000 0.14000 "ALA " " CA " "    " 6 0 0 0 808080  ""  0 1 -1107 "%RT%RN"  2 ""  FF5A00  0 0 0 331 331 1 0 697 1 <> <> 0 331 331 <> "CCD match"  <> 1 0.95 437 <> <> <> <> <> <> <> <>
  332 2 -22.122989 -13.119829 -6.439640 59 A "A" 24 0.50000 0.50000 "ALA " " C  " "    " 6 0 0 0 808080  ""  0 1 7 ""  1 ""  <> 0 0 0 332 332 1 0 698 0 <> <> 0 332 332 <> "CCD match"  <> 1 0.95 438 <> <> <> <> <> <> <> <>
  333 3 -24.252355 -12.366594 -7.536697 59 A "A" 24 -0.18000 -0.18000 "ALA " " CB " "    " 6 0 0 0 808080  ""  0 1 7 ""  1 ""  <> 0 0 0 333 333 1 0 699 3 <> <> 0 333 333 <> "CCD match"  <> 1 0.95 439 <> <> <> <> <> <> <> <>
  334 15 -21.404165 -12.751147 -7.335377 59 A "A" 70 -0.50000 -0.50000 "ALA " " O  " "    " 8 0 0 0 FF2E2E  ""  0 1 7 ""  1 ""  <> 0 0 0 334 334 1 0 700 0 <> <> 0 334 334 <> "CCD match"  <> 1 0.95 440 <> <> <> <> <> <> <> <>
  335 25 -21.805902 -14.136084 -5.546492 60 P "A" 38 -0.14000 -0.14000 "PRO " " N  " "    " 7 0 0 0 2E2EFF  ""  0 1 7 ""  1 ""  <> 0 0 0 335 335 1 0 706 0 <> <> 0 335 335 <> "CCD match"  <> 1 0.94 441 <> <> <> <> <> <> <> <>
  336 3 -20.387657 -14.661903 -5.464105 60 P "A" 24 0.01000 0.01000 "PRO " " CA " "    " 6 0 0 0 808080  ""  0 1 -1107 "%RT%RN"  2 ""  FF5A00  0 0 0 336 336 1 0 707 1 <> <> 0 336 336 <> "CCD match"  <> 1 0.94 442 <> <> <> <> <> <> <> <>
  337 2 -19.765514 -15.266783 -6.708685 60 P "A" 24 0.50000 0.50000 "PRO " " C  " "    " 6 0 0 0 808080  ""  0 1 7 ""  1 ""  <> 0 0 0 337 337 1 0 708 0 <> <> 0 337 337 <> "CCD match"  <> 1 0.94 443 <> <> <> <> <> <> <> <>
  338 3 -20.397733 -15.738300 -4.411638 60 P "A" 24 -0.12000 -0.12000 "PRO " " CB " "    " 6 0 0 0 808080  ""  0 1 7 ""  1 ""  <> 0 0 0 338 338 1 0 709 2 <> <> 0 338 338 <> "CCD match"  <> 1 0.94 444 <> <> <> <> <> <> <> <>
  339 15 -18.518285 -15.370164 -6.775653 60 P "A" 70 -0.50000 -0.50000 "PRO " " O  " "    " 8 0 0 0 FF2E2E  ""  0 1 7 ""  1 ""  <> 0 0 0 339 339 1 0 710 0 <> <> 0 339 339 <> "CCD match"  <> 1 0.94 445 <> <> <> <> <> <> <> <>
  340 3 -21.843212 -16.222755 -4.359944 60 P "A" 24 -0.12000 -0.12000 "PRO " " CG " "    " 6 0 0 0 808080  ""  0 1 7 ""  1 ""  <> 0 0 0 340 340 1 0 711 2 <> <> 0 340 340 <> "CCD match"  <> 1 0.94 446 <> <> <> <> <> <> <> <>
  341 3 -22.620925 -14.943579 -4.655142 60 P "A" 24 -0.05000 -0.05000 "PRO " " CD " "    " 6 0 0 0 808080  ""  0 1 7 ""  1 ""  <> 0 0 0 341 341 1 0 712 2 <> <> 0 341 341 <> "CCD match"  <> 1 0.94 447 <> <> <> <> <> <> <> <>
  342 25 -20.583377 -15.620499 -7.723222 61 E "A" 38 -0.50000 -0.50000 "GLU " " N  " "    " 7 0 0 0 2E2EFF  ""  0 1 7 ""  1 ""  <> 0 0 0 342 342 1 0 720 1 <> <> 0 342 342 <> "CCD match"  <> 1 0.92 448 <> <> <> <> <> <> <> <>
  343 3 -20.183523 -15.957188 -9.068033 61 E "A" 24 0.14000 0.14000 "GLU " " CA " "    " 6 0 0 0 808080  ""  0 1 -1107 "%RT%RN"  2 ""  FF5A00  0 0 0 343 343 1 0 721 1 <> <> 0 343 343 <> "CCD match"  <> 1 0.92 449 <> <> <> <> <> <> <> <>
  344 2 -19.432538 -14.838830 -9.798099 61 E "A" 24 0.50000 0.50000 "GLU " " C  " "    " 6 0 0 0 808080  ""  0 1 7 ""  1 ""  <> 0 0 0 344 344 1 0 722 0 <> <> 0 344 344 <> "CCD match"  <> 1 0.92 450 <> <> <> <> <> <> <> <>
  345 3 -21.488649 -16.457941 -9.810922 61 E "A" 24 -0.12000 -0.12000 "GLU " " CB " "    " 6 0 0 0 808080  ""  0 1 7 ""  1 ""  <> 0 0 0 345 345 1 0 723 2 <> <> 0 345 345 <> "CCD match"  <> 1 0.92 451 <> <> <> <> <> <> <> <>
  346 15 -18.835289 -15.101387 -10.883492 61 E "A" 70 -0.50000 -0.50000 "GLU " " O  " "    " 8 0 0 0 FF2E2E  ""  0 1 7 ""  1 ""  <> 0 0 0 346 346 1 0 724 0 <> <> 0 346 346 <> "CCD match"  <> 1 0.92 452 <> <> <> <> <> <> <> <>
  347 3 -22.730796 -15.551133 -9.739519 61 E "A" 24 -0.22000 -0.22000 "GLU " " CG " "    " 6 0 0 0 808080  ""  0 1 7 ""  1 ""  <> 0 0 0 347 347 1 0 725 2 <> <> 0 347 347 <> "CCD match"  <> 1 0.92 453 <> <> <> <> <> <> <> <>
  348 2 -23.780242 -16.074974 -8.741692 61 E "A" 24 0.70000 0.70000 "GLU " " CD " "    " 6 0 0 0 808080  ""  0 1 7 "%UT"  13 ""  <> 0 0 0 348 348 1 0 726 0 <> <> 0 348 348 <> "CCD match"  <> 1 0.92 454 9.98122313752432 <> <> <> <> <> <> <>
  349 15 -24.967372 -16.021257 -9.044438 61 E "A" 70 -0.80000 -0.80000 "GLU " " OE1" "    " 8 0 0 0 FF2E2E  ""  0 1 7 ""  1 ""  <> 0 0 0 349 349 1 0 727 0 <> <> 0 349 349 <> "CCD match"  <> 1 0.92 455 <> <> <> <> <> <> <> <>
  350 18 -23.385398 -16.690843 -7.782483 61 E "A" 70 -0.80000 -0.80000 "GLU " " OE2" "    " 8 -1 0 0 FF2E2E  ""  0 1 7 ""  1 ""  <> 0 0 0 350 350 1 0 728 0 <> <> 0 350 350 <> "CCD match"  <> 1 0.92 456 <> <> <> <> <> <> <> <>
  351 25 -19.517862 -13.612326 -9.281872 62 C "A" 38 -0.50000 -0.50000 "CYS " " N  " "    " 7 0 0 0 2E2EFF  ""  0 1 7 ""  1 ""  <> 0 0 0 351 351 1 0 735 1 <> <> 0 351 351 <> "CCD match"  <> 1 0.9 457 <> <> <> <> <> <> <> <>
  352 3 -18.955644 -12.384479 -9.772174 62 C "A" 24 0.14000 0.14000 "CYS " " CA " "    " 6 0 0 0 808080  ""  0 1 -1108 "%RT%RN"  2 ""  FF7800  0 0 0 352 352 1 0 736 1 <> <> 0 352 352 <> "CCD match"  <> 1 0.9 458 <> <> <> <> <> <> <> <>
  353 2 -17.688034 -12.087378 -8.911216 62 C "A" 24 0.50000 0.50000 "CYS " " C  " "    " 6 0 0 0 808080  ""  0 1 7 ""  1 ""  <> 0 0 0 353 353 1 0 737 0 <> <> 0 353 353 <> "CCD match"  <> 1 0.9 459 <> <> <> <> <> <> <> <>
  354 3 -20.020891 -11.258198 -9.671760 62 C "A" 24 0.02000 0.02000 "CYS " " CB " "    " 6 0 0 0 808080  ""  0 1 7 ""  1 ""  <> 0 0 0 354 354 1 0 738 2 <> <> 0 354 354 <> "CCD match"  <> 1 0.9 460 <> <> <> <> <> <> <> <>
  355 15 -17.691507 -12.160752 -7.673043 62 C "A" 70 -0.50000 -0.50000 "CYS " " O  " "    " 8 0 0 0 FF2E2E  ""  0 1 7 ""  1 ""  <> 0 0 0 355 355 1 0 739 0 <> <> 0 355 355 <> "CCD match"  <> 1 0.9 461 <> <> <> <> <> <> <> <>
  356 49 -19.503643 -9.600360 -9.921431 62 C "A" 143 -0.33500 -0.33500 "CYS " " SG " "    " 16 0 0 0 FFFF6B  ""  0 1 7 "%UT"  13 ""  <> 0 0 0 356 356 1 0 740 1 <> <> 0 356 356 <> "CCD match"  <> 1 0.9 462 <> <> <> <> <> <> <> <>
  357 25 -16.619535 -11.595501 -9.582079 63 Q "A" 38 -0.50000 -0.50000 "GLN " " N  " "    " 7 0 0 0 2E2EFF  ""  0 1 7 ""  1 ""  <> 0 0 0 357 357 1 0 746 1 <> <> 0 357 357 <> "CCD match"  <> 1 0.76 463 <> <> <> <> <> <> <> <>
  358 3 -15.652571 -10.739257 -8.901969 63 Q "A" 24 0.14000 0.14000 "GLN " " CA " "    " 6 0 0 0 808080  ""  0 1 -1108 "%RT%RN"  2 ""  FF7800  0 0 0 358 358 1 0 747 1 <> <> 0 358 358 <> "CCD match"  <> 1 0.76 464 <> <> <> <> <> <> <> <>
  359 2 -15.877971 -9.328909 -9.546361 63 Q "A" 24 0.50000 0.50000 "GLN " " C  " "    " 6 0 0 0 808080  ""  0 1 7 ""  1 ""  <> 0 0 0 359 359 1 0 748 0 <> <> 0 359 359 <> "CCD match"  <> 1 0.76 465 <> <> <> <> <> <> <> <>
  360 3 -14.232716 -11.277425 -9.053719 63 Q "A" 24 -0.12000 -0.12000 "GLN " " CB " "    " 6 0 0 0 808080  ""  0 1 7 ""  1 ""  <> 0 0 0 360 360 1 0 749 2 <> <> 0 360 360 <> "CCD match"  <> 1 0.76 466 <> <> <> <> <> <> <> <>
  361 15 -16.140798 -9.244436 -10.790156 63 Q "A" 70 -0.50000 -0.50000 "GLN " " O  " "    " 8 0 0 0 FF2E2E  ""  0 1 7 ""  1 ""  <> 0 0 0 361 361 1 0 750 0 <> <> 0 361 361 <> "CCD match"  <> 1 0.76 467 <> <> <> <> <> <> <> <>
  362 3 -13.978505 -12.578346 -8.200448 63 Q "A" 24 -0.12000 -0.12000 "GLN " " CG " "    " 6 0 0 0 808080  ""  0 1 7 ""  1 ""  <> 0 0 0 362 362 1 0 751 2 <> <> 0 362 362 <> "CCD match"  <> 1 0.76 468 <> <> <> <> <> <> <> <>
  363 2 -12.654725 -13.202322 -8.380049 63 Q "A" 24 0.50000 0.50000 "GLN " " CD " "    " 6 0 0 0 808080  ""  0 1 7 "%UT"  13 "Flip"  <> 0 0 0 363 363 1 0 752 0 <> <> 0 363 363 <> "CCD match"  <> 1 0.76 469 0.463016449599464 "Flip"  <> <> <> <> <> <>
  364 25 -11.614439 -12.801610 -7.682345 63 Q "A" 38 -0.76000 -0.76000 "GLN " " NE2" "    " 7 0 0 0 2E2EFF  ""  0 1 7 ""  1 ""  <> 0 0 0 364 364 1 0 753 2 <> <> 0 364 364 <> "CCD match"  <> 1 0.76 470 <> <> <> <> <> <> <> <>
  365 15 -12.457192 -14.134062 -9.235881 63 Q "A" 70 -0.50000 -0.50000 "GLN " " OE1" "    " 8 0 0 0 FF2E2E  ""  0 1 7 ""  1 ""  <> 0 0 0 365 365 1 0 754 0 <> <> 0 365 365 <> "CCD match"  <> 1 0.76 471 <> <> <> <> <> <> <> <>
  366 25 -15.718226 -8.239545 -8.754270 64 E "A" 38 -0.50000 -0.50000 "GLU " " N  " "    " 7 0 0 0 2E2EFF  ""  0 1 7 ""  1 ""  <> 0 0 0 366 366 1 0 763 1 <> <> 0 366 366 <> "CCD match"  <> 1 0.77 472 <> <> <> <> <> <> <> <>
  367 3 -15.647203 -6.918712 -9.287147 64 E "A" 24 0.14000 0.14000 "GLU " " CA " "    " 6 0 0 0 808080  ""  0 1 -1108 "%RT%RN"  2 ""  FF7800  0 0 0 367 367 1 0 764 1 <> <> 0 367 367 <> "CCD match"  <> 1 0.77 473 <> <> <> <> <> <> <> <>
  368 2 -14.204841 -6.748794 -9.907714 64 E "A" 24 0.50000 0.50000 "GLU " " C  " "    " 6 0 0 0 808080  ""  0 1 7 ""  1 ""  <> 0 0 0 368 368 1 0 765 0 <> <> 0 368 368 <> "CCD match"  <> 1 0.77 474 <> <> <> <> <> <> <> <>
  369 3 -15.830466 -5.778635 -8.255704 64 E "A" 24 -0.12000 -0.12000 "GLU " " CB " "    " 6 0 0 0 808080  ""  0 1 7 ""  1 ""  <> 0 0 0 369 369 1 0 766 2 <> <> 0 369 369 <> "CCD match"  <> 1 0.77 475 <> <> <> <> <> <> <> <>
  370 15 -13.223582 -6.696027 -9.174293 64 E "A" 70 -0.50000 -0.50000 "GLU " " O  " "    " 8 0 0 0 FF2E2E  ""  0 1 7 ""  1 ""  <> 0 0 0 370 370 1 0 767 0 <> <> 0 370 370 <> "CCD match"  <> 1 0.77 476 <> <> <> <> <> <> <> <>
  371 3 -17.004190 -6.040881 -7.355393 64 E "A" 24 -0.22000 -0.22000 "GLU " " CG " "    " 6 0 0 0 808080  ""  0 1 7 ""  1 ""  <> 0 0 0 371 371 1 0 768 2 <> <> 0 371 371 <> "CCD match"  <> 1 0.77 477 <> <> <> <> <> <> <> <>
  372 2 -17.465614 -4.929712 -6.392955 64 E "A" 24 0.70000 0.70000 "GLU " " CD " "    " 6 0 0 0 808080  ""  0 1 7 "%UT"  13 ""  <> 0 0 0 372 372 1 0 769 0 <> <> 0 372 372 <> "CCD match"  <> 1 0.77 478 9.97521211126052 <> <> <> <> <> <> <>
  373 15 -18.647083 -4.845510 -6.130036 64 E "A" 70 -0.80000 -0.80000 "GLU " " OE1" "    " 8 0 0 0 FF2E2E  ""  0 1 7 ""  1 ""  <> 0 0 0 373 373 1 0 770 0 <> <> 0 373 373 <> "CCD match"  <> 1 0.77 479 <> <> <> <> <> <> <> <>
  374 18 -16.656904 -4.129918 -5.966272 64 E "A" 70 -0.80000 -0.80000 "GLU " " OE2" "    " 8 -1 0 0 FF2E2E  ""  0 1 7 ""  1 ""  <> 0 0 0 374 374 1 0 771 0 <> <> 0 374 374 <> "CCD match"  <> 1 0.77 480 <> <> <> <> <> <> <> <>
  375 25 -14.073079 -6.547523 -11.205712 65 D "A" 38 -0.50000 -0.50000 "ASP " " N  " "    " 7 0 0 0 2E2EFF  ""  0 1 7 ""  1 ""  <> 0 0 0 375 375 1 0 778 1 <> <> 0 375 375 <> "CCD match"  <> 1 0.8 481 <> <> <> <> <> <> <> <>
  376 3 -12.854959 -6.029978 -11.778015 65 D "A" 24 0.14000 0.14000 "ASP " " CA " "    " 6 0 0 0 808080  ""  0 1 -1108 "%RT%RN"  2 ""  FF7800  0 0 0 376 376 1 0 779 1 <> <> 0 376 376 <> "CCD match"  <> 1 0.8 482 <> <> <> <> <> <> <> <>
  377 2 -13.105918 -4.958629 -12.886320 65 D "A" 24 0.50000 0.50000 "ASP " " C  " "    " 6 0 0 0 808080  ""  0 1 7 ""  1 ""  <> 0 0 0 377 377 1 0 780 0 <> <> 0 377 377 <> "CCD match"  <> 1 0.8 483 <> <> <> <> <> <> <> <>
  378 3 -12.016048 -7.259257 -12.174318 65 D "A" 24 -0.22000 -0.22000 "ASP " " CB " "    " 6 0 0 0 808080  ""  0 1 7 ""  1 ""  <> 0 0 0 378 378 1 0 781 2 <> <> 0 378 378 <> "CCD match"  <> 1 0.8 484 <> <> <> <> <> <> <> <>
  379 15 -14.250343 -4.822150 -13.335643 65 D "A" 70 -0.50000 -0.50000 "ASP " " O  " "    " 8 0 0 0 FF2E2E  ""  0 1 7 ""  1 ""  <> 0 0 0 379 379 1 0 782 0 <> <> 0 379 379 <> "CCD match"  <> 1 0.8 485 <> <> <> <> <> <> <> <>
  380 2 -10.620990 -6.965036 -12.836628 65 D "A" 24 0.70000 0.70000 "ASP " " CG " "    " 6 0 0 0 808080  ""  0 1 7 "%UT"  13 ""  <> 0 0 0 380 380 1 0 783 0 <> <> 0 380 380 <> "CCD match"  <> 1 0.8 486 9.67137284963362 <> <> <> <> <> <> <>
  381 15 -10.309915 -7.762469 -13.739872 65 D "A" 70 -0.80000 -0.80000 "ASP " " OD1" "    " 8 0 0 0 FF2E2E  ""  0 1 7 ""  1 ""  <> 0 0 0 381 381 1 0 784 0 <> <> 0 381 381 <> "CCD match"  <> 1 0.8 487 <> <> <> <> <> <> <> <>
  382 18 -9.847263 -6.062720 -12.417304 65 D "A" 70 -0.80000 -0.80000 "ASP " " OD2" "    " 8 -1 0 0 FF2E2E  ""  0 1 7 ""  1 ""  <> 0 0 0 382 382 1 0 785 0 <> <> 0 382 382 <> "CCD match"  <> 1 0.8 488 <> <> <> <> <> <> <> <>
  383 25 -12.096203 -4.140031 -13.214099 66 Y "A" 38 -0.50000 -0.50000 "TYR " " N  " "    " 7 0 0 1 2E2EFF  ""  0 1 7 ""  1 ""  <> 0 0 0 383 383 1 0 790 1 <> <> 0 383 383 <> "CCD match"  <> 1 0.9 489 <> <> <> <> <> <> <> <>
  384 3 -12.229150 -2.912797 -14.005426 66 Y "A" 24 0.14000 0.14000 "TYR " " CA " "    " 6 0 0 1 808080  ""  0 1 -1108 "%RT%RN"  2 ""  FF7800  0 0 0 384 384 1 0 791 1 <> <> 0 384 384 <> "CCD match"  <> 1 0.9 490 <> <> <> <> <> <> <> <>
  385 2 -11.026428 -2.676052 -14.899070 66 Y "A" 24 0.50000 0.50000 "TYR " " C  " "    " 6 0 0 1 808080  ""  0 1 7 ""  1 ""  <> 0 0 0 385 385 1 0 792 0 <> <> 0 385 385 <> "CCD match"  <> 1 0.9 491 <> <> <> <> <> <> <> <>
  386 3 -12.596997 -1.618420 -13.193099 66 Y "A" 24 -0.00500 -0.00500 "TYR " " CB " "    " 6 0 0 1 808080  ""  0 1 7 ""  1 ""  <> 0 0 0 386 386 1 0 793 2 <> <> 0 386 386 <> "CCD match"  <> 1 0.9 492 <> <> <> <> <> <> <> <>
  387 15 -10.936192 -1.570838 -15.472259 66 Y "A" 70 -0.50000 -0.50000 "TYR " " O  " "    " 8 0 0 1 FF2E2E  ""  0 1 7 ""  1 ""  <> 0 0 0 387 387 1 0 794 0 <> <> 0 387 387 <> "CCD match"  <> 1 0.9 493 <> <> <> <> <> <> <> <>
  388 2 -13.561074 -1.733730 -12.033699 66 Y "A" 24 -0.11500 -0.11500 "TYR " " CG " "    " 6 0 0 1 808080  ""  0 1 7 ""  1 ""  <> 0 0 0 388 388 1 0 795 0 <> <> 0 388 388 <> "CCD match"  <> 1 0.9 494 <> <> <> <> <> <> <> <>
  389 2 -13.067729 -1.805761 -10.756633 66 Y "A" 24 -0.11500 -0.11500 "TYR " " CD1" "    " 6 0 0 1 808080  ""  0 1 7 ""  1 ""  <> 0 0 0 389 389 1 0 796 1 <> <> 0 389 389 <> "CCD match"  <> 1 0.9 495 <> <> <> <> <> <> <> <>
  390 2 -14.920046 -1.680579 -12.248367 66 Y "A" 24 -0.11500 -0.11500 "TYR " " CD2" "    " 6 0 0 1 808080  ""  0 1 7 ""  1 ""  <> 0 0 0 390 390 1 0 797 1 <> <> 0 390 390 <> "CCD match"  <> 1 0.9 496 <> <> <> <> <> <> <> <>
  391 2 -13.902361 -1.806151 -9.628151 66 Y "A" 24 -0.11500 -0.11500 "TYR " " CE1" "    " 6 0 0 1 808080  ""  0 1 7 ""  1 ""  <> 0 0 0 391 391 1 0 798 1 <> <> 0 391 391 <> "CCD match"  <> 1 0.9 497 <> <> <> <> <> <> <> <>
  392 2 -15.773515 -1.789267 -11.168361 66 Y "A" 24 -0.11500 -0.11500 "TYR " " CE2" "    " 6 0 0 1 808080  ""  0 1 7 ""  1 ""  <> 0 0 0 392 392 1 0 799 1 <> <> 0 392 392 <> "CCD match"  <> 1 0.9 498 <> <> <> <> <> <> <> <>
  393 16 -16.153623 -1.900585 -8.831102 66 Y "A" 70 -0.58500 -0.58500 "TYR " " OH " "    " 8 0 0 1 FF2E2E  ""  0 1 7 "%UT"  13 ""  <> 0 0 0 393 393 1 0 800 1 <> <> 0 393 393 <> "CCD match"  <> 1 0.9 499 <> <> <> <> <> <> <> <>
  394 2 -15.279944 -1.789685 -9.849644 66 Y "A" 24 0.15000 0.15000 "TYR " " CZ " "    " 6 0 0 1 808080  ""  0 1 7 ""  1 ""  <> 0 0 0 394 394 1 0 801 0 <> <> 0 394 394 <> "CCD match"  <> 1 0.9 500 <> <> <> <> <> <> <> <>
  395 25 -9.967131 -3.450379 -14.814153 67 S "A" 38 -0.50000 -0.50000 "SER " " N  " "    " 7 0 0 1 2E2EFF  ""  0 1 7 ""  1 ""  <> 0 0 0 395 395 1 0 811 1 <> <> 0 395 395 <> "CCD match"  <> 1 0.85 501 <> <> <> <> <> <> <> <>
  396 3 -8.574774 -3.209568 -15.238484 67 S "A" 24 0.14000 0.14000 "SER " " CA " "    " 6 0 0 1 808080  ""  0 1 -1108 "%RT%RN"  2 ""  FF7800  0 0 0 396 396 1 0 812 1 588 3 0 396 396 <> "CCD match"  <> 1 0.85 502 <> <> <> <> <> <> <> <>
  397 2 -8.390758 -3.343267 -16.795251 67 S "A" 24 0.50000 0.50000 "SER " " C  " "    " 6 0 0 1 808080  ""  0 1 7 ""  1 ""  <> 0 0 0 397 397 1 0 813 0 <> <> 0 397 397 <> "CCD match"  <> 1 0.85 503 <> <> <> <> <> <> <> <>
  398 3 -7.635160 -4.150783 -14.372990 67 S "A" 24 0.14500 0.14500 "SER " " CB " "    " 6 0 0 1 808080  ""  0 1 7 ""  1 ""  <> 0 0 0 398 398 1 0 814 2 590 3 0 398 398 <> "CCD match"  <> 1 0.85 504 <> <> <> <> <> <> <> <>
  399 15 -7.396315 -2.897098 -17.328655 67 S "A" 70 -0.50000 -0.50000 "SER " " O  " "    " 8 0 0 1 FF2E2E  ""  0 1 7 ""  1 ""  <> 0 0 0 399 399 1 0 815 0 <> <> 0 399 399 <> "CCD match"  <> 1 0.85 505 <> <> <> <> <> <> <> <>
  400 16 -7.822960 -5.547972 -14.633591 67 S "A" 70 -0.68300 -0.68300 "SER " " OG " "    " 8 0 0 1 FF2E2E  ""  0 1 7 "%UT"  13 ""  <> 0 0 0 400 400 1 0 816 1 <> <> 0 400 400 <> "CCD match"  <> 1 0.85 506 <> <> <> <> <> <> <> <>
  401 25 -9.395496 -3.892682 -17.501617 68 K "A" 38 -0.50000 -0.50000 "LYS " " N  " "    " 7 0 0 1 2E2EFF  ""  0 1 7 ""  1 ""  <> 0 0 0 401 401 1 0 822 1 <> <> 0 401 401 <> "CCD match"  <> 1 0.87 507 <> <> <> <> <> <> <> <>
  402 3 -9.440250 -3.956836 -18.919782 68 K "A" 24 0.14000 0.14000 "LYS " " CA " "    " 6 0 0 1 808080  ""  0 1 -1108 "%RT%RN"  2 ""  FF7800  0 0 0 402 402 1 0 823 1 <> <> 0 402 402 <> "CCD match"  <> 1 0.87 508 <> <> <> <> <> <> <> <>
  403 2 -10.030285 -2.631077 -19.487835 68 K "A" 24 0.50000 0.50000 "LYS " " C  " "    " 6 0 0 1 808080  ""  0 1 7 ""  1 ""  <> 0 0 0 403 403 1 0 824 0 <> <> 0 403 403 <> "CCD match"  <> 1 0.87 509 <> <> <> <> <> <> <> <>
  404 3 -10.259359 -5.186273 -19.308260 68 K "A" 24 -0.12000 -0.12000 "LYS " " CB " "    " 6 0 0 1 808080  ""  0 1 7 ""  1 ""  <> 0 0 0 404 404 1 0 825 2 <> <> 0 404 404 <> "CCD match"  <> 1 0.87 510 <> <> <> <> <> <> <> <>
  405 15 -9.831720 -2.335349 -20.645567 68 K "A" 70 -0.50000 -0.50000 "LYS " " O  " "    " 8 0 0 1 FF2E2E  ""  0 1 7 ""  1 ""  <> 0 0 0 405 405 1 0 826 0 <> <> 0 405 405 <> "CCD match"  <> 1 0.87 511 <> <> <> <> <> <> <> <>
  406 3 -9.757406 -6.547055 -18.703224 68 K "A" 24 -0.12000 -0.12000 "LYS " " CG " "    " 6 0 0 1 808080  ""  0 1 7 ""  1 ""  <> 0 0 0 406 406 1 0 827 2 <> <> 0 406 406 <> "CCD match"  <> 1 0.87 512 <> <> <> <> <> <> <> <>
  407 3 -10.509987 -7.046742 -17.460807 68 K "A" 24 -0.12000 -0.12000 "LYS " " CD " "    " 6 0 0 1 808080  ""  0 1 7 ""  1 ""  <> 0 0 0 407 407 1 0 828 2 <> <> 0 407 407 <> "CCD match"  <> 1 0.87 513 <> <> <> <> <> <> <> <>
  408 3 -10.390179 -8.592947 -17.146764 68 K "A" 24 0.19000 0.19000 "LYS " " CE " "    " 6 0 0 1 808080  ""  0 1 7 ""  1 ""  <> 0 0 0 408 408 1 0 829 2 <> <> 0 408 408 <> "CCD match"  <> 1 0.87 514 <> <> <> <> <> <> <> <>
  409 32 -11.167321 -9.102531 -16.031850 68 K "A" 38 -0.30000 -0.30000 "LYS " " NZ " "    " 7 1 0 1 2E2EFF  ""  0 1 7 "%UT"  13 ""  <> 0 0 0 409 409 1 0 830 3 <> <> 0 409 409 <> "CCD match"  <> 1 0.87 515 <> <> <> <> <> <> <> <>
  410 25 -10.803532 -1.802528 -18.779995 69 L "A" 38 -0.50000 -0.50000 "LEU " " N  " "    " 7 0 0 1 2E2EFF  ""  0 1 7 ""  1 ""  <> 0 0 0 410 410 1 0 844 1 <> <> 0 410 410 <> "CCD match"  <> 1 0.91 516 <> <> <> <> <> <> <> <>
  411 3 -11.204646 -0.372179 -19.142753 69 L "A" 24 0.14000 0.14000 "LEU " " CA " "    " 6 0 0 1 808080  ""  0 1 -1108 "%RT%RN"  2 ""  FF7800  0 0 0 411 411 1 0 845 1 <> <> 0 411 411 <> "CCD match"  <> 1 0.91 517 <> <> <> <> <> <> <> <>
  412 2 -9.948045 0.507560 -19.380680 69 L "A" 24 0.50000 0.50000 "LEU " " C  " "    " 6 0 0 1 808080  ""  0 1 7 ""  1 ""  <> 0 0 0 412 412 1 0 846 0 <> <> 0 412 412 <> "CCD match"  <> 1 0.91 518 <> <> <> <> <> <> <> <>
  413 3 -11.948826 0.223316 -17.918888 69 L "A" 24 -0.12000 -0.12000 "LEU " " CB " "    " 6 0 0 1 808080  ""  0 1 7 ""  1 ""  <> 0 0 0 413 413 1 0 847 2 <> <> 0 413 413 <> "CCD match"  <> 1 0.91 519 <> <> <> <> <> <> <> <>
  414 15 -8.856658 0.051811 -19.005027 69 L "A" 70 -0.50000 -0.50000 "LEU " " O  " "    " 8 0 0 1 FF2E2E  ""  0 1 7 ""  1 ""  <> 0 0 0 414 414 1 0 848 0 <> <> 0 414 414 <> "CCD match"  <> 1 0.91 520 <> <> <> <> <> <> <> <>
  415 3 -13.434597 -0.172539 -17.650089 69 L "A" 24 -0.06000 -0.06000 "LEU " " CG " "    " 6 0 0 1 808080  ""  0 1 7 ""  1 ""  <> 0 0 0 415 415 1 0 849 1 <> <> 0 415 415 <> "CCD match"  <> 1 0.91 521 <> <> <> <> <> <> <> <>
  416 3 -13.938405 0.405653 -16.269319 69 L "A" 24 -0.18000 -0.18000 "LEU " " CD1" "    " 6 0 0 1 808080  ""  0 1 7 ""  1 ""  <> 0 0 0 416 416 1 0 850 3 <> <> 0 416 416 <> "CCD match"  <> 1 0.91 522 <> <> <> <> <> <> <> <>
  417 3 -14.289714 0.408138 -18.824430 69 L "A" 24 -0.18000 -0.18000 "LEU " " CD2" "    " 6 0 0 1 808080  ""  0 1 7 ""  1 ""  <> 0 0 0 417 417 1 0 851 3 <> <> 0 417 417 <> "CCD match"  <> 1 0.91 523 <> <> <> <> <> <> <> <>
  418 25 -10.074751 1.601420 -20.183378 70 P "A" 38 -0.14000 -0.14000 "PRO " " N  " "    " 7 0 0 1 2E2EFF  ""  0 1 7 ""  1 ""  <> 0 0 0 418 418 1 0 863 0 <> <> 0 418 418 <> "CCD match"  <> 1 0.91 524 <> <> <> <> <> <> <> <>
  419 3 -8.992951 2.603639 -20.267173 70 P "A" 24 0.01000 0.01000 "PRO " " CA " "    " 6 0 0 1 808080  ""  0 1 -1108 "%RT%RN"  2 ""  FF7800  0 0 0 419 419 1 0 864 1 <> <> 0 419 419 <> "CCD match"  <> 1 0.91 525 <> <> <> <> <> <> <> <>
  420 2 -8.623057 3.318116 -18.924759 70 P "A" 24 0.50000 0.50000 "PRO " " C  " "    " 6 0 0 1 808080  ""  0 1 7 ""  1 ""  <> 0 0 0 420 420 1 0 865 0 <> <> 0 420 420 <> "CCD match"  <> 1 0.91 526 <> <> <> <> <> <> <> <>
  421 3 -9.364357 3.625309 -21.415825 70 P "A" 24 -0.12000 -0.12000 "PRO " " CB " "    " 6 0 0 1 808080  ""  0 1 7 ""  1 ""  <> 0 0 0 421 421 1 0 866 2 <> <> 0 421 421 <> "CCD match"  <> 1 0.91 527 <> <> <> <> <> <> <> <>
  422 15 -9.462092 3.598489 -18.039224 70 P "A" 70 -0.50000 -0.50000 "PRO " " O  " "    " 8 0 0 1 FF2E2E  ""  0 1 7 ""  1 ""  <> 0 0 0 422 422 1 0 867 0 <> <> 0 422 422 <> "CCD match"  <> 1 0.91 528 <> <> <> <> <> <> <> <>
  423 3 -10.538935 2.873512 -22.111036 70 P "A" 24 -0.12000 -0.12000 "PRO " " CG " "    " 6 0 0 1 808080  ""  0 1 7 ""  1 ""  <> 0 0 0 423 423 1 0 868 2 <> <> 0 423 423 <> "CCD match"  <> 1 0.91 529 <> <> <> <> <> <> <> <>
  424 3 -11.164148 1.875602 -21.154066 70 P "A" 24 -0.05000 -0.05000 "PRO " " CD " "    " 6 0 0 1 808080  ""  0 1 7 ""  1 ""  <> 0 0 0 424 424 1 0 869 2 <> <> 0 424 424 <> "CCD match"  <> 1 0.91 530 <> <> <> <> <> <> <> <>
  425 25 -7.367037 3.760711 -18.769403 71 P "A" 38 -0.14000 -0.14000 "PRO " " N  " "    " 7 0 0 1 2E2EFF  ""  0 1 7 ""  1 ""  <> 0 0 0 425 425 1 0 877 0 <> <> 0 425 425 <> "CCD match"  <> 1 0.86 531 <> <> <> <> <> <> <> <>
  426 3 -6.913570 4.529939 -17.580812 71 P "A" 24 0.01000 0.01000 "PRO " " CA " "    " 6 0 0 1 808080  ""  0 1 -1108 "%RT%RN"  2 ""  FF7800  0 0 0 426 426 1 0 878 1 <> <> 0 426 426 <> "CCD match"  <> 1 0.86 532 <> <> <> <> <> <> <> <>
  427 2 -7.727731 5.748855 -17.175331 71 P "A" 24 0.50000 0.50000 "PRO " " C  " "    " 6 0 0 1 808080  ""  0 1 7 ""  1 ""  <> 0 0 0 427 427 1 0 879 0 <> <> 0 427 427 <> "CCD match"  <> 1 0.86 533 <> <> <> <> <> <> <> <>
  428 3 -5.361134 4.837298 -17.812355 71 P "A" 24 -0.12000 -0.12000 "PRO " " CB " "    " 6 0 0 1 808080  ""  0 1 7 ""  1 ""  <> 0 0 0 428 428 1 0 880 2 <> <> 0 428 428 <> "CCD match"  <> 1 0.86 534 <> <> <> <> <> <> <> <>
  429 15 -8.107319 5.834240 -16.003000 71 P "A" 70 -0.50000 -0.50000 "PRO " " O  " "    " 8 0 0 1 FF2E2E  ""  0 1 7 ""  1 ""  <> 0 0 0 429 429 1 0 881 0 <> <> 0 429 429 <> "CCD match"  <> 1 0.86 535 <> <> <> <> <> <> <> <>
  430 3 -5.012310 3.797113 -18.790102 71 P "A" 24 -0.12000 -0.12000 "PRO " " CG " "    " 6 0 0 1 808080  ""  0 1 7 ""  1 ""  <> 0 0 0 430 430 1 0 882 2 <> <> 0 430 430 <> "CCD match"  <> 1 0.86 536 <> <> <> <> <> <> <> <>
  431 3 -6.230482 3.548008 -19.625919 71 P "A" 24 -0.05000 -0.05000 "PRO " " CD " "    " 6 0 0 1 808080  ""  0 1 7 ""  1 ""  <> 0 0 0 431 431 1 0 883 2 <> <> 0 431 431 <> "CCD match"  <> 1 0.86 537 <> <> <> <> <> <> <> <>
  432 25 -8.080509 6.437882 -18.174450 72 E "A" 38 -0.50000 -0.50000 "GLU " " N  " "    " 7 0 0 0 2E2EFF  ""  0 1 7 ""  1 ""  <> 0 0 0 432 432 1 0 891 1 <> <> 0 432 432 <> "CCD match"  <> 1 0.88 538 <> <> <> <> <> <> <> <>
  433 3 -8.984771 7.542574 -18.097616 72 E "A" 24 0.14000 0.14000 "GLU " " CA " "    " 6 0 0 0 808080  ""  0 1 -1108 "%RT%RN"  2 ""  FF7800  0 0 0 433 433 1 0 892 1 <> <> 0 433 433 <> "CCD match"  <> 1 0.88 539 <> <> <> <> <> <> <> <>
  434 2 -10.316853 7.212130 -17.420847 72 E "A" 24 0.50000 0.50000 "GLU " " C  " "    " 6 0 0 0 808080  ""  0 1 7 ""  1 ""  <> 0 0 0 434 434 1 0 893 0 <> <> 0 434 434 <> "CCD match"  <> 1 0.88 540 <> <> <> <> <> <> <> <>
  435 3 -9.114753 8.097507 -19.485321 72 E "A" 24 -0.12000 -0.12000 "GLU " " CB " "    " 6 0 0 0 808080  ""  0 1 7 ""  1 ""  <> 0 0 0 435 435 1 0 894 2 <> <> 0 435 435 <> "CCD match"  <> 1 0.88 541 <> <> <> <> <> <> <> <>
  436 15 -10.795687 7.908905 -16.489408 72 E "A" 70 -0.50000 -0.50000 "GLU " " O  " "    " 8 0 0 0 FF2E2E  ""  0 1 7 ""  1 ""  <> 0 0 0 436 436 1 0 895 0 <> <> 0 436 436 <> "CCD match"  <> 1 0.88 542 <> <> <> <> <> <> <> <>
  437 3 -7.821422 8.654956 -20.104841 72 E "A" 24 -0.22000 -0.22000 "GLU " " CG " "    " 6 0 0 0 808080  ""  0 1 7 ""  1 ""  <> 0 0 0 437 437 1 0 896 2 <> <> 0 437 437 <> "CCD match"  <> 1 0.88 543 <> <> <> <> <> <> <> <>
  438 2 -6.922842 7.761088 -20.893158 72 E "A" 24 0.70000 0.70000 "GLU " " CD " "    " 6 0 0 0 808080  ""  0 1 7 "%UT"  13 ""  <> 0 0 0 438 438 1 0 897 0 <> <> 0 438 438 <> "CCD match"  <> 1 0.88 544 9.98342266121373 <> <> <> <> <> <> <>
  439 15 -5.895104 8.332415 -21.420562 72 E "A" 70 -0.80000 -0.80000 "GLU " " OE1" "    " 8 0 0 0 FF2E2E  ""  0 1 7 ""  1 ""  <> 0 0 0 439 439 1 0 898 0 <> <> 0 439 439 <> "CCD match"  <> 1 0.88 545 <> <> <> <> <> <> <> <>
  440 18 -7.228333 6.537727 -21.061933 72 E "A" 70 -0.80000 -0.80000 "GLU " " OE2" "    " 8 -1 0 0 FF2E2E  ""  0 1 7 ""  1 ""  <> 0 0 0 440 440 1 0 899 0 <> <> 0 440 440 <> "CCD match"  <> 1 0.88 546 <> <> <> <> <> <> <> <>
  441 25 -10.998306 6.152050 -17.938165 73 T "A" 38 -0.50000 -0.50000 "THR " " N  " "    " 7 0 0 0 2E2EFF  ""  1 1 7 ""  1 ""  <> 0 0 0 441 441 1 0 906 1 <> <> 0 441 441 <> "CCD match"  <> 1 0.91 547 <> <> <> <> <> <> <> <>
  442 3 -12.318692 5.668561 -17.580127 73 T "A" 24 0.14000 0.14000 "THR " " CA " "    " 6 0 0 0 808080  ""  1 1 -1108 "%RT%RN"  2 ""  FF7800  0 0 0 442 442 1 0 907 1 <> <> 0 442 442 <> "CCD match"  <> 1 0.91 548 <> <> <> <> <> <> <> <>
  443 2 -12.401257 5.049460 -16.186235 73 T "A" 24 0.50000 0.50000 "THR " " C  " "    " 6 0 0 0 808080  ""  1 1 7 ""  1 ""  <> 0 0 0 443 443 1 0 908 0 <> <> 0 443 443 <> "CCD match"  <> 1 0.91 549 <> <> <> <> <> <> <> <>
  444 3 -12.811453 4.563049 -18.551981 73 T "A" 24 0.20500 0.20500 "THR " " CB " "    " 6 0 0 0 808080  ""  1 1 7 ""  1 ""  <> 0 0 0 444 444 1 0 909 1 <> <> 0 444 444 <> "CCD match"  <> 1 0.91 550 <> <> <> <> <> <> <> <>
  445 15 -13.420386 4.924059 -15.524582 73 T "A" 70 -0.50000 -0.50000 "THR " " O  " "    " 8 0 0 0 FF2E2E  ""  1 1 7 ""  1 ""  <> 0 0 0 445 445 1 0 910 0 <> <> 0 445 445 <> "CCD match"  <> 1 0.91 551 <> <> <> <> <> <> <> <>
  446 3 -14.294543 4.101261 -18.394128 73 T "A" 24 -0.18000 -0.18000 "THR " " CG2" "    " 6 0 0 0 808080  ""  1 1 7 ""  1 ""  <> 0 0 0 446 446 1 0 911 3 <> <> 0 446 446 <> "CCD match"  <> 1 0.91 552 <> <> <> <> <> <> <> <>
  447 16 -12.792520 4.934130 -19.911192 73 T "A" 70 -0.68300 -0.68300 "THR " " OG1" "    " 8 0 0 0 FF2E2E  ""  1 1 7 "%UT"  13 ""  <> 0 0 0 447 447 1 0 912 1 <> <> 0 447 447 <> "CCD match"  <> 1 0.91 553 <> <> <> <> <> <> <> <>
  448 25 -11.284880 4.429275 -15.848459 74 I "A" 38 -0.50000 -0.50000 "ILE " " N  " "    " 7 0 0 1 2E2EFF  ""  1 1 7 ""  1 ""  <> 0 0 0 448 448 1 0 920 1 <> <> 0 448 448 <> "CCD match"  <> 1 0.89 554 <> <> <> <> <> <> <> <>
  449 3 -10.846991 4.011718 -14.459537 74 I "A" 24 0.14000 0.14000 "ILE " " CA " "    " 6 0 0 1 808080  ""  1 1 -1108 "%RT%RN"  2 ""  FF7800  0 0 0 449 449 1 0 921 1 <> <> 0 449 449 <> "CCD match"  <> 1 0.89 555 <> <> <> <> <> <> <> <>
  450 2 -10.605530 5.170207 -13.490263 74 I "A" 24 0.50000 0.50000 "ILE " " C  " "    " 6 0 0 1 808080  ""  1 1 7 ""  1 ""  <> 0 0 0 450 450 1 0 922 0 <> <> 0 450 450 <> "CCD match"  <> 1 0.89 556 <> <> <> <> <> <> <> <>
  451 3 -9.651185 3.001851 -14.431329 74 I "A" 24 -0.06000 -0.06000 "ILE " " CB " "    " 6 0 0 1 808080  ""  1 1 7 ""  1 ""  <> 0 0 0 451 451 1 0 923 1 <> <> 0 451 451 <> "CCD match"  <> 1 0.89 557 <> <> <> <> <> <> <> <>
  452 15 -11.355495 5.307722 -12.524983 74 I "A" 70 -0.50000 -0.50000 "ILE " " O  " "    " 8 0 0 1 FF2E2E  ""  1 1 7 ""  1 ""  <> 0 0 0 452 452 1 0 924 0 <> <> 0 452 452 <> "CCD match"  <> 1 0.89 558 <> <> <> <> <> <> <> <>
  453 3 -9.957999 1.795836 -15.349150 74 I "A" 24 -0.12000 -0.12000 "ILE " " CG1" "    " 6 0 0 1 808080  ""  1 1 7 ""  1 ""  <> 0 0 0 453 453 1 0 925 2 <> <> 0 453 453 <> "CCD match"  <> 1 0.89 559 <> <> <> <> <> <> <> <>
  454 3 -9.324490 2.507165 -13.024464 74 I "A" 24 -0.18000 -0.18000 "ILE " " CG2" "    " 6 0 0 1 808080  ""  1 1 7 ""  1 ""  <> 0 0 0 454 454 1 0 926 3 <> <> 0 454 454 <> "CCD match"  <> 1 0.89 560 <> <> <> <> <> <> <> <>
  455 3 -8.644579 0.920553 -15.510099 74 I "A" 24 -0.18000 -0.18000 "ILE " " CD1" "    " 6 0 0 1 808080  ""  1 1 7 ""  1 ""  <> 0 0 0 455 455 1 0 927 3 647 3 0 455 455 <> "CCD match"  <> 1 0.89 561 <> <> <> <> <> <> <> <>
  456 25 -9.830962 6.197312 -13.907491 75 T "A" 38 -0.50000 -0.50000 "THR " " N  " "    " 7 0 0 1 2E2EFF  ""  1 1 7 ""  1 ""  <> 0 0 0 456 456 1 0 939 1 <> <> 0 456 456 <> "CCD match"  <> 1 0.88 562 <> <> <> <> <> <> <> <>
  457 3 -9.764783 7.407777 -13.143641 75 T "A" 24 0.14000 0.14000 "THR " " CA " "    " 6 0 0 1 808080  ""  1 1 -1108 "%RT%RN"  2 ""  FF7800  0 0 0 457 457 1 0 940 1 <> <> 0 457 457 <> "CCD match"  <> 1 0.88 563 <> <> <> <> <> <> <> <>
  458 2 -11.107117 8.138936 -12.972694 75 T "A" 24 0.50000 0.50000 "THR " " C  " "    " 6 0 0 1 808080  ""  1 1 7 ""  1 ""  <> 0 0 0 458 458 1 0 941 0 <> <> 0 458 458 <> "CCD match"  <> 1 0.88 564 <> <> <> <> <> <> <> <>
  459 3 -8.705517 8.421931 -13.706881 75 T "A" 24 0.20500 0.20500 "THR " " CB " "    " 6 0 0 1 808080  ""  1 1 7 ""  1 ""  <> 0 0 0 459 459 1 0 942 1 <> <> 0 459 459 <> "CCD match"  <> 1 0.88 565 <> <> <> <> <> <> <> <>
  460 15 -11.501742 8.667248 -11.912430 75 T "A" 70 -0.50000 -0.50000 "THR " " O  " "    " 8 0 0 1 FF2E2E  ""  1 1 7 ""  1 ""  <> 0 0 0 460 460 1 0 943 0 <> <> 0 460 460 <> "CCD match"  <> 1 0.88 566 <> <> <> <> <> <> <> <>
  461 3 -8.414889 9.687935 -12.914449 75 T "A" 24 -0.18000 -0.18000 "THR " " CG2" "    " 6 0 0 1 808080  ""  1 1 7 ""  1 ""  <> 0 0 0 461 461 1 0 944 3 <> <> 0 461 461 <> "CCD match"  <> 1 0.88 567 <> <> <> <> <> <> <> <>
  462 16 -7.464919 7.729055 -13.770856 75 T "A" 70 -0.68300 -0.68300 "THR " " OG1" "    " 8 0 0 1 FF2E2E  ""  1 1 7 "%UT"  13 ""  <> 0 0 0 462 462 1 0 945 1 <> <> 0 462 462 <> "CCD match"  <> 1 0.88 568 <> <> <> <> <> <> <> <>
  463 25 -11.901846 8.200156 -14.069654 76 E "A" 38 -0.50000 -0.50000 "GLU " " N  " "    " 7 0 0 0 2E2EFF  ""  1 1 7 ""  1 ""  <> 0 0 0 463 463 1 0 953 1 <> <> 0 463 463 <> "CCD match"  <> 1 0.91 569 <> <> <> <> <> <> <> <>
  464 3 -13.241224 8.794041 -13.953018 76 E "A" 24 0.14000 0.14000 "GLU " " CA " "    " 6 0 0 0 808080  ""  1 1 -1108 "%RT%RN"  2 ""  FF7800  0 0 0 464 464 1 0 954 1 <> <> 0 464 464 <> "CCD match"  <> 1 0.91 570 <> <> <> <> <> <> <> <>
  465 2 -14.222852 7.936652 -13.215561 76 E "A" 24 0.50000 0.50000 "GLU " " C  " "    " 6 0 0 0 808080  ""  1 1 7 ""  1 ""  <> 0 0 0 465 465 1 0 955 0 <> <> 0 465 465 <> "CCD match"  <> 1 0.91 571 <> <> <> <> <> <> <> <>
  466 3 -13.843847 8.986985 -15.329313 76 E "A" 24 -0.12000 -0.12000 "GLU " " CB " "    " 6 0 0 0 808080  ""  1 1 7 ""  1 ""  <> 0 0 0 466 466 1 0 956 2 <> <> 0 466 466 <> "CCD match"  <> 1 0.91 572 <> <> <> <> <> <> <> <>
  467 15 -15.259482 8.458748 -12.851719 76 E "A" 70 -0.50000 -0.50000 "GLU " " O  " "    " 8 0 0 0 FF2E2E  ""  1 1 7 ""  1 ""  <> 0 0 0 467 467 1 0 957 0 <> <> 0 467 467 <> "CCD match"  <> 1 0.91 573 <> <> <> <> <> <> <> <>
  468 3 -13.237789 10.045354 -16.211595 76 E "A" 24 -0.22000 -0.22000 "GLU " " CG " "    " 6 0 0 0 808080  ""  1 1 7 ""  1 ""  <> 0 0 0 468 468 1 0 958 2 <> <> 0 468 468 <> "CCD match"  <> 1 0.91 574 <> <> <> <> <> <> <> <>
  469 2 -13.690814 10.118397 -17.680336 76 E "A" 24 0.70000 0.70000 "GLU " " CD " "    " 6 0 0 0 808080  ""  1 1 7 "%UT"  13 ""  <> 0 0 0 469 469 1 0 959 0 <> <> 0 469 469 <> "CCD match"  <> 1 0.91 575 10 <> <> <> <> <> <> <>
  470 15 -13.086112 10.955032 -18.390922 76 E "A" 70 -0.80000 -0.80000 "GLU " " OE1" "    " 8 0 0 0 FF2E2E  ""  1 1 7 ""  1 ""  <> 0 0 0 470 470 1 0 960 0 <> <> 0 470 470 <> "CCD match"  <> 1 0.91 576 <> <> <> <> <> <> <> <>
  471 18 -14.551509 9.313109 -18.137773 76 E "A" 70 -0.80000 -0.80000 "GLU " " OE2" "    " 8 -1 0 0 FF2E2E  ""  1 1 7 ""  1 ""  <> 0 0 0 471 471 1 0 961 0 <> <> 0 471 471 <> "CCD match"  <> 1 0.91 577 <> <> <> <> <> <> <> <>
  472 25 -13.884439 6.689265 -12.804139 77 R "A" 38 -0.50000 -0.50000 "ARG " " N  " "    " 7 0 0 1 2E2EFF  ""  1 1 7 ""  1 ""  <> 0 0 0 472 472 1 0 968 1 <> <> 0 472 472 <> "CCD match"  <> 1 0.94 578 <> <> <> <> <> <> <> <>
  473 3 -14.685843 5.909011 -11.855387 77 R "A" 24 0.14000 0.14000 "ARG " " CA " "    " 6 0 0 1 808080  ""  1 1 -1108 "%RT%RN"  2 ""  FF7800  0 0 0 473 473 1 0 969 1 <> <> 0 473 473 <> "CCD match"  <> 1 0.94 579 <> <> <> <> <> <> <> <>
  474 2 -14.255643 6.324237 -10.453079 77 R "A" 24 0.50000 0.50000 "ARG " " C  " "    " 6 0 0 1 808080  ""  1 1 7 ""  1 ""  <> 0 0 0 474 474 1 0 970 0 <> <> 0 474 474 <> "CCD match"  <> 1 0.94 580 <> <> <> <> <> <> <> <>
  475 3 -14.643049 4.363847 -12.051768 77 R "A" 24 -0.12000 -0.12000 "ARG " " CB " "    " 6 0 0 1 808080  ""  1 1 7 ""  1 ""  <> 0 0 0 475 475 1 0 971 2 <> <> 0 475 475 <> "CCD match"  <> 1 0.94 581 <> <> <> <> <> <> <> <>
  476 15 -15.127293 6.533872 -9.594236 77 R "A" 70 -0.50000 -0.50000 "ARG " " O  " "    " 8 0 0 1 FF2E2E  ""  1 1 7 ""  1 ""  <> 0 0 0 476 476 1 0 972 0 <> <> 0 476 476 <> "CCD match"  <> 1 0.94 582 <> <> <> <> <> <> <> <>
  477 3 -15.592353 3.578938 -11.147832 77 R "A" 24 -0.05000 -0.05000 "ARG " " CG " "    " 6 0 0 1 808080  ""  1 1 7 ""  1 ""  <> 0 0 0 477 477 1 0 973 2 <> <> 0 477 477 <> "CCD match"  <> 1 0.94 583 <> <> <> <> <> <> <> <>
  478 3 -15.451203 2.087309 -11.138652 77 R "A" 24 0.19000 0.19000 "ARG " " CD " "    " 6 0 0 1 808080  ""  1 1 7 ""  1 ""  <> 0 0 0 478 478 1 0 974 2 <> <> 0 478 478 <> "CCD match"  <> 1 0.94 584 <> <> <> <> <> <> <> <>
  479 25 -16.610204 1.477931 -10.426734 77 R "A" 38 -0.69997 -0.69997 "ARG " " NE " "    " 7 0 0 1 2E2EFF  ""  1 1 7 ""  1 ""  <> 0 0 0 479 479 1 0 975 1 <> <> 0 479 479 <> "CCD match"  <> 1 0.94 585 <> <> <> <> <> <> <> <>
  480 25 -16.032302 1.975187 -8.219777 77 R "A" 38 -0.79997 -0.79997 "ARG " " NH1" "    " 7 0 0 1 2E2EFF  ""  1 1 7 ""  1 ""  <> 0 0 0 480 480 1 0 976 2 672 3 0 480 480 <> "CCD match"  <> 1 0.94 586 <> <> <> <> <> <> <> <>
  481 31 -18.131374 1.169625 -8.761066 77 R "A" 38 -0.79997 -0.79997 "ARG " " NH2" "    " 7 1 0 1 2E2EFF  ""  1 1 7 ""  1 ""  <> 0 0 0 481 481 1 0 977 2 673 3 0 481 481 <> "CCD match"  <> 1 0.94 587 <> <> <> <> <> <> <> <>
  482 2 -16.918184 1.527691 -9.148100 77 R "A" 24 0.63990 0.63990 "ARG " " CZ " "    " 6 0 0 1 808080  ""  1 1 7 ""  1 ""  <> 0 0 0 482 482 1 0 978 0 674 3 0 482 482 <> "CCD match"  <> 1 0.94 588 <> <> <> <> <> <> <> <>
  483 25 -12.999554 6.537323 -10.183795 78 F "A" 38 -0.50000 -0.50000 "PHE " " N  " "    " 7 0 0 1 2E2EFF  ""  1 1 7 ""  1 ""  <> 0 0 0 483 483 1 0 992 1 <> <> 0 483 483 <> "CCD match"  <> 1 0.92 589 <> <> <> <> <> <> <> <>
  484 3 -12.582317 7.315453 -9.044989 78 F "A" 24 0.14000 0.14000 "PHE " " CA " "    " 6 0 0 1 808080  ""  1 1 -1108 "%RT%RN"  2 ""  FF7800  0 0 0 484 484 1 0 993 1 <> <> 0 484 484 <> "CCD match"  <> 1 0.92 590 <> <> <> <> <> <> <> <>
  485 2 -13.319368 8.743476 -8.888383 78 F "A" 24 0.50000 0.50000 "PHE " " C  " "    " 6 0 0 1 808080  ""  1 1 7 ""  1 ""  <> 0 0 0 485 485 1 0 994 0 <> <> 0 485 485 <> "CCD match"  <> 1 0.92 591 <> <> <> <> <> <> <> <>
  486 3 -11.004843 7.379280 -8.929829 78 F "A" 24 -0.00500 -0.00500 "PHE " " CB " "    " 6 0 0 1 808080  ""  1 1 7 ""  1 ""  <> 0 0 0 486 486 1 0 995 2 <> <> 0 486 486 <> "CCD match"  <> 1 0.92 592 <> <> <> <> <> <> <> <>
  487 15 -13.722644 9.091484 -7.807097 78 F "A" 70 -0.50000 -0.50000 "PHE " " O  " "    " 8 0 0 1 FF2E2E  ""  1 1 7 ""  1 ""  <> 0 0 0 487 487 1 0 996 0 <> <> 0 487 487 <> "CCD match"  <> 1 0.92 593 <> <> <> <> <> <> <> <>
  488 2 -10.504004 6.130215 -8.187584 78 F "A" 24 -0.11500 -0.11500 "PHE " " CG " "    " 6 0 0 1 808080  ""  1 1 7 ""  1 ""  <> 0 0 0 488 488 1 0 997 0 <> <> 0 488 488 <> "CCD match"  <> 1 0.92 594 <> <> <> <> <> <> <> <>
  489 2 -10.205019 4.949404 -8.896026 78 F "A" 24 -0.11500 -0.11500 "PHE " " CD1" "    " 6 0 0 1 808080  ""  1 1 7 ""  1 ""  <> 0 0 0 489 489 1 0 998 1 <> <> 0 489 489 <> "CCD match"  <> 1 0.92 595 <> <> <> <> <> <> <> <>
  490 2 -10.608666 6.048415 -6.749031 78 F "A" 24 -0.11500 -0.11500 "PHE " " CD2" "    " 6 0 0 1 808080  ""  1 1 7 ""  1 ""  <> 0 0 0 490 490 1 0 999 1 682 3 0 490 490 <> "CCD match"  <> 1 0.92 596 <> <> <> <> <> <> <> <>
  491 2 -9.894581 3.771223 -8.176800 78 F "A" 24 -0.11500 -0.11500 "PHE " " CE1" "    " 6 0 0 1 808080  ""  1 1 7 ""  1 ""  <> 0 0 0 491 491 1 0 1000 1 683 3 0 491 491 <> "CCD match"  <> 1 0.92 597 <> <> <> <> <> <> <> <>
  492 2 -10.332512 4.866766 -6.055832 78 F "A" 24 -0.11500 -0.11500 "PHE " " CE2" "    " 6 0 0 1 808080  ""  1 1 7 ""  1 ""  <> 0 0 0 492 492 1 0 1001 1 684 3 0 492 492 <> "CCD match"  <> 1 0.92 598 <> <> <> <> <> <> <> <>
  493 2 -9.946389 3.737520 -6.790493 78 F "A" 24 -0.11500 -0.11500 "PHE " " CZ " "    " 6 0 0 1 808080  ""  1 1 7 ""  1 ""  <> 0 0 0 493 493 1 0 1002 1 685 3 0 493 493 <> "CCD match"  <> 1 0.92 599 <> <> <> <> <> <> <> <>
  494 25 -13.593544 9.428028 -10.024603 79 A "A" 38 -0.50000 -0.50000 "ALA " " N  " "    " 7 0 0 0 2E2EFF  ""  1 1 7 ""  1 ""  <> 0 0 0 494 494 1 0 1012 1 <> <> 0 494 494 <> "CCD match"  <> 1 0.93 600 <> <> <> <> <> <> <> <>
  495 3 -14.435354 10.578654 -10.050699 79 A "A" 24 0.14000 0.14000 "ALA " " CA " "    " 6 0 0 0 808080  ""  1 1 -1108 "%RT%RN"  2 ""  FF7800  0 0 0 495 495 1 0 1013 1 <> <> 0 495 495 <> "CCD match"  <> 1 0.93 601 <> <> <> <> <> <> <> <>
  496 2 -15.884001 10.234541 -9.732771 79 A "A" 24 0.50000 0.50000 "ALA " " C  " "    " 6 0 0 0 808080  ""  1 1 7 ""  1 ""  <> 0 0 0 496 496 1 0 1014 0 <> <> 0 496 496 <> "CCD match"  <> 1 0.93 602 <> <> <> <> <> <> <> <>
  497 3 -14.233018 11.323268 -11.483869 79 A "A" 24 -0.18000 -0.18000 "ALA " " CB " "    " 6 0 0 0 808080  ""  1 1 7 ""  1 ""  <> 0 0 0 497 497 1 0 1015 3 <> <> 0 497 497 <> "CCD match"  <> 1 0.93 603 <> <> <> <> <> <> <> <>
  498 15 -16.652378 11.126803 -9.329836 79 A "A" 70 -0.50000 -0.50000 "ALA " " O  " "    " 8 0 0 0 FF2E2E  ""  1 1 7 ""  1 ""  <> 0 0 0 498 498 1 0 1016 0 <> <> 0 498 498 <> "CCD match"  <> 1 0.93 604 <> <> <> <> <> <> <> <>
  499 25 -16.230012 8.949392 -9.954885 80 L "A" 38 -0.50000 -0.50000 "LEU " " N  " "    " 7 0 0 0 2E2EFF  ""  1 1 7 ""  1 ""  <> 0 0 0 499 499 1 0 1022 1 <> <> 0 499 499 <> "CCD match"  <> 1 0.97 605 <> <> <> <> <> <> <> <>
  500 3 -17.588188 8.501320 -9.621676 80 L "A" 24 0.14000 0.14000 "LEU " " CA " "    " 6 0 0 0 808080  ""  1 1 -1108 "%RT%RN"  2 ""  FF7800  0 0 0 500 500 1 0 1023 1 <> <> 0 500 500 <> "CCD match"  <> 1 0.97 606 <> <> <> <> <> <> <> <>
  501 2 -17.661804 8.264424 -8.122165 80 L "A" 24 0.50000 0.50000 "LEU " " C  " "    " 6 0 0 0 808080  ""  1 1 7 ""  1 ""  <> 0 0 0 501 501 1 0 1024 0 <> <> 0 501 501 <> "CCD match"  <> 1 0.97 607 <> <> <> <> <> <> <> <>
  502 3 -17.992889 7.244220 -10.343871 80 L "A" 24 -0.12000 -0.12000 "LEU " " CB " "    " 6 0 0 0 808080  ""  1 1 7 ""  1 ""  <> 0 0 0 502 502 1 0 1025 2 <> <> 0 502 502 <> "CCD match"  <> 1 0.97 608 <> <> <> <> <> <> <> <>
  503 15 -18.771787 8.391843 -7.545123 80 L "A" 70 -0.50000 -0.50000 "LEU " " O  " "    " 8 0 0 0 FF2E2E  ""  1 1 7 ""  1 ""  <> 0 0 0 503 503 1 0 1026 0 <> <> 0 503 503 <> "CCD match"  <> 1 0.97 609 <> <> <> <> <> <> <> <>
  504 3 -19.509258 6.998134 -10.496723 80 L "A" 24 -0.06000 -0.06000 "LEU " " CG " "    " 6 0 0 0 808080  ""  1 1 7 ""  1 ""  <> 0 0 0 504 504 1 0 1027 1 <> <> 0 504 504 <> "CCD match"  <> 1 0.97 610 <> <> <> <> <> <> <> <>
  505 3 -20.199296 7.862472 -11.625479 80 L "A" 24 -0.18000 -0.18000 "LEU " " CD1" "    " 6 0 0 0 808080  ""  1 1 7 ""  1 ""  <> 0 0 0 505 505 1 0 1028 3 <> <> 0 505 505 <> "CCD match"  <> 1 0.97 611 <> <> <> <> <> <> <> <>
  506 3 -19.963466 5.542532 -10.522621 80 L "A" 24 -0.18000 -0.18000 "LEU " " CD2" "    " 6 0 0 0 808080  ""  1 1 7 ""  1 ""  <> 0 0 0 506 506 1 0 1029 3 <> <> 0 506 506 <> "CCD match"  <> 1 0.97 612 <> <> <> <> <> <> <> <>
  507 25 -16.531221 7.809956 -7.519967 81 L "A" 38 -0.50000 -0.50000 "LEU " " N  " "    " 7 0 0 1 2E2EFF  ""  1 1 7 ""  1 ""  <> 0 0 0 507 507 1 0 1041 1 <> <> 0 507 507 <> "CCD match"  <> 1 0.97 613 <> <> <> <> <> <> <> <>
  508 3 -16.507570 7.458321 -6.106187 81 L "A" 24 0.14000 0.14000 "LEU " " CA " "    " 6 0 0 1 808080  ""  1 1 -1109 "%RT%RN"  2 ""  FF9600  0 0 0 508 508 1 0 1042 1 <> <> 0 508 508 <> "CCD match"  <> 1 0.97 614 <> <> <> <> <> <> <> <>
  509 2 -16.674186 8.753173 -5.211786 81 L "A" 24 0.50000 0.50000 "LEU " " C  " "    " 6 0 0 1 808080  ""  1 1 7 ""  1 ""  <> 0 0 0 509 509 1 0 1043 0 <> <> 0 509 509 <> "CCD match"  <> 1 0.97 615 <> <> <> <> <> <> <> <>
  510 3 -15.190125 6.649147 -5.762844 81 L "A" 24 -0.12000 -0.12000 "LEU " " CB " "    " 6 0 0 1 808080  ""  1 1 7 ""  1 ""  <> 0 0 0 510 510 1 0 1044 2 <> <> 0 510 510 <> "CCD match"  <> 1 0.97 616 <> <> <> <> <> <> <> <>
  511 15 -17.075914 8.606602 -4.079962 81 L "A" 70 -0.50000 -0.50000 "LEU " " O  " "    " 8 0 0 1 FF2E2E  ""  1 1 7 ""  1 ""  <> 0 0 0 511 511 1 0 1045 0 <> <> 0 511 511 <> "CCD match"  <> 1 0.97 617 <> <> <> <> <> <> <> <>
  512 3 -15.197465 5.208726 -6.257600 81 L "A" 24 -0.06000 -0.06000 "LEU " " CG " "    " 6 0 0 1 808080  ""  1 1 7 ""  1 ""  <> 0 0 0 512 512 1 0 1046 1 <> <> 0 512 512 <> "CCD match"  <> 1 0.97 618 <> <> <> <> <> <> <> <>
  513 3 -13.841720 4.507191 -5.989442 81 L "A" 24 -0.18000 -0.18000 "LEU " " CD1" "    " 6 0 0 1 808080  ""  1 1 7 ""  1 ""  <> 0 0 0 513 513 1 0 1047 3 <> <> 0 513 513 <> "CCD match"  <> 1 0.97 619 <> <> <> <> <> <> <> <>
  514 3 -16.346561 4.461815 -5.601003 81 L "A" 24 -0.18000 -0.18000 "LEU " " CD2" "    " 6 0 0 1 808080  ""  1 1 7 ""  1 ""  <> 0 0 0 514 514 1 0 1048 3 <> <> 0 514 514 <> "CCD match"  <> 1 0.97 620 <> <> <> <> <> <> <> <>
  515 25 -16.289176 9.922446 -5.715685 82 D "A" 38 -0.50000 -0.50000 "ASP " " N  " "    " 7 0 0 1 2E2EFF  ""  1 1 7 ""  1 ""  <> 0 0 0 515 515 1 0 1060 1 <> <> 0 515 515 <> "CCD match"  <> 1 0.96 621 <> <> <> <> <> <> <> <>
  516 3 -16.586603 11.233855 -5.199475 82 D "A" 24 0.14000 0.14000 "ASP " " CA " "    " 6 0 0 1 808080  ""  1 1 -1109 "%RT%RN"  2 ""  FF9600  0 0 0 516 516 1 0 1061 1 <> <> 0 516 516 <> "CCD match"  <> 1 0.96 622 <> <> <> <> <> <> <> <>
  517 2 -18.181392 11.405115 -5.110270 82 D "A" 24 0.50000 0.50000 "ASP " " C  " "    " 6 0 0 1 808080  ""  1 1 7 ""  1 ""  <> 0 0 0 517 517 1 0 1062 0 <> <> 0 517 517 <> "CCD match"  <> 1 0.96 623 <> <> <> <> <> <> <> <>
  518 3 -16.134662 12.514257 -5.898644 82 D "A" 24 -0.22000 -0.22000 "ASP " " CB " "    " 6 0 0 1 808080  ""  1 1 7 ""  1 ""  <> 0 0 0 518 518 1 0 1063 2 <> <> 0 518 518 <> "CCD match"  <> 1 0.96 624 <> <> <> <> <> <> <> <>
  519 15 -18.629232 11.666412 -3.969933 82 D "A" 70 -0.50000 -0.50000 "ASP " " O  " "    " 8 0 0 1 FF2E2E  ""  1 1 7 ""  1 ""  <> 0 0 0 519 519 1 0 1064 0 <> <> 0 519 519 <> "CCD match"  <> 1 0.96 625 <> <> <> <> <> <> <> <>
  520 2 -14.756137 12.544683 -6.474393 82 D "A" 24 0.70000 0.70000 "ASP " " CG " "    " 6 0 0 1 808080  ""  1 1 7 "%UT"  13 ""  <> 0 0 0 520 520 1 0 1065 0 <> <> 0 520 520 <> "CCD match"  <> 1 0.96 626 65.2333267062942 <> <> <> <> <> <> <>
  521 15 -14.475955 13.461818 -7.254592 82 D "A" 70 -0.80000 -0.80000 "ASP " " OD1" "    " 8 0 0 1 FF2E2E  ""  1 1 7 ""  1 ""  <> 0 0 0 521 521 1 0 1066 0 <> <> 0 521 521 <> "CCD match"  <> 1 0.96 627 <> <> <> <> <> <> <> <>
  522 18 -13.828831 11.807465 -5.960226 82 D "A" 70 -0.80000 -0.80000 "ASP " " OD2" "    " 8 -1 0 1 FF2E2E  ""  1 1 7 ""  1 ""  <> 0 0 0 522 522 1 0 1067 0 <> <> 0 522 522 <> "CCD match"  <> 1 0.96 628 <> <> <> <> <> <> <> <>
  523 25 -18.782325 11.259436 -6.260120 83 L "A" 38 -0.50000 -0.50000 "LEU " " N  " "    " 7 0 0 0 2E2EFF  ""  1 1 7 ""  1 ""  <> 0 0 0 523 523 1 0 1072 1 <> <> 0 523 523 <> "CCD match"  <> 1 0.97 629 <> <> <> <> <> <> <> <>
  524 3 -20.242532 11.312704 -6.337903 83 L "A" 24 0.14000 0.14000 "LEU " " CA " "    " 6 0 0 0 808080  ""  1 1 -1109 "%RT%RN"  2 ""  FF9600  0 0 0 524 524 1 0 1073 1 <> <> 0 524 524 <> "CCD match"  <> 1 0.97 630 <> <> <> <> <> <> <> <>
  525 2 -20.880365 10.357522 -5.364359 83 L "A" 24 0.50000 0.50000 "LEU " " C  " "    " 6 0 0 0 808080  ""  1 1 7 ""  1 ""  <> 0 0 0 525 525 1 0 1074 0 <> <> 0 525 525 <> "CCD match"  <> 1 0.97 631 <> <> <> <> <> <> <> <>
  526 3 -20.706842 11.008142 -7.842254 83 L "A" 24 -0.12000 -0.12000 "LEU " " CB " "    " 6 0 0 0 808080  ""  1 1 7 ""  1 ""  <> 0 0 0 526 526 1 0 1075 2 <> <> 0 526 526 <> "CCD match"  <> 1 0.97 632 <> <> <> <> <> <> <> <>
  527 15 -21.854089 10.732921 -4.659269 83 L "A" 70 -0.50000 -0.50000 "LEU " " O  " "    " 8 0 0 0 FF2E2E  ""  1 1 7 ""  1 ""  <> 0 0 0 527 527 1 0 1076 0 <> <> 0 527 527 <> "CCD match"  <> 1 0.97 633 <> <> <> <> <> <> <> <>
  528 3 -20.381420 12.274327 -8.749230 83 L "A" 24 -0.06000 -0.06000 "LEU " " CG " "    " 6 0 0 0 808080  ""  1 1 7 ""  1 ""  <> 0 0 0 528 528 1 0 1077 1 <> <> 0 528 528 <> "CCD match"  <> 1 0.97 634 <> <> <> <> <> <> <> <>
  529 3 -20.252603 11.912745 -10.197460 83 L "A" 24 -0.18000 -0.18000 "LEU " " CD1" "    " 6 0 0 0 808080  ""  1 1 7 ""  1 ""  <> 0 0 0 529 529 1 0 1078 3 <> <> 0 529 529 <> "CCD match"  <> 1 0.97 635 <> <> <> <> <> <> <> <>
  530 3 -21.418033 13.489954 -8.435453 83 L "A" 24 -0.18000 -0.18000 "LEU " " CD2" "    " 6 0 0 0 808080  ""  1 1 7 ""  1 ""  <> 0 0 0 530 530 1 0 1079 3 <> <> 0 530 530 <> "CCD match"  <> 1 0.97 636 <> <> <> <> <> <> <> <>
  531 25 -20.343229 9.088965 -5.384977 84 L "A" 38 -0.50000 -0.50000 "LEU " " N  " "    " 7 0 0 0 2E2EFF  ""  1 1 7 ""  1 ""  <> 0 0 0 531 531 1 0 1091 1 <> <> 0 531 531 <> "CCD match"  <> 1 0.98 637 <> <> <> <> <> <> <> <>
  532 3 -21.022266 8.090980 -4.547023 84 L "A" 24 0.14000 0.14000 "LEU " " CA " "    " 6 0 0 0 808080  ""  1 1 -1109 "%RT%RN"  2 ""  FF9600  0 0 0 532 532 1 0 1092 1 <> <> 0 532 532 <> "CCD match"  <> 1 0.98 638 <> <> <> <> <> <> <> <>
  533 2 -20.810274 8.415713 -3.087375 84 L "A" 24 0.50000 0.50000 "LEU " " C  " "    " 6 0 0 0 808080  ""  1 1 7 ""  1 ""  <> 0 0 0 533 533 1 0 1093 0 <> <> 0 533 533 <> "CCD match"  <> 1 0.98 639 <> <> <> <> <> <> <> <>
  534 3 -20.522514 6.632535 -4.899529 84 L "A" 24 -0.12000 -0.12000 "LEU " " CB " "    " 6 0 0 0 808080  ""  1 1 7 ""  1 ""  <> 0 0 0 534 534 1 0 1094 2 <> <> 0 534 534 <> "CCD match"  <> 1 0.98 640 <> <> <> <> <> <> <> <>
  535 15 -21.806213 8.290211 -2.412064 84 L "A" 70 -0.50000 -0.50000 "LEU " " O  " "    " 8 0 0 0 FF2E2E  ""  1 1 7 ""  1 ""  <> 0 0 0 535 535 1 0 1095 0 <> <> 0 535 535 <> "CCD match"  <> 1 0.98 641 <> <> <> <> <> <> <> <>
  536 3 -20.801433 6.125783 -6.344206 84 L "A" 24 -0.06000 -0.06000 "LEU " " CG " "    " 6 0 0 0 808080  ""  1 1 7 ""  1 ""  <> 0 0 0 536 536 1 0 1096 1 <> <> 0 536 536 <> "CCD match"  <> 1 0.98 642 <> <> <> <> <> <> <> <>
  537 3 -20.400131 4.637223 -6.557481 84 L "A" 24 -0.18000 -0.18000 "LEU " " CD1" "    " 6 0 0 0 808080  ""  1 1 7 ""  1 ""  <> 0 0 0 537 537 1 0 1097 3 <> <> 0 537 537 <> "CCD match"  <> 1 0.98 643 <> <> <> <> <> <> <> <>
  538 3 -22.228101 6.445178 -6.747743 84 L "A" 24 -0.18000 -0.18000 "LEU " " CD2" "    " 6 0 0 0 808080  ""  1 1 7 ""  1 ""  <> 0 0 0 538 538 1 0 1098 3 <> <> 0 538 538 <> "CCD match"  <> 1 0.98 644 <> <> <> <> <> <> <> <>
  539 25 -19.580724 8.894776 -2.661342 85 N "A" 38 -0.50000 -0.50000 "ASN " " N  " "    " 7 0 0 1 2E2EFF  ""  1 1 7 ""  1 ""  <> 0 0 0 539 539 1 0 1110 1 <> <> 0 539 539 <> "CCD match"  <> 1 0.98 645 <> <> <> <> <> <> <> <>
  540 3 -19.329141 9.125682 -1.197468 85 N "A" 24 0.14000 0.14000 "ASN " " CA " "    " 6 0 0 1 808080  ""  1 1 -1109 "%RT%RN"  2 ""  FF9600  0 0 0 540 540 1 0 1111 1 <> <> 0 540 540 <> "CCD match"  <> 1 0.98 646 <> <> <> <> <> <> <> <>
  541 2 -20.152994 10.353064 -0.803385 85 N "A" 24 0.50000 0.50000 "ASN " " C  " "    " 6 0 0 1 808080  ""  1 1 7 ""  1 ""  <> 0 0 0 541 541 1 0 1112 0 <> <> 0 541 541 <> "CCD match"  <> 1 0.98 647 <> <> <> <> <> <> <> <>
  542 3 -17.837579 9.288515 -0.882071 85 N "A" 24 -0.12000 -0.12000 "ASN " " CB " "    " 6 0 0 1 808080  ""  1 1 7 ""  1 ""  <> 0 0 0 542 542 1 0 1113 2 <> <> 0 542 542 <> "CCD match"  <> 1 0.98 648 <> <> <> <> <> <> <> <>
  543 15 -21.043767 10.340874 0.100455 85 N "A" 70 -0.50000 -0.50000 "ASN " " O  " "    " 8 0 0 1 FF2E2E  ""  1 1 7 ""  1 ""  <> 0 0 0 543 543 1 0 1114 0 <> <> 0 543 543 <> "CCD match"  <> 1 0.98 649 <> <> <> <> <> <> <> <>
  544 2 -17.202045 7.908220 -0.663311 85 N "A" 24 0.50000 0.50000 "ASN " " CG " "    " 6 0 0 1 808080  ""  1 1 7 "%UT"  13 "Flip"  <> 0 0 0 544 544 1 0 1115 0 <> <> 0 544 544 <> "CCD match"  <> 1 0.98 650 0.099105859355284 "Flip"  <> <> <> <> <> <>
  545 25 -16.871957 7.142063 -1.706150 85 N "A" 38 -0.76000 -0.76000 "ASN " " ND2" "    " 7 0 0 1 2E2EFF  ""  1 1 7 ""  1 ""  <> 0 0 0 545 545 1 0 1116 2 <> <> 0 545 545 <> "CCD match"  <> 1 0.98 651 <> <> <> <> <> <> <> <>
  546 15 -16.933828 7.598575 0.513186 85 N "A" 70 -0.50000 -0.50000 "ASN " " OD1" "    " 8 0 0 1 FF2E2E  ""  1 1 7 ""  1 ""  <> 0 0 0 546 546 1 0 1117 0 <> <> 0 546 546 <> "CCD match"  <> 1 0.98 652 <> <> <> <> <> <> <> <>
  547 25 -19.860824 11.485332 -1.459869 86 D "A" 38 -0.50000 -0.50000 "ASP " " N  " "    " 7 0 0 0 2E2EFF  ""  1 1 7 ""  1 ""  <> 0 0 0 547 547 1 0 1124 1 <> <> 0 547 547 <> "CCD match"  <> 1 0.97 653 <> <> <> <> <> <> <> <>
  548 3 -20.443038 12.795578 -1.210677 86 D "A" 24 0.14000 0.14000 "ASP " " CA " "    " 6 0 0 0 808080  ""  1 1 -1109 "%RT%RN"  2 ""  FF9600  0 0 0 548 548 1 0 1125 1 <> <> 0 548 548 <> "CCD match"  <> 1 0.97 654 <> <> <> <> <> <> <> <>
  549 2 -21.924860 12.754642 -1.096904 86 D "A" 24 0.50000 0.50000 "ASP " " C  " "    " 6 0 0 0 808080  ""  1 1 7 ""  1 ""  <> 0 0 0 549 549 1 0 1126 0 <> <> 0 549 549 <> "CCD match"  <> 1 0.97 655 <> <> <> <> <> <> <> <>
  550 3 -20.134841 13.942922 -2.240004 86 D "A" 24 -0.22000 -0.22000 "ASP " " CB " "    " 6 0 0 0 808080  ""  1 1 7 ""  1 ""  <> 0 0 0 550 550 1 0 1127 2 <> <> 0 550 550 <> "CCD match"  <> 1 0.97 656 <> <> <> <> <> <> <> <>
  551 15 -22.488815 13.290369 -0.173682 86 D "A" 70 -0.50000 -0.50000 "ASP " " O  " "    " 8 0 0 0 FF2E2E  ""  1 1 7 ""  1 ""  <> 0 0 0 551 551 1 0 1128 0 <> <> 0 551 551 <> "CCD match"  <> 1 0.97 657 <> <> <> <> <> <> <> <>
  552 2 -18.649673 14.400653 -2.408717 86 D "A" 24 0.70000 0.70000 "ASP " " CG " "    " 6 0 0 0 808080  ""  1 1 7 "%UT"  13 ""  <> 0 0 0 552 552 1 0 1129 0 <> <> 0 552 552 <> "CCD match"  <> 1 0.97 658 10 <> <> <> <> <> <> <>
  553 15 -18.391963 14.956889 -3.546397 86 D "A" 70 -0.80000 -0.80000 "ASP " " OD1" "    " 8 0 0 0 FF2E2E  ""  1 1 7 ""  1 ""  <> 0 0 0 553 553 1 0 1130 0 <> <> 0 553 553 <> "CCD match"  <> 1 0.97 659 <> <> <> <> <> <> <> <>
  554 18 -17.848211 14.249382 -1.437231 86 D "A" 70 -0.80000 -0.80000 "ASP " " OD2" "    " 8 -1 0 0 FF2E2E  ""  1 1 7 ""  1 ""  <> 0 0 0 554 554 1 0 1131 0 <> <> 0 554 554 <> "CCD match"  <> 1 0.97 660 <> <> <> <> <> <> <> <>
  555 25 -22.596590 12.043786 -2.059740 87 V "A" 38 -0.50000 -0.50000 "VAL " " N  " "    " 7 0 0 0 2E2EFF  ""  1 1 7 ""  1 ""  <> 0 0 0 555 555 1 0 1136 1 <> <> 0 555 555 <> "CCD match"  <> 1 0.98 661 <> <> <> <> <> <> <> <>
  556 3 -24.044136 12.026330 -2.041682 87 V "A" 24 0.14000 0.14000 "VAL " " CA " "    " 6 0 0 0 808080  ""  1 1 -1109 "%RT%RN"  2 ""  FF9600  0 0 0 556 556 1 0 1137 1 <> <> 0 556 556 <> "CCD match"  <> 1 0.98 662 <> <> <> <> <> <> <> <>
  557 2 -24.547660 11.206433 -0.761112 87 V "A" 24 0.50000 0.50000 "VAL " " C  " "    " 6 0 0 0 808080  ""  1 1 7 ""  1 ""  <> 0 0 0 557 557 1 0 1138 0 <> <> 0 557 557 <> "CCD match"  <> 1 0.98 663 <> <> <> <> <> <> <> <>
  558 3 -24.735376 11.459860 -3.307349 87 V "A" 24 -0.06000 -0.06000 "VAL " " CB " "    " 6 0 0 0 808080  ""  1 1 7 ""  1 ""  <> 0 0 0 558 558 1 0 1139 1 <> <> 0 558 558 <> "CCD match"  <> 1 0.98 664 <> <> <> <> <> <> <> <>
  559 15 -25.471542 11.672116 -0.096691 87 V "A" 70 -0.50000 -0.50000 "VAL " " O  " "    " 8 0 0 0 FF2E2E  ""  1 1 7 ""  1 ""  <> 0 0 0 559 559 1 0 1140 0 <> <> 0 559 559 <> "CCD match"  <> 1 0.98 665 <> <> <> <> <> <> <> <>
  560 3 -26.212421 10.873768 -3.204184 87 V "A" 24 -0.18000 -0.18000 "VAL " " CG1" "    " 6 0 0 0 808080  ""  1 1 7 ""  1 ""  <> 0 0 0 560 560 1 0 1141 3 <> <> 0 560 560 <> "CCD match"  <> 1 0.98 666 <> <> <> <> <> <> <> <>
  561 3 -24.471706 12.443706 -4.476830 87 V "A" 24 -0.18000 -0.18000 "VAL " " CG2" "    " 6 0 0 0 808080  ""  1 1 7 ""  1 ""  <> 0 0 0 561 561 1 0 1142 3 <> <> 0 561 561 <> "CCD match"  <> 1 0.98 667 <> <> <> <> <> <> <> <>
  562 25 -23.929769 10.022588 -0.481308 88 T "A" 38 -0.50000 -0.50000 "THR " " N  " "    " 7 0 0 0 2E2EFF  ""  1 1 7 ""  1 ""  <> 0 0 0 562 562 1 0 1152 1 <> <> 0 562 562 <> "CCD match"  <> 1 0.97 668 <> <> <> <> <> <> <> <>
  563 3 -24.185028 9.167651 0.688871 88 T "A" 24 0.14000 0.14000 "THR " " CA " "    " 6 0 0 0 808080  ""  1 1 -1109 "%RT%RN"  2 ""  FF9600  0 0 0 563 563 1 0 1153 1 <> <> 0 563 563 <> "CCD match"  <> 1 0.97 669 <> <> <> <> <> <> <> <>
  564 2 -23.959766 9.931965 2.012365 88 T "A" 24 0.50000 0.50000 "THR " " C  " "    " 6 0 0 0 808080  ""  1 1 7 ""  1 ""  <> 0 0 0 564 564 1 0 1154 0 <> <> 0 564 564 <> "CCD match"  <> 1 0.97 670 <> <> <> <> <> <> <> <>
  565 3 -23.455846 7.804284 0.616714 88 T "A" 24 0.20500 0.20500 "THR " " CB " "    " 6 0 0 0 808080  ""  1 1 7 ""  1 ""  <> 0 0 0 565 565 1 0 1155 1 <> <> 0 565 565 <> "CCD match"  <> 1 0.97 671 <> <> <> <> <> <> <> <>
  566 15 -24.718153 9.854742 2.925270 88 T "A" 70 -0.50000 -0.50000 "THR " " O  " "    " 8 0 0 0 FF2E2E  ""  1 1 7 ""  1 ""  <> 0 0 0 566 566 1 0 1156 0 <> <> 0 566 566 <> "CCD match"  <> 1 0.97 672 <> <> <> <> <> <> <> <>
  567 3 -23.977569 6.781555 1.710327 88 T "A" 24 -0.18000 -0.18000 "THR " " CG2" "    " 6 0 0 0 808080  ""  1 1 7 ""  1 ""  <> 0 0 0 567 567 1 0 1157 3 <> <> 0 567 567 <> "CCD match"  <> 1 0.97 673 <> <> <> <> <> <> <> <>
  568 16 -23.660600 7.218942 -0.696530 88 T "A" 70 -0.68300 -0.68300 "THR " " OG1" "    " 8 0 0 0 FF2E2E  ""  1 1 7 "%UT"  13 ""  <> 0 0 0 568 568 1 0 1158 1 <> <> 0 568 568 <> "CCD match"  <> 1 0.97 674 <> <> <> <> <> <> <> <>
  569 25 -22.793512 10.675505 2.110620 89 F "A" 38 -0.50000 -0.50000 "PHE " " N  " "    " 7 0 0 0 2E2EFF  ""  1 1 7 ""  1 ""  <> 0 0 0 569 569 1 0 1166 1 <> <> 0 569 569 <> "CCD match"  <> 1 0.97 675 <> <> <> <> <> <> <> <>
  570 3 -22.491884 11.488359 3.314764 89 F "A" 24 0.14000 0.14000 "PHE " " CA " "    " 6 0 0 0 808080  ""  1 1 -1109 "%RT%RN"  2 ""  FF9600  0 0 0 570 570 1 0 1167 1 <> <> 0 570 570 <> "CCD match"  <> 1 0.97 676 <> <> <> <> <> <> <> <>
  571 2 -23.524873 12.621106 3.564402 89 F "A" 24 0.50000 0.50000 "PHE " " C  " "    " 6 0 0 0 808080  ""  1 1 7 ""  1 ""  <> 0 0 0 571 571 1 0 1168 0 <> <> 0 571 571 <> "CCD match"  <> 1 0.97 677 <> <> <> <> <> <> <> <>
  572 3 -21.022319 12.073121 3.260837 89 F "A" 24 -0.00500 -0.00500 "PHE " " CB " "    " 6 0 0 0 808080  ""  1 1 7 ""  1 ""  <> 0 0 0 572 572 1 0 1169 2 <> <> 0 572 572 <> "CCD match"  <> 1 0.97 678 <> <> <> <> <> <> <> <>
  573 15 -23.864347 12.843750 4.735789 89 F "A" 70 -0.50000 -0.50000 "PHE " " O  " "    " 8 0 0 0 FF2E2E  ""  1 1 7 ""  1 ""  <> 0 0 0 573 573 1 0 1170 0 <> <> 0 573 573 <> "CCD match"  <> 1 0.97 679 <> <> <> <> <> <> <> <>
  574 2 -20.040424 11.194479 3.951844 89 F "A" 24 -0.11500 -0.11500 "PHE " " CG " "    " 6 0 0 0 808080  ""  1 1 7 ""  1 ""  <> 0 0 0 574 574 1 0 1171 0 <> <> 0 574 574 <> "CCD match"  <> 1 0.97 680 <> <> <> <> <> <> <> <>
  575 2 -19.318889 10.196064 3.248589 89 F "A" 24 -0.11500 -0.11500 "PHE " " CD1" "    " 6 0 0 0 808080  ""  1 1 7 ""  1 ""  <> 0 0 0 575 575 1 0 1172 1 <> <> 0 575 575 <> "CCD match"  <> 1 0.97 681 <> <> <> <> <> <> <> <>
  576 2 -19.951263 11.323222 5.364451 89 F "A" 24 -0.11500 -0.11500 "PHE " " CD2" "    " 6 0 0 0 808080  ""  1 1 7 ""  1 ""  <> 0 0 0 576 576 1 0 1173 1 <> <> 0 576 576 <> "CCD match"  <> 1 0.97 682 <> <> <> <> <> <> <> <>
  577 2 -18.343275 9.468657 3.929176 89 F "A" 24 -0.11500 -0.11500 "PHE " " CE1" "    " 6 0 0 0 808080  ""  1 1 7 ""  1 ""  <> 0 0 0 577 577 1 0 1174 1 <> <> 0 577 577 <> "CCD match"  <> 1 0.97 683 <> <> <> <> <> <> <> <>
  578 2 -18.975088 10.483665 5.996466 89 F "A" 24 -0.11500 -0.11500 "PHE " " CE2" "    " 6 0 0 0 808080  ""  1 1 7 ""  1 ""  <> 0 0 0 578 578 1 0 1175 1 <> <> 0 578 578 <> "CCD match"  <> 1 0.97 684 <> <> <> <> <> <> <> <>
  579 2 -18.093420 9.642082 5.245030 89 F "A" 24 -0.11500 -0.11500 "PHE " " CZ " "    " 6 0 0 0 808080  ""  1 1 7 ""  1 ""  <> 0 0 0 579 579 1 0 1176 1 <> <> 0 579 579 <> "CCD match"  <> 1 0.97 685 <> <> <> <> <> <> <> <>
  580 25 -24.109905 13.223653 2.509870 90 L "A" 38 -0.50000 -0.50000 "LEU " " N  " "    " 7 0 0 0 2E2EFF  ""  1 1 7 ""  1 ""  <> 0 0 0 580 580 1 0 1186 1 <> <> 0 580 580 <> "CCD match"  <> 1 0.97 686 <> <> <> <> <> <> <> <>
  581 3 -25.139535 14.276614 2.557463 90 L "A" 24 0.14000 0.14000 "LEU " " CA " "    " 6 0 0 0 808080  ""  1 1 -1109 "%RT%RN"  2 ""  FF9600  0 0 0 581 581 1 0 1187 1 <> <> 0 581 581 <> "CCD match"  <> 1 0.97 687 <> <> <> <> <> <> <> <>
  582 2 -26.433673 13.593544 2.916984 90 L "A" 24 0.50000 0.50000 "LEU " " C  " "    " 6 0 0 0 808080  ""  1 1 7 ""  1 ""  <> 0 0 0 582 582 1 0 1188 0 <> <> 0 582 582 <> "CCD match"  <> 1 0.97 688 <> <> <> <> <> <> <> <>
  583 3 -25.198591 15.118412 1.233887 90 L "A" 24 -0.12000 -0.12000 "LEU " " CB " "    " 6 0 0 0 808080  ""  1 1 7 ""  1 ""  <> 0 0 0 583 583 1 0 1189 2 <> <> 0 583 583 <> "CCD match"  <> 1 0.97 689 <> <> <> <> <> <> <> <>
  584 15 -27.246383 14.114692 3.668930 90 L "A" 70 -0.50000 -0.50000 "LEU " " O  " "    " 8 0 0 0 FF2E2E  ""  1 1 7 ""  1 ""  <> 0 0 0 584 584 1 0 1190 0 <> <> 0 584 584 <> "CCD match"  <> 1 0.97 690 <> <> <> <> <> <> <> <>
  585 3 -23.989482 16.045886 0.971083 90 L "A" 24 -0.06000 -0.06000 "LEU " " CG " "    " 6 0 0 0 808080  ""  1 1 7 ""  1 ""  <> 0 0 0 585 585 1 0 1191 1 <> <> 0 585 585 <> "CCD match"  <> 1 0.97 691 <> <> <> <> <> <> <> <>
  586 3 -23.903711 16.597830 -0.479159 90 L "A" 24 -0.18000 -0.18000 "LEU " " CD1" "    " 6 0 0 0 808080  ""  1 1 7 ""  1 ""  <> 0 0 0 586 586 1 0 1192 3 <> <> 0 586 586 <> "CCD match"  <> 1 0.97 692 <> <> <> <> <> <> <> <>
  587 3 -23.835626 17.167140 2.041339 90 L "A" 24 -0.18000 -0.18000 "LEU " " CD2" "    " 6 0 0 0 808080  ""  1 1 7 ""  1 ""  <> 0 0 0 587 587 1 0 1193 3 <> <> 0 587 587 <> "CCD match"  <> 1 0.97 693 <> <> <> <> <> <> <> <>
  588 25 -26.742324 12.361901 2.359952 91 V "A" 38 -0.50000 -0.50000 "VAL " " N  " "    " 7 0 0 0 2E2EFF  ""  1 1 7 ""  1 ""  <> 0 0 0 588 588 1 0 1205 1 <> <> 0 588 588 <> "CCD match"  <> 1 0.96 694 <> <> <> <> <> <> <> <>
  589 3 -27.944507 11.621889 2.771491 91 V "A" 24 0.14000 0.14000 "VAL " " CA " "    " 6 0 0 0 808080  ""  1 1 -1109 "%RT%RN"  2 ""  FF9600  0 0 0 589 589 1 0 1206 1 <> <> 0 589 589 <> "CCD match"  <> 1 0.96 695 <> <> <> <> <> <> <> <>
  590 2 -27.797151 11.113456 4.225616 91 V "A" 24 0.50000 0.50000 "VAL " " C  " "    " 6 0 0 0 808080  ""  1 1 7 ""  1 ""  <> 0 0 0 590 590 1 0 1207 0 <> <> 0 590 590 <> "CCD match"  <> 1 0.96 696 <> <> <> <> <> <> <> <>
  591 3 -28.228805 10.439906 1.797059 91 V "A" 24 -0.06000 -0.06000 "VAL " " CB " "    " 6 0 0 0 808080  ""  1 1 7 ""  1 ""  <> 0 0 0 591 591 1 0 1208 1 <> <> 0 591 591 <> "CCD match"  <> 1 0.96 697 <> <> <> <> <> <> <> <>
  592 15 -28.869592 11.152104 4.850771 91 V "A" 70 -0.50000 -0.50000 "VAL " " O  " "    " 8 0 0 0 FF2E2E  ""  1 1 7 ""  1 ""  <> 0 0 0 592 592 1 0 1209 0 <> <> 0 592 592 <> "CCD match"  <> 1 0.96 698 <> <> <> <> <> <> <> <>
  593 3 -29.052125 9.251339 2.244794 91 V "A" 24 -0.18000 -0.18000 "VAL " " CG1" "    " 6 0 0 0 808080  ""  1 1 7 ""  1 ""  <> 0 0 0 593 593 1 0 1210 3 <> <> 0 593 593 <> "CCD match"  <> 1 0.96 699 <> <> <> <> <> <> <> <>
  594 3 -28.923332 10.980621 0.459389 91 V "A" 24 -0.18000 -0.18000 "VAL " " CG2" "    " 6 0 0 0 808080  ""  1 1 7 ""  1 ""  <> 0 0 0 594 594 1 0 1211 3 <> <> 0 594 594 <> "CCD match"  <> 1 0.96 700 <> <> <> <> <> <> <> <>
  595 25 -26.620973 10.679682 4.657360 92 H "A" 38 -0.50000 -0.50000 "HIP " " N  " "    " 7 0 0 0 2E2EFF  ""  1 1 7 ""  1 ""  <> 0 0 0 595 595 1 0 1221 1 <> <> 0 595 595 <> "CCD match"  <> 1 0.94 701 <> <> <> <> <> <> <> <>
  596 3 -26.441434 10.320651 6.090613 92 H "A" 24 0.14000 0.14000 "HIP " " CA " "    " 6 0 0 0 808080  ""  1 1 -1109 "%RT%RN"  2 ""  FF9600  0 0 0 596 596 1 0 1222 1 <> <> 0 596 596 <> "CCD match"  <> 1 0.94 702 <> <> <> <> <> <> <> <>
  597 2 -26.600025 11.545989 7.044090 92 H "A" 24 0.50000 0.50000 "HIP " " C  " "    " 6 0 0 0 808080  ""  1 1 7 ""  1 ""  <> 0 0 0 597 597 1 0 1223 0 <> <> 0 597 597 <> "CCD match"  <> 1 0.94 703 <> <> <> <> <> <> <> <>
  598 3 -25.145498 9.525224 6.315334 92 H "A" 24 -0.12000 -0.12000 "HIP " " CB " "    " 6 0 0 0 808080  ""  1 1 7 ""  1 ""  <> 0 0 0 598 598 1 0 1224 2 <> <> 0 598 598 <> "CCD match"  <> 1 0.94 704 <> <> <> <> <> <> <> <>
  599 15 -27.210756 11.346237 8.091647 92 H "A" 70 -0.50000 -0.50000 "HIP " " O  " "    " 8 0 0 0 FF2E2E  ""  1 1 7 ""  1 ""  <> 0 0 0 599 599 1 0 1225 0 <> <> 0 599 599 <> "CCD match"  <> 1 0.94 705 <> <> <> <> <> <> <> <>
  600 2 -25.131610 8.119913 5.701087 92 H "A" 24 0.06940 0.06940 "HIP " " CG " "    " 6 0 0 0 808080  ""  1 1 7 "%UT"  13 "HIP"  <> 0 0 0 600 600 1 0 1226 0 <> <> 0 600 600 <> "CCD match"  <> 1 0.94 706 0.179916567913597 "HIP"  <> <> <> <> <> <>
  601 2 -26.020219 7.576686 4.780914 92 H "A" 24 -0.21580 -0.21580 "HIP " " CD2" "    " 6 0 0 0 808080  ""  1 1 7 ""  1 ""  <> 0 0 0 601 601 1 0 1227 1 <> <> 0 601 601 <> "CCD match"  <> 1 0.94 707 <> <> <> <> <> <> <> <>
  602 31 -24.205274 7.139058 5.966717 92 H "A" 38 -0.03810 -0.03810 "HIP " " ND1" "    " 7 1 0 0 2E2EFF  ""  1 1 7 ""  1 ""  <> 0 0 0 602 602 1 0 1228 1 <> <> 0 602 602 <> "CCD match"  <> 1 0.94 708 <> <> <> <> <> <> <> <>
  603 2 -24.555860 6.073487 5.333250 92 H "A" 24 -0.04790 -0.04790 "HIP " " CE1" "    " 6 0 0 0 808080  ""  1 1 7 ""  1 ""  <> 0 0 0 603 603 1 0 1229 1 <> <> 0 603 603 <> "CCD match"  <> 1 0.94 709 <> <> <> <> <> <> <> <>
  604 25 -25.619655 6.304952 4.518214 92 H "A" 38 -0.03810 -0.03810 "HIP " " NE2" "    " 7 0 0 0 2E2EFF  ""  1 1 7 ""  1 ""  <> 0 0 0 604 604 1 0 1230 1 <> <> 0 604 604 <> "CCD match"  <> 1 0.94 710 <> <> <> <> <> <> <> <>
  605 25 -26.274267 12.753005 6.589367 93 G "A" 38 -0.50000 -0.50000 "GLY " " N  " "    " 7 0 0 0 2E2EFF  ""  0 1 7 ""  1 ""  <> 0 0 0 605 605 1 0 1239 1 <> <> 0 605 605 <> "CCD match"  <> 1 0.94 711 <> <> <> <> <> <> <> <>
  606 3 -26.692049 14.015566 7.239508 93 G "A" 24 0.08000 0.08000 "GLY " " CA " "    " 6 0 0 0 808080  ""  0 1 -1109 "%RT%RN"  2 ""  FF9600  0 0 0 606 606 1 0 1240 2 <> <> 0 606 606 <> "CCD match"  <> 1 0.94 712 <> <> <> <> <> <> <> <>
  607 2 -25.597185 14.577722 8.161088 93 G "A" 24 0.50000 0.50000 "GLY " " C  " "    " 6 0 0 0 808080  ""  0 1 7 ""  1 ""  <> 0 0 0 607 607 1 0 1241 0 <> <> 0 607 607 <> "CCD match"  <> 1 0.94 713 <> <> <> <> <> <> <> <>
  608 15 -24.693222 13.866854 8.527098 93 G "A" 70 -0.50000 -0.50000 "GLY " " O  " "    " 8 0 0 0 FF2E2E  ""  0 1 7 ""  1 ""  <> 0 0 0 608 608 1 0 1242 0 <> <> 0 608 608 <> "CCD match"  <> 1 0.94 714 <> <> <> <> <> <> <> <>
  609 25 -25.539915 15.890730 8.318914 94 A "A" 38 -0.50000 -0.50000 "ALA " " N  " "    " 7 0 0 0 2E2EFF  ""  1 1 7 ""  1 ""  <> 0 0 0 609 609 1 0 1246 1 <> <> 0 609 609 <> "CCD match"  <> 1 0.95 715 <> <> <> <> <> <> <> <>
  610 3 -24.645433 16.633877 9.080759 94 A "A" 24 0.14000 0.14000 "ALA " " CA " "    " 6 0 0 0 808080  ""  1 1 -1109 "%RT%RN"  2 ""  FF9600  0 0 0 610 610 1 0 1247 1 <> <> 0 610 610 <> "CCD match"  <> 1 0.95 716 <> <> <> <> <> <> <> <>
  611 2 -24.034978 15.939832 10.323454 94 A "A" 24 0.50000 0.50000 "ALA " " C  " "    " 6 0 0 0 808080  ""  1 1 7 ""  1 ""  <> 0 0 0 611 611 1 0 1248 0 <> <> 0 611 611 <> "CCD match"  <> 1 0.95 717 <> <> <> <> <> <> <> <>
  612 3 -25.347021 17.948830 9.360399 94 A "A" 24 -0.18000 -0.18000 "ALA " " CB " "    " 6 0 0 0 808080  ""  1 1 7 ""  1 ""  <> 0 0 0 612 612 1 0 1249 3 <> <> 0 612 612 <> "CCD match"  <> 1 0.95 718 <> <> <> <> <> <> <> <>
  613 15 -22.847787 15.609981 10.175086 94 A "A" 70 -0.50000 -0.50000 "ALA " " O  " "    " 8 0 0 0 FF2E2E  ""  1 1 7 ""  1 ""  <> 0 0 0 613 613 1 0 1250 0 <> <> 0 613 613 <> "CCD match"  <> 1 0.95 719 <> <> <> <> <> <> <> <>
  614 25 -24.748092 15.906818 11.443654 95 S "A" 38 -0.50000 -0.50000 "SER " " N  " "    " 7 0 0 0 2E2EFF  ""  1 1 7 ""  1 ""  <> 0 0 0 614 614 1 0 1256 1 <> <> 0 614 614 <> "CCD match"  <> 1 0.93 720 <> <> <> <> <> <> <> <>
  615 3 -24.241521 15.346199 12.712202 95 S "A" 24 0.14000 0.14000 "SER " " CA " "    " 6 0 0 0 808080  ""  1 1 -1109 "%RT%RN"  2 ""  FF9600  0 0 0 615 615 1 0 1257 1 <> <> 0 615 615 <> "CCD match"  <> 1 0.93 721 <> <> <> <> <> <> <> <>
  616 2 -24.242965 13.819597 12.752427 95 S "A" 24 0.50000 0.50000 "SER " " C  " "    " 6 0 0 0 808080  ""  1 1 7 ""  1 ""  <> 0 0 0 616 616 1 0 1258 0 <> <> 0 616 616 <> "CCD match"  <> 1 0.93 722 <> <> <> <> <> <> <> <>
  617 3 -25.036008 16.032021 13.913034 95 S "A" 24 0.14500 0.14500 "SER " " CB " "    " 6 0 0 0 808080  ""  1 1 7 ""  1 ""  <> 0 0 0 617 617 1 0 1259 2 <> <> 0 617 617 <> "CCD match"  <> 1 0.93 723 <> <> <> <> <> <> <> <>
  618 15 -23.463439 13.198938 13.460842 95 S "A" 70 -0.50000 -0.50000 "SER " " O  " "    " 8 0 0 0 FF2E2E  ""  1 1 7 ""  1 ""  <> 0 0 0 618 618 1 0 1260 0 <> <> 0 618 618 <> "CCD match"  <> 1 0.93 724 <> <> <> <> <> <> <> <>
  619 16 -25.133138 17.436587 13.713856 95 S "A" 70 -0.68300 -0.68300 "SER " " OG " "    " 8 0 0 0 FF2E2E  ""  1 1 7 "%UT"  13 ""  <> 0 0 0 619 619 1 0 1261 1 <> <> 0 619 619 <> "CCD match"  <> 1 0.93 725 <> <> <> <> <> <> <> <>
  620 25 -25.242223 13.204775 12.086387 96 Q "A" 38 -0.50000 -0.50000 "GLN " " N  " "    " 7 0 0 0 2E2EFF  ""  1 1 7 ""  1 ""  <> 0 0 0 620 620 1 0 1267 1 <> <> 0 620 620 <> "CCD match"  <> 1 0.93 726 <> <> <> <> <> <> <> <>
  621 3 -25.340530 11.714334 11.884970 96 Q "A" 24 0.14000 0.14000 "GLN " " CA " "    " 6 0 0 0 808080  ""  1 1 -1109 "%RT%RN"  2 ""  FF9600  0 0 0 621 621 1 0 1268 1 <> <> 0 621 621 <> "CCD match"  <> 1 0.93 727 <> <> <> <> <> <> <> <>
  622 2 -24.223238 11.052848 11.076618 96 Q "A" 24 0.50000 0.50000 "GLN " " C  " "    " 6 0 0 0 808080  ""  1 1 7 ""  1 ""  <> 0 0 0 622 622 1 0 1269 0 <> <> 0 622 622 <> "CCD match"  <> 1 0.93 728 <> <> <> <> <> <> <> <>
  623 3 -26.774499 11.310545 11.530815 96 Q "A" 24 -0.12000 -0.12000 "GLN " " CB " "    " 6 0 0 0 808080  ""  1 1 7 ""  1 ""  <> 0 0 0 623 623 1 0 1270 2 <> <> 0 623 623 <> "CCD match"  <> 1 0.93 729 <> <> <> <> <> <> <> <>
  624 15 -23.618820 10.130841 11.602466 96 Q "A" 70 -0.50000 -0.50000 "GLN " " O  " "    " 8 0 0 0 FF2E2E  ""  1 1 7 ""  1 ""  <> 0 0 0 624 624 1 0 1271 0 <> <> 0 624 624 <> "CCD match"  <> 1 0.93 730 <> <> <> <> <> <> <> <>
  625 3 -27.115283 9.739634 11.233266 96 Q "A" 24 -0.12000 -0.12000 "GLN " " CG " "    " 6 0 0 0 808080  ""  1 1 7 ""  1 ""  <> 0 0 0 625 625 1 0 1272 2 <> <> 0 625 625 <> "CCD match"  <> 1 0.93 731 <> <> <> <> <> <> <> <>
  626 2 -26.518337 8.621466 12.130897 96 Q "A" 24 0.50000 0.50000 "GLN " " CD " "    " 6 0 0 0 808080  ""  1 1 7 "%UT"  13 ""  <> 0 0 0 626 626 1 0 1273 0 <> <> 0 626 626 <> "CCD match"  <> 1 0.93 732 0.116727746156615 "No Flip"  <> <> <> <> <> <>
  627 25 -26.597887 8.781161 13.459111 96 Q "A" 38 -0.76000 -0.76000 "GLN " " NE2" "    " 7 0 0 0 2E2EFF  ""  1 1 7 ""  1 ""  <> 0 0 0 627 627 1 0 1274 2 <> <> 0 627 627 <> "CCD match"  <> 1 0.93 733 <> <> <> <> <> <> <> <>
  628 15 -25.922281 7.618398 11.665886 96 Q "A" 70 -0.50000 -0.50000 "GLN " " OE1" "    " 8 0 0 0 FF2E2E  ""  1 1 7 ""  1 ""  <> 0 0 0 628 628 1 0 1275 0 <> <> 0 628 628 <> "CCD match"  <> 1 0.93 734 <> <> <> <> <> <> <> <>
  629 25 -23.777967 11.693338 10.005470 97 S "A" 38 -0.50000 -0.50000 "SER " " N  " "    " 7 0 0 0 2E2EFF  ""  1 1 7 ""  1 ""  <> 0 0 0 629 629 1 0 1284 1 <> <> 0 629 629 <> "CCD match"  <> 1 0.96 735 <> <> <> <> <> <> <> <>
  630 3 -22.553785 11.290871 9.297932 97 S "A" 24 0.14000 0.14000 "SER " " CA " "    " 6 0 0 0 808080  ""  1 1 -1109 "%RT%RN"  2 ""  FF9600  0 0 0 630 630 1 0 1285 1 <> <> 0 630 630 <> "CCD match"  <> 1 0.96 736 <> <> <> <> <> <> <> <>
  631 2 -21.236400 11.376424 10.131377 97 S "A" 24 0.50000 0.50000 "SER " " C  " "    " 6 0 0 0 808080  ""  1 1 7 ""  1 ""  <> 0 0 0 631 631 1 0 1286 0 <> <> 0 631 631 <> "CCD match"  <> 1 0.96 737 <> <> <> <> <> <> <> <>
  632 3 -22.330270 12.087936 8.003694 97 S "A" 24 0.14500 0.14500 "SER " " CB " "    " 6 0 0 0 808080  ""  1 1 7 ""  1 ""  <> 0 0 0 632 632 1 0 1287 2 <> <> 0 632 632 <> "CCD match"  <> 1 0.96 738 <> <> <> <> <> <> <> <>
  633 15 -20.276285 10.647056 9.766585 97 S "A" 70 -0.50000 -0.50000 "SER " " O  " "    " 8 0 0 0 FF2E2E  ""  1 1 7 ""  1 ""  <> 0 0 0 633 633 1 0 1288 0 <> <> 0 633 633 <> "CCD match"  <> 1 0.96 739 <> <> <> <> <> <> <> <>
  634 16 -21.898128 13.437703 8.201785 97 S "A" 70 -0.68300 -0.68300 "SER " " OG " "    " 8 0 0 0 FF2E2E  ""  1 1 7 "%UT"  13 ""  <> 0 0 0 634 634 1 0 1289 1 <> <> 0 634 634 <> "CCD match"  <> 1 0.96 740 <> <> <> <> <> <> <> <>
  635 25 -21.257085 12.131366 11.202632 98 I "A" 38 -0.50000 -0.50000 "ILE " " N  " "    " 7 0 0 0 2E2EFF  ""  1 1 7 ""  1 ""  <> 0 0 0 635 635 1 0 1295 1 <> <> 0 635 635 <> "CCD match"  <> 1 0.96 741 <> <> <> <> <> <> <> <>
  636 3 -20.101242 12.236384 12.146194 98 I "A" 24 0.14000 0.14000 "ILE " " CA " "    " 6 0 0 0 808080  ""  1 1 -1109 "%RT%RN"  2 ""  FF9600  0 0 0 636 636 1 0 1296 1 <> <> 0 636 636 <> "CCD match"  <> 1 0.96 742 <> <> <> <> <> <> <> <>
  637 2 -19.954755 10.983884 12.998712 98 I "A" 24 0.50000 0.50000 "ILE " " C  " "    " 6 0 0 0 808080  ""  1 1 7 ""  1 ""  <> 0 0 0 637 637 1 0 1297 0 <> <> 0 637 637 <> "CCD match"  <> 1 0.96 743 <> <> <> <> <> <> <> <>
  638 3 -20.070762 13.562050 13.030272 98 I "A" 24 -0.06000 -0.06000 "ILE " " CB " "    " 6 0 0 0 808080  ""  1 1 7 ""  1 ""  <> 0 0 0 638 638 1 0 1298 1 <> <> 0 638 638 <> "CCD match"  <> 1 0.96 744 <> <> <> <> <> <> <> <>
  639 15 -18.895256 10.404160 13.098483 98 I "A" 70 -0.50000 -0.50000 "ILE " " O  " "    " 8 0 0 0 FF2E2E  ""  1 1 7 ""  1 ""  <> 0 0 0 639 639 1 0 1299 0 <> <> 0 639 639 <> "CCD match"  <> 1 0.96 745 <> <> <> <> <> <> <> <>
  640 3 -20.152729 14.765687 12.136736 98 I "A" 24 -0.12000 -0.12000 "ILE " " CG1" "    " 6 0 0 0 808080  ""  1 1 7 ""  1 ""  <> 0 0 0 640 640 1 0 1300 2 <> <> 0 640 640 <> "CCD match"  <> 1 0.96 746 <> <> <> <> <> <> <> <>
  641 3 -19.058547 13.684789 14.132294 98 I "A" 24 -0.18000 -0.18000 "ILE " " CG2" "    " 6 0 0 0 808080  ""  1 1 7 ""  1 ""  <> 0 0 0 641 641 1 0 1301 3 <> <> 0 641 641 <> "CCD match"  <> 1 0.96 747 <> <> <> <> <> <> <> <>
  642 3 -20.045383 16.152876 12.742443 98 I "A" 24 -0.18000 -0.18000 "ILE " " CD1" "    " 6 0 0 0 808080  ""  1 1 7 ""  1 ""  <> 0 0 0 642 642 1 0 1302 3 <> <> 0 642 642 <> "CCD match"  <> 1 0.96 748 <> <> <> <> <> <> <> <>
  643 25 -21.093997 10.535706 13.580453 99 T "A" 38 -0.50000 -0.50000 "THR " " N  " "    " 7 0 0 0 2E2EFF  ""  1 1 7 ""  1 ""  <> 0 0 0 643 643 1 0 1314 1 <> <> 0 643 643 <> "CCD match"  <> 1 0.94 749 <> <> <> <> <> <> <> <>
  644 3 -21.218215 9.400055 14.433679 99 T "A" 24 0.14000 0.14000 "THR " " CA " "    " 6 0 0 0 808080  ""  1 1 -1109 "%RT%RN"  2 ""  FF9600  0 0 0 644 644 1 0 1315 1 <> <> 0 644 644 <> "CCD match"  <> 1 0.94 750 <> <> <> <> <> <> <> <>
  645 2 -21.220115 8.107759 13.532074 99 T "A" 24 0.50000 0.50000 "THR " " C  " "    " 6 0 0 0 808080  ""  1 1 7 ""  1 ""  <> 0 0 0 645 645 1 0 1316 0 <> <> 0 645 645 <> "CCD match"  <> 1 0.94 751 <> <> <> <> <> <> <> <>
  646 3 -22.596027 9.394371 15.202815 99 T "A" 24 0.20500 0.20500 "THR " " CB " "    " 6 0 0 0 808080  ""  1 1 7 ""  1 ""  <> 0 0 0 646 646 1 0 1317 1 <> <> 0 646 646 <> "CCD match"  <> 1 0.94 752 <> <> <> <> <> <> <> <>
  647 15 -20.814870 7.078110 14.011360 99 T "A" 70 -0.50000 -0.50000 "THR " " O  " "    " 8 0 0 0 FF2E2E  ""  1 1 7 ""  1 ""  <> 0 0 0 647 647 1 0 1318 0 <> <> 0 647 647 <> "CCD match"  <> 1 0.94 753 <> <> <> <> <> <> <> <>
  648 3 -22.687856 10.248759 16.428210 99 T "A" 24 -0.18000 -0.18000 "THR " " CG2" "    " 6 0 0 0 808080  ""  1 1 7 ""  1 ""  <> 0 0 0 648 648 1 0 1319 3 <> <> 0 648 648 <> "CCD match"  <> 1 0.94 754 <> <> <> <> <> <> <> <>
  649 16 -23.588169 10.014536 14.391190 99 T "A" 70 -0.68300 -0.68300 "THR " " OG1" "    " 8 0 0 0 FF2E2E  ""  1 1 7 "%UT"  13 ""  <> 0 0 0 649 649 1 0 1320 1 <> <> 0 649 649 <> "CCD match"  <> 1 0.94 755 <> <> <> <> <> <> <> <>
  650 25 -21.548780 8.198577 12.272795 100 D "A" 38 -0.50000 -0.50000 "ASP " " N  " "    " 7 0 0 0 2E2EFF  ""  1 1 7 ""  1 ""  <> 0 0 0 650 650 1 0 1328 1 <> <> 0 650 650 <> "CCD match"  <> 1 0.95 756 <> <> <> <> <> <> <> <>
  651 3 -21.377168 7.174275 11.196963 100 D "A" 24 0.14000 0.14000 "ASP " " CA " "    " 6 0 0 0 808080  ""  1 1 -1110 "%RT%RN"  2 ""  FFB400  0 0 0 651 651 1 0 1329 1 <> <> 0 651 651 <> "CCD match"  <> 1 0.95 757 <> <> <> <> <> <> <> <>
  652 2 -19.899326 6.774784 11.101900 100 D "A" 24 0.50000 0.50000 "ASP " " C  " "    " 6 0 0 0 808080  ""  1 1 7 ""  1 ""  <> 0 0 0 652 652 1 0 1330 0 <> <> 0 652 652 <> "CCD match"  <> 1 0.95 758 <> <> <> <> <> <> <> <>
  653 3 -22.062402 7.590142 9.836703 100 D "A" 24 -0.22000 -0.22000 "ASP " " CB " "    " 6 0 0 0 808080  ""  1 1 7 ""  1 ""  <> 0 0 0 653 653 1 0 1331 2 <> <> 0 653 653 <> "CCD match"  <> 1 0.95 759 <> <> <> <> <> <> <> <>
  654 15 -19.656608 5.614844 11.414844 100 D "A" 70 -0.50000 -0.50000 "ASP " " O  " "    " 8 0 0 0 FF2E2E  ""  1 1 7 ""  1 ""  <> 0 0 0 654 654 1 0 1332 0 <> <> 0 654 654 <> "CCD match"  <> 1 0.95 760 <> <> <> <> <> <> <> <>
  655 2 -21.911437 6.589071 8.641340 100 D "A" 24 0.70000 0.70000 "ASP " " CG " "    " 6 0 0 0 808080  ""  1 1 7 "%UT"  13 ""  <> 0 0 0 655 655 1 0 1333 0 <> <> 0 655 655 <> "CCD match"  <> 1 0.95 761 <> <> <> <> <> <> <> <>
  656 15 -21.790027 7.137492 7.470318 100 D "A" 70 -0.80000 -0.80000 "ASP " " OD1" "    " 8 0 0 0 FF2E2E  ""  1 1 7 ""  1 ""  <> 0 0 0 656 656 1 0 1334 0 <> <> 0 656 656 <> "CCD match"  <> 1 0.95 762 <> <> <> <> <> <> <> <>
  657 18 -22.119886 5.377217 8.856331 100 D "A" 70 -0.80000 -0.80000 "ASP " " OD2" "    " 8 -1 0 0 FF2E2E  ""  1 1 7 ""  1 ""  <> 0 0 0 657 657 1 0 1335 0 <> <> 0 657 657 <> "CCD match"  <> 1 0.95 763 <> <> <> <> <> <> <> <>
  658 25 -19.044198 7.693146 10.733996 101 V "A" 38 -0.50000 -0.50000 "VAL " " N  " "    " 7 0 0 0 2E2EFF  ""  1 1 7 ""  1 ""  <> 0 0 0 658 658 1 0 1340 1 <> <> 0 658 658 <> "CCD match"  <> 1 0.97 764 <> <> <> <> <> <> <> <>
  659 3 -17.575775 7.403252 10.724100 101 V "A" 24 0.14000 0.14000 "VAL " " CA " "    " 6 0 0 0 808080  ""  1 1 -1110 "%RT%RN"  2 ""  FFB400  0 0 0 659 659 1 0 1341 1 <> <> 0 659 659 <> "CCD match"  <> 1 0.97 765 <> <> <> <> <> <> <> <>
  660 2 -16.857166 7.008440 12.064615 101 V "A" 24 0.50000 0.50000 "VAL " " C  " "    " 6 0 0 0 808080  ""  1 1 7 ""  1 ""  <> 0 0 0 660 660 1 0 1342 0 <> <> 0 660 660 <> "CCD match"  <> 1 0.97 766 <> <> <> <> <> <> <> <>
  661 3 -16.929773 8.643135 10.099463 101 V "A" 24 -0.06000 -0.06000 "VAL " " CB " "    " 6 0 0 0 808080  ""  1 1 7 ""  1 ""  <> 0 0 0 661 661 1 0 1343 1 <> <> 0 661 661 <> "CCD match"  <> 1 0.97 767 <> <> <> <> <> <> <> <>
  662 15 -15.846987 6.247456 12.034682 101 V "A" 70 -0.50000 -0.50000 "VAL " " O  " "    " 8 0 0 0 FF2E2E  ""  1 1 7 ""  1 ""  <> 0 0 0 662 662 1 0 1344 0 <> <> 0 662 662 <> "CCD match"  <> 1 0.97 768 <> <> <> <> <> <> <> <>
  663 3 -15.371464 8.468646 10.034023 101 V "A" 24 -0.18000 -0.18000 "VAL " " CG1" "    " 6 0 0 0 808080  ""  1 1 7 ""  1 ""  <> 0 0 0 663 663 1 0 1345 3 <> <> 0 663 663 <> "CCD match"  <> 1 0.97 769 <> <> <> <> <> <> <> <>
  664 3 -17.347997 8.832160 8.565204 101 V "A" 24 -0.18000 -0.18000 "VAL " " CG2" "    " 6 0 0 0 808080  ""  1 1 7 ""  1 ""  <> 0 0 0 664 664 1 0 1346 3 <> <> 0 664 664 <> "CCD match"  <> 1 0.97 770 <> <> <> <> <> <> <> <>
  665 25 -17.440486 7.543984 13.192917 102 A "A" 38 -0.50000 -0.50000 "ALA " " N  " "    " 7 0 0 0 2E2EFF  ""  1 1 7 ""  1 ""  <> 0 0 0 665 665 1 0 1356 1 <> <> 0 665 665 <> "CCD match"  <> 1 0.95 771 <> <> <> <> <> <> <> <>
  666 3 -16.992605 7.285845 14.571155 102 A "A" 24 0.14000 0.14000 "ALA " " CA " "    " 6 0 0 0 808080  ""  1 1 -1110 "%RT%RN"  2 ""  FFB400  0 0 0 666 666 1 0 1357 1 <> <> 0 666 666 <> "CCD match"  <> 1 0.95 772 <> <> <> <> <> <> <> <>
  667 2 -17.152372 5.808558 14.932761 102 A "A" 24 0.50000 0.50000 "ALA " " C  " "    " 6 0 0 0 808080  ""  1 1 7 ""  1 ""  <> 0 0 0 667 667 1 0 1358 0 <> <> 0 667 667 <> "CCD match"  <> 1 0.95 773 <> <> <> <> <> <> <> <>
  668 3 -17.589410 8.268402 15.568534 102 A "A" 24 -0.18000 -0.18000 "ALA " " CB " "    " 6 0 0 0 808080  ""  1 1 7 ""  1 ""  <> 0 0 0 668 668 1 0 1359 3 <> <> 0 668 668 <> "CCD match"  <> 1 0.95 774 <> <> <> <> <> <> <> <>
  669 15 -16.164875 5.309386 15.389818 102 A "A" 70 -0.50000 -0.50000 "ALA " " O  " "    " 8 0 0 0 FF2E2E  ""  1 1 7 ""  1 ""  <> 0 0 0 669 669 1 0 1360 0 <> <> 0 669 669 <> "CCD match"  <> 1 0.95 775 <> <> <> <> <> <> <> <>
  670 25 -18.304115 5.266528 14.660018 103 Q "A" 38 -0.50000 -0.50000 "GLN " " N  " "    " 7 0 0 0 2E2EFF  ""  1 1 7 ""  1 ""  <> 0 0 0 670 670 1 0 1366 1 <> <> 0 670 670 <> "CCD match"  <> 1 0.91 776 <> <> <> <> <> <> <> <>
  671 3 -18.727668 3.931121 14.943696 103 Q "A" 24 0.14000 0.14000 "GLN " " CA " "    " 6 0 0 0 808080  ""  1 1 -1110 "%RT%RN"  2 ""  FFB400  0 0 0 671 671 1 0 1367 1 <> <> 0 671 671 <> "CCD match"  <> 1 0.91 777 <> <> <> <> <> <> <> <>
  672 2 -18.352792 2.911161 13.833371 103 Q "A" 24 0.50000 0.50000 "GLN " " C  " "    " 6 0 0 0 808080  ""  1 1 7 ""  1 ""  <> 0 0 0 672 672 1 0 1368 0 <> <> 0 672 672 <> "CCD match"  <> 1 0.91 778 <> <> <> <> <> <> <> <>
  673 3 -20.217830 3.963545 15.150302 103 Q "A" 24 -0.12000 -0.12000 "GLN " " CB " "    " 6 0 0 0 808080  ""  1 1 7 ""  1 ""  <> 0 0 0 673 673 1 0 1369 2 <> <> 0 673 673 <> "CCD match"  <> 1 0.91 779 <> <> <> <> <> <> <> <>
  674 15 -17.887361 1.844179 14.100300 103 Q "A" 70 -0.50000 -0.50000 "GLN " " O  " "    " 8 0 0 0 FF2E2E  ""  1 1 7 ""  1 ""  <> 0 0 0 674 674 1 0 1370 0 <> <> 0 674 674 <> "CCD match"  <> 1 0.91 780 <> <> <> <> <> <> <> <>
  675 3 -21.013565 2.680190 15.395963 103 Q "A" 24 -0.12000 -0.12000 "GLN " " CG " "    " 6 0 0 0 808080  ""  1 1 7 ""  1 ""  <> 0 0 0 675 675 1 0 1371 2 <> <> 0 675 675 <> "CCD match"  <> 1 0.91 781 <> <> <> <> <> <> <> <>
  676 2 -20.594739 1.777503 16.584746 103 Q "A" 24 0.50000 0.50000 "GLN " " CD " "    " 6 0 0 0 808080  ""  1 1 7 "%UT"  13 ""  <> 0 0 0 676 676 1 0 1372 0 <> <> 0 676 676 <> "CCD match"  <> 1 0.91 782 0.29771948935742 "No Flip"  <> <> <> <> <> <>
  677 25 -20.983503 0.540448 16.553831 103 Q "A" 38 -0.76000 -0.76000 "GLN " " NE2" "    " 7 0 0 0 2E2EFF  ""  1 1 7 ""  1 ""  <> 0 0 0 677 677 1 0 1373 2 <> <> 0 677 677 <> "CCD match"  <> 1 0.91 783 <> <> <> <> <> <> <> <>
  678 15 -20.050045 2.327295 17.539462 103 Q "A" 70 -0.50000 -0.50000 "GLN " " OE1" "    " 8 0 0 0 FF2E2E  ""  1 1 7 ""  1 ""  <> 0 0 0 678 678 1 0 1374 0 <> <> 0 678 678 <> "CCD match"  <> 1 0.91 784 <> <> <> <> <> <> <> <>
  679 25 -18.797330 3.225716 12.575043 104 N "A" 38 -0.50000 -0.50000 "ASN " " N  " "    " 7 0 0 0 2E2EFF  ""  1 1 7 ""  1 ""  <> 0 0 0 679 679 1 0 1383 1 <> <> 0 679 679 <> "CCD match"  <> 1 0.97 785 <> <> <> <> <> <> <> <>
  680 3 -18.907102 2.140216 11.505114 104 N "A" 24 0.14000 0.14000 "ASN " " CA " "    " 6 0 0 0 808080  ""  1 1 -1110 "%RT%RN"  2 ""  FFB400  0 0 0 680 680 1 0 1384 1 <> <> 0 680 680 <> "CCD match"  <> 1 0.97 786 <> <> <> <> <> <> <> <>
  681 2 -17.605916 1.925971 10.818599 104 N "A" 24 0.50000 0.50000 "ASN " " C  " "    " 6 0 0 0 808080  ""  1 1 7 ""  1 ""  <> 0 0 0 681 681 1 0 1385 0 <> <> 0 681 681 <> "CCD match"  <> 1 0.97 787 <> <> <> <> <> <> <> <>
  682 3 -20.061151 2.388472 10.550138 104 N "A" 24 -0.12000 -0.12000 "ASN " " CB " "    " 6 0 0 0 808080  ""  1 1 7 ""  1 ""  <> 0 0 0 682 682 1 0 1386 2 <> <> 0 682 682 <> "CCD match"  <> 1 0.97 788 <> <> <> <> <> <> <> <>
  683 15 -17.427310 0.819585 10.366093 104 N "A" 70 -0.50000 -0.50000 "ASN " " O  " "    " 8 0 0 0 FF2E2E  ""  1 1 7 ""  1 ""  <> 0 0 0 683 683 1 0 1387 0 <> <> 0 683 683 <> "CCD match"  <> 1 0.97 789 <> <> <> <> <> <> <> <>
  684 2 -21.417118 2.166398 11.171846 104 N "A" 24 0.50000 0.50000 "ASN " " CG " "    " 6 0 0 0 808080  ""  1 1 7 "%UT"  13 ""  <> 0 0 0 684 684 1 0 1388 0 <> <> 0 684 684 <> "CCD match"  <> 1 0.97 790 0.690183951817776 "No Flip"  <> <> <> <> <> <>
  685 25 -22.456296 2.935630 10.788062 104 N "A" 38 -0.76000 -0.76000 "ASN " " ND2" "    " 7 0 0 0 2E2EFF  ""  1 1 7 ""  1 ""  <> 0 0 0 685 685 1 0 1389 2 <> <> 0 685 685 <> "CCD match"  <> 1 0.97 791 <> <> <> <> <> <> <> <>
  686 15 -21.604917 1.357141 12.061343 104 N "A" 70 -0.50000 -0.50000 "ASN " " OD1" "    " 8 0 0 0 FF2E2E  ""  1 1 7 ""  1 ""  <> 0 0 0 686 686 1 0 1390 0 <> <> 0 686 686 <> "CCD match"  <> 1 0.97 792 <> <> <> <> <> <> <> <>
  687 25 -16.848394 2.956825 10.454123 105 A "A" 38 -0.50000 -0.50000 "ALA " " N  " "    " 7 0 0 0 2E2EFF  ""  1 1 7 ""  1 ""  <> 0 0 0 687 687 1 0 1397 1 <> <> 0 687 687 <> "CCD match"  <> 1 0.97 793 <> <> <> <> <> <> <> <>
  688 3 -15.612876 2.943788 9.644020 105 A "A" 24 0.14000 0.14000 "ALA " " CA " "    " 6 0 0 0 808080  ""  1 1 -1110 "%RT%RN"  2 ""  FFB400  0 0 0 688 688 1 0 1398 1 <> <> 0 688 688 <> "CCD match"  <> 1 0.97 794 <> <> <> <> <> <> <> <>
  689 2 -14.507989 2.117647 10.371659 105 A "A" 24 0.50000 0.50000 "ALA " " C  " "    " 6 0 0 0 808080  ""  1 1 7 ""  1 ""  <> 0 0 0 689 689 1 0 1399 0 <> <> 0 689 689 <> "CCD match"  <> 1 0.97 795 <> <> <> <> <> <> <> <>
  690 3 -15.082822 4.421206 9.421486 105 A "A" 24 -0.18000 -0.18000 "ALA " " CB " "    " 6 0 0 0 808080  ""  1 1 7 ""  1 ""  <> 0 0 0 690 690 1 0 1400 3 <> <> 0 690 690 <> "CCD match"  <> 1 0.97 796 <> <> <> <> <> <> <> <>
  691 15 -13.846922 1.414158 9.643114 105 A "A" 70 -0.50000 -0.50000 "ALA " " O  " "    " 8 0 0 0 FF2E2E  ""  1 1 7 ""  1 ""  <> 0 0 0 691 691 1 0 1401 0 <> <> 0 691 691 <> "CCD match"  <> 1 0.97 797 <> <> <> <> <> <> <> <>
  692 25 -14.375966 2.184237 11.694884 106 M "A" 38 -0.50000 -0.50000 "MET " " N  " "    " 7 0 0 0 2E2EFF  ""  1 1 7 ""  1 ""  <> 0 0 0 692 692 1 0 1407 1 <> <> 0 692 692 <> "CCD match"  <> 1 0.96 798 <> <> <> <> <> <> <> <>
  693 3 -13.582147 1.254695 12.555360 106 M "A" 24 0.14000 0.14000 "MET " " CA " "    " 6 0 0 0 808080  ""  1 1 -1110 "%RT%RN"  2 ""  FFB400  0 0 0 693 693 1 0 1408 1 <> <> 0 693 693 <> "CCD match"  <> 1 0.96 799 <> <> <> <> <> <> <> <>
  694 2 -14.154091 -0.200752 12.478885 106 M "A" 24 0.50000 0.50000 "MET " " C  " "    " 6 0 0 0 808080  ""  1 1 7 ""  1 ""  <> 0 0 0 694 694 1 0 1409 0 <> <> 0 694 694 <> "CCD match"  <> 1 0.96 800 <> <> <> <> <> <> <> <>
  695 3 -13.550487 1.832725 13.931343 106 M "A" 24 -0.12000 -0.12000 "MET " " CB " "    " 6 0 0 0 808080  ""  1 1 7 ""  1 ""  <> 0 0 0 695 695 1 0 1410 2 <> <> 0 695 695 <> "CCD match"  <> 1 0.96 801 <> <> <> <> <> <> <> <>
  696 15 -13.370982 -1.102369 12.430849 106 M "A" 70 -0.50000 -0.50000 "MET " " O  " "    " 8 0 0 0 FF2E2E  ""  1 1 7 ""  1 ""  <> 0 0 0 696 696 1 0 1411 0 <> <> 0 696 696 <> "CCD match"  <> 1 0.96 802 <> <> <> <> <> <> <> <>
  697 3 -12.810675 0.925621 14.989838 106 M "A" 24 0.00020 0.00020 "MET " " CG " "    " 6 0 0 0 808080  ""  1 1 7 ""  1 ""  <> 0 0 0 697 697 1 0 1412 2 <> <> 0 697 697 <> "CCD match"  <> 1 0.96 803 <> <> <> <> <> <> <> <>
  698 49 -11.045358 0.747679 14.683308 106 M "A" 143 -0.24040 -0.24040 "MET " " SD " "    " 16 0 0 0 FFFF6B  ""  1 1 7 ""  1 ""  <> 0 0 0 698 698 1 0 1413 0 <> <> 0 698 698 <> "CCD match"  <> 1 0.96 804 <> <> <> <> <> <> <> <>
  699 3 -10.592783 -0.194631 16.126372 106 M "A" 24 -0.05980 -0.05980 "MET " " CE " "    " 6 0 0 0 808080  ""  1 1 7 ""  1 ""  <> 0 0 0 699 699 1 0 1414 3 <> <> 0 699 699 <> "CCD match"  <> 1 0.96 805 <> <> <> <> <> <> <> <>
  700 25 -15.484782 -0.370274 12.564483 107 A "A" 38 -0.50000 -0.50000 "ALA " " N  " "    " 7 0 0 0 2E2EFF  ""  1 1 7 ""  1 ""  <> 0 0 0 700 700 1 0 1424 1 <> <> 0 700 700 <> "CCD match"  <> 1 0.96 806 <> <> <> <> <> <> <> <>
  701 3 -16.152679 -1.696382 12.438262 107 A "A" 24 0.14000 0.14000 "ALA " " CA " "    " 6 0 0 0 808080  ""  1 1 -1110 "%RT%RN"  2 ""  FFB400  0 0 0 701 701 1 0 1425 1 <> <> 0 701 701 <> "CCD match"  <> 1 0.96 807 <> <> <> <> <> <> <> <>
  702 2 -15.997957 -2.253251 11.026504 107 A "A" 24 0.50000 0.50000 "ALA " " C  " "    " 6 0 0 0 808080  ""  1 1 7 ""  1 ""  <> 0 0 0 702 702 1 0 1426 0 <> <> 0 702 702 <> "CCD match"  <> 1 0.96 808 <> <> <> <> <> <> <> <>
  703 3 -17.611719 -1.629483 12.965715 107 A "A" 24 -0.18000 -0.18000 "ALA " " CB " "    " 6 0 0 0 808080  ""  1 1 7 ""  1 ""  <> 0 0 0 703 703 1 0 1427 3 <> <> 0 703 703 <> "CCD match"  <> 1 0.96 809 <> <> <> <> <> <> <> <>
  704 15 -16.097057 -3.468469 10.867189 107 A "A" 70 -0.50000 -0.50000 "ALA " " O  " "    " 8 0 0 0 FF2E2E  ""  1 1 7 ""  1 ""  <> 0 0 0 704 704 1 0 1428 0 <> <> 0 704 704 <> "CCD match"  <> 1 0.96 810 <> <> <> <> <> <> <> <>
  705 25 -15.820888 -1.400391 10.009045 108 D "A" 38 -0.50000 -0.50000 "ASP " " N  " "    " 7 0 0 0 2E2EFF  ""  1 1 7 ""  1 ""  <> 0 0 0 705 705 1 0 1434 1 <> <> 0 705 705 <> "CCD match"  <> 1 0.98 811 <> <> <> <> <> <> <> <>
  706 3 -15.669601 -1.732077 8.563510 108 D "A" 24 0.14000 0.14000 "ASP " " CA " "    " 6 0 0 0 808080  ""  1 1 -1110 "%RT%RN"  2 ""  FFB400  0 0 0 706 706 1 0 1435 1 <> <> 0 706 706 <> "CCD match"  <> 1 0.98 812 <> <> <> <> <> <> <> <>
  707 2 -14.251566 -2.220181 8.435037 108 D "A" 24 0.50000 0.50000 "ASP " " C  " "    " 6 0 0 0 808080  ""  1 1 7 ""  1 ""  <> 0 0 0 707 707 1 0 1436 0 <> <> 0 707 707 <> "CCD match"  <> 1 0.98 813 <> <> <> <> <> <> <> <>
  708 3 -15.813319 -0.632109 7.413408 108 D "A" 24 -0.22000 -0.22000 "ASP " " CB " "    " 6 0 0 0 808080  ""  1 1 7 ""  1 ""  <> 0 0 0 708 708 1 0 1437 2 <> <> 0 708 708 <> "CCD match"  <> 1 0.98 814 <> <> <> <> <> <> <> <>
  709 15 -14.109331 -3.315486 7.875509 108 D "A" 70 -0.50000 -0.50000 "ASP " " O  " "    " 8 0 0 0 FF2E2E  ""  1 1 7 ""  1 ""  <> 0 0 0 709 709 1 0 1438 0 <> <> 0 709 709 <> "CCD match"  <> 1 0.98 815 <> <> <> <> <> <> <> <>
  710 2 -17.130893 0.132240 7.294620 108 D "A" 24 0.70000 0.70000 "ASP " " CG " "    " 6 0 0 0 808080  ""  1 1 7 "%UT"  13 ""  <> 0 0 0 710 710 1 0 1439 0 <> <> 0 710 710 <> "CCD match"  <> 1 0.98 816 <> <> <> <> <> <> <> <>
  711 15 -17.176399 1.184464 6.605356 108 D "A" 70 -0.80000 -0.80000 "ASP " " OD1" "    " 8 0 0 0 FF2E2E  ""  1 1 7 ""  1 ""  <> 0 0 0 711 711 1 0 1440 0 <> <> 0 711 711 <> "CCD match"  <> 1 0.98 817 <> <> <> <> <> <> <> <>
  712 18 -18.190935 -0.441299 7.635885 108 D "A" 70 -0.80000 -0.80000 "ASP " " OD2" "    " 8 -1 0 0 FF2E2E  ""  1 1 7 ""  1 ""  <> 0 0 0 712 712 1 0 1441 0 <> <> 0 712 712 <> "CCD match"  <> 1 0.98 818 <> <> <> <> <> <> <> <>
  713 25 -13.283311 -1.586603 9.135989 109 S "A" 38 -0.50000 -0.50000 "SER " " N  " "    " 7 0 0 0 2E2EFF  ""  1 1 7 ""  1 ""  <> 0 0 0 713 713 1 0 1446 1 <> <> 0 713 713 <> "CCD match"  <> 1 0.97 819 <> <> <> <> <> <> <> <>
  714 3 -11.891192 -1.995142 9.324609 109 S "A" 24 0.14000 0.14000 "SER " " CA " "    " 6 0 0 0 808080  ""  1 1 -1110 "%RT%RN"  2 ""  FFB400  0 0 0 714 714 1 0 1447 1 <> <> 0 714 714 <> "CCD match"  <> 1 0.97 820 <> <> <> <> <> <> <> <>
  715 2 -11.843655 -3.456037 9.932133 109 S "A" 24 0.50000 0.50000 "SER " " C  " "    " 6 0 0 0 808080  ""  1 1 7 ""  1 ""  <> 0 0 0 715 715 1 0 1448 0 <> <> 0 715 715 <> "CCD match"  <> 1 0.97 821 <> <> <> <> <> <> <> <>
  716 3 -10.986916 -0.920986 10.018056 109 S "A" 24 0.14500 0.14500 "SER " " CB " "    " 6 0 0 0 808080  ""  1 1 7 ""  1 ""  <> 0 0 0 716 716 1 0 1449 2 <> <> 0 716 716 <> "CCD match"  <> 1 0.97 822 <> <> <> <> <> <> <> <>
  717 15 -11.551515 -4.415621 9.222099 109 S "A" 70 -0.50000 -0.50000 "SER " " O  " "    " 8 0 0 0 FF2E2E  ""  1 1 7 ""  1 ""  <> 0 0 0 717 717 1 0 1450 0 <> <> 0 717 717 <> "CCD match"  <> 1 0.97 823 <> <> <> <> <> <> <> <>
  718 16 -9.606475 -0.945504 9.830629 109 S "A" 70 -0.68300 -0.68300 "SER " " OG " "    " 8 0 0 0 FF2E2E  ""  1 1 7 "%UT"  13 ""  <> 0 0 0 718 718 1 0 1451 1 <> <> 0 718 718 <> "CCD match"  <> 1 0.97 824 <> <> <> <> <> <> <> <>
  719 25 -12.342820 -3.525378 11.191986 110 A "A" 38 -0.50000 -0.50000 "ALA " " N  " "    " 7 0 0 0 2E2EFF  ""  1 1 7 ""  1 ""  <> 0 0 0 719 719 1 0 1457 1 <> <> 0 719 719 <> "CCD match"  <> 1 0.97 825 <> <> <> <> <> <> <> <>
  720 3 -12.255085 -4.711441 12.035615 110 A "A" 24 0.14000 0.14000 "ALA " " CA " "    " 6 0 0 0 808080  ""  1 1 -1110 "%RT%RN"  2 ""  FFB400  0 0 0 720 720 1 0 1458 1 <> <> 0 720 720 <> "CCD match"  <> 1 0.97 826 <> <> <> <> <> <> <> <>
  721 2 -12.845274 -5.978667 11.314391 110 A "A" 24 0.50000 0.50000 "ALA " " C  " "    " 6 0 0 0 808080  ""  1 1 7 ""  1 ""  <> 0 0 0 721 721 1 0 1459 0 <> <> 0 721 721 <> "CCD match"  <> 1 0.97 827 <> <> <> <> <> <> <> <>
  722 3 -13.073357 -4.370644 13.239827 110 A "A" 24 -0.18000 -0.18000 "ALA " " CB " "    " 6 0 0 0 808080  ""  1 1 7 ""  1 ""  <> 0 0 0 722 722 1 0 1460 3 <> <> 0 722 722 <> "CCD match"  <> 1 0.97 828 <> <> <> <> <> <> <> <>
  723 15 -12.233564 -6.996886 11.408797 110 A "A" 70 -0.50000 -0.50000 "ALA " " O  " "    " 8 0 0 0 FF2E2E  ""  1 1 7 ""  1 ""  <> 0 0 0 723 723 1 0 1461 0 <> <> 0 723 723 <> "CCD match"  <> 1 0.97 829 <> <> <> <> <> <> <> <>
  724 25 -14.013274 -5.866598 10.644657 111 T "A" 38 -0.50000 -0.50000 "THR " " N  " "    " 7 0 0 0 2E2EFF  ""  1 1 7 ""  1 ""  <> 0 0 0 724 724 1 0 1467 1 <> <> 0 724 724 <> "CCD match"  <> 1 0.97 830 <> <> <> <> <> <> <> <>
  725 3 -14.756984 -7.021183 10.121216 111 T "A" 24 0.14000 0.14000 "THR " " CA " "    " 6 0 0 0 808080  ""  1 1 -1110 "%RT%RN"  2 ""  FFB400  0 0 0 725 725 1 0 1468 1 <> <> 0 725 725 <> "CCD match"  <> 1 0.97 831 <> <> <> <> <> <> <> <>
  726 2 -14.022178 -7.675131 8.881869 111 T "A" 24 0.50000 0.50000 "THR " " C  " "    " 6 0 0 0 808080  ""  1 1 7 ""  1 ""  <> 0 0 0 726 726 1 0 1469 0 <> <> 0 726 726 <> "CCD match"  <> 1 0.97 832 <> <> <> <> <> <> <> <>
  727 3 -16.177272 -6.542537 9.779468 111 T "A" 24 0.20500 0.20500 "THR " " CB " "    " 6 0 0 0 808080  ""  1 1 7 ""  1 ""  <> 0 0 0 727 727 1 0 1470 1 <> <> 0 727 727 <> "CCD match"  <> 1 0.97 833 <> <> <> <> <> <> <> <>
  728 15 -13.886689 -8.910902 8.895136 111 T "A" 70 -0.50000 -0.50000 "THR " " O  " "    " 8 0 0 0 FF2E2E  ""  1 1 7 ""  1 ""  <> 0 0 0 728 728 1 0 1471 0 <> <> 0 728 728 <> "CCD match"  <> 1 0.97 834 <> <> <> <> <> <> <> <>
  729 3 -16.978496 -7.616127 8.985925 111 T "A" 24 -0.18000 -0.18000 "THR " " CG2" "    " 6 0 0 0 808080  ""  1 1 7 ""  1 ""  <> 0 0 0 729 729 1 0 1472 3 <> <> 0 729 729 <> "CCD match"  <> 1 0.97 835 <> <> <> <> <> <> <> <>
  730 16 -16.757051 -6.134393 11.053522 111 T "A" 70 -0.68300 -0.68300 "THR " " OG1" "    " 8 0 0 0 FF2E2E  ""  1 1 7 "%UT"  13 ""  <> 0 0 0 730 730 1 0 1473 1 <> <> 0 730 730 <> "CCD match"  <> 1 0.97 836 <> <> <> <> <> <> <> <>
  731 25 -13.551853 -6.854178 7.920637 112 L "A" 38 -0.50000 -0.50000 "LEU " " N  " "    " 7 0 0 0 2E2EFF  ""  1 1 7 ""  1 ""  <> 0 0 0 731 731 1 0 1481 1 <> <> 0 731 731 <> "CCD match"  <> 1 0.98 837 <> <> <> <> <> <> <> <>
  732 3 -12.456463 -7.223406 6.900622 112 L "A" 24 0.14000 0.14000 "LEU " " CA " "    " 6 0 0 0 808080  ""  1 1 -1110 "%RT%RN"  2 ""  FFB400  0 0 0 732 732 1 0 1482 1 <> <> 0 732 732 <> "CCD match"  <> 1 0.98 838 <> <> <> <> <> <> <> <>
  733 2 -11.316969 -7.982823 7.554432 112 L "A" 24 0.50000 0.50000 "LEU " " C  " "    " 6 0 0 0 808080  ""  1 1 7 ""  1 ""  <> 0 0 0 733 733 1 0 1483 0 <> <> 0 733 733 <> "CCD match"  <> 1 0.98 839 <> <> <> <> <> <> <> <>
  734 3 -11.936674 -5.918609 6.192659 112 L "A" 24 -0.12000 -0.12000 "LEU " " CB " "    " 6 0 0 0 808080  ""  1 1 7 ""  1 ""  <> 0 0 0 734 734 1 0 1484 2 <> <> 0 734 734 <> "CCD match"  <> 1 0.98 840 <> <> <> <> <> <> <> <>
  735 15 -11.028492 -9.156854 7.314016 112 L "A" 70 -0.50000 -0.50000 "LEU " " O  " "    " 8 0 0 0 FF2E2E  ""  1 1 7 ""  1 ""  <> 0 0 0 735 735 1 0 1485 0 <> <> 0 735 735 <> "CCD match"  <> 1 0.98 841 <> <> <> <> <> <> <> <>
  736 3 -12.917580 -5.450269 5.050218 112 L "A" 24 -0.06000 -0.06000 "LEU " " CG " "    " 6 0 0 0 808080  ""  1 1 7 ""  1 ""  <> 0 0 0 736 736 1 0 1486 1 <> <> 0 736 736 <> "CCD match"  <> 1 0.98 842 <> <> <> <> <> <> <> <>
  737 3 -12.482801 -4.040778 4.454811 112 L "A" 24 -0.18000 -0.18000 "LEU " " CD1" "    " 6 0 0 0 808080  ""  1 1 7 ""  1 ""  <> 0 0 0 737 737 1 0 1487 3 <> <> 0 737 737 <> "CCD match"  <> 1 0.98 843 <> <> <> <> <> <> <> <>
  738 3 -13.051443 -6.498051 3.858237 112 L "A" 24 -0.18000 -0.18000 "LEU " " CD2" "    " 6 0 0 0 808080  ""  1 1 7 ""  1 ""  <> 0 0 0 738 738 1 0 1488 3 <> <> 0 738 738 <> "CCD match"  <> 1 0.98 844 <> <> <> <> <> <> <> <>
  739 25 -10.686561 -7.332810 8.618447 113 N "A" 38 -0.50000 -0.50000 "ASN " " N  " "    " 7 0 0 0 2E2EFF  ""  1 1 7 ""  1 ""  <> 0 0 0 739 739 1 0 1500 1 <> <> 0 739 739 <> "CCD match"  <> 1 0.97 845 <> <> <> <> <> <> <> <>
  740 3 -9.484367 -7.861427 9.296358 113 N "A" 24 0.14000 0.14000 "ASN " " CA " "    " 6 0 0 0 808080  ""  1 1 -1110 "%RT%RN"  2 ""  FFB400  0 0 0 740 740 1 0 1501 1 <> <> 0 740 740 <> "CCD match"  <> 1 0.97 846 <> <> <> <> <> <> <> <>
  741 2 -9.687889 -9.124674 10.128893 113 N "A" 24 0.50000 0.50000 "ASN " " C  " "    " 6 0 0 0 808080  ""  1 1 7 ""  1 ""  <> 0 0 0 741 741 1 0 1502 0 <> <> 0 741 741 <> "CCD match"  <> 1 0.97 847 <> <> <> <> <> <> <> <>
  742 3 -8.925173 -6.707505 10.214202 113 N "A" 24 -0.12000 -0.12000 "ASN " " CB " "    " 6 0 0 0 808080  ""  1 1 7 ""  1 ""  <> 0 0 0 742 742 1 0 1503 2 <> <> 0 742 742 <> "CCD match"  <> 1 0.97 848 <> <> <> <> <> <> <> <>
  743 15 -8.950242 -10.081631 10.027258 113 N "A" 70 -0.50000 -0.50000 "ASN " " O  " "    " 8 0 0 0 FF2E2E  ""  1 1 7 ""  1 ""  <> 0 0 0 743 743 1 0 1504 0 <> <> 0 743 743 <> "CCD match"  <> 1 0.97 849 <> <> <> <> <> <> <> <>
  744 2 -7.436972 -6.737676 10.408832 113 N "A" 24 0.50000 0.50000 "ASN " " CG " "    " 6 0 0 0 808080  ""  1 1 7 "%UT"  13 "Flip"  <> 0 0 0 744 744 1 0 1505 0 <> <> 0 744 744 <> "CCD match"  <> 1 0.97 850 6.83630766851709 "Flip"  <> <> <> <> <> <>
  745 25 -6.542856 -6.859471 9.414979 113 N "A" 38 -0.76000 -0.76000 "ASN " " ND2" "    " 7 0 0 0 2E2EFF  ""  1 1 7 ""  1 ""  <> 0 0 0 745 745 1 0 1506 2 <> <> 0 745 745 <> "CCD match"  <> 1 0.97 851 <> <> <> <> <> <> <> <>
  746 15 -7.068598 -6.800757 11.567532 113 N "A" 70 -0.50000 -0.50000 "ASN " " OD1" "    " 8 0 0 0 FF2E2E  ""  1 1 7 ""  1 ""  <> 0 0 0 746 746 1 0 1507 0 <> <> 0 746 746 <> "CCD match"  <> 1 0.97 852 <> <> <> <> <> <> <> <>
  747 25 -10.794018 -9.186981 10.973871 114 I "A" 38 -0.50000 -0.50000 "ILE " " N  " "    " 7 0 0 0 2E2EFF  ""  1 1 7 ""  1 ""  <> 0 0 0 747 747 1 0 1514 1 <> <> 0 747 747 <> "CCD match"  <> 1 0.97 853 <> <> <> <> <> <> <> <>
  748 3 -11.141317 -10.289539 11.885766 114 I "A" 24 0.14000 0.14000 "ILE " " CA " "    " 6 0 0 0 808080  ""  1 1 -1110 "%RT%RN"  2 ""  FFB400  0 0 0 748 748 1 0 1515 1 <> <> 0 748 748 <> "CCD match"  <> 1 0.97 854 <> <> <> <> <> <> <> <>
  749 2 -11.480097 -11.533793 11.098034 114 I "A" 24 0.50000 0.50000 "ILE " " C  " "    " 6 0 0 0 808080  ""  1 1 7 ""  1 ""  <> 0 0 0 749 749 1 0 1516 0 <> <> 0 749 749 <> "CCD match"  <> 1 0.97 855 <> <> <> <> <> <> <> <>
  750 3 -12.347266 -9.934270 12.846465 114 I "A" 24 -0.06000 -0.06000 "ILE " " CB " "    " 6 0 0 0 808080  ""  1 1 7 ""  1 ""  <> 0 0 0 750 750 1 0 1517 1 <> <> 0 750 750 <> "CCD match"  <> 1 0.97 856 <> <> <> <> <> <> <> <>
  751 15 -10.888990 -12.652971 11.337199 114 I "A" 70 -0.50000 -0.50000 "ILE " " O  " "    " 8 0 0 0 FF2E2E  ""  1 1 7 ""  1 ""  <> 0 0 0 751 751 1 0 1518 0 <> <> 0 751 751 <> "CCD match"  <> 1 0.97 857 <> <> <> <> <> <> <> <>
  752 3 -11.914407 -8.944104 13.912581 114 I "A" 24 -0.12000 -0.12000 "ILE " " CG1" "    " 6 0 0 0 808080  ""  1 1 7 ""  1 ""  <> 0 0 0 752 752 1 0 1519 2 <> <> 0 752 752 <> "CCD match"  <> 1 0.97 858 <> <> <> <> <> <> <> <>
  753 3 -13.189039 -11.087246 13.428495 114 I "A" 24 -0.18000 -0.18000 "ILE " " CG2" "    " 6 0 0 0 808080  ""  1 1 7 ""  1 ""  <> 0 0 0 753 753 1 0 1520 3 <> <> 0 753 753 <> "CCD match"  <> 1 0.97 859 <> <> <> <> <> <> <> <>
  754 3 -13.139703 -8.165927 14.498046 114 I "A" 24 -0.18000 -0.18000 "ILE " " CD1" "    " 6 0 0 0 808080  ""  1 1 7 ""  1 ""  <> 0 0 0 754 754 1 0 1521 3 <> <> 0 754 754 <> "CCD match"  <> 1 0.97 860 <> <> <> <> <> <> <> <>
  755 25 -12.243213 -11.467810 10.023445 115 L "A" 38 -0.50000 -0.50000 "LEU " " N  " "    " 7 0 0 0 2E2EFF  ""  1 1 7 ""  1 ""  <> 0 0 0 755 755 1 0 1533 1 <> <> 0 755 755 <> "CCD match"  <> 1 0.98 861 <> <> <> <> <> <> <> <>
  756 3 -12.609001 -12.559686 9.088333 115 L "A" 24 0.14000 0.14000 "LEU " " CA " "    " 6 0 0 0 808080  ""  1 1 -1110 "%RT%RN"  2 ""  FFB400  0 0 0 756 756 1 0 1534 1 <> <> 0 756 756 <> "CCD match"  <> 1 0.98 862 <> <> <> <> <> <> <> <>
  757 2 -11.417561 -13.116641 8.294432 115 L "A" 24 0.50000 0.50000 "LEU " " C  " "    " 6 0 0 0 808080  ""  1 1 7 ""  1 ""  <> 0 0 0 757 757 1 0 1535 0 <> <> 0 757 757 <> "CCD match"  <> 1 0.98 863 <> <> <> <> <> <> <> <>
  758 3 -13.745301 -12.101815 8.120076 115 L "A" 24 -0.12000 -0.12000 "LEU " " CB " "    " 6 0 0 0 808080  ""  1 1 7 ""  1 ""  <> 0 0 0 758 758 1 0 1536 2 <> <> 0 758 758 <> "CCD match"  <> 1 0.98 864 <> <> <> <> <> <> <> <>
  759 15 -11.555987 -14.147306 7.622179 115 L "A" 70 -0.50000 -0.50000 "LEU " " O  " "    " 8 0 0 0 FF2E2E  ""  1 1 7 ""  1 ""  <> 0 0 0 759 759 1 0 1537 0 <> <> 0 759 759 <> "CCD match"  <> 1 0.98 865 <> <> <> <> <> <> <> <>
  760 3 -15.066014 -11.762058 8.938215 115 L "A" 24 -0.06000 -0.06000 "LEU " " CG " "    " 6 0 0 0 808080  ""  1 1 7 ""  1 ""  <> 0 0 0 760 760 1 0 1538 1 <> <> 0 760 760 <> "CCD match"  <> 1 0.98 866 <> <> <> <> <> <> <> <>
  761 3 -16.025573 -11.127974 7.880497 115 L "A" 24 -0.18000 -0.18000 "LEU " " CD1" "    " 6 0 0 0 808080  ""  1 1 7 ""  1 ""  <> 0 0 0 761 761 1 0 1539 3 <> <> 0 761 761 <> "CCD match"  <> 1 0.98 867 <> <> <> <> <> <> <> <>
  762 3 -15.664350 -13.096301 9.559838 115 L "A" 24 -0.18000 -0.18000 "LEU " " CD2" "    " 6 0 0 0 808080  ""  1 1 7 ""  1 ""  <> 0 0 0 762 762 1 0 1540 3 <> <> 0 762 762 <> "CCD match"  <> 1 0.98 868 <> <> <> <> <> <> <> <>
  763 25 -10.326338 -12.354189 8.391311 116 N "A" 38 -0.50000 -0.50000 "ASN " " N  " "    " 7 0 0 0 2E2EFF  ""  1 1 7 ""  1 ""  <> 0 0 0 763 763 1 0 1552 1 <> <> 0 763 763 <> "CCD match"  <> 1 0.96 869 <> <> <> <> <> <> <> <>
  764 3 -9.080290 -12.674161 7.727707 116 N "A" 24 0.14000 0.14000 "ASN " " CA " "    " 6 0 0 0 808080  ""  1 1 -1110 "%RT%RN"  2 ""  FFB400  0 0 0 764 764 1 0 1553 1 <> <> 0 764 764 <> "CCD match"  <> 1 0.96 870 <> <> <> <> <> <> <> <>
  765 2 -8.033292 -13.172730 8.752046 116 N "A" 24 0.50000 0.50000 "ASN " " C  " "    " 6 0 0 0 808080  ""  1 1 7 ""  1 ""  <> 0 0 0 765 765 1 0 1554 0 <> <> 0 765 765 <> "CCD match"  <> 1 0.96 871 <> <> <> <> <> <> <> <>
  766 3 -8.510392 -11.452352 7.073691 116 N "A" 24 -0.12000 -0.12000 "ASN " " CB " "    " 6 0 0 0 808080  ""  1 1 7 ""  1 ""  <> 0 0 0 766 766 1 0 1555 2 <> <> 0 766 766 <> "CCD match"  <> 1 0.96 872 <> <> <> <> <> <> <> <>
  767 15 -7.229708 -14.016566 8.357146 116 N "A" 70 -0.50000 -0.50000 "ASN " " O  " "    " 8 0 0 0 FF2E2E  ""  1 1 7 ""  1 ""  <> 0 0 0 767 767 1 0 1556 0 <> <> 0 767 767 <> "CCD match"  <> 1 0.96 873 <> <> <> <> <> <> <> <>
  768 2 -7.473440 -11.598081 5.964695 116 N "A" 24 0.50000 0.50000 "ASN " " CG " "    " 6 0 0 0 808080  ""  1 1 7 "%UT"  13 ""  <> 0 0 0 768 768 1 0 1557 0 <> <> 0 768 768 <> "CCD match"  <> 1 0.96 874 95.2953715702761 "No Flip"  <> <> <> <> <> <>
  769 25 -6.366650 -10.813155 5.983571 116 N "A" 38 -0.76000 -0.76000 "ASN " " ND2" "    " 7 0 0 0 2E2EFF  ""  1 1 7 ""  1 ""  <> 0 0 0 769 769 1 0 1558 2 <> <> 0 769 769 <> "CCD match"  <> 1 0.96 875 <> <> <> <> <> <> <> <>
  770 15 -7.546340 -12.514991 5.094175 116 N "A" 70 -0.50000 -0.50000 "ASN " " OD1" "    " 8 0 0 0 FF2E2E  ""  1 1 7 ""  1 ""  <> 0 0 0 770 770 1 0 1559 0 <> <> 0 770 770 <> "CCD match"  <> 1 0.96 876 <> <> <> <> <> <> <> <>
  771 25 -7.942357 -12.614455 9.976620 117 Y "A" 38 -0.50000 -0.50000 "TYR " " N  " "    " 7 0 0 0 2E2EFF  ""  1 1 7 ""  1 ""  <> 0 0 0 771 771 1 0 1566 1 <> <> 0 771 771 <> "CCD match"  <> 1 0.94 877 <> <> <> <> <> <> <> <>
  772 3 -6.897355 -12.974240 10.997763 117 Y "A" 24 0.14000 0.14000 "TYR " " CA " "    " 6 0 0 0 808080  ""  1 1 -1110 "%RT%RN"  2 ""  FFB400  0 0 0 772 772 1 0 1567 1 <> <> 0 772 772 <> "CCD match"  <> 1 0.94 878 <> <> <> <> <> <> <> <>
  773 2 -7.095533 -14.429657 11.458624 117 Y "A" 24 0.50000 0.50000 "TYR " " C  " "    " 6 0 0 0 808080  ""  1 1 7 ""  1 ""  <> 0 0 0 773 773 1 0 1568 0 <> <> 0 773 773 <> "CCD match"  <> 1 0.94 879 <> <> <> <> <> <> <> <>
  774 3 -7.001514 -11.929089 12.210040 117 Y "A" 24 -0.00500 -0.00500 "TYR " " CB " "    " 6 0 0 0 808080  ""  1 1 7 ""  1 ""  <> 0 0 0 774 774 1 0 1569 2 <> <> 0 774 774 <> "CCD match"  <> 1 0.94 880 <> <> <> <> <> <> <> <>
  775 15 -6.126071 -14.958039 11.959218 117 Y "A" 70 -0.50000 -0.50000 "TYR " " O  " "    " 8 0 0 0 FF2E2E  ""  1 1 7 ""  1 ""  <> 0 0 0 775 775 1 0 1570 0 <> <> 0 775 775 <> "CCD match"  <> 1 0.94 881 <> <> <> <> <> <> <> <>
  776 2 -5.649382 -11.227783 12.507270 117 Y "A" 24 -0.11500 -0.11500 "TYR " " CG " "    " 6 0 0 0 808080  ""  1 1 7 ""  1 ""  <> 0 0 0 776 776 1 0 1571 0 <> <> 0 776 776 <> "CCD match"  <> 1 0.94 882 <> <> <> <> <> <> <> <>
  777 2 -5.199484 -10.071942 11.859261 117 Y "A" 24 -0.11500 -0.11500 "TYR " " CD1" "    " 6 0 0 0 808080  ""  1 1 7 ""  1 ""  <> 0 0 0 777 777 1 0 1572 1 <> <> 0 777 777 <> "CCD match"  <> 1 0.94 883 <> <> <> <> <> <> <> <>
  778 2 -4.911683 -11.749796 13.540237 117 Y "A" 24 -0.11500 -0.11500 "TYR " " CD2" "    " 6 0 0 0 808080  ""  1 1 7 ""  1 ""  <> 0 0 0 778 778 1 0 1573 1 <> <> 0 778 778 <> "CCD match"  <> 1 0.94 884 <> <> <> <> <> <> <> <>
  779 2 -4.011070 -9.450079 12.319984 117 Y "A" 24 -0.11500 -0.11500 "TYR " " CE1" "    " 6 0 0 0 808080  ""  1 1 7 ""  1 ""  <> 0 0 0 779 779 1 0 1574 1 <> <> 0 779 779 <> "CCD match"  <> 1 0.94 885 <> <> <> <> <> <> <> <>
  780 2 -3.642591 -11.208766 13.907059 117 Y "A" 24 -0.11500 -0.11500 "TYR " " CE2" "    " 6 0 0 0 808080  ""  1 1 7 ""  1 ""  <> 0 0 0 780 780 1 0 1575 1 <> <> 0 780 780 <> "CCD match"  <> 1 0.94 886 <> <> <> <> <> <> <> <>
  781 16 -2.081027 -9.408657 13.760717 117 Y "A" 70 -0.58500 -0.58500 "TYR " " OH " "    " 8 0 0 0 FF2E2E  ""  1 1 7 "%UT"  13 ""  <> 0 0 0 781 781 1 0 1576 1 <> <> 0 781 781 <> "CCD match"  <> 1 0.94 887 <> <> <> <> <> <> <> <>
  782 2 -3.208997 -10.072834 13.315549 117 Y "A" 24 0.15000 0.15000 "TYR " " CZ " "    " 6 0 0 0 808080  ""  1 1 7 ""  1 ""  <> 0 0 0 782 782 1 0 1577 0 <> <> 0 782 782 <> "CCD match"  <> 1 0.94 888 <> <> <> <> <> <> <> <>
  783 25 -8.293963 -14.928505 11.446619 118 F "A" 38 -0.50000 -0.50000 "PHE " " N  " "    " 7 0 0 0 2E2EFF  ""  0 1 7 ""  1 ""  <> 0 0 0 783 783 1 0 1587 1 <> <> 0 783 783 <> "CCD match"  <> 1 0.96 889 <> <> <> <> <> <> <> <>
  784 3 -8.651868 -16.222248 12.021747 118 F "A" 24 0.14000 0.14000 "PHE " " CA " "    " 6 0 0 0 808080  ""  0 1 -1111 "%RT%RN"  2 ""  FFD200  0 0 0 784 784 1 0 1588 1 <> <> 0 784 784 <> "CCD match"  <> 1 0.96 890 <> <> <> <> <> <> <> <>
  785 2 -9.015807 -17.156919 10.887813 118 F "A" 24 0.50000 0.50000 "PHE " " C  " "    " 6 0 0 0 808080  ""  0 1 7 ""  1 ""  <> 0 0 0 785 785 1 0 1589 0 <> <> 0 785 785 <> "CCD match"  <> 1 0.96 891 <> <> <> <> <> <> <> <>
  786 3 -9.840414 -16.024024 12.923624 118 F "A" 24 -0.00500 -0.00500 "PHE " " CB " "    " 6 0 0 0 808080  ""  0 1 7 ""  1 ""  <> 0 0 0 786 786 1 0 1590 2 <> <> 0 786 786 <> "CCD match"  <> 1 0.96 892 <> <> <> <> <> <> <> <>
  787 15 -9.513844 -18.212949 11.213835 118 F "A" 70 -0.50000 -0.50000 "PHE " " O  " "    " 8 0 0 0 FF2E2E  ""  0 1 7 ""  1 ""  <> 0 0 0 787 787 1 0 1591 0 <> <> 0 787 787 <> "CCD match"  <> 1 0.96 893 <> <> <> <> <> <> <> <>
  788 2 -9.564308 -15.163762 14.153204 118 F "A" 24 -0.11500 -0.11500 "PHE " " CG " "    " 6 0 0 0 808080  ""  0 1 7 ""  1 ""  <> 0 0 0 788 788 1 0 1592 0 <> <> 0 788 788 <> "CCD match"  <> 1 0.96 894 <> <> <> <> <> <> <> <>
  789 2 -10.129635 -13.923346 14.243725 118 F "A" 24 -0.11500 -0.11500 "PHE " " CD1" "    " 6 0 0 0 808080  ""  0 1 7 ""  1 ""  <> 0 0 0 789 789 1 0 1593 1 <> <> 0 789 789 <> "CCD match"  <> 1 0.96 895 <> <> <> <> <> <> <> <>
  790 2 -8.759016 -15.683978 15.185895 118 F "A" 24 -0.11500 -0.11500 "PHE " " CD2" "    " 6 0 0 0 808080  ""  0 1 7 ""  1 ""  <> 0 0 0 790 790 1 0 1594 1 <> <> 0 790 790 <> "CCD match"  <> 1 0.96 896 <> <> <> <> <> <> <> <>
  791 2 -9.909956 -13.148139 15.350682 118 F "A" 24 -0.11500 -0.11500 "PHE " " CE1" "    " 6 0 0 0 808080  ""  0 1 7 ""  1 ""  <> 0 0 0 791 791 1 0 1595 1 <> <> 0 791 791 <> "CCD match"  <> 1 0.96 897 <> <> <> <> <> <> <> <>
  792 2 -8.536073 -14.875198 16.289765 118 F "A" 24 -0.11500 -0.11500 "PHE " " CE2" "    " 6 0 0 0 808080  ""  0 1 7 ""  1 ""  <> 0 0 0 792 792 1 0 1596 1 <> <> 0 792 792 <> "CCD match"  <> 1 0.96 898 <> <> <> <> <> <> <> <>
  793 2 -9.096982 -13.578308 16.376095 118 F "A" 24 -0.11500 -0.11500 "PHE " " CZ " "    " 6 0 0 0 808080  ""  0 1 7 ""  1 ""  <> 0 0 0 793 793 1 0 1597 1 <> <> 0 793 793 <> "CCD match"  <> 1 0.96 899 <> <> <> <> <> <> <> <>
  794 25 -8.741328 -16.802803 9.604886 119 N "A" 38 -0.50000 -0.50000 "ASN " " N  " "    " 7 0 0 0 2E2EFF  ""  0 1 7 ""  1 ""  <> 0 0 0 794 794 1 0 1607 1 <> <> 0 794 794 <> "CCD match"  <> 1 0.96 900 <> <> <> <> <> <> <> <>
  795 3 -9.195938 -17.429731 8.293206 119 N "A" 24 0.14000 0.14000 "ASN " " CA " "    " 6 0 0 0 808080  ""  0 1 -1111 "%RT%RN"  2 ""  FFD200  0 0 0 795 795 1 0 1608 1 <> <> 0 795 795 <> "CCD match"  <> 1 0.96 901 <> <> <> <> <> <> <> <>
  796 2 -10.666912 -17.858549 8.266774 119 N "A" 24 0.50000 0.50000 "ASN " " C  " "    " 6 0 0 0 808080  ""  0 1 7 ""  1 ""  <> 0 0 0 796 796 1 0 1609 0 <> <> 0 796 796 <> "CCD match"  <> 1 0.96 902 <> <> <> <> <> <> <> <>
  797 3 -8.230060 -18.590518 7.866008 119 N "A" 24 -0.12000 -0.12000 "ASN " " CB " "    " 6 0 0 0 808080  ""  0 1 7 ""  1 ""  <> 0 0 0 797 797 1 0 1610 2 <> <> 0 797 797 <> "CCD match"  <> 1 0.96 903 <> <> <> <> <> <> <> <>
  798 15 -10.826519 -19.068918 8.408439 119 N "A" 70 -0.50000 -0.50000 "ASN " " O  " "    " 8 0 0 0 FF2E2E  ""  0 1 7 ""  1 ""  <> 0 0 0 798 798 1 0 1611 0 <> <> 0 798 798 <> "CCD match"  <> 1 0.96 904 <> <> <> <> <> <> <> <>
  799 2 -8.593825 -19.241373 6.494890 119 N "A" 24 0.50000 0.50000 "ASN " " CG " "    " 6 0 0 0 808080  ""  0 1 7 "%UT"  13 ""  <> 0 0 0 799 799 1 0 1612 0 <> <> 0 799 799 <> "CCD match"  <> 1 0.96 905 0.555696044452178 "No Flip"  <> <> <> <> <> <>
  800 25 -7.819828 -20.288311 6.151575 119 N "A" 38 -0.76000 -0.76000 "ASN " " ND2" "    " 7 0 0 0 2E2EFF  ""  0 1 7 ""  1 ""  <> 0 0 0 800 800 1 0 1613 2 <> <> 0 800 800 <> "CCD match"  <> 1 0.96 906 <> <> <> <> <> <> <> <>
  801 15 -9.535961 -18.916536 5.784515 119 N "A" 70 -0.50000 -0.50000 "ASN " " OD1" "    " 8 0 0 0 FF2E2E  ""  0 1 7 ""  1 ""  <> 0 0 0 801 801 1 0 1614 0 <> <> 0 801 801 <> "CCD match"  <> 1 0.96 907 <> <> <> <> <> <> <> <>
  802 25 -11.636978 -16.964595 8.089881 120 F "A" 38 -0.50000 -0.50000 "PHE " " N  " "    " 7 0 0 0 2E2EFF  ""  1 1 7 ""  1 ""  <> 0 0 0 802 802 1 0 1621 1 <> <> 0 802 802 <> "CCD match"  <> 1 0.98 908 <> <> <> <> <> <> <> <>
  803 3 -13.028537 -17.445892 7.968497 120 F "A" 24 0.14000 0.14000 "PHE " " CA " "    " 6 0 0 0 808080  ""  1 1 -1111 "%RT%RN"  2 ""  FFD200  0 0 0 803 803 1 0 1622 1 <> <> 0 803 803 <> "CCD match"  <> 1 0.98 909 <> <> <> <> <> <> <> <>
  804 2 -13.361502 -17.761463 6.527138 120 F "A" 24 0.50000 0.50000 "PHE " " C  " "    " 6 0 0 0 808080  ""  1 1 7 ""  1 ""  <> 0 0 0 804 804 1 0 1623 0 <> <> 0 804 804 <> "CCD match"  <> 1 0.98 910 <> <> <> <> <> <> <> <>
  805 3 -14.000988 -16.297122 8.485744 120 F "A" 24 -0.00500 -0.00500 "PHE " " CB " "    " 6 0 0 0 808080  ""  1 1 7 ""  1 ""  <> 0 0 0 805 805 1 0 1624 2 <> <> 0 805 805 <> "CCD match"  <> 1 0.98 911 <> <> <> <> <> <> <> <>
  806 15 -14.471005 -18.183683 6.209946 120 F "A" 70 -0.50000 -0.50000 "PHE " " O  " "    " 8 0 0 0 FF2E2E  ""  1 1 7 ""  1 ""  <> 0 0 0 806 806 1 0 1625 0 <> <> 0 806 806 <> "CCD match"  <> 1 0.98 912 <> <> <> <> <> <> <> <>
  807 2 -14.335472 -16.100339 9.989763 120 F "A" 24 -0.11500 -0.11500 "PHE " " CG " "    " 6 0 0 0 808080  ""  1 1 7 ""  1 ""  <> 0 0 0 807 807 1 0 1626 0 <> <> 0 807 807 <> "CCD match"  <> 1 0.98 913 <> <> <> <> <> <> <> <>
  808 2 -13.310636 -15.869850 10.920798 120 F "A" 24 -0.11500 -0.11500 "PHE " " CD1" "    " 6 0 0 0 808080  ""  1 1 7 ""  1 ""  <> 0 0 0 808 808 1 0 1627 1 <> <> 0 808 808 <> "CCD match"  <> 1 0.98 914 <> <> <> <> <> <> <> <>
  809 2 -15.708228 -16.008878 10.430270 120 F "A" 24 -0.11500 -0.11500 "PHE " " CD2" "    " 6 0 0 0 808080  ""  1 1 7 ""  1 ""  <> 0 0 0 809 809 1 0 1628 1 <> <> 0 809 809 <> "CCD match"  <> 1 0.98 915 <> <> <> <> <> <> <> <>
  810 2 -13.678477 -15.515449 12.199151 120 F "A" 24 -0.11500 -0.11500 "PHE " " CE1" "    " 6 0 0 0 808080  ""  1 1 7 ""  1 ""  <> 0 0 0 810 810 1 0 1629 1 <> <> 0 810 810 <> "CCD match"  <> 1 0.98 916 <> <> <> <> <> <> <> <>
  811 2 -16.016185 -15.690556 11.729680 120 F "A" 24 -0.11500 -0.11500 "PHE " " CE2" "    " 6 0 0 0 808080  ""  1 1 7 ""  1 ""  <> 0 0 0 811 811 1 0 1630 1 <> <> 0 811 811 <> "CCD match"  <> 1 0.98 917 <> <> <> <> <> <> <> <>
  812 2 -15.003511 -15.509781 12.671955 120 F "A" 24 -0.11500 -0.11500 "PHE " " CZ " "    " 6 0 0 0 808080  ""  1 1 7 ""  1 ""  <> 0 0 0 812 812 1 0 1631 1 <> <> 0 812 812 <> "CCD match"  <> 1 0.98 918 <> <> <> <> <> <> <> <>
  813 25 -12.411773 -17.592308 5.590971 121 W "A" 38 -0.50000 -0.50000 "TRP " " N  " "    " 7 0 0 0 2E2EFF  ""  1 1 7 ""  1 ""  <> 0 0 0 813 813 1 0 1641 1 <> <> 0 813 813 <> "CCD match"  <> 1 0.98 919 <> <> <> <> <> <> <> <>
  814 3 -12.700303 -17.551467 4.174074 121 W "A" 24 0.14000 0.14000 "TRP " " CA " "    " 6 0 0 0 808080  ""  1 1 -1111 "%RT%RN"  2 ""  FFD200  0 0 0 814 814 1 0 1642 1 <> <> 0 814 814 <> "CCD match"  <> 1 0.98 920 <> <> <> <> <> <> <> <>
  815 2 -12.878647 -18.998859 3.718745 121 W "A" 24 0.50000 0.50000 "TRP " " C  " "    " 6 0 0 0 808080  ""  1 1 7 ""  1 ""  <> 0 0 0 815 815 1 0 1643 0 <> <> 0 815 815 <> "CCD match"  <> 1 0.98 921 <> <> <> <> <> <> <> <>
  816 3 -11.523956 -16.868623 3.492688 121 W "A" 24 -0.12000 -0.12000 "TRP " " CB " "    " 6 0 0 0 808080  ""  1 1 7 ""  1 ""  <> 0 0 0 816 816 1 0 1644 2 <> <> 0 816 816 <> "CCD match"  <> 1 0.98 922 <> <> <> <> <> <> <> <>
  817 15 -13.759069 -19.227392 2.888626 121 W "A" 70 -0.50000 -0.50000 "TRP " " O  " "    " 8 0 0 0 FF2E2E  ""  1 1 7 ""  1 ""  <> 0 0 0 817 817 1 0 1645 0 <> <> 0 817 817 <> "CCD match"  <> 1 0.98 923 <> <> <> <> <> <> <> <>
  818 2 -11.105140 -15.489872 3.951775 121 W "A" 24 0.07500 0.07500 "TRP " " CG " "    " 6 0 0 0 808080  ""  1 1 7 ""  1 ""  <> 0 0 0 818 818 1 0 1646 0 <> <> 0 818 818 <> "CCD match"  <> 1 0.98 924 <> <> <> <> <> <> <> <>
  819 2 -9.868592 -15.098835 4.277721 121 W "A" 24 -0.11500 -0.11500 "TRP " " CD1" "    " 6 0 0 0 808080  ""  1 1 7 ""  1 ""  <> 0 0 0 819 819 1 0 1647 1 <> <> 0 819 819 <> "CCD match"  <> 1 0.98 925 <> <> <> <> <> <> <> <>
  820 2 -12.006484 -14.305691 4.044897 121 W "A" 24 -0.05500 -0.05500 "TRP " " CD2" "    " 6 0 0 0 808080  ""  1 1 7 ""  1 ""  <> 0 0 0 820 820 1 0 1648 0 <> <> 0 820 820 <> "CCD match"  <> 1 0.98 926 <> <> <> <> <> <> <> <>
  821 2 -11.215992 -13.252863 4.537964 121 W "A" 24 0.13000 0.13000 "TRP " " CE2" "    " 6 0 0 0 808080  ""  1 1 7 ""  1 ""  <> 0 0 0 821 821 1 0 1649 0 <> <> 0 821 821 <> "CCD match"  <> 1 0.98 927 <> <> <> <> <> <> <> <>
  822 2 -13.401358 -14.026123 3.769499 121 W "A" 24 -0.11500 -0.11500 "TRP " " CE3" "    " 6 0 0 0 808080  ""  1 1 7 ""  1 ""  <> 0 0 0 822 822 1 0 1650 1 <> <> 0 822 822 <> "CCD match"  <> 1 0.98 928 <> <> <> <> <> <> <> <>
  823 25 -9.905335 -13.731239 4.589910 121 W "A" 38 -0.57000 -0.57000 "TRP " " NE1" "    " 7 0 0 0 2E2EFF  ""  1 1 7 ""  1 ""  <> 0 0 0 823 823 1 0 1651 1 <> <> 0 823 823 <> "CCD match"  <> 1 0.98 929 <> <> <> <> <> <> <> <>
  824 2 -13.142432 -11.798878 4.802489 121 W "A" 24 -0.11500 -0.11500 "TRP " " CH2" "    " 6 0 0 0 808080  ""  1 1 7 ""  1 ""  <> 0 0 0 824 824 1 0 1652 1 <> <> 0 824 824 <> "CCD match"  <> 1 0.98 930 <> <> <> <> <> <> <> <>
  825 2 -11.734390 -11.974273 4.877401 121 W "A" 24 -0.11500 -0.11500 "TRP " " CZ2" "    " 6 0 0 0 808080  ""  1 1 7 ""  1 ""  <> 0 0 0 825 825 1 0 1653 1 <> <> 0 825 825 <> "CCD match"  <> 1 0.98 931 <> <> <> <> <> <> <> <>
  826 2 -13.990211 -12.823453 4.230991 121 W "A" 24 -0.11500 -0.11500 "TRP " " CZ3" "    " 6 0 0 0 808080  ""  1 1 7 ""  1 ""  <> 0 0 0 826 826 1 0 1654 1 <> <> 0 826 826 <> "CCD match"  <> 1 0.98 932 <> <> <> <> <> <> <> <>
  827 25 -11.986426 -19.947008 4.177743 122 D "A" 38 -0.50000 -0.50000 "ASP " " N  " "    " 7 0 0 0 2E2EFF  ""  1 1 7 ""  1 ""  <> 0 0 0 827 827 1 0 1665 1 <> <> 0 827 827 <> "CCD match"  <> 1 0.97 933 <> <> <> <> <> <> <> <>
  828 3 -11.926495 -21.392629 3.862264 122 D "A" 24 0.14000 0.14000 "ASP " " CA " "    " 6 0 0 0 808080  ""  1 1 -1111 "%RT%RN"  2 ""  FFD200  0 0 0 828 828 1 0 1666 1 <> <> 0 828 828 <> "CCD match"  <> 1 0.97 934 <> <> <> <> <> <> <> <>
  829 2 -12.899988 -22.279296 4.604631 122 D "A" 24 0.50000 0.50000 "ASP " " C  " "    " 6 0 0 0 808080  ""  1 1 7 ""  1 ""  <> 0 0 0 829 829 1 0 1667 0 <> <> 0 829 829 <> "CCD match"  <> 1 0.97 935 <> <> <> <> <> <> <> <>
  830 3 -10.561337 -22.060577 4.066659 122 D "A" 24 -0.22000 -0.22000 "ASP " " CB " "    " 6 0 0 0 808080  ""  1 1 7 ""  1 ""  <> 0 0 0 830 830 1 0 1668 2 <> <> 0 830 830 <> "CCD match"  <> 1 0.97 936 <> <> <> <> <> <> <> <>
  831 15 -13.298748 -23.238725 3.946939 122 D "A" 70 -0.50000 -0.50000 "ASP " " O  " "    " 8 0 0 0 FF2E2E  ""  1 1 7 ""  1 ""  <> 0 0 0 831 831 1 0 1669 0 <> <> 0 831 831 <> "CCD match"  <> 1 0.97 937 <> <> <> <> <> <> <> <>
  832 2 -9.372046 -21.609638 3.264433 122 D "A" 24 0.70000 0.70000 "ASP " " CG " "    " 6 0 0 0 808080  ""  1 1 7 "%UT"  13 ""  <> 0 0 0 832 832 1 0 1670 0 <> <> 0 832 832 <> "CCD match"  <> 1 0.97 938 81.0528189212894 <> <> <> <> <> <> <>
  833 15 -8.213552 -21.698812 3.628313 122 D "A" 70 -0.80000 -0.80000 "ASP " " OD1" "    " 8 0 0 0 FF2E2E  ""  1 1 7 ""  1 ""  <> 0 0 0 833 833 1 0 1671 0 <> <> 0 833 833 <> "CCD match"  <> 1 0.97 939 <> <> <> <> <> <> <> <>
  834 18 -9.578866 -21.282562 2.072244 122 D "A" 70 -0.80000 -0.80000 "ASP " " OD2" "    " 8 -1 0 0 FF2E2E  ""  1 1 7 ""  1 ""  <> 0 0 0 834 834 1 0 1672 0 <> <> 0 834 834 <> "CCD match"  <> 1 0.97 940 <> <> <> <> <> <> <> <>
  835 25 -13.358628 -21.984945 5.801433 123 V "A" 38 -0.50000 -0.50000 "VAL " " N  " "    " 7 0 0 0 2E2EFF  ""  1 1 7 ""  1 ""  <> 0 0 0 835 835 1 0 1677 1 <> <> 0 835 835 <> "CCD match"  <> 1 0.97 941 <> <> <> <> <> <> <> <>
  836 3 -14.283833 -22.863153 6.581744 123 V "A" 24 0.14000 0.14000 "VAL " " CA " "    " 6 0 0 0 808080  ""  1 1 -1111 "%RT%RN"  2 ""  FFD200  0 0 0 836 836 1 0 1678 1 <> <> 0 836 836 <> "CCD match"  <> 1 0.97 942 <> <> <> <> <> <> <> <>
  837 2 -15.768403 -22.850818 6.114194 123 V "A" 24 0.50000 0.50000 "VAL " " C  " "    " 6 0 0 0 808080  ""  1 1 7 ""  1 ""  <> 0 0 0 837 837 1 0 1679 0 <> <> 0 837 837 <> "CCD match"  <> 1 0.97 943 <> <> <> <> <> <> <> <>
  838 3 -14.151819 -22.359855 8.034667 123 V "A" 24 -0.06000 -0.06000 "VAL " " CB " "    " 6 0 0 0 808080  ""  1 1 7 ""  1 ""  <> 0 0 0 838 838 1 0 1680 1 <> <> 0 838 838 <> "CCD match"  <> 1 0.97 944 <> <> <> <> <> <> <> <>
  839 15 -16.553129 -23.680870 6.558859 123 V "A" 70 -0.50000 -0.50000 "VAL " " O  " "    " 8 0 0 0 FF2E2E  ""  1 1 7 ""  1 ""  <> 0 0 0 839 839 1 0 1681 0 <> <> 0 839 839 <> "CCD match"  <> 1 0.97 945 <> <> <> <> <> <> <> <>
  840 3 -12.721351 -22.131858 8.535077 123 V "A" 24 -0.18000 -0.18000 "VAL " " CG1" "    " 6 0 0 0 808080  ""  1 1 7 ""  1 ""  <> 0 0 0 840 840 1 0 1682 3 <> <> 0 840 840 <> "CCD match"  <> 1 0.97 946 <> <> <> <> <> <> <> <>
  841 3 -14.891444 -21.001995 8.207624 123 V "A" 24 -0.18000 -0.18000 "VAL " " CG2" "    " 6 0 0 0 808080  ""  1 1 7 ""  1 ""  <> 0 0 0 841 841 1 0 1683 3 <> <> 0 841 841 <> "CCD match"  <> 1 0.97 947 <> <> <> <> <> <> <> <>
  842 25 -16.036809 -21.940845 5.205365 124 I "A" 38 -0.50000 -0.50000 "ILE " " N  " "    " 7 0 0 0 2E2EFF  ""  0 1 7 ""  1 ""  <> 0 0 0 842 842 1 0 1693 1 <> <> 0 842 842 <> "CCD match"  <> 1 0.98 948 <> <> <> <> <> <> <> <>
  843 3 -17.210485 -22.018690 4.379226 124 I "A" 24 0.14000 0.14000 "ILE " " CA " "    " 6 0 0 0 808080  ""  0 1 -1111 "%RT%RN"  2 ""  FFD200  0 0 0 843 843 1 0 1694 1 <> <> 0 843 843 <> "CCD match"  <> 1 0.98 949 <> <> <> <> <> <> <> <>
  844 2 -16.671430 -22.409099 3.017031 124 I "A" 24 0.50000 0.50000 "ILE " " C  " "    " 6 0 0 0 808080  ""  0 1 7 ""  1 ""  <> 0 0 0 844 844 1 0 1695 0 <> <> 0 844 844 <> "CCD match"  <> 1 0.98 950 <> <> <> <> <> <> <> <>
  845 3 -17.959520 -20.665046 4.300499 124 I "A" 24 -0.06000 -0.06000 "ILE " " CB " "    " 6 0 0 0 808080  ""  0 1 7 ""  1 ""  <> 0 0 0 845 845 1 0 1696 1 <> <> 0 845 845 <> "CCD match"  <> 1 0.98 951 <> <> <> <> <> <> <> <>
  846 15 -15.972139 -21.585189 2.430297 124 I "A" 70 -0.50000 -0.50000 "ILE " " O  " "    " 8 0 0 0 FF2E2E  ""  0 1 7 ""  1 ""  <> 0 0 0 846 846 1 0 1697 0 <> <> 0 846 846 <> "CCD match"  <> 1 0.98 952 <> <> <> <> <> <> <> <>
  847 3 -18.228721 -19.906568 5.660358 124 I "A" 24 -0.12000 -0.12000 "ILE " " CG1" "    " 6 0 0 0 808080  ""  0 1 7 ""  1 ""  <> 0 0 0 847 847 1 0 1698 2 <> <> 0 847 847 <> "CCD match"  <> 1 0.98 953 <> <> <> <> <> <> <> <>
  848 3 -19.303232 -20.771881 3.463185 124 I "A" 24 -0.18000 -0.18000 "ILE " " CG2" "    " 6 0 0 0 808080  ""  0 1 7 ""  1 ""  <> 0 0 0 848 848 1 0 1699 3 <> <> 0 848 848 <> "CCD match"  <> 1 0.98 954 <> <> <> <> <> <> <> <>
  849 3 -18.783880 -18.489311 5.409127 124 I "A" 24 -0.18000 -0.18000 "ILE " " CD1" "    " 6 0 0 0 808080  ""  0 1 7 ""  1 ""  <> 0 0 0 849 849 1 0 1700 3 <> <> 0 849 849 <> "CCD match"  <> 1 0.98 955 <> <> <> <> <> <> <> <>
  850 25 -17.030836 -23.629493 2.473642 125 P "A" 38 -0.14000 -0.14000 "PRO " " N  " "    " 7 0 0 0 2E2EFF  ""  0 1 7 ""  1 ""  <> 0 0 0 850 850 1 0 1712 0 <> <> 0 850 850 <> "CCD match"  <> 1 0.97 956 <> <> <> <> <> <> <> <>
  851 3 -16.754749 -24.083627 1.104992 125 P "A" 24 0.01000 0.01000 "PRO " " CA " "    " 6 0 0 0 808080  ""  0 1 -1111 "%RT%RN"  2 ""  FFD200  0 0 0 851 851 1 0 1713 1 <> <> 0 851 851 <> "CCD match"  <> 1 0.97 957 <> <> <> <> <> <> <> <>
  852 2 -17.382440 -23.259155 0.017033 125 P "A" 24 0.50000 0.50000 "PRO " " C  " "    " 6 0 0 0 808080  ""  0 1 7 ""  1 ""  <> 0 0 0 852 852 1 0 1714 0 <> <> 0 852 852 <> "CCD match"  <> 1 0.97 958 <> <> <> <> <> <> <> <>
  853 3 -17.141391 -25.535562 0.944892 125 P "A" 24 -0.12000 -0.12000 "PRO " " CB " "    " 6 0 0 0 808080  ""  0 1 7 ""  1 ""  <> 0 0 0 853 853 1 0 1715 2 <> <> 0 853 853 <> "CCD match"  <> 1 0.97 959 <> <> <> <> <> <> <> <>
  854 15 -18.622072 -23.278480 -0.059822 125 P "A" 70 -0.50000 -0.50000 "PRO " " O  " "    " 8 0 0 0 FF2E2E  ""  0 1 7 ""  1 ""  <> 0 0 0 854 854 1 0 1716 0 <> <> 0 854 854 <> "CCD match"  <> 1 0.97 960 <> <> <> <> <> <> <> <>
  855 3 -17.843534 -25.931877 2.285694 125 P "A" 24 -0.12000 -0.12000 "PRO " " CG " "    " 6 0 0 0 808080  ""  0 1 7 ""  1 ""  <> 0 0 0 855 855 1 0 1717 2 <> <> 0 855 855 <> "CCD match"  <> 1 0.97 961 <> <> <> <> <> <> <> <>
  856 3 -17.806259 -24.647459 3.179641 125 P "A" 24 -0.05000 -0.05000 "PRO " " CD " "    " 6 0 0 0 808080  ""  0 1 7 ""  1 ""  <> 0 0 0 856 856 1 0 1718 2 <> <> 0 856 856 <> "CCD match"  <> 1 0.97 962 <> <> <> <> <> <> <> <>
  857 25 -16.604858 -22.592208 -0.839247 126 L "A" 38 -0.50000 -0.50000 "LEU " " N  " "    " 7 0 0 0 2E2EFF  ""  0 1 7 ""  1 ""  <> 0 0 0 857 857 1 0 1726 1 <> <> 0 857 857 <> "CCD match"  <> 1 0.96 963 <> <> <> <> <> <> <> <>
  858 3 -17.096746 -21.614589 -1.829171 126 L "A" 24 0.14000 0.14000 "LEU " " CA " "    " 6 0 0 0 808080  ""  0 1 -1111 "%RT%RN"  2 ""  FFD200  0 0 0 858 858 1 0 1727 1 <> <> 0 858 858 <> "CCD match"  <> 1 0.96 964 <> <> <> <> <> <> <> <>
  859 2 -18.241315 -22.197149 -2.797341 126 L "A" 24 0.50000 0.50000 "LEU " " C  " "    " 6 0 0 0 808080  ""  0 1 7 ""  1 ""  <> 0 0 0 859 859 1 0 1728 0 <> <> 0 859 859 <> "CCD match"  <> 1 0.96 965 <> <> <> <> <> <> <> <>
  860 3 -15.793062 -21.283378 -2.763185 126 L "A" 24 -0.12000 -0.12000 "LEU " " CB " "    " 6 0 0 0 808080  ""  0 1 7 ""  1 ""  <> 0 0 0 860 860 1 0 1729 2 <> <> 0 860 860 <> "CCD match"  <> 1 0.96 966 <> <> <> <> <> <> <> <>
  861 15 -19.147411 -21.449008 -3.187694 126 L "A" 70 -0.50000 -0.50000 "LEU " " O  " "    " 8 0 0 0 FF2E2E  ""  0 1 7 ""  1 ""  <> 0 0 0 861 861 1 0 1730 0 <> <> 0 861 861 <> "CCD match"  <> 1 0.96 967 <> <> <> <> <> <> <> <>
  862 3 -15.973381 -20.227657 -3.892554 126 L "A" 24 -0.06000 -0.06000 "LEU " " CG " "    " 6 0 0 0 808080  ""  0 1 7 ""  1 ""  <> 0 0 0 862 862 1 0 1731 1 <> <> 0 862 862 <> "CCD match"  <> 1 0.96 968 <> <> <> <> <> <> <> <>
  863 3 -16.859592 -19.065828 -3.302535 126 L "A" 24 -0.18000 -0.18000 "LEU " " CD1" "    " 6 0 0 0 808080  ""  0 1 7 ""  1 ""  <> 0 0 0 863 863 1 0 1732 3 <> <> 0 863 863 <> "CCD match"  <> 1 0.96 969 <> <> <> <> <> <> <> <>
  864 3 -14.532160 -19.619939 -4.320606 126 L "A" 24 -0.18000 -0.18000 "LEU " " CD2" "    " 6 0 0 0 808080  ""  0 1 7 ""  1 ""  <> 0 0 0 864 864 1 0 1733 3 <> <> 0 864 864 <> "CCD match"  <> 1 0.96 970 <> <> <> <> <> <> <> <>
  865 25 -18.156698 -23.493387 -3.066167 127 D "A" 38 -0.50000 -0.50000 "ASP " " N  " "    " 7 0 0 0 2E2EFF  ""  0 1 7 ""  1 ""  <> 0 0 0 865 865 1 0 1745 1 <> <> 0 865 865 <> "CCD match"  <> 1 0.93 971 <> <> <> <> <> <> <> <>
  866 3 -19.081106 -24.232793 -3.917286 127 D "A" 24 0.14000 0.14000 "ASP " " CA " "    " 6 0 0 0 808080  ""  0 1 -1111 "%RT%RN"  2 ""  FFD200  0 0 0 866 866 1 0 1746 1 <> <> 0 866 866 <> "CCD match"  <> 1 0.93 972 <> <> <> <> <> <> <> <>
  867 2 -20.362285 -24.770307 -3.239580 127 D "A" 24 0.50000 0.50000 "ASP " " C  " "    " 6 0 0 0 808080  ""  0 1 7 ""  1 ""  <> 0 0 0 867 867 1 0 1747 0 <> <> 0 867 867 <> "CCD match"  <> 1 0.93 973 <> <> <> <> <> <> <> <>
  868 3 -18.307186 -25.505092 -4.359662 127 D "A" 24 -0.22000 -0.22000 "ASP " " CB " "    " 6 0 0 0 808080  ""  0 1 7 ""  1 ""  <> 0 0 0 868 868 1 0 1748 2 <> <> 0 868 868 <> "CCD match"  <> 1 0.93 974 <> <> <> <> <> <> <> <>
  869 15 -21.315910 -25.312015 -3.849367 127 D "A" 70 -0.50000 -0.50000 "ASP " " O  " "    " 8 0 0 0 FF2E2E  ""  0 1 7 ""  1 ""  <> 0 0 0 869 869 1 0 1749 0 <> <> 0 869 869 <> "CCD match"  <> 1 0.93 975 <> <> <> <> <> <> <> <>
  870 2 -17.114538 -25.307842 -5.218821 127 D "A" 24 0.70000 0.70000 "ASP " " CG " "    " 6 0 0 0 808080  ""  0 1 7 "%UT"  13 ""  <> 0 0 0 870 870 1 0 1750 0 <> <> 0 870 870 <> "CCD match"  <> 1 0.93 976 10 <> <> <> <> <> <> <>
  871 15 -15.973768 -25.185201 -4.705374 127 D "A" 70 -0.80000 -0.80000 "ASP " " OD1" "    " 8 0 0 0 FF2E2E  ""  0 1 7 ""  1 ""  <> 0 0 0 871 871 1 0 1751 0 <> <> 0 871 871 <> "CCD match"  <> 1 0.93 977 <> <> <> <> <> <> <> <>
  872 18 -17.335006 -25.080663 -6.452315 127 D "A" 70 -0.80000 -0.80000 "ASP " " OD2" "    " 8 -1 0 0 FF2E2E  ""  0 1 7 ""  1 ""  <> 0 0 0 872 872 1 0 1752 0 <> <> 0 872 872 <> "CCD match"  <> 1 0.93 978 <> <> <> <> <> <> <> <>
  873 25 -20.412309 -24.467653 -1.936928 128 G "A" 38 -0.50000 -0.50000 "GLY " " N  " "    " 7 0 0 0 2E2EFF  ""  0 1 7 ""  1 ""  <> 0 0 0 873 873 1 0 1757 1 <> <> 0 873 873 <> "CCD match"  <> 1 0.95 979 <> <> <> <> <> <> <> <>
  874 3 -21.533906 -24.952709 -1.100777 128 G "A" 24 0.08000 0.08000 "GLY " " CA " "    " 6 0 0 0 808080  ""  0 1 -1111 "%RT%RN"  2 ""  FFD200  0 0 0 874 874 1 0 1758 2 <> <> 0 874 874 <> "CCD match"  <> 1 0.95 980 <> <> <> <> <> <> <> <>
  875 2 -21.724874 -23.906772 -0.007364 128 G "A" 24 0.50000 0.50000 "GLY " " C  " "    " 6 0 0 0 808080  ""  0 1 7 ""  1 ""  <> 0 0 0 875 875 1 0 1759 0 <> <> 0 875 875 <> "CCD match"  <> 1 0.95 981 <> <> <> <> <> <> <> <>
  876 15 -21.641069 -22.704240 -0.241738 128 G "A" 70 -0.50000 -0.50000 "GLY " " O  " "    " 8 0 0 0 FF2E2E  ""  0 1 7 ""  1 ""  <> 0 0 0 876 876 1 0 1760 0 <> <> 0 876 876 <> "CCD match"  <> 1 0.95 982 <> <> <> <> <> <> <> <>
  877 25 -22.070133 -24.319660 1.166268 129 D "A" 38 -0.50000 -0.50000 "ASP " " N  " "    " 7 0 0 0 2E2EFF  ""  0 1 7 ""  1 ""  <> 0 0 0 877 877 1 0 1764 1 <> <> 0 877 877 <> "CCD match"  <> 1 0.97 983 <> <> <> <> <> <> <> <>
  878 3 -22.352577 -23.449140 2.370314 129 D "A" 24 0.14000 0.14000 "ASP " " CA " "    " 6 0 0 0 808080  ""  0 1 -1111 "%RT%RN"  2 ""  FFD200  0 0 0 878 878 1 0 1765 1 <> <> 0 878 878 <> "CCD match"  <> 1 0.97 984 <> <> <> <> <> <> <> <>
  879 2 -21.978492 -24.278774 3.621293 129 D "A" 24 0.50000 0.50000 "ASP " " C  " "    " 6 0 0 0 808080  ""  0 1 7 ""  1 ""  <> 0 0 0 879 879 1 0 1766 0 <> <> 0 879 879 <> "CCD match"  <> 1 0.97 985 <> <> <> <> <> <> <> <>
  880 3 -23.861076 -22.796985 2.447364 129 D "A" 24 -0.22000 -0.22000 "ASP " " CB " "    " 6 0 0 0 808080  ""  0 1 7 ""  1 ""  <> 0 0 0 880 880 1 0 1767 2 <> <> 0 880 880 <> "CCD match"  <> 1 0.97 986 <> <> <> <> <> <> <> <>
  881 15 -21.579189 -25.440084 3.518513 129 D "A" 70 -0.50000 -0.50000 "ASP " " O  " "    " 8 0 0 0 FF2E2E  ""  0 1 7 ""  1 ""  <> 0 0 0 881 881 1 0 1768 0 <> <> 0 881 881 <> "CCD match"  <> 1 0.97 987 <> <> <> <> <> <> <> <>
  882 2 -24.972015 -23.726129 1.995702 129 D "A" 24 0.70000 0.70000 "ASP " " CG " "    " 6 0 0 0 808080  ""  0 1 7 "%UT"  13 ""  <> 0 0 0 882 882 1 0 1769 0 <> <> 0 882 882 <> "CCD match"  <> 1 0.97 988 10 <> <> <> <> <> <> <>
  883 15 -26.000215 -23.228258 1.402853 129 D "A" 70 -0.80000 -0.80000 "ASP " " OD1" "    " 8 0 0 0 FF2E2E  ""  0 1 7 ""  1 ""  <> 0 0 0 883 883 1 0 1770 0 <> <> 0 883 883 <> "CCD match"  <> 1 0.97 989 <> <> <> <> <> <> <> <>
  884 18 -25.009449 -24.983785 2.256771 129 D "A" 70 -0.80000 -0.80000 "ASP " " OD2" "    " 8 -1 0 0 FF2E2E  ""  0 1 7 ""  1 ""  <> 0 0 0 884 884 1 0 1771 0 <> <> 0 884 884 <> "CCD match"  <> 1 0.97 990 <> <> <> <> <> <> <> <>
  885 25 -22.071786 -23.595920 4.805301 130 A "A" 38 -0.50000 -0.50000 "ALA " " N  " "    " 7 0 0 0 2E2EFF  ""  0 1 7 ""  1 ""  <> 0 0 0 885 885 1 0 1776 1 <> <> 0 885 885 <> "CCD match"  <> 1 0.98 991 <> <> <> <> <> <> <> <>
  886 3 -21.855978 -24.153707 6.152913 130 A "A" 24 0.14000 0.14000 "ALA " " CA " "    " 6 0 0 0 808080  ""  0 1 -1111 "%RT%RN"  2 ""  FFD200  0 0 0 886 886 1 0 1777 1 <> <> 0 886 886 <> "CCD match"  <> 1 0.98 992 <> <> <> <> <> <> <> <>
  887 2 -22.601228 -23.319889 7.152299 130 A "A" 24 0.50000 0.50000 "ALA " " C  " "    " 6 0 0 0 808080  ""  0 1 7 ""  1 ""  <> 0 0 0 887 887 1 0 1778 0 <> <> 0 887 887 <> "CCD match"  <> 1 0.98 993 <> <> <> <> <> <> <> <>
  888 3 -20.281282 -24.059450 6.596963 130 A "A" 24 -0.18000 -0.18000 "ALA " " CB " "    " 6 0 0 0 808080  ""  0 1 7 ""  1 ""  <> 0 0 0 888 888 1 0 1779 3 <> <> 0 888 888 <> "CCD match"  <> 1 0.98 994 <> <> <> <> <> <> <> <>
  889 15 -22.893646 -22.153369 6.865705 130 A "A" 70 -0.50000 -0.50000 "ALA " " O  " "    " 8 0 0 0 FF2E2E  ""  0 1 7 ""  1 ""  <> 0 0 0 889 889 1 0 1780 0 <> <> 0 889 889 <> "CCD match"  <> 1 0.98 995 <> <> <> <> <> <> <> <>
  890 25 -22.885082 -23.902032 8.282929 131 S "A" 38 -0.50000 -0.50000 "SER " " N  " "    " 7 0 0 0 2E2EFF  ""  0 1 7 ""  1 ""  <> 0 0 0 890 890 1 0 1786 1 <> <> 0 890 890 <> "CCD match"  <> 1 0.97 996 <> <> <> <> <> <> <> <>
  891 3 -23.652214 -23.164127 9.366525 131 S "A" 24 0.14000 0.14000 "SER " " CA " "    " 6 0 0 0 808080  ""  0 1 -1111 "%RT%RN"  2 ""  FFD200  0 0 0 891 891 1 0 1787 1 <> <> 0 891 891 <> "CCD match"  <> 1 0.97 997 <> <> <> <> <> <> <> <>
  892 2 -22.697978 -22.425378 10.439525 131 S "A" 24 0.50000 0.50000 "SER " " C  " "    " 6 0 0 0 808080  ""  0 1 7 ""  1 ""  <> 0 0 0 892 892 1 0 1788 0 <> <> 0 892 892 <> "CCD match"  <> 1 0.97 998 <> <> <> <> <> <> <> <>
  893 3 -24.647811 -24.137525 10.126602 131 S "A" 24 0.14500 0.14500 "SER " " CB " "    " 6 0 0 0 808080  ""  0 1 7 ""  1 ""  <> 0 0 0 893 893 1 0 1789 2 <> <> 0 893 893 <> "CCD match"  <> 1 0.97 999 <> <> <> <> <> <> <> <>
  894 15 -21.446401 -22.634063 10.394354 131 S "A" 70 -0.50000 -0.50000 "SER " " O  " "    " 8 0 0 0 FF2E2E  ""  0 1 7 ""  1 ""  <> 0 0 0 894 894 1 0 1790 0 <> <> 0 894 894 <> "CCD match"  <> 1 0.97 1000 <> <> <> <> <> <> <> <>
  895 16 -24.079406 -25.089836 11.047861 131 S "A" 70 -0.68300 -0.68300 "SER " " OG " "    " 8 0 0 0 FF2E2E  ""  0 1 7 "%UT"  13 ""  <> 0 0 0 895 895 1 0 1791 1 <> <> 0 895 895 <> "CCD match"  <> 1 0.97 1001 <> <> <> <> <> <> <> <>
  896 25 -23.332500 -21.694110 11.388953 132 F "A" 38 -0.50000 -0.50000 "PHE " " N  " "    " 7 0 0 0 2E2EFF  ""  1 1 7 ""  1 ""  <> 0 0 0 896 896 1 0 1797 1 <> <> 0 896 896 <> "CCD match"  <> 1 0.95 1002 <> <> <> <> <> <> <> <>
  897 3 -22.595787 -20.993307 12.479258 132 F "A" 24 0.14000 0.14000 "PHE " " CA " "    " 6 0 0 0 808080  ""  1 1 -1111 "%RT%RN"  2 ""  FFD200  0 0 0 897 897 1 0 1798 1 <> <> 0 897 897 <> "CCD match"  <> 1 0.95 1003 <> <> <> <> <> <> <> <>
  898 2 -21.739391 -21.904348 13.340661 132 F "A" 24 0.50000 0.50000 "PHE " " C  " "    " 6 0 0 0 808080  ""  1 1 7 ""  1 ""  <> 0 0 0 898 898 1 0 1799 0 <> <> 0 898 898 <> "CCD match"  <> 1 0.95 1004 <> <> <> <> <> <> <> <>
  899 3 -23.533012 -20.161451 13.446321 132 F "A" 24 -0.00500 -0.00500 "PHE " " CB " "    " 6 0 0 0 808080  ""  1 1 7 ""  1 ""  <> 0 0 0 899 899 1 0 1800 2 <> <> 0 899 899 <> "CCD match"  <> 1 0.95 1005 <> <> <> <> <> <> <> <>
  900 15 -20.631174 -21.503894 13.606350 132 F "A" 70 -0.50000 -0.50000 "PHE " " O  " "    " 8 0 0 0 FF2E2E  ""  1 1 7 ""  1 ""  <> 0 0 0 900 900 1 0 1801 0 <> <> 0 900 900 <> "CCD match"  <> 1 0.95 1006 <> <> <> <> <> <> <> <>
  901 2 -24.182830 -18.953283 12.745959 132 F "A" 24 -0.11500 -0.11500 "PHE " " CG " "    " 6 0 0 0 808080  ""  1 1 7 ""  1 ""  <> 0 0 0 901 901 1 0 1802 0 <> <> 0 901 901 <> "CCD match"  <> 1 0.95 1007 <> <> <> <> <> <> <> <>
  902 2 -25.472051 -19.239320 12.142936 132 F "A" 24 -0.11500 -0.11500 "PHE " " CD1" "    " 6 0 0 0 808080  ""  1 1 7 ""  1 ""  <> 0 0 0 902 902 1 0 1803 1 <> <> 0 902 902 <> "CCD match"  <> 1 0.95 1008 <> <> <> <> <> <> <> <>
  903 2 -23.582258 -17.720573 12.528241 132 F "A" 24 -0.11500 -0.11500 "PHE " " CD2" "    " 6 0 0 0 808080  ""  1 1 7 ""  1 ""  <> 0 0 0 903 903 1 0 1804 1 <> <> 0 903 903 <> "CCD match"  <> 1 0.95 1009 <> <> <> <> <> <> <> <>
  904 2 -26.063541 -18.279760 11.351845 132 F "A" 24 -0.11500 -0.11500 "PHE " " CE1" "    " 6 0 0 0 808080  ""  1 1 7 ""  1 ""  <> 0 0 0 904 904 1 0 1805 1 <> <> 0 904 904 <> "CCD match"  <> 1 0.95 1010 <> <> <> <> <> <> <> <>
  905 2 -24.194128 -16.778488 11.789771 132 F "A" 24 -0.11500 -0.11500 "PHE " " CE2" "    " 6 0 0 0 808080  ""  1 1 7 ""  1 ""  <> 0 0 0 905 905 1 0 1806 1 <> <> 0 905 905 <> "CCD match"  <> 1 0.95 1011 <> <> <> <> <> <> <> <>
  906 2 -25.505596 -17.059217 11.217483 132 F "A" 24 -0.11500 -0.11500 "PHE " " CZ " "    " 6 0 0 0 808080  ""  1 1 7 ""  1 ""  <> 0 0 0 906 906 1 0 1807 1 <> <> 0 906 906 <> "CCD match"  <> 1 0.95 1012 <> <> <> <> <> <> <> <>
  907 25 -22.407627 -22.962383 13.878425 133 A "A" 38 -0.50000 -0.50000 "ALA " " N  " "    " 7 0 0 0 2E2EFF  ""  1 1 7 ""  1 ""  <> 0 0 0 907 907 1 0 1817 1 <> <> 0 907 907 <> "CCD match"  <> 1 0.97 1013 <> <> <> <> <> <> <> <>
  908 3 -21.794948 -24.068206 14.659658 133 A "A" 24 0.14000 0.14000 "ALA " " CA " "    " 6 0 0 0 808080  ""  1 1 -1111 "%RT%RN"  2 ""  FFD200  0 0 0 908 908 1 0 1818 1 <> <> 0 908 908 <> "CCD match"  <> 1 0.97 1014 <> <> <> <> <> <> <> <>
  909 2 -20.541810 -24.684900 13.894523 133 A "A" 24 0.50000 0.50000 "ALA " " C  " "    " 6 0 0 0 808080  ""  1 1 7 ""  1 ""  <> 0 0 0 909 909 1 0 1819 0 <> <> 0 909 909 <> "CCD match"  <> 1 0.97 1015 <> <> <> <> <> <> <> <>
  910 3 -22.900438 -25.174451 14.834810 133 A "A" 24 -0.18000 -0.18000 "ALA " " CB " "    " 6 0 0 0 808080  ""  1 1 7 ""  1 ""  <> 0 0 0 910 910 1 0 1820 3 <> <> 0 910 910 <> "CCD match"  <> 1 0.97 1016 <> <> <> <> <> <> <> <>
  911 15 -19.594011 -25.138822 14.610327 133 A "A" 70 -0.50000 -0.50000 "ALA " " O  " "    " 8 0 0 0 FF2E2E  ""  1 1 7 ""  1 ""  <> 0 0 0 911 911 1 0 1821 0 <> <> 0 911 911 <> "CCD match"  <> 1 0.97 1017 <> <> <> <> <> <> <> <>
  912 25 -20.664356 -24.900321 12.594893 134 E "A" 38 -0.50000 -0.50000 "GLU " " N  " "    " 7 0 0 0 2E2EFF  ""  1 1 7 ""  1 ""  <> 0 0 0 912 912 1 0 1827 1 <> <> 0 912 912 <> "CCD match"  <> 1 0.98 1018 <> <> <> <> <> <> <> <>
  913 3 -19.577995 -25.463207 11.792959 134 E "A" 24 0.14000 0.14000 "GLU " " CA " "    " 6 0 0 0 808080  ""  1 1 -1111 "%RT%RN"  2 ""  FFD200  0 0 0 913 913 1 0 1828 1 <> <> 0 913 913 <> "CCD match"  <> 1 0.98 1019 <> <> <> <> <> <> <> <>
  914 2 -18.398756 -24.521947 11.649003 134 E "A" 24 0.50000 0.50000 "GLU " " C  " "    " 6 0 0 0 808080  ""  1 1 7 ""  1 ""  <> 0 0 0 914 914 1 0 1829 0 <> <> 0 914 914 <> "CCD match"  <> 1 0.98 1020 <> <> <> <> <> <> <> <>
  915 3 -20.022418 -25.947732 10.391142 134 E "A" 24 -0.12000 -0.12000 "GLU " " CB " "    " 6 0 0 0 808080  ""  1 1 7 ""  1 ""  <> 0 0 0 915 915 1 0 1830 2 <> <> 0 915 915 <> "CCD match"  <> 1 0.98 1021 <> <> <> <> <> <> <> <>
  916 15 -17.277875 -24.968774 11.958046 134 E "A" 70 -0.50000 -0.50000 "GLU " " O  " "    " 8 0 0 0 FF2E2E  ""  1 1 7 ""  1 ""  <> 0 0 0 916 916 1 0 1831 0 <> <> 0 916 916 <> "CCD match"  <> 1 0.98 1022 <> <> <> <> <> <> <> <>
  917 3 -21.262672 -26.800544 10.467053 134 E "A" 24 -0.22000 -0.22000 "GLU " " CG " "    " 6 0 0 0 808080  ""  1 1 7 ""  1 ""  <> 0 0 0 917 917 1 0 1832 2 <> <> 0 917 917 <> "CCD match"  <> 1 0.98 1023 <> <> <> <> <> <> <> <>
  918 2 -21.883390 -27.323347 9.149328 134 E "A" 24 0.70000 0.70000 "GLU " " CD " "    " 6 0 0 0 808080  ""  1 1 7 "%UT"  13 ""  <> 0 0 0 918 918 1 0 1833 0 <> <> 0 918 918 <> "CCD match"  <> 1 0.98 1024 10 <> <> <> <> <> <> <>
  919 15 -22.473487 -28.388641 9.243103 134 E "A" 70 -0.80000 -0.80000 "GLU " " OE1" "    " 8 0 0 0 FF2E2E  ""  1 1 7 ""  1 ""  <> 0 0 0 919 919 1 0 1834 0 <> <> 0 919 919 <> "CCD match"  <> 1 0.98 1025 <> <> <> <> <> <> <> <>
  920 18 -21.726997 -26.682977 8.132145 134 E "A" 70 -0.80000 -0.80000 "GLU " " OE2" "    " 8 -1 0 0 FF2E2E  ""  1 1 7 ""  1 ""  <> 0 0 0 920 920 1 0 1835 0 <> <> 0 920 920 <> "CCD match"  <> 1 0.98 1026 <> <> <> <> <> <> <> <>
  921 25 -18.744915 -23.286359 11.340111 135 I "A" 38 -0.50000 -0.50000 "ILE " " N  " "    " 7 0 0 0 2E2EFF  ""  1 1 7 ""  1 ""  <> 0 0 0 921 921 1 0 1842 1 <> <> 0 921 921 <> "CCD match"  <> 1 0.98 1027 <> <> <> <> <> <> <> <>
  922 3 -17.803977 -22.168199 11.180743 135 I "A" 24 0.14000 0.14000 "ILE " " CA " "    " 6 0 0 0 808080  ""  1 1 -1111 "%RT%RN"  2 ""  FFD200  0 0 0 922 922 1 0 1843 1 <> <> 0 922 922 <> "CCD match"  <> 1 0.98 1028 <> <> <> <> <> <> <> <>
  923 2 -17.080591 -21.913127 12.514697 135 I "A" 24 0.50000 0.50000 "ILE " " C  " "    " 6 0 0 0 808080  ""  1 1 7 ""  1 ""  <> 0 0 0 923 923 1 0 1844 0 <> <> 0 923 923 <> "CCD match"  <> 1 0.98 1029 <> <> <> <> <> <> <> <>
  924 3 -18.576251 -20.867517 10.730741 135 I "A" 24 -0.06000 -0.06000 "ILE " " CB " "    " 6 0 0 0 808080  ""  1 1 7 ""  1 ""  <> 0 0 0 924 924 1 0 1845 1 <> <> 0 924 924 <> "CCD match"  <> 1 0.98 1030 <> <> <> <> <> <> <> <>
  925 15 -15.888010 -21.993280 12.516679 135 I "A" 70 -0.50000 -0.50000 "ILE " " O  " "    " 8 0 0 0 FF2E2E  ""  1 1 7 ""  1 ""  <> 0 0 0 925 925 1 0 1846 0 <> <> 0 925 925 <> "CCD match"  <> 1 0.98 1031 <> <> <> <> <> <> <> <>
  926 3 -18.879566 -20.946615 9.230270 135 I "A" 24 -0.12000 -0.12000 "ILE " " CG1" "    " 6 0 0 0 808080  ""  1 1 7 ""  1 ""  <> 0 0 0 926 926 1 0 1847 2 <> <> 0 926 926 <> "CCD match"  <> 1 0.98 1032 <> <> <> <> <> <> <> <>
  927 3 -17.735141 -19.516944 10.919892 135 I "A" 24 -0.18000 -0.18000 "ILE " " CG2" "    " 6 0 0 0 808080  ""  1 1 7 ""  1 ""  <> 0 0 0 927 927 1 0 1848 3 <> <> 0 927 927 <> "CCD match"  <> 1 0.98 1033 <> <> <> <> <> <> <> <>
  928 3 -20.152009 -20.336805 8.719596 135 I "A" 24 -0.18000 -0.18000 "ILE " " CD1" "    " 6 0 0 0 808080  ""  1 1 7 ""  1 ""  <> 0 0 0 928 928 1 0 1849 3 <> <> 0 928 928 <> "CCD match"  <> 1 0.98 1034 <> <> <> <> <> <> <> <>
  929 25 -17.883411 -21.719797 13.590236 136 A "A" 38 -0.50000 -0.50000 "ALA " " N  " "    " 7 0 0 0 2E2EFF  ""  1 1 7 ""  1 ""  <> 0 0 0 929 929 1 0 1861 1 <> <> 0 929 929 <> "CCD match"  <> 1 0.97 1035 <> <> <> <> <> <> <> <>
  930 3 -17.320491 -21.558538 14.927276 136 A "A" 24 0.14000 0.14000 "ALA " " CA " "    " 6 0 0 0 808080  ""  1 1 -1111 "%RT%RN"  2 ""  FFD200  0 0 0 930 930 1 0 1862 1 <> <> 0 930 930 <> "CCD match"  <> 1 0.97 1036 <> <> <> <> <> <> <> <>
  931 2 -16.288885 -22.550981 15.418577 136 A "A" 24 0.50000 0.50000 "ALA " " C  " "    " 6 0 0 0 808080  ""  1 1 7 ""  1 ""  <> 0 0 0 931 931 1 0 1863 0 <> <> 0 931 931 <> "CCD match"  <> 1 0.97 1037 <> <> <> <> <> <> <> <>
  932 3 -18.471370 -21.400289 15.911782 136 A "A" 24 -0.18000 -0.18000 "ALA " " CB " "    " 6 0 0 0 808080  ""  1 1 7 ""  1 ""  <> 0 0 0 932 932 1 0 1864 3 <> <> 0 932 932 <> "CCD match"  <> 1 0.97 1038 <> <> <> <> <> <> <> <>
  933 15 -15.231214 -22.096300 15.844131 136 A "A" 70 -0.50000 -0.50000 "ALA " " O  " "    " 8 0 0 0 FF2E2E  ""  1 1 7 ""  1 ""  <> 0 0 0 933 933 1 0 1865 0 <> <> 0 933 933 <> "CCD match"  <> 1 0.97 1039 <> <> <> <> <> <> <> <>
  934 25 -16.590869 -23.854795 15.186969 137 K "A" 38 -0.50000 -0.50000 "LYS " " N  " "    " 7 0 0 0 2E2EFF  ""  1 1 7 ""  1 ""  <> 0 0 0 934 934 1 0 1871 1 <> <> 0 934 934 <> "CCD match"  <> 1 0.98 1040 <> <> <> <> <> <> <> <>
  935 3 -15.735039 -24.970069 15.570268 137 K "A" 24 0.14000 0.14000 "LYS " " CA " "    " 6 0 0 0 808080  ""  1 1 -1112 "%RT%RN"  2 ""  FFF000  0 0 0 935 935 1 0 1872 1 <> <> 0 935 935 <> "CCD match"  <> 1 0.98 1041 <> <> <> <> <> <> <> <>
  936 2 -14.365840 -24.926673 14.852884 137 K "A" 24 0.50000 0.50000 "LYS " " C  " "    " 6 0 0 0 808080  ""  1 1 7 ""  1 ""  <> 0 0 0 936 936 1 0 1873 0 <> <> 0 936 936 <> "CCD match"  <> 1 0.98 1042 <> <> <> <> <> <> <> <>
  937 3 -16.491323 -26.322437 15.412931 137 K "A" 24 -0.12000 -0.12000 "LYS " " CB " "    " 6 0 0 0 808080  ""  1 1 7 ""  1 ""  <> 0 0 0 937 937 1 0 1874 2 <> <> 0 937 937 <> "CCD match"  <> 1 0.98 1043 <> <> <> <> <> <> <> <>
  938 15 -13.294442 -25.325763 15.376499 137 K "A" 70 -0.50000 -0.50000 "LYS " " O  " "    " 8 0 0 0 FF2E2E  ""  1 1 7 ""  1 ""  <> 0 0 0 938 938 1 0 1875 0 <> <> 0 938 938 <> "CCD match"  <> 1 0.98 1044 <> <> <> <> <> <> <> <>
  939 3 -15.777021 -27.570304 16.025536 137 K "A" 24 -0.12000 -0.12000 "LYS " " CG " "    " 6 0 0 0 808080  ""  1 1 7 ""  1 ""  <> 0 0 0 939 939 1 0 1876 2 <> <> 0 939 939 <> "CCD match"  <> 1 0.98 1045 <> <> <> <> <> <> <> <>
  940 3 -16.423410 -28.841692 15.476871 137 K "A" 24 -0.12000 -0.12000 "LYS " " CD " "    " 6 0 0 0 808080  ""  1 1 7 ""  1 ""  <> 0 0 0 940 940 1 0 1877 2 <> <> 0 940 940 <> "CCD match"  <> 1 0.98 1046 <> <> <> <> <> <> <> <>
  941 3 -15.817997 -30.179319 15.803079 137 K "A" 24 0.19000 0.19000 "LYS " " CE " "    " 6 0 0 0 808080  ""  1 1 7 ""  1 ""  <> 0 0 0 941 941 1 0 1878 2 <> <> 0 941 941 <> "CCD match"  <> 1 0.98 1047 <> <> <> <> <> <> <> <>
  942 32 -16.440374 -31.289222 15.025916 137 K "A" 38 -0.30000 -0.30000 "LYS " " NZ " "    " 7 1 0 0 2E2EFF  ""  1 1 7 "%UT"  13 ""  <> 0 0 0 942 942 1 0 1879 3 <> <> 0 942 942 <> "CCD match"  <> 1 0.98 1048 <> <> <> <> <> <> <> <>
  943 25 -14.474008 -24.534080 13.576218 138 A "A" 38 -0.50000 -0.50000 "ALA " " N  " "    " 7 0 0 0 2E2EFF  ""  1 1 7 ""  1 ""  <> 0 0 0 943 943 1 0 1893 1 <> <> 0 943 943 <> "CCD match"  <> 1 0.98 1049 <> <> <> <> <> <> <> <>
  944 3 -13.359022 -24.583141 12.641499 138 A "A" 24 0.14000 0.14000 "ALA " " CA " "    " 6 0 0 0 808080  ""  1 1 -1112 "%RT%RN"  2 ""  FFF000  0 0 0 944 944 1 0 1894 1 <> <> 0 944 944 <> "CCD match"  <> 1 0.98 1050 <> <> <> <> <> <> <> <>
  945 2 -12.392799 -23.427410 12.875047 138 A "A" 24 0.50000 0.50000 "ALA " " C  " "    " 6 0 0 0 808080  ""  1 1 7 ""  1 ""  <> 0 0 0 945 945 1 0 1895 0 <> <> 0 945 945 <> "CCD match"  <> 1 0.98 1051 <> <> <> <> <> <> <> <>
  946 3 -13.946234 -24.623077 11.217947 138 A "A" 24 -0.18000 -0.18000 "ALA " " CB " "    " 6 0 0 0 808080  ""  1 1 7 ""  1 ""  <> 0 0 0 946 946 1 0 1896 3 <> <> 0 946 946 <> "CCD match"  <> 1 0.98 1052 <> <> <> <> <> <> <> <>
  947 15 -11.167144 -23.627950 12.920611 138 A "A" 70 -0.50000 -0.50000 "ALA " " O  " "    " 8 0 0 0 FF2E2E  ""  1 1 7 ""  1 ""  <> 0 0 0 947 947 1 0 1897 0 <> <> 0 947 947 <> "CCD match"  <> 1 0.98 1053 <> <> <> <> <> <> <> <>
  948 25 -12.941289 -22.239719 13.130649 139 V "A" 38 -0.50000 -0.50000 "VAL " " N  " "    " 7 0 0 0 2E2EFF  ""  1 1 7 ""  1 ""  <> 0 0 0 948 948 1 0 1903 1 <> <> 0 948 948 <> "CCD match"  <> 1 0.98 1054 <> <> <> <> <> <> <> <>
  949 3 -12.154056 -20.980108 13.440877 139 V "A" 24 0.14000 0.14000 "VAL " " CA " "    " 6 0 0 0 808080  ""  1 1 -1112 "%RT%RN"  2 ""  FFF000  0 0 0 949 949 1 0 1904 1 <> <> 0 949 949 <> "CCD match"  <> 1 0.98 1055 <> <> <> <> <> <> <> <>
  950 2 -11.608479 -20.877901 14.847139 139 V "A" 24 0.50000 0.50000 "VAL " " C  " "    " 6 0 0 0 808080  ""  1 1 7 ""  1 ""  <> 0 0 0 950 950 1 0 1905 0 <> <> 0 950 950 <> "CCD match"  <> 1 0.98 1056 <> <> <> <> <> <> <> <>
  951 3 -12.873216 -19.684211 13.037320 139 V "A" 24 -0.06000 -0.06000 "VAL " " CB " "    " 6 0 0 0 808080  ""  1 1 7 ""  1 ""  <> 0 0 0 951 951 1 0 1906 1 <> <> 0 951 951 <> "CCD match"  <> 1 0.98 1057 <> <> <> <> <> <> <> <>
  952 15 -10.771849 -20.040420 15.180281 139 V "A" 70 -0.50000 -0.50000 "VAL " " O  " "    " 8 0 0 0 FF2E2E  ""  1 1 7 ""  1 ""  <> 0 0 0 952 952 1 0 1907 0 <> <> 0 952 952 <> "CCD match"  <> 1 0.98 1058 <> <> <> <> <> <> <> <>
  953 3 -13.096214 -19.613218 11.512898 139 V "A" 24 -0.18000 -0.18000 "VAL " " CG1" "    " 6 0 0 0 808080  ""  1 1 7 ""  1 ""  <> 0 0 0 953 953 1 0 1908 3 <> <> 0 953 953 <> "CCD match"  <> 1 0.98 1059 <> <> <> <> <> <> <> <>
  954 3 -14.240297 -19.476392 13.691274 139 V "A" 24 -0.18000 -0.18000 "VAL " " CG2" "    " 6 0 0 0 808080  ""  1 1 7 ""  1 ""  <> 0 0 0 954 954 1 0 1909 3 <> <> 0 954 954 <> "CCD match"  <> 1 0.98 1060 <> <> <> <> <> <> <> <>
  955 25 -12.047541 -21.814870 15.650159 140 R "A" 38 -0.50000 -0.50000 "ARG " " N  " "    " 7 0 0 0 2E2EFF  ""  0 1 7 ""  1 ""  <> 0 0 0 955 955 1 0 1919 1 <> <> 0 955 955 <> "CCD match"  <> 1 0.98 1061 <> <> <> <> <> <> <> <>
  956 3 -11.651173 -21.910898 17.082631 140 R "A" 24 0.14000 0.14000 "ARG " " CA " "    " 6 0 0 0 808080  ""  0 1 -1112 "%RT%RN"  2 ""  FFF000  0 0 0 956 956 1 0 1920 1 <> <> 0 956 956 <> "CCD match"  <> 1 0.98 1062 <> <> <> <> <> <> <> <>
  957 2 -12.057955 -20.693840 17.924656 140 R "A" 24 0.50000 0.50000 "ARG " " C  " "    " 6 0 0 0 808080  ""  0 1 7 ""  1 ""  <> 0 0 0 957 957 1 0 1921 0 <> <> 0 957 957 <> "CCD match"  <> 1 0.98 1063 <> <> <> <> <> <> <> <>
  958 3 -10.162004 -22.310102 17.217974 140 R "A" 24 -0.12000 -0.12000 "ARG " " CB " "    " 6 0 0 0 808080  ""  0 1 7 ""  1 ""  <> 0 0 0 958 958 1 0 1922 2 <> <> 0 958 958 <> "CCD match"  <> 1 0.98 1064 <> <> <> <> <> <> <> <>
  959 15 -11.368685 -20.300529 18.877329 140 R "A" 70 -0.50000 -0.50000 "ARG " " O  " "    " 8 0 0 0 FF2E2E  ""  0 1 7 ""  1 ""  <> 0 0 0 959 959 1 0 1923 0 <> <> 0 959 959 <> "CCD match"  <> 1 0.98 1065 <> <> <> <> <> <> <> <>
  960 3 -9.770776 -23.574405 16.359322 140 R "A" 24 -0.05000 -0.05000 "ARG " " CG " "    " 6 0 0 0 808080  ""  0 1 7 ""  1 ""  <> 0 0 0 960 960 1 0 1924 2 <> <> 0 960 960 <> "CCD match"  <> 1 0.98 1066 <> <> <> <> <> <> <> <>
  961 3 -8.254574 -23.934930 16.568890 140 R "A" 24 0.19000 0.19000 "ARG " " CD " "    " 6 0 0 0 808080  ""  0 1 7 ""  1 ""  <> 0 0 0 961 961 1 0 1925 2 <> <> 0 961 961 <> "CCD match"  <> 1 0.98 1067 <> <> <> <> <> <> <> <>
  962 25 -7.930211 -24.318294 17.957995 140 R "A" 38 -0.69997 -0.69997 "ARG " " NE " "    " 7 0 0 0 2E2EFF  ""  0 1 7 ""  1 ""  <> 0 0 0 962 962 1 0 1926 1 <> <> 0 962 962 <> "CCD match"  <> 1 0.98 1068 <> <> <> <> <> <> <> <>
  963 25 -5.721258 -23.503879 18.222136 140 R "A" 38 -0.79997 -0.79997 "ARG " " NH1" "    " 7 0 0 0 2E2EFF  ""  0 1 7 ""  1 ""  <> 0 0 0 963 963 1 0 1927 2 <> <> 0 963 963 <> "CCD match"  <> 1 0.98 1069 <> <> <> <> <> <> <> <>
  964 31 -6.882780 -24.442707 19.941246 140 R "A" 38 -0.79997 -0.79997 "ARG " " NH2" "    " 7 1 0 0 2E2EFF  ""  0 1 7 ""  1 ""  <> 0 0 0 964 964 1 0 1928 2 <> <> 0 964 964 <> "CCD match"  <> 1 0.98 1070 <> <> <> <> <> <> <> <>
  965 2 -6.808782 -24.118370 18.675654 140 R "A" 24 0.63990 0.63990 "ARG " " CZ " "    " 6 0 0 0 808080  ""  0 1 7 ""  1 ""  <> 0 0 0 965 965 1 0 1929 0 <> <> 0 965 965 <> "CCD match"  <> 1 0.98 1071 <> <> <> <> <> <> <> <>
  966 25 -13.190109 -20.102325 17.572115 141 L "A" 38 -0.50000 -0.50000 "LEU " " N  " "    " 7 0 0 0 2E2EFF  ""  0 1 7 ""  1 ""  <> 0 0 0 966 966 1 0 1943 1 <> <> 0 966 966 <> "CCD match"  <> 1 0.97 1072 <> <> <> <> <> <> <> <>
  967 3 -13.916214 -19.050828 18.314763 141 L "A" 24 0.14000 0.14000 "LEU " " CA " "    " 6 0 0 0 808080  ""  0 1 -1112 "%RT%RN"  2 ""  FFF000  0 0 0 967 967 1 0 1944 1 <> <> 0 967 967 <> "CCD match"  <> 1 0.97 1073 <> <> <> <> <> <> <> <>
  968 2 -15.363264 -19.550188 18.736885 141 L "A" 24 0.50000 0.50000 "LEU " " C  " "    " 6 0 0 0 808080  ""  0 1 7 ""  1 ""  <> 0 0 0 968 968 1 0 1945 0 <> <> 0 968 968 <> "CCD match"  <> 1 0.97 1074 <> <> <> <> <> <> <> <>
  969 3 -13.910344 -17.778280 17.389975 141 L "A" 24 -0.12000 -0.12000 "LEU " " CB " "    " 6 0 0 0 808080  ""  0 1 7 ""  1 ""  <> 0 0 0 969 969 1 0 1946 2 <> <> 0 969 969 <> "CCD match"  <> 1 0.97 1075 <> <> <> <> <> <> <> <>
  970 15 -15.945863 -20.408838 18.086802 141 L "A" 70 -0.50000 -0.50000 "LEU " " O  " "    " 8 0 0 0 FF2E2E  ""  0 1 7 ""  1 ""  <> 0 0 0 970 970 1 0 1947 0 <> <> 0 970 970 <> "CCD match"  <> 1 0.97 1076 <> <> <> <> <> <> <> <>
  971 3 -12.603703 -17.287420 16.578671 141 L "A" 24 -0.06000 -0.06000 "LEU " " CG " "    " 6 0 0 0 808080  ""  0 1 7 ""  1 ""  <> 0 0 0 971 971 1 0 1948 1 <> <> 0 971 971 <> "CCD match"  <> 1 0.97 1077 <> <> <> <> <> <> <> <>
  972 3 -12.773859 -15.988614 15.791474 141 L "A" 24 -0.18000 -0.18000 "LEU " " CD1" "    " 6 0 0 0 808080  ""  0 1 7 ""  1 ""  <> 0 0 0 972 972 1 0 1949 3 <> <> 0 972 972 <> "CCD match"  <> 1 0.97 1078 <> <> <> <> <> <> <> <>
  973 3 -11.343214 -17.239172 17.497452 141 L "A" 24 -0.18000 -0.18000 "LEU " " CD2" "    " 6 0 0 0 808080  ""  0 1 7 ""  1 ""  <> 0 0 0 973 973 1 0 1950 3 <> <> 0 973 973 <> "CCD match"  <> 1 0.97 1079 <> <> <> <> <> <> <> <>
  974 25 -15.827722 -18.910554 19.825810 142 P "A" 38 -0.14000 -0.14000 "PRO " " N  " "    " 7 0 0 0 2E2EFF  ""  0 1 7 ""  1 ""  <> 0 0 0 974 974 1 0 1962 0 <> <> 0 974 974 <> "CCD match"  <> 1 0.95 1080 <> <> <> <> <> <> <> <>
  975 3 -17.171190 -19.180631 20.345576 142 P "A" 24 0.01000 0.01000 "PRO " " CA " "    " 6 0 0 0 808080  ""  0 1 -1112 "%RT%RN"  2 ""  FFF000  0 0 0 975 975 1 0 1963 1 <> <> 0 975 975 <> "CCD match"  <> 1 0.95 1081 <> <> <> <> <> <> <> <>
  976 2 -18.306783 -18.771825 19.424937 142 P "A" 24 0.50000 0.50000 "PRO " " C  " "    " 6 0 0 0 808080  ""  0 1 7 ""  1 ""  <> 0 0 0 976 976 1 0 1964 0 <> <> 0 976 976 <> "CCD match"  <> 1 0.95 1082 <> <> <> <> <> <> <> <>
  977 3 -17.224235 -18.360015 21.694952 142 P "A" 24 -0.12000 -0.12000 "PRO " " CB " "    " 6 0 0 0 808080  ""  0 1 7 ""  1 ""  <> 0 0 0 977 977 1 0 1965 2 <> <> 0 977 977 <> "CCD match"  <> 1 0.95 1083 <> <> <> <> <> <> <> <>
  978 15 -18.254467 -17.622173 18.994440 142 P "A" 70 -0.50000 -0.50000 "PRO " " O  " "    " 8 0 0 0 FF2E2E  ""  0 1 7 ""  1 ""  <> 0 0 0 978 978 1 0 1966 0 <> <> 0 978 978 <> "CCD match"  <> 1 0.95 1084 <> <> <> <> <> <> <> <>
  979 3 -16.160251 -17.245574 21.559769 142 P "A" 24 -0.12000 -0.12000 "PRO " " CG " "    " 6 0 0 0 808080  ""  0 1 7 ""  1 ""  <> 0 0 0 979 979 1 0 1967 2 <> <> 0 979 979 <> "CCD match"  <> 1 0.95 1085 <> <> <> <> <> <> <> <>
  980 3 -15.174190 -17.897089 20.685780 142 P "A" 24 -0.05000 -0.05000 "PRO " " CD " "    " 6 0 0 0 808080  ""  0 1 7 ""  1 ""  <> 0 0 0 980 980 1 0 1968 2 <> <> 0 980 980 <> "CCD match"  <> 1 0.95 1086 <> <> <> <> <> <> <> <>
  981 25 -19.201213 -19.754966 19.149090 143 Q "A" 38 -0.50000 -0.50000 "GLN " " N  " "    " 7 0 0 0 2E2EFF  ""  0 1 7 ""  1 ""  <> 0 0 0 981 981 1 0 1976 1 <> <> 0 981 981 <> "CCD match"  <> 1 0.93 1087 <> <> <> <> <> <> <> <>
  982 3 -20.493267 -19.466527 18.383276 143 Q "A" 24 0.14000 0.14000 "GLN " " CA " "    " 6 0 0 0 808080  ""  0 1 -1112 "%RT%RN"  2 ""  FFF000  0 0 0 982 982 1 0 1977 1 <> <> 0 982 982 <> "CCD match"  <> 1 0.93 1088 <> <> <> <> <> <> <> <>
  983 2 -21.168331 -18.081516 18.710207 143 Q "A" 24 0.50000 0.50000 "GLN " " C  " "    " 6 0 0 0 808080  ""  0 1 7 ""  1 ""  <> 0 0 0 983 983 1 0 1978 0 <> <> 0 983 983 <> "CCD match"  <> 1 0.93 1089 <> <> <> <> <> <> <> <>
  984 3 -21.435318 -20.670694 18.429285 143 Q "A" 24 -0.12000 -0.12000 "GLN " " CB " "    " 6 0 0 0 808080  ""  0 1 7 ""  1 ""  <> 0 0 0 984 984 1 0 1979 2 <> <> 0 984 984 <> "CCD match"  <> 1 0.93 1090 <> <> <> <> <> <> <> <>
  985 15 -21.369617 -17.300882 17.865761 143 Q "A" 70 -0.50000 -0.50000 "GLN " " O  " "    " 8 0 0 0 FF2E2E  ""  0 1 7 ""  1 ""  <> 0 0 0 985 985 1 0 1980 0 <> <> 0 985 985 <> "CCD match"  <> 1 0.93 1091 <> <> <> <> <> <> <> <>
  986 3 -22.775941 -20.605066 17.774180 143 Q "A" 24 -0.12000 -0.12000 "GLN " " CG " "    " 6 0 0 0 808080  ""  0 1 7 ""  1 ""  <> 0 0 0 986 986 1 0 1981 2 <> <> 0 986 986 <> "CCD match"  <> 1 0.93 1092 <> <> <> <> <> <> <> <>
  987 2 -23.512374 -21.900732 17.535124 143 Q "A" 24 0.50000 0.50000 "GLN " " CD " "    " 6 0 0 0 808080  ""  0 1 7 "%UT"  13 ""  <> 0 0 0 987 987 1 0 1982 0 <> <> 0 987 987 <> "CCD match"  <> 1 0.93 1093 0.938588975701925 "No Flip"  <> <> <> <> <> <>
  988 25 -24.717943 -21.815858 16.869242 143 Q "A" 38 -0.76000 -0.76000 "GLN " " NE2" "    " 7 0 0 0 2E2EFF  ""  0 1 7 ""  1 ""  <> 0 0 0 988 988 1 0 1983 2 <> <> 0 988 988 <> "CCD match"  <> 1 0.93 1094 <> <> <> <> <> <> <> <>
  989 15 -23.048635 -23.012716 17.829338 143 Q "A" 70 -0.50000 -0.50000 "GLN " " OE1" "    " 8 0 0 0 FF2E2E  ""  0 1 7 ""  1 ""  <> 0 0 0 989 989 1 0 1984 0 <> <> 0 989 989 <> "CCD match"  <> 1 0.93 1095 <> <> <> <> <> <> <> <>
  990 25 -21.251632 -17.779651 20.041806 144 E "A" 38 -0.50000 -0.50000 "GLU " " N  " "    " 7 0 0 0 2E2EFF  ""  1 1 7 ""  1 ""  <> 0 0 0 990 990 1 0 1993 1 <> <> 0 990 990 <> "CCD match"  <> 1 0.89 1096 <> <> <> <> <> <> <> <>
  991 3 -21.633615 -16.494760 20.636059 144 E "A" 24 0.14000 0.14000 "GLU " " CA " "    " 6 0 0 0 808080  ""  1 1 -1112 "%RT%RN"  2 ""  FFF000  0 0 0 991 991 1 0 1994 1 <> <> 0 991 991 <> "CCD match"  <> 1 0.89 1097 <> <> <> <> <> <> <> <>
  992 2 -20.942661 -15.309381 19.888834 144 E "A" 24 0.50000 0.50000 "GLU " " C  " "    " 6 0 0 0 808080  ""  1 1 7 ""  1 ""  <> 0 0 0 992 992 1 0 1995 0 <> <> 0 992 992 <> "CCD match"  <> 1 0.89 1098 <> <> <> <> <> <> <> <>
  993 3 -21.193656 -16.493875 22.146435 144 E "A" 24 -0.12000 -0.12000 "GLU " " CB " "    " 6 0 0 0 808080  ""  1 1 7 ""  1 ""  <> 0 0 0 993 993 1 0 1996 2 <> <> 0 993 993 <> "CCD match"  <> 1 0.89 1099 <> <> <> <> <> <> <> <>
  994 15 -21.593196 -14.303374 19.604851 144 E "A" 70 -0.50000 -0.50000 "GLU " " O  " "    " 8 0 0 0 FF2E2E  ""  1 1 7 ""  1 ""  <> 0 0 0 994 994 1 0 1997 0 <> <> 0 994 994 <> "CCD match"  <> 1 0.89 1100 <> <> <> <> <> <> <> <>
  995 3 -22.093507 -17.534460 22.973641 144 E "A" 24 -0.22000 -0.22000 "GLU " " CG " "    " 6 0 0 0 808080  ""  1 1 7 ""  1 ""  <> 0 0 0 995 995 1 0 1998 2 <> <> 0 995 995 <> "CCD match"  <> 1 0.89 1101 <> <> <> <> <> <> <> <>
  996 2 -21.801416 -19.033390 22.863852 144 E "A" 24 0.70000 0.70000 "GLU " " CD " "    " 6 0 0 0 808080  ""  1 1 7 "%UT"  13 ""  <> 0 0 0 996 996 1 0 1999 0 <> <> 0 996 996 <> "CCD match"  <> 1 0.89 1102 10 <> <> <> <> <> <> <>
  997 15 -22.607088 -19.877779 23.438118 144 E "A" 70 -0.80000 -0.80000 "GLU " " OE1" "    " 8 0 0 0 FF2E2E  ""  1 1 7 ""  1 ""  <> 0 0 0 997 997 1 0 2000 0 <> <> 0 997 997 <> "CCD match"  <> 1 0.89 1103 <> <> <> <> <> <> <> <>
  998 18 -20.803131 -19.475791 22.318600 144 E "A" 70 -0.80000 -0.80000 "GLU " " OE2" "    " 8 -1 0 0 FF2E2E  ""  1 1 7 ""  1 ""  <> 0 0 0 998 998 1 0 2001 0 <> <> 0 998 998 <> "CCD match"  <> 1 0.89 1104 <> <> <> <> <> <> <> <>
  999 25 -19.685964 -15.341897 19.660241 145 A "A" 38 -0.50000 -0.50000 "ALA " " N  " "    " 7 0 0 0 2E2EFF  ""  1 1 7 ""  1 ""  <> 0 0 0 999 999 1 0 2008 1 <> <> 0 999 999 <> "CCD match"  <> 1 0.93 1105 <> <> <> <> <> <> <> <>
  1000 3 -19.012323 -14.251932 18.990384 145 A "A" 24 0.14000 0.14000 "ALA " " CA " "    " 6 0 0 0 808080  ""  1 1 -1112 "%RT%RN"  2 ""  FFF000  0 0 0 1000 1000 1 0 2009 1 <> <> 0 1000 1000 <> "CCD match"  <> 1 0.93 1106 <> <> <> <> <> <> <> <>
  1001 2 -19.110420 -14.279245 17.483128 145 A "A" 24 0.50000 0.50000 "ALA " " C  " "    " 6 0 0 0 808080  ""  1 1 7 ""  1 ""  <> 0 0 0 1001 1001 1 0 2010 0 <> <> 0 1001 1001 <> "CCD match"  <> 1 0.93 1107 <> <> <> <> <> <> <> <>
  1002 3 -17.580268 -14.189517 19.466679 145 A "A" 24 -0.18000 -0.18000 "ALA " " CB " "    " 6 0 0 0 808080  ""  1 1 7 ""  1 ""  <> 0 0 0 1002 1002 1 0 2011 3 <> <> 0 1002 1002 <> "CCD match"  <> 1 0.93 1108 <> <> <> <> <> <> <> <>
  1003 15 -19.408130 -13.257998 16.839981 145 A "A" 70 -0.50000 -0.50000 "ALA " " O  " "    " 8 0 0 0 FF2E2E  ""  1 1 7 ""  1 ""  <> 0 0 0 1003 1003 1 0 2012 0 <> <> 0 1003 1003 <> "CCD match"  <> 1 0.93 1109 <> <> <> <> <> <> <> <>
  1004 25 -19.141965 -15.497119 16.880188 146 V "A" 38 -0.50000 -0.50000 "VAL " " N  " "    " 7 0 0 0 2E2EFF  ""  1 1 7 ""  1 ""  <> 0 0 0 1004 1004 1 0 2018 1 <> <> 0 1004 1004 <> "CCD match"  <> 1 0.95 1110 <> <> <> <> <> <> <> <>
  1005 3 -19.357980 -15.804922 15.484324 146 V "A" 24 0.14000 0.14000 "VAL " " CA " "    " 6 0 0 0 808080  ""  1 1 -1112 "%RT%RN"  2 ""  FFF000  0 0 0 1005 1005 1 0 2019 1 <> <> 0 1005 1005 <> "CCD match"  <> 1 0.95 1111 <> <> <> <> <> <> <> <>
  1006 2 -20.705404 -15.336847 14.917957 146 V "A" 24 0.50000 0.50000 "VAL " " C  " "    " 6 0 0 0 808080  ""  1 1 7 ""  1 ""  <> 0 0 0 1006 1006 1 0 2020 0 <> <> 0 1006 1006 <> "CCD match"  <> 1 0.95 1112 <> <> <> <> <> <> <> <>
  1007 3 -19.154794 -17.304132 15.232816 146 V "A" 24 -0.06000 -0.06000 "VAL " " CB " "    " 6 0 0 0 808080  ""  1 1 7 ""  1 ""  <> 0 0 0 1007 1007 1 0 2021 1 <> <> 0 1007 1007 <> "CCD match"  <> 1 0.95 1113 <> <> <> <> <> <> <> <>
  1008 15 -20.713474 -14.636377 13.865789 146 V "A" 70 -0.50000 -0.50000 "VAL " " O  " "    " 8 0 0 0 FF2E2E  ""  1 1 7 ""  1 ""  <> 0 0 0 1008 1008 1 0 2022 0 <> <> 0 1008 1008 <> "CCD match"  <> 1 0.95 1114 <> <> <> <> <> <> <> <>
  1009 3 -19.608686 -17.867305 13.832298 146 V "A" 24 -0.18000 -0.18000 "VAL " " CG1" "    " 6 0 0 0 808080  ""  1 1 7 ""  1 ""  <> 0 0 0 1009 1009 1 0 2023 3 <> <> 0 1009 1009 <> "CCD match"  <> 1 0.95 1115 <> <> <> <> <> <> <> <>
  1010 3 -17.731624 -17.829280 15.538302 146 V "A" 24 -0.18000 -0.18000 "VAL " " CG2" "    " 6 0 0 0 808080  ""  1 1 7 ""  1 ""  <> 0 0 0 1010 1010 1 0 2024 3 <> <> 0 1010 1010 <> "CCD match"  <> 1 0.95 1116 <> <> <> <> <> <> <> <>
  1011 25 -21.746829 -15.561861 15.648064 147 E "A" 38 -0.50000 -0.50000 "GLU " " N  " "    " 7 0 0 0 2E2EFF  ""  1 1 7 ""  1 ""  <> 0 0 0 1011 1011 1 0 2034 1 <> <> 0 1011 1011 <> "CCD match"  <> 1 0.89 1117 <> <> <> <> <> <> <> <>
  1012 3 -23.152980 -15.075641 15.359925 147 E "A" 24 0.14000 0.14000 "GLU " " CA " "    " 6 0 0 0 808080  ""  1 1 -1112 "%RT%RN"  2 ""  FFF000  0 0 0 1012 1012 1 0 2035 1 <> <> 0 1012 1012 <> "CCD match"  <> 1 0.89 1118 <> <> <> <> <> <> <> <>
  1013 2 -23.325893 -13.560756 15.614499 147 E "A" 24 0.50000 0.50000 "GLU " " C  " "    " 6 0 0 0 808080  ""  1 1 7 ""  1 ""  <> 0 0 0 1013 1013 1 0 2036 0 <> <> 0 1013 1013 <> "CCD match"  <> 1 0.89 1119 <> <> <> <> <> <> <> <>
  1014 3 -24.028749 -15.874937 16.394925 147 E "A" 24 -0.12000 -0.12000 "GLU " " CB " "    " 6 0 0 0 808080  ""  1 1 7 ""  1 ""  <> 0 0 0 1014 1014 1 0 2037 2 <> <> 0 1014 1014 <> "CCD match"  <> 1 0.89 1120 <> <> <> <> <> <> <> <>
  1015 15 -24.451982 -13.071838 15.301713 147 E "A" 70 -0.50000 -0.50000 "GLU " " O  " "    " 8 0 0 0 FF2E2E  ""  1 1 7 ""  1 ""  <> 0 0 0 1015 1015 1 0 2038 0 <> <> 0 1015 1015 <> "CCD match"  <> 1 0.89 1121 <> <> <> <> <> <> <> <>
  1016 3 -24.353153 -17.361261 15.968894 147 E "A" 24 -0.22000 -0.22000 "GLU " " CG " "    " 6 0 0 0 808080  ""  1 1 7 ""  1 ""  <> 0 0 0 1016 1016 1 0 2039 2 <> <> 0 1016 1016 <> "CCD match"  <> 1 0.89 1122 <> <> <> <> <> <> <> <>
  1017 2 -25.616701 -17.961078 16.665802 147 E "A" 24 0.70000 0.70000 "GLU " " CD " "    " 6 0 0 0 808080  ""  1 1 7 "%UT"  13 ""  <> 0 0 0 1017 1017 1 0 2040 0 <> <> 0 1017 1017 <> "CCD match"  <> 1 0.89 1123 10 <> <> <> <> <> <> <>
  1018 15 -25.780590 -19.190101 16.561301 147 E "A" 70 -0.80000 -0.80000 "GLU " " OE1" "    " 8 0 0 0 FF2E2E  ""  1 1 7 ""  1 ""  <> 0 0 0 1018 1018 1 0 2041 0 <> <> 0 1018 1018 <> "CCD match"  <> 1 0.89 1124 <> <> <> <> <> <> <> <>
  1019 18 -26.451496 -17.249698 17.258477 147 E "A" 70 -0.80000 -0.80000 "GLU " " OE2" "    " 8 -1 0 0 FF2E2E  ""  1 1 7 ""  1 ""  <> 0 0 0 1019 1019 1 0 2042 0 <> <> 0 1019 1019 <> "CCD match"  <> 1 0.89 1125 <> <> <> <> <> <> <> <>
  1020 25 -22.333845 -12.876887 16.261628 148 A "A" 38 -0.50000 -0.50000 "ALA " " N  " "    " 7 0 0 0 2E2EFF  ""  1 1 7 ""  1 ""  <> 0 0 0 1020 1020 1 0 2049 1 <> <> 0 1020 1020 <> "CCD match"  <> 1 0.89 1126 <> <> <> <> <> <> <> <>
  1021 3 -22.344711 -11.457030 16.452275 148 A "A" 24 0.14000 0.14000 "ALA " " CA " "    " 6 0 0 0 808080  ""  1 1 -1112 "%RT%RN"  2 ""  FFF000  0 0 0 1021 1021 1 0 2050 1 <> <> 0 1021 1021 <> "CCD match"  <> 1 0.89 1127 <> <> <> <> <> <> <> <>
  1022 2 -21.476528 -10.741885 15.398919 148 A "A" 24 0.50000 0.50000 "ALA " " C  " "    " 6 0 0 0 808080  ""  1 1 7 ""  1 ""  <> 0 0 0 1022 1022 1 0 2051 0 <> <> 0 1022 1022 <> "CCD match"  <> 1 0.89 1128 <> <> <> <> <> <> <> <>
  1023 3 -21.824155 -11.153787 17.869578 148 A "A" 24 -0.18000 -0.18000 "ALA " " CB " "    " 6 0 0 0 808080  ""  1 1 7 ""  1 ""  <> 0 0 0 1023 1023 1 0 2052 3 <> <> 0 1023 1023 <> "CCD match"  <> 1 0.89 1129 <> <> <> <> <> <> <> <>
  1024 15 -21.842895 -9.611428 15.055278 148 A "A" 70 -0.50000 -0.50000 "ALA " " O  " "    " 8 0 0 0 FF2E2E  ""  1 1 7 ""  1 ""  <> 0 0 0 1024 1024 1 0 2053 0 <> <> 0 1024 1024 <> "CCD match"  <> 1 0.89 1130 <> <> <> <> <> <> <> <>
  1025 25 -20.385185 -11.350263 14.828616 149 I "A" 38 -0.50000 -0.50000 "ILE " " N  " "    " 7 0 0 0 2E2EFF  ""  1 1 7 ""  1 ""  <> 0 0 0 1025 1025 1 0 2059 1 <> <> 0 1025 1025 <> "CCD match"  <> 1 0.95 1131 <> <> <> <> <> <> <> <>
  1026 3 -19.519449 -10.798419 13.782540 149 I "A" 24 0.14000 0.14000 "ILE " " CA " "    " 6 0 0 0 808080  ""  1 1 -1112 "%RT%RN"  2 ""  FFF000  0 0 0 1026 1026 1 0 2060 1 <> <> 0 1026 1026 <> "CCD match"  <> 1 0.95 1132 <> <> <> <> <> <> <> <>
  1027 2 -20.290811 -10.825109 12.478071 149 I "A" 24 0.50000 0.50000 "ILE " " C  " "    " 6 0 0 0 808080  ""  1 1 7 ""  1 ""  <> 0 0 0 1027 1027 1 0 2061 0 <> <> 0 1027 1027 <> "CCD match"  <> 1 0.95 1133 <> <> <> <> <> <> <> <>
  1028 3 -18.231254 -11.618696 13.689910 149 I "A" 24 -0.06000 -0.06000 "ILE " " CB " "    " 6 0 0 0 808080  ""  1 1 7 ""  1 ""  <> 0 0 0 1028 1028 1 0 2062 1 <> <> 0 1028 1028 <> "CCD match"  <> 1 0.95 1134 <> <> <> <> <> <> <> <>
  1029 15 -20.502101 -9.697246 11.997990 149 I "A" 70 -0.50000 -0.50000 "ILE " " O  " "    " 8 0 0 0 FF2E2E  ""  1 1 7 ""  1 ""  <> 0 0 0 1029 1029 1 0 2063 0 <> <> 0 1029 1029 <> "CCD match"  <> 1 0.95 1135 <> <> <> <> <> <> <> <>
  1030 3 -17.294944 -11.495684 14.923355 149 I "A" 24 -0.12000 -0.12000 "ILE " " CG1" "    " 6 0 0 0 808080  ""  1 1 7 ""  1 ""  <> 0 0 0 1030 1030 1 0 2064 2 <> <> 0 1030 1030 <> "CCD match"  <> 1 0.95 1136 <> <> <> <> <> <> <> <>
  1031 3 -17.304002 -11.264714 12.469158 149 I "A" 24 -0.18000 -0.18000 "ILE " " CG2" "    " 6 0 0 0 808080  ""  1 1 7 ""  1 ""  <> 0 0 0 1031 1031 1 0 2065 3 <> <> 0 1031 1031 <> "CCD match"  <> 1 0.95 1137 <> <> <> <> <> <> <> <>
  1032 3 -16.285085 -12.517260 15.155153 149 I "A" 24 -0.18000 -0.18000 "ILE " " CD1" "    " 6 0 0 0 808080  ""  1 1 7 ""  1 ""  <> 0 0 0 1032 1032 1 0 2066 3 <> <> 0 1032 1032 <> "CCD match"  <> 1 0.95 1138 <> <> <> <> <> <> <> <>
  1033 25 -20.698486 -12.065301 11.988245 150 L "A" 38 -0.50000 -0.50000 "LEU " " N  " "    " 7 0 0 0 2E2EFF  ""  1 1 7 ""  1 ""  <> 0 0 0 1033 1033 1 0 2078 1 <> <> 0 1033 1033 <> "CCD match"  <> 1 0.95 1139 <> <> <> <> <> <> <> <>
  1034 3 -21.351268 -12.249843 10.708648 150 L "A" 24 0.14000 0.14000 "LEU " " CA " "    " 6 0 0 0 808080  ""  1 1 -1112 "%RT%RN"  2 ""  FFF000  0 0 0 1034 1034 1 0 2079 1 <> <> 0 1034 1034 <> "CCD match"  <> 1 0.95 1140 <> <> <> <> <> <> <> <>
  1035 2 -22.554403 -11.426018 10.339922 150 L "A" 24 0.50000 0.50000 "LEU " " C  " "    " 6 0 0 0 808080  ""  1 1 7 ""  1 ""  <> 0 0 0 1035 1035 1 0 2080 0 <> <> 0 1035 1035 <> "CCD match"  <> 1 0.95 1141 <> <> <> <> <> <> <> <>
  1036 3 -21.648681 -13.748626 10.459841 150 L "A" 24 -0.12000 -0.12000 "LEU " " CB " "    " 6 0 0 0 808080  ""  1 1 7 ""  1 ""  <> 0 0 0 1036 1036 1 0 2081 2 <> <> 0 1036 1036 <> "CCD match"  <> 1 0.95 1142 <> <> <> <> <> <> <> <>
  1037 15 -22.635192 -11.128990 9.125430 150 L "A" 70 -0.50000 -0.50000 "LEU " " O  " "    " 8 0 0 0 FF2E2E  ""  1 1 7 ""  1 ""  <> 0 0 0 1037 1037 1 0 2082 0 <> <> 0 1037 1037 <> "CCD match"  <> 1 0.95 1143 <> <> <> <> <> <> <> <>
  1038 3 -20.430336 -14.519235 9.854787 150 L "A" 24 -0.06000 -0.06000 "LEU " " CG " "    " 6 0 0 0 808080  ""  1 1 7 ""  1 ""  <> 0 0 0 1038 1038 1 0 2083 1 <> <> 0 1038 1038 <> "CCD match"  <> 1 0.95 1144 <> <> <> <> <> <> <> <>
  1039 3 -20.566934 -16.057251 9.733151 150 L "A" 24 -0.18000 -0.18000 "LEU " " CD1" "    " 6 0 0 0 808080  ""  1 1 7 ""  1 ""  <> 0 0 0 1039 1039 1 0 2084 3 <> <> 0 1039 1039 <> "CCD match"  <> 1 0.95 1145 <> <> <> <> <> <> <> <>
  1040 3 -20.100042 -13.833119 8.465696 150 L "A" 24 -0.18000 -0.18000 "LEU " " CD2" "    " 6 0 0 0 808080  ""  1 1 7 ""  1 ""  <> 0 0 0 1040 1040 1 0 2085 3 <> <> 0 1040 1040 <> "CCD match"  <> 1 0.95 1146 <> <> <> <> <> <> <> <>
  1041 25 -23.415494 -10.997824 11.273976 151 P "A" 38 -0.14000 -0.14000 "PRO " " N  " "    " 7 0 0 0 2E2EFF  ""  1 1 7 ""  1 ""  <> 0 0 0 1041 1041 1 0 2097 0 <> <> 0 1041 1041 <> "CCD match"  <> 1 0.92 1147 <> <> <> <> <> <> <> <>
  1042 3 -24.369657 -9.896719 11.007788 151 P "A" 24 0.01000 0.01000 "PRO " " CA " "    " 6 0 0 0 808080  ""  1 1 -1112 "%RT%RN"  2 ""  FFF000  0 0 0 1042 1042 1 0 2098 1 <> <> 0 1042 1042 <> "CCD match"  <> 1 0.92 1148 <> <> <> <> <> <> <> <>
  1043 2 -23.802181 -8.604394 10.332279 151 P "A" 24 0.50000 0.50000 "PRO " " C  " "    " 6 0 0 0 808080  ""  1 1 7 ""  1 ""  <> 0 0 0 1043 1043 1 0 2099 0 <> <> 0 1043 1043 <> "CCD match"  <> 1 0.92 1149 <> <> <> <> <> <> <> <>
  1044 3 -25.005975 -9.554637 12.363522 151 P "A" 24 -0.12000 -0.12000 "PRO " " CB " "    " 6 0 0 0 808080  ""  1 1 7 ""  1 ""  <> 0 0 0 1044 1044 1 0 2100 2 <> <> 0 1044 1044 <> "CCD match"  <> 1 0.92 1150 <> <> <> <> <> <> <> <>
  1045 15 -24.362138 -8.038521 9.407870 151 P "A" 70 -0.50000 -0.50000 "PRO " " O  " "    " 8 0 0 0 FF2E2E  ""  1 1 7 ""  1 ""  <> 0 0 0 1045 1045 1 0 2101 0 <> <> 0 1045 1045 <> "CCD match"  <> 1 0.92 1151 <> <> <> <> <> <> <> <>
  1046 3 -25.021299 -10.860294 13.144808 151 P "A" 24 -0.12000 -0.12000 "PRO " " CG " "    " 6 0 0 0 808080  ""  1 1 7 ""  1 ""  <> 0 0 0 1046 1046 1 0 2102 2 <> <> 0 1046 1046 <> "CCD match"  <> 1 0.92 1152 <> <> <> <> <> <> <> <>
  1047 3 -23.701866 -11.612884 12.559002 151 P "A" 24 -0.05000 -0.05000 "PRO " " CD " "    " 6 0 0 0 808080  ""  1 1 7 ""  1 ""  <> 0 0 0 1047 1047 1 0 2103 2 <> <> 0 1047 1047 <> "CCD match"  <> 1 0.92 1153 <> <> <> <> <> <> <> <>
  1048 25 -22.666786 -8.151927 10.851536 152 Y "A" 38 -0.50000 -0.50000 "TYR " " N  " "    " 7 0 0 0 2E2EFF  ""  1 1 7 ""  1 ""  <> 0 0 0 1048 1048 1 0 2111 1 <> <> 0 1048 1048 <> "CCD match"  <> 1 0.94 1154 <> <> <> <> <> <> <> <>
  1049 3 -22.048526 -6.974965 10.336351 152 Y "A" 24 0.14000 0.14000 "TYR " " CA " "    " 6 0 0 0 808080  ""  1 1 -1112 "%RT%RN"  2 ""  FFF000  0 0 0 1049 1049 1 0 2112 1 <> <> 0 1049 1049 <> "CCD match"  <> 1 0.94 1155 <> <> <> <> <> <> <> <>
  1050 2 -21.443250 -7.169288 8.936086 152 Y "A" 24 0.50000 0.50000 "TYR " " C  " "    " 6 0 0 0 808080  ""  1 1 7 ""  1 ""  <> 0 0 0 1050 1050 1 0 2113 0 <> <> 0 1050 1050 <> "CCD match"  <> 1 0.94 1156 <> <> <> <> <> <> <> <>
  1051 3 -20.889699 -6.355226 11.175049 152 Y "A" 24 -0.00500 -0.00500 "TYR " " CB " "    " 6 0 0 0 808080  ""  1 1 7 ""  1 ""  <> 0 0 0 1051 1051 1 0 2114 2 <> <> 0 1051 1051 <> "CCD match"  <> 1 0.94 1157 <> <> <> <> <> <> <> <>
  1052 15 -21.544738 -6.233298 8.166704 152 Y "A" 70 -0.50000 -0.50000 "TYR " " O  " "    " 8 0 0 0 FF2E2E  ""  1 1 7 ""  1 ""  <> 0 0 0 1052 1052 1 0 2115 0 <> <> 0 1052 1052 <> "CCD match"  <> 1 0.94 1158 <> <> <> <> <> <> <> <>
  1053 2 -20.524806 -4.846035 10.916391 152 Y "A" 24 -0.11500 -0.11500 "TYR " " CG " "    " 6 0 0 0 808080  ""  1 1 7 ""  1 ""  <> 0 0 0 1053 1053 1 0 2116 0 <> <> 0 1053 1053 <> "CCD match"  <> 1 0.94 1159 <> <> <> <> <> <> <> <>
  1054 2 -21.289608 -3.885874 11.581629 152 Y "A" 24 -0.11500 -0.11500 "TYR " " CD1" "    " 6 0 0 0 808080  ""  1 1 7 ""  1 ""  <> 0 0 0 1054 1054 1 0 2117 1 <> <> 0 1054 1054 <> "CCD match"  <> 1 0.94 1160 <> <> <> <> <> <> <> <>
  1055 2 -19.640838 -4.499601 9.888901 152 Y "A" 24 -0.11500 -0.11500 "TYR " " CD2" "    " 6 0 0 0 808080  ""  1 1 7 ""  1 ""  <> 0 0 0 1055 1055 1 0 2118 1 <> <> 0 1055 1055 <> "CCD match"  <> 1 0.94 1161 <> <> <> <> <> <> <> <>
  1056 2 -20.941780 -2.531918 11.356203 152 Y "A" 24 -0.11500 -0.11500 "TYR " " CE1" "    " 6 0 0 0 808080  ""  1 1 7 ""  1 ""  <> 0 0 0 1056 1056 1 0 2119 1 <> <> 0 1056 1056 <> "CCD match"  <> 1 0.94 1162 <> <> <> <> <> <> <> <>
  1057 2 -19.418378 -3.152551 9.570357 152 Y "A" 24 -0.11500 -0.11500 "TYR " " CE2" "    " 6 0 0 0 808080  ""  1 1 7 ""  1 ""  <> 0 0 0 1057 1057 1 0 2120 1 <> <> 0 1057 1057 <> "CCD match"  <> 1 0.94 1163 <> <> <> <> <> <> <> <>
  1058 16 -19.742675 -0.823716 10.148171 152 Y "A" 70 -0.58500 -0.58500 "TYR " " OH " "    " 8 0 0 0 FF2E2E  ""  1 1 7 "%UT"  13 ""  <> 0 0 0 1058 1058 1 0 2121 1 <> <> 0 1058 1058 <> "CCD match"  <> 1 0.94 1164 <> <> <> <> <> <> <> <>
  1059 2 -20.026985 -2.152793 10.368099 152 Y "A" 24 0.15000 0.15000 "TYR " " CZ " "    " 6 0 0 0 808080  ""  1 1 7 ""  1 ""  <> 0 0 0 1059 1059 1 0 2122 0 <> <> 0 1059 1059 <> "CCD match"  <> 1 0.94 1165 <> <> <> <> <> <> <> <>
  1060 25 -20.884832 -8.340159 8.659418 153 A "A" 38 -0.50000 -0.50000 "ALA " " N  " "    " 7 0 0 0 2E2EFF  ""  1 1 7 ""  1 ""  <> 0 0 0 1060 1060 1 0 2132 1 <> <> 0 1060 1060 <> "CCD match"  <> 1 0.97 1166 <> <> <> <> <> <> <> <>
  1061 3 -20.358726 -8.756759 7.332741 153 A "A" 24 0.14000 0.14000 "ALA " " CA " "    " 6 0 0 0 808080  ""  1 1 -1112 "%RT%RN"  2 ""  FFF000  0 0 0 1061 1061 1 0 2133 1 <> <> 0 1061 1061 <> "CCD match"  <> 1 0.97 1167 <> <> <> <> <> <> <> <>
  1062 2 -21.480295 -8.751830 6.268624 153 A "A" 24 0.50000 0.50000 "ALA " " C  " "    " 6 0 0 0 808080  ""  1 1 7 ""  1 ""  <> 0 0 0 1062 1062 1 0 2134 0 <> <> 0 1062 1062 <> "CCD match"  <> 1 0.97 1168 <> <> <> <> <> <> <> <>
  1063 3 -19.769323 -10.153278 7.539693 153 A "A" 24 -0.18000 -0.18000 "ALA " " CB " "    " 6 0 0 0 808080  ""  1 1 7 ""  1 ""  <> 0 0 0 1063 1063 1 0 2135 3 <> <> 0 1063 1063 <> "CCD match"  <> 1 0.97 1169 <> <> <> <> <> <> <> <>
  1064 15 -21.308761 -8.189514 5.193290 153 A "A" 70 -0.50000 -0.50000 "ALA " " O  " "    " 8 0 0 0 FF2E2E  ""  1 1 7 ""  1 ""  <> 0 0 0 1064 1064 1 0 2136 0 <> <> 0 1064 1064 <> "CCD match"  <> 1 0.97 1170 <> <> <> <> <> <> <> <>
  1065 25 -22.598930 -9.375026 6.461692 154 F "A" 38 -0.50000 -0.50000 "PHE " " N  " "    " 7 0 0 0 2E2EFF  ""  0 1 7 ""  1 ""  <> 0 0 0 1065 1065 1 0 2142 1 <> <> 0 1065 1065 <> "CCD match"  <> 1 0.94 1171 <> <> <> <> <> <> <> <>
  1066 3 -23.830675 -9.403015 5.706026 154 F "A" 24 0.14000 0.14000 "PHE " " CA " "    " 6 0 0 0 808080  ""  0 1 -1112 "%RT%RN"  2 ""  FFF000  0 0 0 1066 1066 1 0 2143 1 <> <> 0 1066 1066 <> "CCD match"  <> 1 0.94 1172 <> <> <> <> <> <> <> <>
  1067 2 -24.306249 -7.992041 5.311458 154 F "A" 24 0.50000 0.50000 "PHE " " C  " "    " 6 0 0 0 808080  ""  0 1 7 ""  1 ""  <> 0 0 0 1067 1067 1 0 2144 0 <> <> 0 1067 1067 <> "CCD match"  <> 1 0.94 1173 <> <> <> <> <> <> <> <>
  1068 3 -24.997369 -10.102926 6.481923 154 F "A" 24 -0.00500 -0.00500 "PHE " " CB " "    " 6 0 0 0 808080  ""  0 1 7 ""  1 ""  <> 0 0 0 1068 1068 1 0 2145 2 <> <> 0 1068 1068 <> "CCD match"  <> 1 0.94 1174 <> <> <> <> <> <> <> <>
  1069 15 -24.582441 -7.693572 4.183153 154 F "A" 70 -0.50000 -0.50000 "PHE " " O  " "    " 8 0 0 0 FF2E2E  ""  0 1 7 ""  1 ""  <> 0 0 0 1069 1069 1 0 2146 0 <> <> 0 1069 1069 <> "CCD match"  <> 1 0.94 1175 <> <> <> <> <> <> <> <>
  1070 2 -24.654003 -11.477175 7.049869 154 F "A" 24 -0.11500 -0.11500 "PHE " " CG " "    " 6 0 0 0 808080  ""  0 1 7 ""  1 ""  <> 0 0 0 1070 1070 1 0 2147 0 <> <> 0 1070 1070 <> "CCD match"  <> 1 0.94 1176 <> <> <> <> <> <> <> <>
  1071 2 -25.485271 -11.942376 8.070872 154 F "A" 24 -0.11500 -0.11500 "PHE " " CD1" "    " 6 0 0 0 808080  ""  0 1 7 ""  1 ""  <> 0 0 0 1071 1071 1 0 2148 1 <> <> 0 1071 1071 <> "CCD match"  <> 1 0.94 1177 <> <> <> <> <> <> <> <>
  1072 2 -23.645051 -12.317511 6.502747 154 F "A" 24 -0.11500 -0.11500 "PHE " " CD2" "    " 6 0 0 0 808080  ""  0 1 7 ""  1 ""  <> 0 0 0 1072 1072 1 0 2149 1 <> <> 0 1072 1072 <> "CCD match"  <> 1 0.94 1178 <> <> <> <> <> <> <> <>
  1073 2 -25.331251 -13.241661 8.519177 154 F "A" 24 -0.11500 -0.11500 "PHE " " CE1" "    " 6 0 0 0 808080  ""  0 1 7 ""  1 ""  <> 0 0 0 1073 1073 1 0 2150 1 <> <> 0 1073 1073 <> "CCD match"  <> 1 0.94 1179 <> <> <> <> <> <> <> <>
  1074 2 -23.541845 -13.645057 6.918034 154 F "A" 24 -0.11500 -0.11500 "PHE " " CE2" "    " 6 0 0 0 808080  ""  0 1 7 ""  1 ""  <> 0 0 0 1074 1074 1 0 2151 1 <> <> 0 1074 1074 <> "CCD match"  <> 1 0.94 1180 <> <> <> <> <> <> <> <>
  1075 2 -24.384468 -14.066484 7.969365 154 F "A" 24 -0.11500 -0.11500 "PHE " " CZ " "    " 6 0 0 0 808080  ""  0 1 7 ""  1 ""  <> 0 0 0 1075 1075 1 0 2152 1 <> <> 0 1075 1075 <> "CCD match"  <> 1 0.94 1181 <> <> <> <> <> <> <> <>
  1076 25 -24.360498 -7.105639 6.328760 155 S "A" 38 -0.50000 -0.50000 "SER " " N  " "    " 7 0 0 0 2E2EFF  ""  0 1 7 ""  1 ""  <> 0 0 0 1076 1076 1 0 2162 1 <> <> 0 1076 1076 <> "CCD match"  <> 1 0.93 1182 <> <> <> <> <> <> <> <>
  1077 3 -24.776981 -5.712967 6.223231 155 S "A" 24 0.14000 0.14000 "SER " " CA " "    " 6 0 0 0 808080  ""  0 1 -1112 "%RT%RN"  2 ""  FFF000  0 0 0 1077 1077 1 0 2163 1 <> <> 0 1077 1077 <> "CCD match"  <> 1 0.93 1183 <> <> <> <> <> <> <> <>
  1078 2 -23.703559 -4.872777 5.422947 155 S "A" 24 0.50000 0.50000 "SER " " C  " "    " 6 0 0 0 808080  ""  0 1 7 ""  1 ""  <> 0 0 0 1078 1078 1 0 2164 0 <> <> 0 1078 1078 <> "CCD match"  <> 1 0.93 1184 <> <> <> <> <> <> <> <>
  1079 3 -24.812763 -5.221248 7.613599 155 S "A" 24 0.14500 0.14500 "SER " " CB " "    " 6 0 0 0 808080  ""  0 1 7 ""  1 ""  <> 0 0 0 1079 1079 1 0 2165 2 <> <> 0 1079 1079 <> "CCD match"  <> 1 0.93 1185 <> <> <> <> <> <> <> <>
  1080 15 -24.063106 -4.014505 4.605179 155 S "A" 70 -0.50000 -0.50000 "SER " " O  " "    " 8 0 0 0 FF2E2E  ""  0 1 7 ""  1 ""  <> 0 0 0 1080 1080 1 0 2166 0 <> <> 0 1080 1080 <> "CCD match"  <> 1 0.93 1186 <> <> <> <> <> <> <> <>
  1081 16 -25.866065 -5.808204 8.397051 155 S "A" 70 -0.68300 -0.68300 "SER " " OG " "    " 8 0 0 0 FF2E2E  ""  0 1 7 "%UT"  13 ""  <> 0 0 0 1081 1081 1 0 2167 1 <> <> 0 1081 1081 <> "CCD match"  <> 1 0.93 1187 <> <> <> <> <> <> <> <>
  1082 25 -22.431409 -5.424485 5.255908 156 N "A" 38 -0.50000 -0.50000 "ASN " " N  " "    " 7 0 0 0 2E2EFF  ""  0 1 7 ""  1 ""  <> 0 0 0 1082 1082 1 0 2173 1 <> <> 0 1082 1082 <> "CCD match"  <> 1 0.96 1188 <> <> <> <> <> <> <> <>
  1083 3 -21.327301 -4.856647 4.308954 156 N "A" 24 0.14000 0.14000 "ASN " " CA " "    " 6 0 0 0 808080  ""  0 1 -1113 "%RT%RN"  2 ""  FFFF00  0 0 0 1083 1083 1 0 2174 1 <> <> 0 1083 1083 <> "CCD match"  <> 1 0.96 1189 <> <> <> <> <> <> <> <>
  1084 2 -21.153043 -5.742774 2.993066 156 N "A" 24 0.50000 0.50000 "ASN " " C  " "    " 6 0 0 0 808080  ""  0 1 7 ""  1 ""  <> 0 0 0 1084 1084 1 0 2175 0 <> <> 0 1084 1084 <> "CCD match"  <> 1 0.96 1190 <> <> <> <> <> <> <> <>
  1085 3 -20.072679 -4.665902 5.154326 156 N "A" 24 -0.12000 -0.12000 "ASN " " CB " "    " 6 0 0 0 808080  ""  0 1 7 ""  1 ""  <> 0 0 0 1085 1085 1 0 2176 2 <> <> 0 1085 1085 <> "CCD match"  <> 1 0.96 1191 <> <> <> <> <> <> <> <>
  1086 15 -20.232395 -5.537823 2.205456 156 N "A" 70 -0.50000 -0.50000 "ASN " " O  " "    " 8 0 0 0 FF2E2E  ""  0 1 7 ""  1 ""  <> 0 0 0 1086 1086 1 0 2177 0 <> <> 0 1086 1086 <> "CCD match"  <> 1 0.96 1192 <> <> <> <> <> <> <> <>
  1087 2 -19.978141 -3.327868 5.831891 156 N "A" 24 0.50000 0.50000 "ASN " " CG " "    " 6 0 0 0 808080  ""  0 1 7 "%UT"  13 ""  <> 0 0 0 1087 1087 1 0 2178 0 <> <> 0 1087 1087 <> "CCD match"  <> 1 0.96 1193 0.144101568742755 "No Flip"  <> <> <> <> <> <>
  1088 25 -18.736083 -2.975215 6.312943 156 N "A" 38 -0.76000 -0.76000 "ASN " " ND2" "    " 7 0 0 0 2E2EFF  ""  0 1 7 ""  1 ""  <> 0 0 0 1088 1088 1 0 2179 2 <> <> 0 1088 1088 <> "CCD match"  <> 1 0.96 1194 <> <> <> <> <> <> <> <>
  1089 15 -20.880403 -2.527943 5.862181 156 N "A" 70 -0.50000 -0.50000 "ASN " " OD1" "    " 8 0 0 0 FF2E2E  ""  0 1 7 ""  1 ""  <> 0 0 0 1089 1089 1 0 2180 0 <> <> 0 1089 1089 <> "CCD match"  <> 1 0.96 1195 <> <> <> <> <> <> <> <>
  1090 25 -22.131895 -6.663339 2.802397 157 R "A" 38 -0.50000 -0.50000 "ARG " " N  " "    " 7 0 0 0 2E2EFF  ""  0 1 7 ""  1 ""  <> 0 0 0 1090 1090 1 0 2187 1 <> <> 0 1090 1090 <> "CCD match"  <> 1 0.96 1196 <> <> <> <> <> <> <> <>
  1091 3 -22.129068 -7.585803 1.642576 157 R "A" 24 0.14000 0.14000 "ARG " " CA " "    " 6 0 0 0 808080  ""  0 1 -1113 "%RT%RN"  2 ""  FFFF00  0 0 0 1091 1091 1 0 2188 1 <> <> 0 1091 1091 <> "CCD match"  <> 1 0.96 1197 <> <> <> <> <> <> <> <>
  1092 2 -20.839422 -8.513576 1.636702 157 R "A" 24 0.50000 0.50000 "ARG " " C  " "    " 6 0 0 0 808080  ""  0 1 7 ""  1 ""  <> 0 0 0 1092 1092 1 0 2189 0 <> <> 0 1092 1092 <> "CCD match"  <> 1 0.96 1198 <> <> <> <> <> <> <> <>
  1093 3 -22.446731 -6.805955 0.394211 157 R "A" 24 -0.12000 -0.12000 "ARG " " CB " "    " 6 0 0 0 808080  ""  0 1 7 ""  1 ""  <> 0 0 0 1093 1093 1 0 2190 2 <> <> 0 1093 1093 <> "CCD match"  <> 1 0.96 1199 <> <> <> <> <> <> <> <>
  1094 15 -20.373106 -8.806656 0.537926 157 R "A" 70 -0.50000 -0.50000 "ARG " " O  " "    " 8 0 0 0 FF2E2E  ""  0 1 7 ""  1 ""  <> 0 0 0 1094 1094 1 0 2191 0 <> <> 0 1094 1094 <> "CCD match"  <> 1 0.96 1200 <> <> <> <> <> <> <> <>
  1095 3 -23.664659 -5.746483 0.460271 157 R "A" 24 -0.05000 -0.05000 "ARG " " CG " "    " 6 0 0 0 808080  ""  0 1 7 ""  1 ""  <> 0 0 0 1095 1095 1 0 2192 2 <> <> 0 1095 1095 <> "CCD match"  <> 1 0.96 1201 <> <> <> <> <> <> <> <>
  1096 3 -25.010675 -6.520333 0.826959 157 R "A" 24 0.19000 0.19000 "ARG " " CD " "    " 6 0 0 0 808080  ""  0 1 7 ""  1 ""  <> 0 0 0 1096 1096 1 0 2193 2 <> <> 0 1096 1096 <> "CCD match"  <> 1 0.96 1202 <> <> <> <> <> <> <> <>
  1097 25 -26.057460 -5.486793 0.822487 157 R "A" 38 -0.69997 -0.69997 "ARG " " NE " "    " 7 0 0 0 2E2EFF  ""  0 1 7 ""  1 ""  <> 0 0 0 1097 1097 1 0 2194 1 <> <> 0 1097 1097 <> "CCD match"  <> 1 0.96 1203 <> <> <> <> <> <> <> <>
  1098 25 -26.716638 -5.398682 3.105412 157 R "A" 38 -0.79997 -0.79997 "ARG " " NH1" "    " 7 0 0 0 2E2EFF  ""  0 1 7 ""  1 ""  <> 0 0 0 1098 1098 1 0 2195 2 <> <> 0 1098 1098 <> "CCD match"  <> 1 0.96 1204 <> <> <> <> <> <> <> <>
  1099 31 -27.464740 -3.865518 1.585275 157 R "A" 38 -0.79997 -0.79997 "ARG " " NH2" "    " 7 1 0 0 2E2EFF  ""  0 1 7 ""  1 ""  <> 0 0 0 1099 1099 1 0 2196 2 <> <> 0 1099 1099 <> "CCD match"  <> 1 0.96 1205 <> <> <> <> <> <> <> <>
  1100 2 -26.759424 -4.975527 1.839367 157 R "A" 24 0.63990 0.63990 "ARG " " CZ " "    " 6 0 0 0 808080  ""  0 1 7 ""  1 ""  <> 0 0 0 1100 1100 1 0 2197 0 <> <> 0 1100 1100 <> "CCD match"  <> 1 0.96 1206 <> <> <> <> <> <> <> <>
  1101 25 -20.240890 -8.826641 2.725387 158 I "A" 38 -0.50000 -0.50000 "ILE " " N  " "    " 7 0 0 0 2E2EFF  ""  0 1 7 ""  1 ""  <> 0 0 0 1101 1101 1 0 2211 1 <> <> 0 1101 1101 <> "CCD match"  <> 1 0.98 1207 <> <> <> <> <> <> <> <>
  1102 3 -19.110059 -9.759540 2.917578 158 I "A" 24 0.14000 0.14000 "ILE " " CA " "    " 6 0 0 0 808080  ""  0 1 -1113 "%RT%RN"  2 ""  FFFF00  0 0 0 1102 1102 1 0 2212 1 <> <> 0 1102 1102 <> "CCD match"  <> 1 0.98 1208 <> <> <> <> <> <> <> <>
  1103 2 -19.698364 -11.136059 3.514808 158 I "A" 24 0.50000 0.50000 "ILE " " C  " "    " 6 0 0 0 808080  ""  0 1 7 ""  1 ""  <> 0 0 0 1103 1103 1 0 2213 0 <> <> 0 1103 1103 <> "CCD match"  <> 1 0.98 1209 <> <> <> <> <> <> <> <>
  1104 3 -18.128845 -9.015054 3.863246 158 I "A" 24 -0.06000 -0.06000 "ILE " " CB " "    " 6 0 0 0 808080  ""  0 1 7 ""  1 ""  <> 0 0 0 1104 1104 1 0 2214 1 <> <> 0 1104 1104 <> "CCD match"  <> 1 0.98 1210 <> <> <> <> <> <> <> <>
  1105 15 -19.890569 -11.198655 4.705336 158 I "A" 70 -0.50000 -0.50000 "ILE " " O  " "    " 8 0 0 0 FF2E2E  ""  0 1 7 ""  1 ""  <> 0 0 0 1105 1105 1 0 2215 0 <> <> 0 1105 1105 <> "CCD match"  <> 1 0.98 1211 <> <> <> <> <> <> <> <>
  1106 3 -17.614223 -7.619791 3.327635 158 I "A" 24 -0.12000 -0.12000 "ILE " " CG1" "    " 6 0 0 0 808080  ""  0 1 7 ""  1 ""  <> 0 0 0 1106 1106 1 0 2216 2 <> <> 0 1106 1106 <> "CCD match"  <> 1 0.98 1212 <> <> <> <> <> <> <> <>
  1107 3 -16.847162 -9.878281 4.086558 158 I "A" 24 -0.18000 -0.18000 "ILE " " CG2" "    " 6 0 0 0 808080  ""  0 1 7 ""  1 ""  <> 0 0 0 1107 1107 1 0 2217 3 <> <> 0 1107 1107 <> "CCD match"  <> 1 0.98 1213 <> <> <> <> <> <> <> <>
  1108 3 -17.017534 -6.708402 4.380381 158 I "A" 24 -0.18000 -0.18000 "ILE " " CD1" "    " 6 0 0 0 808080  ""  0 1 7 ""  1 ""  <> 0 0 0 1108 1108 1 0 2218 3 <> <> 0 1108 1108 <> "CCD match"  <> 1 0.98 1214 <> <> <> <> <> <> <> <>
  1109 25 -20.007640 -12.148994 2.686077 159 F "A" 38 -0.50000 -0.50000 "PHE " " N  " "    " 7 0 0 0 2E2EFF  ""  0 1 7 ""  1 ""  <> 0 0 0 1109 1109 1 0 2230 1 <> <> 0 1109 1109 <> "CCD match"  <> 1 0.98 1215 <> <> <> <> <> <> <> <>
  1110 3 -20.760974 -13.279721 2.905270 159 F "A" 24 0.14000 0.14000 "PHE " " CA " "    " 6 0 0 0 808080  ""  0 1 -1113 "%RT%RN"  2 ""  FFFF00  0 0 0 1110 1110 1 0 2231 1 <> <> 0 1110 1110 <> "CCD match"  <> 1 0.98 1216 <> <> <> <> <> <> <> <>
  1111 2 -22.270135 -12.846304 2.941458 159 F "A" 24 0.50000 0.50000 "PHE " " C  " "    " 6 0 0 0 808080  ""  0 1 7 ""  1 ""  <> 0 0 0 1111 1111 1 0 2232 0 <> <> 0 1111 1111 <> "CCD match"  <> 1 0.98 1217 <> <> <> <> <> <> <> <>
  1112 3 -20.483896 -14.004966 4.275193 159 F "A" 24 -0.00500 -0.00500 "PHE " " CB " "    " 6 0 0 0 808080  ""  0 1 7 ""  1 ""  <> 0 0 0 1112 1112 1 0 2233 2 <> <> 0 1112 1112 <> "CCD match"  <> 1 0.98 1218 <> <> <> <> <> <> <> <>
  1113 15 -22.581254 -11.648683 2.997891 159 F "A" 70 -0.50000 -0.50000 "PHE " " O  " "    " 8 0 0 0 FF2E2E  ""  0 1 7 ""  1 ""  <> 0 0 0 1113 1113 1 0 2234 0 <> <> 0 1113 1113 <> "CCD match"  <> 1 0.98 1219 <> <> <> <> <> <> <> <>
  1114 2 -19.039073 -14.471336 4.469550 159 F "A" 24 -0.11500 -0.11500 "PHE " " CG " "    " 6 0 0 0 808080  ""  0 1 7 ""  1 ""  <> 0 0 0 1114 1114 1 0 2235 0 <> <> 0 1114 1114 <> "CCD match"  <> 1 0.98 1220 <> <> <> <> <> <> <> <>
  1115 2 -18.253572 -13.762906 5.374142 159 F "A" 24 -0.11500 -0.11500 "PHE " " CD1" "    " 6 0 0 0 808080  ""  0 1 7 ""  1 ""  <> 0 0 0 1115 1115 1 0 2236 1 <> <> 0 1115 1115 <> "CCD match"  <> 1 0.98 1221 <> <> <> <> <> <> <> <>
  1116 2 -18.538782 -15.503392 3.646517 159 F "A" 24 -0.11500 -0.11500 "PHE " " CD2" "    " 6 0 0 0 808080  ""  0 1 7 ""  1 ""  <> 0 0 0 1116 1116 1 0 2237 1 <> <> 0 1116 1116 <> "CCD match"  <> 1 0.98 1222 <> <> <> <> <> <> <> <>
  1117 2 -16.941556 -14.233092 5.558163 159 F "A" 24 -0.11500 -0.11500 "PHE " " CE1" "    " 6 0 0 0 808080  ""  0 1 7 ""  1 ""  <> 0 0 0 1117 1117 1 0 2238 1 <> <> 0 1117 1117 <> "CCD match"  <> 1 0.98 1223 <> <> <> <> <> <> <> <>
  1118 2 -17.245491 -15.815726 3.852275 159 F "A" 24 -0.11500 -0.11500 "PHE " " CE2" "    " 6 0 0 0 808080  ""  0 1 7 ""  1 ""  <> 0 0 0 1118 1118 1 0 2239 1 <> <> 0 1118 1118 <> "CCD match"  <> 1 0.98 1224 <> <> <> <> <> <> <> <>
  1119 2 -16.496183 -15.316684 4.892748 159 F "A" 24 -0.11500 -0.11500 "PHE " " CZ " "    " 6 0 0 0 808080  ""  0 1 7 ""  1 ""  <> 0 0 0 1119 1119 1 0 2240 1 <> <> 0 1119 1119 <> "CCD match"  <> 1 0.98 1225 <> <> <> <> <> <> <> <>
  1120 25 -23.227319 -13.821325 2.984440 160 E "A" 38 -0.50000 -0.50000 "GLU " " N  " "    " 7 0 0 0 2E2EFF  ""  0 1 7 ""  1 ""  <> 0 0 0 1120 1120 1 0 2250 1 <> <> 0 1120 1120 <> "CCD match"  <> 1 0.95 1226 <> <> <> <> <> <> <> <>
  1121 3 -24.626636 -13.569877 3.106246 160 E "A" 24 0.14000 0.14000 "GLU " " CA " "    " 6 0 0 0 808080  ""  0 1 -1113 "%RT%RN"  2 ""  FFFF00  0 0 0 1121 1121 1 0 2251 1 <> <> 0 1121 1121 <> "CCD match"  <> 1 0.95 1227 <> <> <> <> <> <> <> <>
  1122 2 -25.232780 -14.982310 3.554663 160 E "A" 24 0.50000 0.50000 "GLU " " C  " "    " 6 0 0 0 808080  ""  0 1 7 ""  1 ""  <> 0 0 0 1122 1122 1 0 2252 0 <> <> 0 1122 1122 <> "CCD match"  <> 1 0.95 1228 <> <> <> <> <> <> <> <>
  1123 3 -25.254934 -12.978824 1.774056 160 E "A" 24 -0.12000 -0.12000 "GLU " " CB " "    " 6 0 0 0 808080  ""  0 1 7 ""  1 ""  <> 0 0 0 1123 1123 1 0 2253 2 <> <> 0 1123 1123 <> "CCD match"  <> 1 0.95 1229 <> <> <> <> <> <> <> <>
  1124 15 -24.683864 -16.069162 3.310645 160 E "A" 70 -0.50000 -0.50000 "GLU " " O  " "    " 8 0 0 0 FF2E2E  ""  0 1 7 ""  1 ""  <> 0 0 0 1124 1124 1 0 2254 0 <> <> 0 1124 1124 <> "CCD match"  <> 1 0.95 1230 <> <> <> <> <> <> <> <>
  1125 3 -24.982416 -13.780701 0.519194 160 E "A" 24 -0.22000 -0.22000 "GLU " " CG " "    " 6 0 0 0 808080  ""  0 1 7 ""  1 ""  <> 0 0 0 1125 1125 1 0 2255 2 <> <> 0 1125 1125 <> "CCD match"  <> 1 0.95 1231 <> <> <> <> <> <> <> <>
  1126 2 -25.579189 -13.035633 -0.676363 160 E "A" 24 0.70000 0.70000 "GLU " " CD " "    " 6 0 0 0 808080  ""  0 1 7 "%UT"  13 ""  <> 0 0 0 1126 1126 1 0 2256 0 <> <> 0 1126 1126 <> "CCD match"  <> 1 0.95 1232 10 <> <> <> <> <> <> <>
  1127 15 -25.802303 -13.777223 -1.637140 160 E "A" 70 -0.80000 -0.80000 "GLU " " OE1" "    " 8 0 0 0 FF2E2E  ""  0 1 7 ""  1 ""  <> 0 0 0 1127 1127 1 0 2257 0 <> <> 0 1127 1127 <> "CCD match"  <> 1 0.95 1233 <> <> <> <> <> <> <> <>
  1128 18 -25.983209 -11.848779 -0.596340 160 E "A" 70 -0.80000 -0.80000 "GLU " " OE2" "    " 8 -1 0 0 FF2E2E  ""  0 1 7 ""  1 ""  <> 0 0 0 1128 1128 1 0 2258 0 <> <> 0 1128 1128 <> "CCD match"  <> 1 0.95 1234 <> <> <> <> <> <> <> <>
  1129 25 -26.421659 -14.984613 4.229839 161 P "A" 38 -0.14000 -0.14000 "PRO " " N  " "    " 7 0 0 0 2E2EFF  ""  0 1 7 ""  1 ""  <> 0 0 0 1129 1129 1 0 2265 0 <> <> 0 1129 1129 <> "CCD match"  <> 1 0.93 1235 <> <> <> <> <> <> <> <>
  1130 3 -27.207660 -16.233213 4.432527 161 P "A" 24 0.01000 0.01000 "PRO " " CA " "    " 6 0 0 0 808080  ""  0 1 -1113 "%RT%RN"  2 ""  FFFF00  0 0 0 1130 1130 1 0 2266 1 <> <> 0 1130 1130 <> "CCD match"  <> 1 0.93 1236 <> <> <> <> <> <> <> <>
  1131 2 -28.015363 -16.632713 3.250801 161 P "A" 24 0.50000 0.50000 "PRO " " C  " "    " 6 0 0 0 808080  ""  0 1 7 ""  1 ""  <> 0 0 0 1131 1131 1 0 2267 0 <> <> 0 1131 1131 <> "CCD match"  <> 1 0.93 1237 <> <> <> <> <> <> <> <>
  1132 3 -28.079664 -15.752649 5.587660 161 P "A" 24 -0.12000 -0.12000 "PRO " " CB " "    " 6 0 0 0 808080  ""  0 1 7 ""  1 ""  <> 0 0 0 1132 1132 1 0 2268 2 <> <> 0 1132 1132 <> "CCD match"  <> 1 0.93 1238 <> <> <> <> <> <> <> <>
  1133 15 -28.240335 -15.770649 2.458311 161 P "A" 70 -0.50000 -0.50000 "PRO " " O  " "    " 8 0 0 0 FF2E2E  ""  0 1 7 ""  1 ""  <> 0 0 0 1133 1133 1 0 2269 0 <> <> 0 1133 1133 <> "CCD match"  <> 1 0.93 1239 <> <> <> <> <> <> <> <>
  1134 3 -28.323347 -14.237731 5.453866 161 P "A" 24 -0.12000 -0.12000 "PRO " " CG " "    " 6 0 0 0 808080  ""  0 1 7 ""  1 ""  <> 0 0 0 1134 1134 1 0 2270 2 <> <> 0 1134 1134 <> "CCD match"  <> 1 0.93 1240 <> <> <> <> <> <> <> <>
  1135 3 -26.976123 -13.802479 4.822579 161 P "A" 24 -0.05000 -0.05000 "PRO " " CD " "    " 6 0 0 0 808080  ""  0 1 7 ""  1 ""  <> 0 0 0 1135 1135 1 0 2271 2 <> <> 0 1135 1135 <> "CCD match"  <> 1 0.93 1241 <> <> <> <> <> <> <> <>
  1136 25 -28.481805 -17.902687 3.353832 162 V "A" 38 -0.50000 -0.50000 "VAL " " N  " "    " 7 0 0 0 2E2EFF  ""  0 1 7 ""  1 ""  <> 0 0 0 1136 1136 1 0 2279 1 <> <> 0 1136 1136 <> "CCD match"  <> 1 0.93 1242 <> <> <> <> <> <> <> <>
  1137 3 -29.534862 -18.355945 2.422526 162 V "A" 24 0.14000 0.14000 "VAL " " CA " "    " 6 0 0 0 808080  ""  0 1 -1113 "%RT%RN"  2 ""  FFFF00  0 0 0 1137 1137 1 0 2280 1 <> <> 0 1137 1137 <> "CCD match"  <> 1 0.93 1243 <> <> <> <> <> <> <> <>
  1138 2 -30.876930 -17.631851 2.852974 162 V "A" 24 0.50000 0.50000 "VAL " " C  " "    " 6 0 0 0 808080  ""  0 1 7 ""  1 ""  <> 0 0 0 1138 1138 1 0 2281 0 <> <> 0 1138 1138 <> "CCD match"  <> 1 0.93 1244 <> <> <> <> <> <> <> <>
  1139 3 -29.951805 -19.806064 2.510176 162 V "A" 24 -0.06000 -0.06000 "VAL " " CB " "    " 6 0 0 0 808080  ""  0 1 7 ""  1 ""  <> 0 0 0 1139 1139 1 0 2282 1 <> <> 0 1139 1139 <> "CCD match"  <> 1 0.93 1245 <> <> <> <> <> <> <> <>
  1140 15 -31.664615 -17.331129 1.963389 162 V "A" 70 -0.50000 -0.50000 "VAL " " O  " "    " 8 0 0 0 FF2E2E  ""  0 1 7 ""  1 ""  <> 0 0 0 1140 1140 1 0 2283 0 <> <> 0 1140 1140 <> "CCD match"  <> 1 0.93 1246 <> <> <> <> <> <> <> <>
  1141 3 -31.164331 -20.411113 1.796304 162 V "A" 24 -0.18000 -0.18000 "VAL " " CG1" "    " 6 0 0 0 808080  ""  0 1 7 ""  1 ""  <> 0 0 0 1141 1141 1 0 2284 3 <> <> 0 1141 1141 <> "CCD match"  <> 1 0.93 1247 <> <> <> <> <> <> <> <>
  1142 3 -28.683647 -20.701234 2.325610 162 V "A" 24 -0.18000 -0.18000 "VAL " " CG2" "    " 6 0 0 0 808080  ""  0 1 7 ""  1 ""  <> 0 0 0 1142 1142 1 0 2285 3 <> <> 0 1142 1142 <> "CCD match"  <> 1 0.93 1248 <> <> <> <> <> <> <> <>
  1143 25 -31.139165 -17.460920 4.168596 163 T "A" 38 -0.50000 -0.50000 "THR " " N  " "    " 7 0 0 0 2E2EFF  ""  0 1 7 ""  1 ""  <> 0 0 0 1143 1143 1 0 2295 1 <> <> 0 1143 1143 <> "CCD match"  <> 1 0.88 1249 <> <> <> <> <> <> <> <>
  1144 3 -32.296167 -16.757289 4.718913 163 T "A" 24 0.14000 0.14000 "THR " " CA " "    " 6 0 0 0 808080  ""  0 1 -1113 "%RT%RN"  2 ""  FFFF00  0 0 0 1144 1144 1 0 2296 1 <> <> 0 1144 1144 <> "CCD match"  <> 1 0.88 1250 <> <> <> <> <> <> <> <>
  1145 2 -31.927608 -15.523295 5.576555 163 T "A" 24 0.50000 0.50000 "THR " " C  " "    " 6 0 0 0 808080  ""  0 1 7 ""  1 ""  <> 0 0 0 1145 1145 1 0 2297 0 <> <> 0 1145 1145 <> "CCD match"  <> 1 0.88 1251 <> <> <> <> <> <> <> <>
  1146 3 -33.283391 -17.689552 5.598531 163 T "A" 24 0.20500 0.20500 "THR " " CB " "    " 6 0 0 0 808080  ""  0 1 7 ""  1 ""  <> 0 0 0 1146 1146 1 0 2298 1 <> <> 0 1146 1146 <> "CCD match"  <> 1 0.88 1252 <> <> <> <> <> <> <> <>
  1147 15 -31.477674 -15.741060 6.737082 163 T "A" 70 -0.50000 -0.50000 "THR " " O  " "    " 8 0 0 0 FF2E2E  ""  0 1 7 ""  1 ""  <> 0 0 0 1147 1147 1 0 2299 0 <> <> 0 1147 1147 <> "CCD match"  <> 1 0.88 1253 <> <> <> <> <> <> <> <>
  1148 3 -34.549737 -16.987169 6.066326 163 T "A" 24 -0.18000 -0.18000 "THR " " CG2" "    " 6 0 0 0 808080  ""  0 1 7 ""  1 ""  <> 0 0 0 1148 1148 1 0 2300 3 <> <> 0 1148 1148 <> "CCD match"  <> 1 0.88 1254 <> <> <> <> <> <> <> <>
  1149 16 -33.700967 -18.814310 4.821647 163 T "A" 70 -0.68300 -0.68300 "THR " " OG1" "    " 8 0 0 0 FF2E2E  ""  0 1 7 "%UT"  13 ""  <> 0 0 0 1149 1149 1 0 2301 1 <> <> 0 1149 1149 <> "CCD match"  <> 1 0.88 1255 <> <> <> <> <> <> <> <>
  1150 25 -32.214342 -14.268339 5.208059 164 I "A" 38 -0.50000 -0.50000 "ILE " " N  " "    " 7 0 0 0 2E2EFF  ""  0 1 7 ""  1 ""  <> 0 0 0 1150 1150 1 0 2309 1 <> <> 0 1150 1150 <> "CCD match"  <> 1 0.82 1256 <> <> <> <> <> <> <> <>
  1151 3 -32.203481 -13.062768 6.126998 164 I "A" 24 0.14000 0.14000 "ILE " " CA " "    " 6 0 0 0 808080  ""  0 1 -1113 "%RT%RN"  2 ""  FFFF00  0 0 0 1151 1151 1 0 2310 1 <> <> 0 1151 1151 <> "CCD match"  <> 1 0.82 1257 <> <> <> <> <> <> <> <>
  1152 2 -33.023736 -13.312753 7.410490 164 I "A" 24 0.50000 0.50000 "ILE " " C  " "    " 6 0 0 0 808080  ""  0 1 7 ""  1 ""  <> 0 0 0 1152 1152 1 0 2311 0 <> <> 0 1152 1152 <> "CCD match"  <> 1 0.82 1258 <> <> <> <> <> <> <> <>
  1153 3 -32.769014 -11.671938 5.407189 164 I "A" 24 -0.06000 -0.06000 "ILE " " CB " "    " 6 0 0 0 808080  ""  0 1 7 ""  1 ""  <> 0 0 0 1153 1153 1 0 2312 1 <> <> 0 1153 1153 <> "CCD match"  <> 1 0.82 1259 <> <> <> <> <> <> <> <>
  1154 15 -34.142118 -13.711938 7.243933 164 I "A" 70 -0.50000 -0.50000 "ILE " " O  " "    " 8 0 0 0 FF2E2E  ""  0 1 7 ""  1 ""  <> 0 0 0 1154 1154 1 0 2313 0 <> <> 0 1154 1154 <> "CCD match"  <> 1 0.82 1260 <> <> <> <> <> <> <> <>
  1155 3 -31.920406 -11.198198 4.236913 164 I "A" 24 -0.12000 -0.12000 "ILE " " CG1" "    " 6 0 0 0 808080  ""  0 1 7 ""  1 ""  <> 0 0 0 1155 1155 1 0 2314 2 <> <> 0 1155 1155 <> "CCD match"  <> 1 0.82 1261 <> <> <> <> <> <> <> <>
  1156 3 -33.009584 -10.565917 6.403459 164 I "A" 24 -0.18000 -0.18000 "ILE " " CG2" "    " 6 0 0 0 808080  ""  0 1 7 ""  1 ""  <> 0 0 0 1156 1156 1 0 2315 3 <> <> 0 1156 1156 <> "CCD match"  <> 1 0.82 1262 <> <> <> <> <> <> <> <>
  1157 3 -30.616901 -10.539186 4.615961 164 I "A" 24 -0.18000 -0.18000 "ILE " " CD1" "    " 6 0 0 0 808080  ""  0 1 7 ""  1 ""  <> 0 0 0 1157 1157 1 0 2316 3 <> <> 0 1157 1157 <> "CCD match"  <> 1 0.82 1263 <> <> <> <> <> <> <> <>
  1158 25 -32.418745 -12.986188 8.549277 165 G "A" 38 -0.50000 -0.50000 "GLY " " N  " "    " 7 0 0 0 2E2EFF  ""  0 1 7 ""  1 ""  <> 0 0 0 1158 1158 1 0 2328 1 <> <> 0 1158 1158 <> "CCD match"  <> 1 0.77 1264 <> <> <> <> <> <> <> <>
  1159 3 -33.070718 -12.953472 9.801135 165 G "A" 24 0.08000 0.08000 "GLY " " CA " "    " 6 0 0 0 808080  ""  0 1 -1113 "%RT%RN"  2 ""  FFFF00  0 0 0 1159 1159 1 0 2329 2 <> <> 0 1159 1159 <> "CCD match"  <> 1 0.77 1265 <> <> <> <> <> <> <> <>
  1160 2 -33.249387 -14.373510 10.385034 165 G "A" 24 0.50000 0.50000 "GLY " " C  " "    " 6 0 0 0 808080  ""  0 1 7 ""  1 ""  <> 0 0 0 1160 1160 1 0 2330 0 <> <> 0 1160 1160 <> "CCD match"  <> 1 0.77 1266 <> <> <> <> <> <> <> <>
  1161 15 -34.264276 -14.508935 11.150895 165 G "A" 70 -0.50000 -0.50000 "GLY " " O  " "    " 8 0 0 0 FF2E2E  ""  0 1 7 ""  1 ""  <> 0 0 0 1161 1161 1 0 2331 0 <> <> 0 1161 1161 <> "CCD match"  <> 1 0.77 1267 <> <> <> <> <> <> <> <>
  1162 25 -32.638059 -15.440616 10.007516 166 D "A" 38 -0.50000 -0.50000 "ASP " " N  " "    " 7 0 0 0 2E2EFF  ""  0 1 7 ""  1 ""  <> 0 0 0 1162 1162 1 0 2335 1 <> <> 0 1162 1162 <> "CCD match"  <> 1 0.81 1268 <> <> <> <> <> <> <> <>
  1163 3 -32.895513 -16.775096 10.589116 166 D "A" 24 0.14000 0.14000 "ASP " " CA " "    " 6 0 0 0 808080  ""  0 1 -1113 "%RT%RN"  2 ""  FFFF00  0 0 0 1163 1163 1 0 2336 1 <> <> 0 1163 1163 <> "CCD match"  <> 1 0.81 1269 <> <> <> <> <> <> <> <>
  1164 2 -31.573555 -17.088842 11.211706 166 D "A" 24 0.50000 0.50000 "ASP " " C  " "    " 6 0 0 0 808080  ""  0 1 7 ""  1 ""  <> 0 0 0 1164 1164 1 0 2337 0 <> <> 0 1164 1164 <> "CCD match"  <> 1 0.81 1270 <> <> <> <> <> <> <> <>
  1165 3 -33.350736 -17.735229 9.468879 166 D "A" 24 -0.22000 -0.22000 "ASP " " CB " "    " 6 0 0 0 808080  ""  0 1 7 ""  1 ""  <> 0 0 0 1165 1165 1 0 2338 2 <> <> 0 1165 1165 <> "CCD match"  <> 1 0.81 1271 <> <> <> <> <> <> <> <>
  1166 15 -30.579183 -17.188388 10.440631 166 D "A" 70 -0.50000 -0.50000 "ASP " " O  " "    " 8 0 0 0 FF2E2E  ""  0 1 7 ""  1 ""  <> 0 0 0 1166 1166 1 0 2339 0 <> <> 0 1166 1166 <> "CCD match"  <> 1 0.81 1272 <> <> <> <> <> <> <> <>
  1167 2 -33.531473 -19.233451 9.909922 166 D "A" 24 0.70000 0.70000 "ASP " " CG " "    " 6 0 0 0 808080  ""  0 1 7 "%UT"  13 ""  <> 0 0 0 1167 1167 1 0 2340 0 <> <> 0 1167 1167 <> "CCD match"  <> 1 0.81 1273 10 <> <> <> <> <> <> <>
  1168 15 -34.087392 -19.879165 8.973880 166 D "A" 70 -0.80000 -0.80000 "ASP " " OD1" "    " 8 0 0 0 FF2E2E  ""  0 1 7 ""  1 ""  <> 0 0 0 1168 1168 1 0 2341 0 <> <> 0 1168 1168 <> "CCD match"  <> 1 0.81 1274 <> <> <> <> <> <> <> <>
  1169 18 -32.964368 -19.792943 10.957729 166 D "A" 70 -0.80000 -0.80000 "ASP " " OD2" "    " 8 -1 0 0 FF2E2E  ""  0 1 7 ""  1 ""  <> 0 0 0 1169 1169 1 0 2342 0 <> <> 0 1169 1169 <> "CCD match"  <> 1 0.81 1275 <> <> <> <> <> <> <> <>
  1170 25 -31.486877 -17.343652 12.584407 167 P "A" 38 -0.14000 -0.14000 "PRO " " N  " "    " 7 0 0 0 2E2EFF  ""  0 1 7 ""  1 ""  <> 0 0 0 1170 1170 1 0 2347 0 <> <> 0 1170 1170 <> "CCD match"  <> 1 0.77 1276 <> <> <> <> <> <> <> <>
  1171 3 -30.157905 -17.547864 13.162871 167 P "A" 24 0.01000 0.01000 "PRO " " CA " "    " 6 0 0 0 808080  ""  0 1 -1113 "%RT%RN"  2 ""  FFFF00  0 0 0 1171 1171 1 0 2348 1 <> <> 0 1171 1171 <> "CCD match"  <> 1 0.77 1277 <> <> <> <> <> <> <> <>
  1172 2 -29.666288 -18.989997 13.090877 167 P "A" 24 0.50000 0.50000 "PRO " " C  " "    " 6 0 0 0 808080  ""  0 1 7 ""  1 ""  <> 0 0 0 1172 1172 1 0 2349 0 <> <> 0 1172 1172 <> "CCD match"  <> 1 0.77 1278 <> <> <> <> <> <> <> <>
  1173 3 -30.347560 -17.006473 14.605471 167 P "A" 24 -0.12000 -0.12000 "PRO " " CB " "    " 6 0 0 0 808080  ""  0 1 7 ""  1 ""  <> 0 0 0 1173 1173 1 0 2350 2 <> <> 0 1173 1173 <> "CCD match"  <> 1 0.77 1279 <> <> <> <> <> <> <> <>
  1174 15 -28.609256 -19.236251 13.642762 167 P "A" 70 -0.50000 -0.50000 "PRO " " O  " "    " 8 0 0 0 FF2E2E  ""  0 1 7 ""  1 ""  <> 0 0 0 1174 1174 1 0 2351 0 <> <> 0 1174 1174 <> "CCD match"  <> 1 0.77 1280 <> <> <> <> <> <> <> <>
  1175 3 -31.807800 -17.409873 14.873732 167 P "A" 24 -0.12000 -0.12000 "PRO " " CG " "    " 6 0 0 0 808080  ""  0 1 7 ""  1 ""  <> 0 0 0 1175 1175 1 0 2352 2 <> <> 0 1175 1175 <> "CCD match"  <> 1 0.77 1281 <> <> <> <> <> <> <> <>
  1176 3 -32.535074 -17.167257 13.530552 167 P "A" 24 -0.05000 -0.05000 "PRO " " CD " "    " 6 0 0 0 808080  ""  0 1 7 ""  1 ""  <> 0 0 0 1176 1176 1 0 2353 2 <> <> 0 1176 1176 <> "CCD match"  <> 1 0.77 1282 <> <> <> <> <> <> <> <>
  1177 25 -30.342336 -19.862510 12.421244 168 N "A" 38 -0.50000 -0.50000 "ASN " " N  " "    " 7 0 0 0 2E2EFF  ""  0 1 7 ""  1 ""  <> 0 0 0 1177 1177 1 0 2361 1 <> <> 0 1177 1177 <> "CCD match"  <> 1 0.87 1283 <> <> <> <> <> <> <> <>
  1178 3 -29.933864 -21.237550 12.108354 168 N "A" 24 0.14000 0.14000 "ASN " " CA " "    " 6 0 0 0 808080  ""  0 1 -1113 "%RT%RN"  2 ""  FFFF00  0 0 0 1178 1178 1 0 2362 1 <> <> 0 1178 1178 <> "CCD match"  <> 1 0.87 1284 <> <> <> <> <> <> <> <>
  1179 2 -29.536930 -21.484857 10.649676 168 N "A" 24 0.50000 0.50000 "ASN " " C  " "    " 6 0 0 0 808080  ""  0 1 7 ""  1 ""  <> 0 0 0 1179 1179 1 0 2363 0 <> <> 0 1179 1179 <> "CCD match"  <> 1 0.87 1285 <> <> <> <> <> <> <> <>
  1180 3 -30.916622 -22.285955 12.615431 168 N "A" 24 -0.12000 -0.12000 "ASN " " CB " "    " 6 0 0 0 808080  ""  0 1 7 ""  1 ""  <> 0 0 0 1180 1180 1 0 2364 2 <> <> 0 1180 1180 <> "CCD match"  <> 1 0.87 1286 <> <> <> <> <> <> <> <>
  1181 15 -29.063409 -22.537885 10.412800 168 N "A" 70 -0.50000 -0.50000 "ASN " " O  " "    " 8 0 0 0 FF2E2E  ""  0 1 7 ""  1 ""  <> 0 0 0 1181 1181 1 0 2365 0 <> <> 0 1181 1181 <> "CCD match"  <> 1 0.87 1287 <> <> <> <> <> <> <> <>
  1182 2 -30.942039 -22.616880 14.112368 168 N "A" 24 0.50000 0.50000 "ASN " " CG " "    " 6 0 0 0 808080  ""  0 1 7 "%UT"  13 "Flip"  <> 0 0 0 1182 1182 1 0 2366 0 <> <> 0 1182 1182 <> "CCD match"  <> 1 0.87 1288 0.220807135022885 "Flip"  <> <> <> <> <> <>
  1183 25 -31.657714 -23.594789 14.558731 168 N "A" 38 -0.76000 -0.76000 "ASN " " ND2" "    " 7 0 0 0 2E2EFF  ""  0 1 7 ""  1 ""  <> 0 0 0 1183 1183 1 0 2367 2 <> <> 0 1183 1183 <> "CCD match"  <> 1 0.87 1289 <> <> <> <> <> <> <> <>
  1184 15 -30.351987 -21.860693 14.977022 168 N "A" 70 -0.50000 -0.50000 "ASN " " OD1" "    " 8 0 0 0 FF2E2E  ""  0 1 7 ""  1 ""  <> 0 0 0 1184 1184 1 0 2368 0 <> <> 0 1184 1184 <> "CCD match"  <> 1 0.87 1290 <> <> <> <> <> <> <> <>
  1185 25 -29.860551 -20.571100 9.724546 169 S "A" 38 -0.50000 -0.50000 "SER " " N  " "    " 7 0 0 0 2E2EFF  ""  0 1 7 ""  1 ""  <> 0 0 0 1185 1185 1 0 2375 1 <> <> 0 1185 1185 <> "CCD match"  <> 1 0.9 1291 <> <> <> <> <> <> <> <>
  1186 3 -29.451908 -20.699621 8.363362 169 S "A" 24 0.14000 0.14000 "SER " " CA " "    " 6 0 0 0 808080  ""  0 1 -1113 "%RT%RN"  2 ""  FFFF00  0 0 0 1186 1186 1 0 2376 1 <> <> 0 1186 1186 <> "CCD match"  <> 1 0.9 1292 <> <> <> <> <> <> <> <>
  1187 2 -27.962747 -20.898208 8.086185 169 S "A" 24 0.50000 0.50000 "SER " " C  " "    " 6 0 0 0 808080  ""  0 1 7 ""  1 ""  <> 0 0 0 1187 1187 1 0 2377 0 <> <> 0 1187 1187 <> "CCD match"  <> 1 0.9 1293 <> <> <> <> <> <> <> <>
  1188 3 -29.845417 -19.323453 7.710559 169 S "A" 24 0.14500 0.14500 "SER " " CB " "    " 6 0 0 0 808080  ""  0 1 7 ""  1 ""  <> 0 0 0 1188 1188 1 0 2378 2 <> <> 0 1188 1188 <> "CCD match"  <> 1 0.9 1294 <> <> <> <> <> <> <> <>
  1189 15 -27.127515 -20.226333 8.708242 169 S "A" 70 -0.50000 -0.50000 "SER " " O  " "    " 8 0 0 0 FF2E2E  ""  0 1 7 ""  1 ""  <> 0 0 0 1189 1189 1 0 2379 0 <> <> 0 1189 1189 <> "CCD match"  <> 1 0.9 1295 <> <> <> <> <> <> <> <>
  1190 16 -29.558763 -19.264963 6.282453 169 S "A" 70 -0.68300 -0.68300 "SER " " OG " "    " 8 0 0 0 FF2E2E  ""  0 1 7 "%UT"  13 ""  <> 0 0 0 1190 1190 1 0 2380 1 <> <> 0 1190 1190 <> "CCD match"  <> 1 0.9 1296 <> <> <> <> <> <> <> <>
  1191 25 -27.744104 -21.734594 7.053437 170 R "A" 38 -0.50000 -0.50000 "ARG " " N  " "    " 7 0 0 0 2E2EFF  ""  0 1 7 ""  1 ""  <> 0 0 0 1191 1191 1 0 2386 1 <> <> 0 1191 1191 <> "CCD match"  <> 1 0.96 1297 <> <> <> <> <> <> <> <>
  1192 3 -26.409009 -21.858076 6.436990 170 R "A" 24 0.14000 0.14000 "ARG " " CA " "    " 6 0 0 0 808080  ""  0 1 -1113 "%RT%RN"  2 ""  FFFF00  0 0 0 1192 1192 1 0 2387 1 <> <> 0 1192 1192 <> "CCD match"  <> 1 0.96 1298 <> <> <> <> <> <> <> <>
  1193 2 -25.933366 -20.586561 5.675486 170 R "A" 24 0.50000 0.50000 "ARG " " C  " "    " 6 0 0 0 808080  ""  0 1 7 ""  1 ""  <> 0 0 0 1193 1193 1 0 2388 0 <> <> 0 1193 1193 <> "CCD match"  <> 1 0.96 1299 <> <> <> <> <> <> <> <>
  1194 3 -26.369384 -23.175762 5.589070 170 R "A" 24 -0.12000 -0.12000 "ARG " " CB " "    " 6 0 0 0 808080  ""  0 1 7 ""  1 ""  <> 0 0 0 1194 1194 1 0 2389 2 <> <> 0 1194 1194 <> "CCD match"  <> 1 0.96 1300 <> <> <> <> <> <> <> <>
  1195 15 -26.789497 -19.800378 5.345281 170 R "A" 70 -0.50000 -0.50000 "ARG " " O  " "    " 8 0 0 0 FF2E2E  ""  0 1 7 ""  1 ""  <> 0 0 0 1195 1195 1 0 2390 0 <> <> 0 1195 1195 <> "CCD match"  <> 1 0.96 1301 <> <> <> <> <> <> <> <>
  1196 3 -26.805637 -24.462846 6.404186 170 R "A" 24 -0.05000 -0.05000 "ARG " " CG " "    " 6 0 0 0 808080  ""  0 1 7 ""  1 ""  <> 0 0 0 1196 1196 1 0 2391 2 <> <> 0 1196 1196 <> "CCD match"  <> 1 0.96 1302 <> <> <> <> <> <> <> <>
  1197 3 -26.864633 -25.706771 5.643361 170 R "A" 24 0.19000 0.19000 "ARG " " CD " "    " 6 0 0 0 808080  ""  0 1 7 ""  1 ""  <> 0 0 0 1197 1197 1 0 2392 2 <> <> 0 1197 1197 <> "CCD match"  <> 1 0.96 1303 <> <> <> <> <> <> <> <>
  1198 25 -25.536252 -26.127992 5.136030 170 R "A" 38 -0.69997 -0.69997 "ARG " " NE " "    " 7 0 0 0 2E2EFF  ""  0 1 7 ""  1 ""  <> 0 0 0 1198 1198 1 0 2393 1 <> <> 0 1198 1198 <> "CCD match"  <> 1 0.96 1304 <> <> <> <> <> <> <> <>
  1199 25 -24.942720 -27.430812 6.973038 170 R "A" 38 -0.79997 -0.79997 "ARG " " NH1" "    " 7 0 0 0 2E2EFF  ""  0 1 7 ""  1 ""  <> 0 0 0 1199 1199 1 0 2394 2 <> <> 0 1199 1199 <> "CCD match"  <> 1 0.96 1305 <> <> <> <> <> <> <> <>
  1200 31 -23.554059 -27.325672 5.219626 170 R "A" 38 -0.79997 -0.79997 "ARG " " NH2" "    " 7 1 0 0 2E2EFF  ""  0 1 7 ""  1 ""  <> 0 0 0 1200 1200 1 0 2395 2 <> <> 0 1200 1200 <> "CCD match"  <> 1 0.96 1306 <> <> <> <> <> <> <> <>
  1201 2 -24.721271 -26.956598 5.755094 170 R "A" 24 0.63990 0.63990 "ARG " " CZ " "    " 6 0 0 0 808080  ""  0 1 7 ""  1 ""  <> 0 0 0 1201 1201 1 0 2396 0 <> <> 0 1201 1201 <> "CCD match"  <> 1 0.96 1307 <> <> <> <> <> <> <> <>
  1202 25 -24.626417 -20.407220 5.451977 171 I "A" 38 -0.50000 -0.50000 "ILE " " N  " "    " 7 0 0 0 2E2EFF  ""  2 1 7 ""  1 ""  <> 0 0 0 1202 1202 1 0 2410 1 <> <> 0 1202 1202 <> "CCD match"  <> 1 0.97 1308 <> <> <> <> <> <> <> <>
  1203 3 -24.031793 -19.168777 5.014398 171 I "A" 24 0.14000 0.14000 "ILE " " CA " "    " 6 0 0 0 808080  ""  2 1 -1113 "%RT%RN"  2 ""  FFFF00  0 0 0 1203 1203 1 0 2411 1 <> <> 0 1203 1203 <> "CCD match"  <> 1 0.97 1309 <> <> <> <> <> <> <> <>
  1204 2 -23.166496 -19.532478 3.762929 171 I "A" 24 0.50000 0.50000 "ILE " " C  " "    " 6 0 0 0 808080  ""  2 1 7 ""  1 ""  <> 0 0 0 1204 1204 1 0 2412 0 <> <> 0 1204 1204 <> "CCD match"  <> 1 0.97 1310 <> <> <> <> <> <> <> <>
  1205 3 -23.111194 -18.646730 6.115111 171 I "A" 24 -0.06000 -0.06000 "ILE " " CB " "    " 6 0 0 0 808080  ""  2 1 7 ""  1 ""  <> 0 0 0 1205 1205 1 0 2413 1 <> <> 0 1205 1205 <> "CCD match"  <> 1 0.97 1311 <> <> <> <> <> <> <> <>
  1206 15 -22.396535 -20.475605 3.845722 171 I "A" 70 -0.50000 -0.50000 "ILE " " O  " "    " 8 0 0 0 FF2E2E  ""  2 1 7 ""  1 ""  <> 0 0 0 1206 1206 1 0 2414 0 <> <> 0 1206 1206 <> "CCD match"  <> 1 0.97 1312 <> <> <> <> <> <> <> <>
  1207 3 -23.797542 -18.555091 7.450378 171 I "A" 24 -0.12000 -0.12000 "ILE " " CG1" "    " 6 0 0 0 808080  ""  2 1 7 ""  1 ""  <> 0 0 0 1207 1207 1 0 2415 2 <> <> 0 1207 1207 <> "CCD match"  <> 1 0.97 1313 <> <> <> <> <> <> <> <>
  1208 3 -22.464660 -17.299629 5.711400 171 I "A" 24 -0.18000 -0.18000 "ILE " " CG2" "    " 6 0 0 0 808080  ""  2 1 7 ""  1 ""  <> 0 0 0 1208 1208 1 0 2416 3 <> <> 0 1208 1208 <> "CCD match"  <> 1 0.97 1314 <> <> <> <> <> <> <> <>
  1209 3 -24.939863 -17.520275 7.503769 171 I "A" 24 -0.18000 -0.18000 "ILE " " CD1" "    " 6 0 0 0 808080  ""  2 1 7 ""  1 ""  <> 0 0 0 1209 1209 1 0 2417 3 <> <> 0 1209 1209 <> "CCD match"  <> 1 0.97 1315 <> <> <> <> <> <> <> <>
  1210 25 -23.324855 -18.673616 2.705480 172 R "A" 38 -0.50000 -0.50000 "ARG " " N  " "    " 7 0 0 0 2E2EFF  ""  2 1 7 ""  1 ""  <> 0 0 0 1210 1210 1 0 2429 1 <> <> 0 1210 1210 <> "CCD match"  <> 1 0.97 1316 <> <> <> <> <> <> <> <>
  1211 3 -22.519628 -18.717792 1.538588 172 R "A" 24 0.14000 0.14000 "ARG " " CA " "    " 6 0 0 0 808080  ""  2 1 -1113 "%RT%RN"  2 ""  FFFF00  0 0 0 1211 1211 1 0 2430 1 <> <> 0 1211 1211 <> "CCD match"  <> 1 0.97 1317 <> <> <> <> <> <> <> <>
  1212 2 -21.790395 -17.365940 1.496718 172 R "A" 24 0.50000 0.50000 "ARG " " C  " "    " 6 0 0 0 808080  ""  2 1 7 ""  1 ""  <> 0 0 0 1212 1212 1 0 2431 0 <> <> 0 1212 1212 <> "CCD match"  <> 1 0.97 1318 <> <> <> <> <> <> <> <>
  1213 3 -23.533336 -18.886648 0.449892 172 R "A" 24 -0.12000 -0.12000 "ARG " " CB " "    " 6 0 0 0 808080  ""  2 1 7 ""  1 ""  <> 0 0 0 1213 1213 1 0 2432 2 <> <> 0 1213 1213 <> "CCD match"  <> 1 0.97 1319 <> <> <> <> <> <> <> <>
  1214 15 -22.020818 -16.452531 2.234577 172 R "A" 70 -0.50000 -0.50000 "ARG " " O  " "    " 8 0 0 0 FF2E2E  ""  2 1 7 ""  1 ""  <> 0 0 0 1214 1214 1 0 2433 0 <> <> 0 1214 1214 <> "CCD match"  <> 1 0.97 1320 <> <> <> <> <> <> <> <>
  1215 3 -24.371234 -17.705860 0.045564 172 R "A" 24 -0.05000 -0.05000 "ARG " " CG " "    " 6 0 0 0 808080  ""  2 1 7 ""  1 ""  <> 0 0 0 1215 1215 1 0 2434 2 <> <> 0 1215 1215 <> "CCD match"  <> 1 0.97 1321 <> <> <> <> <> <> <> <>
  1216 3 -25.427629 -18.164621 -0.984387 172 R "A" 24 0.19000 0.19000 "ARG " " CD " "    " 6 0 0 0 808080  ""  2 1 7 ""  1 ""  <> 0 0 0 1216 1216 1 0 2435 2 <> <> 0 1216 1216 <> "CCD match"  <> 1 0.97 1322 <> <> <> <> <> <> <> <>
  1217 25 -25.743015 -17.058931 -1.939910 172 R "A" 38 -0.69997 -0.69997 "ARG " " NE " "    " 7 0 0 0 2E2EFF  ""  2 1 7 ""  1 ""  <> 0 0 0 1217 1217 1 0 2436 1 <> <> 0 1217 1217 <> "CCD match"  <> 1 0.97 1323 <> <> <> <> <> <> <> <>
  1218 25 -25.577606 -18.115942 -4.015971 172 R "A" 38 -0.79997 -0.79997 "ARG " " NH1" "    " 7 0 0 0 2E2EFF  ""  2 1 7 ""  1 ""  <> 0 0 0 1218 1218 1 0 2437 2 <> <> 0 1218 1218 <> "CCD match"  <> 1 0.97 1324 <> <> <> <> <> <> <> <>
  1219 31 -25.803310 -15.747401 -3.825860 172 R "A" 38 -0.79997 -0.79997 "ARG " " NH2" "    " 7 1 0 0 2E2EFF  ""  2 1 7 ""  1 ""  <> 0 0 0 1219 1219 1 0 2438 2 <> <> 0 1219 1219 <> "CCD match"  <> 1 0.97 1325 <> <> <> <> <> <> <> <>
  1220 2 -25.775949 -16.985048 -3.277986 172 R "A" 24 0.63990 0.63990 "ARG " " CZ " "    " 6 0 0 0 808080  ""  2 1 7 ""  1 ""  <> 0 0 0 1220 1220 1 0 2439 0 <> <> 0 1220 1220 <> "CCD match"  <> 1 0.97 1326 <> <> <> <> <> <> <> <>
  1221 25 -20.847789 -17.320776 0.511533 173 H "A" 38 -0.50000 -0.50000 "HIE " " N  " "    " 7 0 0 0 2E2EFF  ""  0 1 7 ""  1 ""  <> 0 0 0 1221 1221 1 0 2453 1 <> <> 0 1221 1221 <> "CCD match"  <> 1 0.98 1327 <> <> <> <> <> <> <> <>
  1222 3 -19.956266 -16.166324 0.040660 173 H "A" 24 0.14000 0.14000 "HIE " " CA " "    " 6 0 0 0 808080  ""  0 1 -1113 "%RT%RN"  2 ""  FFFF00  0 0 0 1222 1222 1 0 2454 1 <> <> 0 1222 1222 <> "CCD match"  <> 1 0.98 1328 <> <> <> <> <> <> <> <>
  1223 2 -20.745674 -15.113730 -0.726735 173 H "A" 24 0.50000 0.50000 "HIE " " C  " "    " 6 0 0 0 808080  ""  0 1 7 ""  1 ""  <> 0 0 0 1223 1223 1 0 2455 0 <> <> 0 1223 1223 <> "CCD match"  <> 1 0.98 1329 <> <> <> <> <> <> <> <>
  1224 3 -18.755119 -16.664417 -0.855395 173 H "A" 24 -0.12000 -0.12000 "HIE " " CB " "    " 6 0 0 0 808080  ""  0 1 7 ""  1 ""  <> 0 0 0 1224 1224 1 0 2456 2 <> <> 0 1224 1224 <> "CCD match"  <> 1 0.98 1330 <> <> <> <> <> <> <> <>
  1225 15 -21.907882 -15.274702 -1.075379 173 H "A" 70 -0.50000 -0.50000 "HIE " " O  " "    " 8 0 0 0 FF2E2E  ""  0 1 7 ""  1 ""  <> 0 0 0 1225 1225 1 0 2457 0 <> <> 0 1225 1225 <> "CCD match"  <> 1 0.98 1331 <> <> <> <> <> <> <> <>
  1226 2 -17.739610 -17.410490 -0.032883 173 H "A" 24 0.26000 0.26000 "HIE " " CG " "    " 6 0 0 0 808080  ""  0 1 7 "%UT"  13 "HIE"  <> 0 0 0 1226 1226 1 0 2458 0 <> <> 0 1226 1226 <> "CCD match"  <> 1 0.98 1332 <> "HIE"  <> <> <> <> <> <>
  1227 2 -17.875883 -18.569028 0.664565 173 H "A" 24 -0.28600 -0.28600 "HIE " " CD2" "    " 6 0 0 0 808080  ""  0 1 7 ""  1 ""  <> 0 0 0 1227 1227 1 0 2459 1 <> <> 0 1227 1227 <> "CCD match"  <> 1 0.98 1333 <> <> <> <> <> <> <> <>
  1228 25 -16.461761 -16.941650 0.110221 173 H "A" 38 -0.56300 -0.56300 "HIE " " ND1" "    " 7 0 0 0 2E2EFF  ""  0 1 7 ""  1 ""  <> 0 0 0 1228 1228 1 0 2460 0 <> <> 0 1228 1228 <> "CCD match"  <> 1 0.98 1334 <> <> <> <> <> <> <> <>
  1229 2 -15.881023 -17.806327 0.939907 173 H "A" 24 0.27500 0.27500 "HIE " " CE1" "    " 6 0 0 0 808080  ""  0 1 7 ""  1 ""  <> 0 0 0 1229 1229 1 0 2461 1 <> <> 0 1229 1229 <> "CCD match"  <> 1 0.98 1335 <> <> <> <> <> <> <> <>
  1230 25 -16.681726 -18.819435 1.285629 173 H "A" 38 -0.25700 -0.25700 "HIE " " NE2" "    " 7 0 0 0 2E2EFF  ""  0 1 7 ""  1 ""  <> 0 0 0 1230 1230 1 0 2462 1 <> <> 0 1230 1230 <> "CCD match"  <> 1 0.98 1336 <> <> <> <> <> <> <> <>
  1231 25 -20.028694 -13.965757 -0.917167 174 T "A" 38 -0.50000 -0.50000 "THR " " N  " "    " 7 0 0 0 2E2EFF  ""  0 1 7 ""  1 ""  <> 0 0 0 1231 1231 1 0 2470 1 <> <> 0 1231 1231 <> "CCD match"  <> 1 0.97 1337 <> <> <> <> <> <> <> <>
  1232 3 -20.259000 -12.913974 -1.854888 174 T "A" 24 0.14000 0.14000 "THR " " CA " "    " 6 0 0 0 808080  ""  0 1 -1113 "%RT%RN"  2 ""  FFFF00  0 0 0 1232 1232 1 0 2471 1 <> <> 0 1232 1232 <> "CCD match"  <> 1 0.97 1338 <> <> <> <> <> <> <> <>
  1233 2 -18.966594 -12.619464 -2.693178 174 T "A" 24 0.50000 0.50000 "THR " " C  " "    " 6 0 0 0 808080  ""  0 1 7 ""  1 ""  <> 0 0 0 1233 1233 1 0 2472 0 <> <> 0 1233 1233 <> "CCD match"  <> 1 0.97 1339 <> <> <> <> <> <> <> <>
  1234 3 -20.635549 -11.621815 -1.106966 174 T "A" 24 0.20500 0.20500 "THR " " CB " "    " 6 0 0 0 808080  ""  0 1 7 ""  1 ""  <> 0 0 0 1234 1234 1 0 2473 1 <> <> 0 1234 1234 <> "CCD match"  <> 1 0.97 1340 <> <> <> <> <> <> <> <>
  1235 15 -17.969125 -13.297653 -2.591004 174 T "A" 70 -0.50000 -0.50000 "THR " " O  " "    " 8 0 0 0 FF2E2E  ""  0 1 7 ""  1 ""  <> 0 0 0 1235 1235 1 0 2474 0 <> <> 0 1235 1235 <> "CCD match"  <> 1 0.97 1341 <> <> <> <> <> <> <> <>
  1236 3 -22.140941 -11.601028 -0.554331 174 T "A" 24 -0.18000 -0.18000 "THR " " CG2" "    " 6 0 0 0 808080  ""  0 1 7 ""  1 ""  <> 0 0 0 1236 1236 1 0 2475 3 <> <> 0 1236 1236 <> "CCD match"  <> 1 0.97 1342 <> <> <> <> <> <> <> <>
  1237 16 -19.711254 -11.511250 -0.003552 174 T "A" 70 -0.68300 -0.68300 "THR " " OG1" "    " 8 0 0 0 FF2E2E  ""  0 1 7 "%UT"  13 ""  <> 0 0 0 1237 1237 1 0 2476 1 <> <> 0 1237 1237 <> "CCD match"  <> 1 0.97 1343 <> <> <> <> <> <> <> <>
  1238 25 -19.038473 -11.630070 -3.601961 175 S "A" 38 -0.50000 -0.50000 "SER " " N  " "    " 7 0 0 0 2E2EFF  ""  1 1 7 ""  1 ""  <> 0 0 0 1238 1238 1 0 2484 1 <> <> 0 1238 1238 <> "CCD match"  <> 1 0.97 1344 <> <> <> <> <> <> <> <>
  1239 3 -17.885789 -11.203995 -4.379644 175 S "A" 24 0.14000 0.14000 "SER " " CA " "    " 6 0 0 0 808080  ""  1 1 -1113 "%RT%RN"  2 ""  FFFF00  0 0 0 1239 1239 1 0 2485 1 <> <> 0 1239 1239 <> "CCD match"  <> 1 0.97 1345 <> <> <> <> <> <> <> <>
  1240 2 -16.666784 -10.684189 -3.494484 175 S "A" 24 0.50000 0.50000 "SER " " C  " "    " 6 0 0 0 808080  ""  1 1 7 ""  1 ""  <> 0 0 0 1240 1240 1 0 2486 0 <> <> 0 1240 1240 <> "CCD match"  <> 1 0.97 1346 <> <> <> <> <> <> <> <>
  1241 3 -18.396280 -10.094331 -5.362819 175 S "A" 24 0.14500 0.14500 "SER " " CB " "    " 6 0 0 0 808080  ""  1 1 7 ""  1 ""  <> 0 0 0 1241 1241 1 0 2487 2 <> <> 0 1241 1241 <> "CCD match"  <> 1 0.97 1347 <> <> <> <> <> <> <> <>
  1242 15 -15.506176 -11.047863 -3.719912 175 S "A" 70 -0.50000 -0.50000 "SER " " O  " "    " 8 0 0 0 FF2E2E  ""  1 1 7 ""  1 ""  <> 0 0 0 1242 1242 1 0 2488 0 <> <> 0 1242 1242 <> "CCD match"  <> 1 0.97 1348 <> <> <> <> <> <> <> <>
  1243 16 -18.765237 -8.892599 -4.772664 175 S "A" 70 -0.68300 -0.68300 "SER " " OG " "    " 8 0 0 0 FF2E2E  ""  1 1 7 "%UT"  13 ""  <> 0 0 0 1243 1243 1 0 2489 1 <> <> 0 1243 1243 <> "CCD match"  <> 1 0.97 1349 <> <> <> <> <> <> <> <>
  1244 25 -17.046844 -10.127503 -2.321935 176 R "A" 38 -0.50000 -0.50000 "ARG " " N  " "    " 7 0 0 0 2E2EFF  ""  1 1 7 ""  1 ""  <> 0 0 0 1244 1244 1 0 2495 1 <> <> 0 1244 1244 <> "CCD match"  <> 1 0.97 1350 <> <> <> <> <> <> <> <>
  1245 3 -16.106010 -9.597813 -1.343499 176 R "A" 24 0.14000 0.14000 "ARG " " CA " "    " 6 0 0 0 808080  ""  1 1 -1113 "%RT%RN"  2 ""  FFFF00  0 0 0 1245 1245 1 0 2496 1 <> <> 0 1245 1245 <> "CCD match"  <> 1 0.97 1351 <> <> <> <> <> <> <> <>
  1246 2 -15.305002 -10.661954 -0.587138 176 R "A" 24 0.50000 0.50000 "ARG " " C  " "    " 6 0 0 0 808080  ""  1 1 7 ""  1 ""  <> 0 0 0 1246 1246 1 0 2497 0 <> <> 0 1246 1246 <> "CCD match"  <> 1 0.97 1352 <> <> <> <> <> <> <> <>
  1247 3 -16.760988 -8.634305 -0.369391 176 R "A" 24 -0.12000 -0.12000 "ARG " " CB " "    " 6 0 0 0 808080  ""  1 1 7 ""  1 ""  <> 0 0 0 1247 1247 1 0 2498 2 <> <> 0 1247 1247 <> "CCD match"  <> 1 0.97 1353 <> <> <> <> <> <> <> <>
  1248 15 -14.148826 -10.498998 -0.212386 176 R "A" 70 -0.50000 -0.50000 "ARG " " O  " "    " 8 0 0 0 FF2E2E  ""  1 1 7 ""  1 ""  <> 0 0 0 1248 1248 1 0 2499 0 <> <> 0 1248 1248 <> "CCD match"  <> 1 0.97 1354 <> <> <> <> <> <> <> <>
  1249 3 -17.463455 -7.456298 -1.083753 176 R "A" 24 -0.05000 -0.05000 "ARG " " CG " "    " 6 0 0 0 808080  ""  1 1 7 ""  1 ""  <> 0 0 0 1249 1249 1 0 2500 2 <> <> 0 1249 1249 <> "CCD match"  <> 1 0.97 1355 <> <> <> <> <> <> <> <>
  1250 3 -17.870857 -6.338676 -0.160222 176 R "A" 24 0.19000 0.19000 "ARG " " CD " "    " 6 0 0 0 808080  ""  1 1 7 ""  1 ""  <> 0 0 0 1250 1250 1 0 2501 2 <> <> 0 1250 1250 <> "CCD match"  <> 1 0.97 1356 <> <> <> <> <> <> <> <>
  1251 25 -16.706415 -5.495039 0.342527 176 R "A" 38 -0.69997 -0.69997 "ARG " " NE " "    " 7 0 0 0 2E2EFF  ""  1 1 7 ""  1 ""  <> 0 0 0 1251 1251 1 0 2502 1 <> <> 0 1251 1251 <> "CCD match"  <> 1 0.97 1357 <> <> <> <> <> <> <> <>
  1252 25 -18.065813 -3.782696 1.073411 176 R "A" 38 -0.79997 -0.79997 "ARG " " NH1" "    " 7 0 0 0 2E2EFF  ""  1 1 7 ""  1 ""  <> 0 0 0 1252 1252 1 0 2503 2 <> <> 0 1252 1252 <> "CCD match"  <> 1 0.97 1358 <> <> <> <> <> <> <> <>
  1253 31 -15.731108 -3.618314 1.163160 176 R "A" 38 -0.79997 -0.79997 "ARG " " NH2" "    " 7 1 0 0 2E2EFF  ""  1 1 7 ""  1 ""  <> 0 0 0 1253 1253 1 0 2504 2 <> <> 0 1253 1253 <> "CCD match"  <> 1 0.97 1359 <> <> <> <> <> <> <> <>
  1254 2 -16.857654 -4.261270 0.821420 176 R "A" 24 0.63990 0.63990 "ARG " " CZ " "    " 6 0 0 0 808080  ""  1 1 7 ""  1 ""  <> 0 0 0 1254 1254 1 0 2505 0 <> <> 0 1254 1254 <> "CCD match"  <> 1 0.97 1360 <> <> <> <> <> <> <> <>
  1255 25 -16.025167 -11.718048 -0.150307 177 S "A" 38 -0.50000 -0.50000 "SER " " N  " "    " 7 0 0 0 2E2EFF  ""  1 1 7 ""  1 ""  <> 0 0 0 1255 1255 1 0 2519 1 <> <> 0 1255 1255 <> "CCD match"  <> 1 0.98 1361 <> <> <> <> <> <> <> <>
  1256 3 -15.490218 -12.899287 0.468838 177 S "A" 24 0.14000 0.14000 "SER " " CA " "    " 6 0 0 0 808080  ""  1 1 -1113 "%RT%RN"  2 ""  FFFF00  0 0 0 1256 1256 1 0 2520 1 <> <> 0 1256 1256 <> "CCD match"  <> 1 0.98 1362 <> <> <> <> <> <> <> <>
  1257 2 -14.869489 -13.932502 -0.485565 177 S "A" 24 0.50000 0.50000 "SER " " C  " "    " 6 0 0 0 808080  ""  1 1 7 ""  1 ""  <> 0 0 0 1257 1257 1 0 2521 0 <> <> 0 1257 1257 <> "CCD match"  <> 1 0.98 1363 <> <> <> <> <> <> <> <>
  1258 3 -16.487157 -13.474134 1.511701 177 S "A" 24 0.14500 0.14500 "SER " " CB " "    " 6 0 0 0 808080  ""  1 1 7 ""  1 ""  <> 0 0 0 1258 1258 1 0 2522 2 <> <> 0 1258 1258 <> "CCD match"  <> 1 0.98 1364 <> <> <> <> <> <> <> <>
  1259 15 -13.929642 -14.613832 -0.180666 177 S "A" 70 -0.50000 -0.50000 "SER " " O  " "    " 8 0 0 0 FF2E2E  ""  1 1 7 ""  1 ""  <> 0 0 0 1259 1259 1 0 2523 0 <> <> 0 1259 1259 <> "CCD match"  <> 1 0.98 1365 <> <> <> <> <> <> <> <>
  1260 16 -17.704475 -13.973999 0.875479 177 S "A" 70 -0.68300 -0.68300 "SER " " OG " "    " 8 0 0 0 FF2E2E  ""  1 1 7 "%UT"  13 ""  <> 0 0 0 1260 1260 1 0 2524 1 <> <> 0 1260 1260 <> "CCD match"  <> 1 0.98 1366 <> <> <> <> <> <> <> <>
  1261 25 -15.376974 -14.130037 -1.740569 178 A "A" 38 -0.50000 -0.50000 "ALA " " N  " "    " 7 0 0 0 2E2EFF  ""  1 1 7 ""  1 ""  <> 0 0 0 1261 1261 1 0 2530 1 <> <> 0 1261 1261 <> "CCD match"  <> 1 0.97 1367 <> <> <> <> <> <> <> <>
  1262 3 -14.765500 -14.992939 -2.698694 178 A "A" 24 0.14000 0.14000 "ALA " " CA " "    " 6 0 0 0 808080  ""  1 1 -1113 "%RT%RN"  2 ""  FFFF00  0 0 0 1262 1262 1 0 2531 1 <> <> 0 1262 1262 <> "CCD match"  <> 1 0.97 1368 <> <> <> <> <> <> <> <>
  1263 2 -13.471208 -14.438966 -3.226331 178 A "A" 24 0.50000 0.50000 "ALA " " C  " "    " 6 0 0 0 808080  ""  1 1 7 ""  1 ""  <> 0 0 0 1263 1263 1 0 2532 0 <> <> 0 1263 1263 <> "CCD match"  <> 1 0.97 1369 <> <> <> <> <> <> <> <>
  1264 3 -15.689388 -15.258636 -3.907879 178 A "A" 24 -0.18000 -0.18000 "ALA " " CB " "    " 6 0 0 0 808080  ""  1 1 7 ""  1 ""  <> 0 0 0 1264 1264 1 0 2533 3 <> <> 0 1264 1264 <> "CCD match"  <> 1 0.97 1370 <> <> <> <> <> <> <> <>
  1265 15 -12.644565 -15.262517 -3.599184 178 A "A" 70 -0.50000 -0.50000 "ALA " " O  " "    " 8 0 0 0 FF2E2E  ""  1 1 7 ""  1 ""  <> 0 0 0 1265 1265 1 0 2534 0 <> <> 0 1265 1265 <> "CCD match"  <> 1 0.97 1371 <> <> <> <> <> <> <> <>
  1266 25 -13.330132 -13.085458 -3.120482 179 A "A" 38 -0.50000 -0.50000 "ALA " " N  " "    " 7 0 0 1 2E2EFF  ""  1 1 7 ""  1 ""  <> 0 0 0 1266 1266 1 0 2540 1 <> <> 0 1266 1266 <> "CCD match"  <> 1 0.95 1372 <> <> <> <> <> <> <> <>
  1267 3 -12.178573 -12.294221 -3.624581 179 A "A" 24 0.14000 0.14000 "ALA " " CA " "    " 6 0 0 1 808080  ""  1 1 -1114 "%RT%RN"  2 ""  CCFF00  0 0 0 1267 1267 1 0 2541 1 <> <> 0 1267 1267 <> "CCD match"  <> 1 0.95 1373 <> <> <> <> <> <> <> <>
  1268 2 -10.800318 -12.689636 -2.940949 179 A "A" 24 0.50000 0.50000 "ALA " " C  " "    " 6 0 0 1 808080  ""  1 1 7 ""  1 ""  <> 0 0 0 1268 1268 1 0 2542 0 <> <> 0 1268 1268 <> "CCD match"  <> 1 0.95 1374 <> <> <> <> <> <> <> <>
  1269 3 -12.451137 -10.817753 -3.512500 179 A "A" 24 -0.18000 -0.18000 "ALA " " CB " "    " 6 0 0 1 808080  ""  1 1 7 ""  1 ""  <> 0 0 0 1269 1269 1 0 2543 3 <> <> 0 1269 1269 <> "CCD match"  <> 1 0.95 1375 <> <> <> <> <> <> <> <>
  1270 15 -9.755686 -12.687543 -3.610093 179 A "A" 70 -0.50000 -0.50000 "ALA " " O  " "    " 8 0 0 1 FF2E2E  ""  1 1 7 ""  1 ""  <> 0 0 0 1270 1270 1 0 2544 0 <> <> 0 1270 1270 <> "CCD match"  <> 1 0.95 1376 <> <> <> <> <> <> <> <>
  1271 25 -10.950889 -13.103928 -1.702493 180 M "A" 38 -0.50000 -0.50000 "MET " " N  " "    " 7 0 0 0 2E2EFF  ""  1 1 7 ""  1 ""  <> 0 0 0 1271 1271 1 0 2550 1 <> <> 0 1271 1271 <> "CCD match"  <> 1 0.96 1377 <> <> <> <> <> <> <> <>
  1272 3 -9.918563 -13.546090 -0.771794 180 M "A" 24 0.14000 0.14000 "MET " " CA " "    " 6 0 0 0 808080  ""  1 1 -1114 "%RT%RN"  2 ""  CCFF00  0 0 0 1272 1272 1 0 2551 1 <> <> 0 1272 1272 <> "CCD match"  <> 1 0.96 1378 <> <> <> <> <> <> <> <>
  1273 2 -9.424606 -14.994998 -1.052257 180 M "A" 24 0.50000 0.50000 "MET " " C  " "    " 6 0 0 0 808080  ""  1 1 7 ""  1 ""  <> 0 0 0 1273 1273 1 0 2552 0 <> <> 0 1273 1273 <> "CCD match"  <> 1 0.96 1379 <> <> <> <> <> <> <> <>
  1274 3 -10.497530 -13.479395 0.625555 180 M "A" 24 -0.12000 -0.12000 "MET " " CB " "    " 6 0 0 0 808080  ""  1 1 7 ""  1 ""  <> 0 0 0 1274 1274 1 0 2553 2 <> <> 0 1274 1274 <> "CCD match"  <> 1 0.96 1380 <> <> <> <> <> <> <> <>
  1275 15 -8.281066 -15.314312 -0.831066 180 M "A" 70 -0.50000 -0.50000 "MET " " O  " "    " 8 0 0 0 FF2E2E  ""  1 1 7 ""  1 ""  <> 0 0 0 1275 1275 1 0 2554 0 <> <> 0 1275 1275 <> "CCD match"  <> 1 0.96 1381 <> <> <> <> <> <> <> <>
  1276 3 -11.189604 -12.192313 1.061366 180 M "A" 24 0.00020 0.00020 "MET " " CG " "    " 6 0 0 0 808080  ""  1 1 7 ""  1 ""  <> 0 0 0 1276 1276 1 0 2555 2 <> <> 0 1276 1276 <> "CCD match"  <> 1 0.96 1382 <> <> <> <> <> <> <> <>
  1277 49 -10.111940 -10.732649 0.919022 180 M "A" 143 -0.24040 -0.24040 "MET " " SD " "    " 16 0 0 0 FFFF6B  ""  1 1 7 ""  1 ""  <> 0 0 0 1277 1277 1 0 2556 0 <> <> 0 1277 1277 <> "CCD match"  <> 1 0.96 1383 <> <> <> <> <> <> <> <>
  1278 3 -9.038344 -10.963887 2.345081 180 M "A" 24 -0.05980 -0.05980 "MET " " CE " "    " 6 0 0 0 808080  ""  1 1 7 ""  1 ""  <> 0 0 0 1278 1278 1 0 2557 3 <> <> 0 1278 1278 <> "CCD match"  <> 1 0.96 1384 <> <> <> <> <> <> <> <>
  1279 25 -10.336307 -15.784829 -1.510528 181 I "A" 38 -0.50000 -0.50000 "ILE " " N  " "    " 7 0 0 0 2E2EFF  ""  1 1 7 ""  1 ""  <> 0 0 0 1279 1279 1 0 2567 1 <> <> 0 1279 1279 <> "CCD match"  <> 1 0.95 1385 <> <> <> <> <> <> <> <>
  1280 3 -10.063793 -17.169014 -2.003656 181 I "A" 24 0.14000 0.14000 "ILE " " CA " "    " 6 0 0 0 808080  ""  1 1 -1114 "%RT%RN"  2 ""  CCFF00  0 0 0 1280 1280 1 0 2568 1 <> <> 0 1280 1280 <> "CCD match"  <> 1 0.95 1386 <> <> <> <> <> <> <> <>
  1281 2 -9.515442 -17.078418 -3.410810 181 I "A" 24 0.50000 0.50000 "ILE " " C  " "    " 6 0 0 0 808080  ""  1 1 7 ""  1 ""  <> 0 0 0 1281 1281 1 0 2569 0 <> <> 0 1281 1281 <> "CCD match"  <> 1 0.95 1387 <> <> <> <> <> <> <> <>
  1282 3 -11.319015 -18.097089 -2.023824 181 I "A" 24 -0.06000 -0.06000 "ILE " " CB " "    " 6 0 0 0 808080  ""  1 1 7 ""  1 ""  <> 0 0 0 1282 1282 1 0 2570 1 <> <> 0 1282 1282 <> "CCD match"  <> 1 0.95 1388 <> <> <> <> <> <> <> <>
  1283 15 -8.373019 -17.522142 -3.625988 181 I "A" 70 -0.50000 -0.50000 "ILE " " O  " "    " 8 0 0 0 FF2E2E  ""  1 1 7 ""  1 ""  <> 0 0 0 1283 1283 1 0 2571 0 <> <> 0 1283 1283 <> "CCD match"  <> 1 0.95 1389 <> <> <> <> <> <> <> <>
  1284 3 -12.061171 -18.119087 -0.687433 181 I "A" 24 -0.12000 -0.12000 "ILE " " CG1" "    " 6 0 0 0 808080  ""  1 1 7 ""  1 ""  <> 0 0 0 1284 1284 1 0 2572 2 <> <> 0 1284 1284 <> "CCD match"  <> 1 0.95 1390 <> <> <> <> <> <> <> <>
  1285 3 -10.821027 -19.523300 -2.481915 181 I "A" 24 -0.18000 -0.18000 "ILE " " CG2" "    " 6 0 0 0 808080  ""  1 1 7 ""  1 ""  <> 0 0 0 1285 1285 1 0 2573 3 <> <> 0 1285 1285 <> "CCD match"  <> 1 0.95 1391 <> <> <> <> <> <> <> <>
  1286 3 -13.313531 -19.020984 -0.591008 181 I "A" 24 -0.18000 -0.18000 "ILE " " CD1" "    " 6 0 0 0 808080  ""  1 1 7 ""  1 ""  <> 0 0 0 1286 1286 1 0 2574 3 <> <> 0 1286 1286 <> "CCD match"  <> 1 0.95 1392 <> <> <> <> <> <> <> <>
  1287 25 -10.280033 -16.405225 -4.299907 182 K "A" 38 -0.50000 -0.50000 "LYS " " N  " "    " 7 0 0 0 2E2EFF  ""  1 1 7 ""  1 ""  <> 0 0 0 1287 1287 1 0 2586 1 <> <> 0 1287 1287 <> "CCD match"  <> 1 0.93 1393 <> <> <> <> <> <> <> <>
  1288 3 -10.037465 -16.399248 -5.770084 182 K "A" 24 0.14000 0.14000 "LYS " " CA " "    " 6 0 0 0 808080  ""  1 1 -1114 "%RT%RN"  2 ""  CCFF00  0 0 0 1288 1288 1 0 2587 1 <> <> 0 1288 1288 <> "CCD match"  <> 1 0.93 1394 <> <> <> <> <> <> <> <>
  1289 2 -8.697886 -15.744911 -6.231179 182 K "A" 24 0.50000 0.50000 "LYS " " C  " "    " 6 0 0 0 808080  ""  1 1 7 ""  1 ""  <> 0 0 0 1289 1289 1 0 2588 0 <> <> 0 1289 1289 <> "CCD match"  <> 1 0.93 1395 <> <> <> <> <> <> <> <>
  1290 3 -11.284673 -15.881489 -6.500387 182 K "A" 24 -0.12000 -0.12000 "LYS " " CB " "    " 6 0 0 0 808080  ""  1 1 7 ""  1 ""  <> 0 0 0 1290 1290 1 0 2589 2 <> <> 0 1290 1290 <> "CCD match"  <> 1 0.93 1396 <> <> <> <> <> <> <> <>
  1291 15 -8.068532 -16.273315 -7.123226 182 K "A" 70 -0.50000 -0.50000 "LYS " " O  " "    " 8 0 0 0 FF2E2E  ""  1 1 7 ""  1 ""  <> 0 0 0 1291 1291 1 0 2590 0 <> <> 0 1291 1291 <> "CCD match"  <> 1 0.93 1397 <> <> <> <> <> <> <> <>
  1292 3 -12.452052 -16.863857 -6.456842 182 K "A" 24 -0.12000 -0.12000 "LYS " " CG " "    " 6 0 0 0 808080  ""  1 1 7 ""  1 ""  <> 0 0 0 1292 1292 1 0 2591 2 <> <> 0 1292 1292 <> "CCD match"  <> 1 0.93 1398 <> <> <> <> <> <> <> <>
  1293 3 -13.649398 -16.313501 -7.154212 182 K "A" 24 -0.12000 -0.12000 "LYS " " CD " "    " 6 0 0 0 808080  ""  1 1 7 ""  1 ""  <> 0 0 0 1293 1293 1 0 2592 2 <> <> 0 1293 1293 <> "CCD match"  <> 1 0.93 1399 <> <> <> <> <> <> <> <>
  1294 3 -14.871494 -17.313722 -7.140075 182 K "A" 24 0.19000 0.19000 "LYS " " CE " "    " 6 0 0 0 808080  ""  1 1 7 ""  1 ""  <> 0 0 0 1294 1294 1 0 2593 2 <> <> 0 1294 1294 <> "CCD match"  <> 1 0.93 1400 <> <> <> <> <> <> <> <>
  1295 32 -16.016763 -16.948026 -7.946416 182 K "A" 38 -0.30000 -0.30000 "LYS " " NZ " "    " 7 1 0 0 2E2EFF  ""  1 1 7 "%UT"  13 ""  <> 0 0 0 1295 1295 1 0 2594 3 <> <> 0 1295 1295 <> "CCD match"  <> 1 0.93 1401 <> <> <> <> <> <> <> <>
  1296 25 -8.269644 -14.731963 -5.512578 183 D "A" 38 -0.50000 -0.50000 "ASP " " N  " "    " 7 0 0 1 2E2EFF  ""  0 1 7 ""  1 ""  <> 0 0 0 1296 1296 1 0 2608 1 <> <> 0 1296 1296 <> "CCD match"  <> 1 0.89 1402 <> <> <> <> <> <> <> <>
  1297 3 -6.963882 -14.174083 -5.556280 183 D "A" 24 0.14000 0.14000 "ASP " " CA " "    " 6 0 0 1 808080  ""  0 1 -1114 "%RT%RN"  2 ""  CCFF00  0 0 0 1297 1297 1 0 2609 1 <> <> 0 1297 1297 <> "CCD match"  <> 1 0.89 1403 <> <> <> <> <> <> <> <>
  1298 2 -6.380775 -14.278819 -4.170820 183 D "A" 24 0.50000 0.50000 "ASP " " C  " "    " 6 0 0 1 808080  ""  0 1 7 ""  1 ""  <> 0 0 0 1298 1298 1 0 2610 0 <> <> 0 1298 1298 <> "CCD match"  <> 1 0.89 1404 <> <> <> <> <> <> <> <>
  1299 3 -7.044997 -12.748376 -5.989703 183 D "A" 24 -0.22000 -0.22000 "ASP " " CB " "    " 6 0 0 1 808080  ""  0 1 7 ""  1 ""  <> 0 0 0 1299 1299 1 0 2611 2 <> <> 0 1299 1299 <> "CCD match"  <> 1 0.89 1405 <> <> <> <> <> <> <> <>
  1300 15 -6.716273 -13.514452 -3.274390 183 D "A" 70 -0.50000 -0.50000 "ASP " " O  " "    " 8 0 0 1 FF2E2E  ""  0 1 7 ""  1 ""  <> 0 0 0 1300 1300 1 0 2612 0 <> <> 0 1300 1300 <> "CCD match"  <> 1 0.89 1406 <> <> <> <> <> <> <> <>
  1301 2 -5.689735 -12.060201 -6.295746 183 D "A" 24 0.70000 0.70000 "ASP " " CG " "    " 6 0 0 1 808080  ""  0 1 7 "%UT"  13 ""  <> 0 0 0 1301 1301 1 0 2613 0 1493 3 0 1301 1301 <> "CCD match"  <> 1 0.89 1407 9.69198764856653 <> <> <> <> <> <> <>
  1302 15 -5.818437 -10.869063 -6.662008 183 D "A" 70 -0.80000 -0.80000 "ASP " " OD1" "    " 8 0 0 1 FF2E2E  ""  0 1 7 ""  1 ""  <> 0 0 0 1302 1302 1 0 2614 0 1494 3 0 1302 1302 <> "CCD match"  <> 1 0.89 1408 <> <> <> <> <> <> <> <>
  1303 18 -4.587477 -12.644090 -6.158212 183 D "A" 70 -0.80000 -0.80000 "ASP " " OD2" "    " 8 -1 0 1 FF2E2E  ""  0 1 7 ""  1 ""  <> 0 0 0 1303 1303 1 0 2615 0 <> <> 0 1303 1303 <> "CCD match"  <> 1 0.89 1409 <> <> <> <> <> <> <> <>
  1304 25 -5.550313 -15.331442 -3.918101 184 P "A" 38 -0.14000 -0.14000 "PRO " " N  " "    " 7 0 0 1 2E2EFF  ""  0 1 7 ""  1 ""  <> 0 0 0 1304 1304 1 0 2620 0 <> <> 0 1304 1304 <> "CCD match"  <> 1 0.89 1410 <> <> <> <> <> <> <> <>
  1305 3 -4.833638 -15.488230 -2.604137 184 P "A" 24 0.01000 0.01000 "PRO " " CA " "    " 6 0 0 1 808080  ""  0 1 -1114 "%RT%RN"  2 ""  CCFF00  0 0 0 1305 1305 1 0 2621 1 <> <> 0 1305 1305 <> "CCD match"  <> 1 0.89 1411 <> <> <> <> <> <> <> <>
  1306 2 -4.074026 -14.233519 -2.198043 184 P "A" 24 0.50000 0.50000 "PRO " " C  " "    " 6 0 0 1 808080  ""  0 1 7 ""  1 ""  <> 0 0 0 1306 1306 1 0 2622 0 <> <> 0 1306 1306 <> "CCD match"  <> 1 0.89 1412 <> <> <> <> <> <> <> <>
  1307 3 -3.855798 -16.694833 -2.904380 184 P "A" 24 -0.12000 -0.12000 "PRO " " CB " "    " 6 0 0 1 808080  ""  0 1 7 ""  1 ""  <> 0 0 0 1307 1307 1 0 2623 2 <> <> 0 1307 1307 <> "CCD match"  <> 1 0.89 1413 <> <> <> <> <> <> <> <>
  1308 15 -3.859570 -14.050234 -0.974081 184 P "A" 70 -0.50000 -0.50000 "PRO " " O  " "    " 8 0 0 1 FF2E2E  ""  0 1 7 ""  1 ""  <> 0 0 0 1308 1308 1 0 2624 0 <> <> 0 1308 1308 <> "CCD match"  <> 1 0.89 1414 <> <> <> <> <> <> <> <>
  1309 3 -4.483153 -17.443168 -4.121740 184 P "A" 24 -0.12000 -0.12000 "PRO " " CG " "    " 6 0 0 1 808080  ""  0 1 7 ""  1 ""  <> 0 0 0 1309 1309 1 0 2625 2 <> <> 0 1309 1309 <> "CCD match"  <> 1 0.89 1415 <> <> <> <> <> <> <> <>
  1310 3 -5.238861 -16.367095 -4.913163 184 P "A" 24 -0.05000 -0.05000 "PRO " " CD " "    " 6 0 0 1 808080  ""  0 1 7 ""  1 ""  <> 0 0 0 1310 1310 1 0 2626 2 <> <> 0 1310 1310 <> "CCD match"  <> 1 0.89 1416 <> <> <> <> <> <> <> <>
  1311 25 -3.607308 -13.373109 -3.107533 185 T "A" 38 -0.50000 -0.50000 "THR " " N  " "    " 7 0 0 1 2E2EFF  ""  0 1 7 ""  1 ""  <> 0 0 0 1311 1311 1 0 2634 1 <> <> 0 1311 1311 <> "CCD match"  <> 1 0.89 1417 <> <> <> <> <> <> <> <>
  1312 3 -2.822182 -12.173979 -2.797152 185 T "A" 24 0.14000 0.14000 "THR " " CA " "    " 6 0 0 1 808080  ""  0 1 -1114 "%RT%RN"  2 ""  CCFF00  0 0 0 1312 1312 1 0 2635 1 <> <> 0 1312 1312 <> "CCD match"  <> 1 0.89 1418 <> <> <> <> <> <> <> <>
  1313 2 -3.535206 -11.205955 -1.754559 185 T "A" 24 0.50000 0.50000 "THR " " C  " "    " 6 0 0 1 808080  ""  0 1 7 ""  1 ""  <> 0 0 0 1313 1313 1 0 2636 0 <> <> 0 1313 1313 <> "CCD match"  <> 1 0.89 1419 <> <> <> <> <> <> <> <>
  1314 3 -2.398795 -11.400896 -4.081228 185 T "A" 24 0.20500 0.20500 "THR " " CB " "    " 6 0 0 1 808080  ""  0 1 7 ""  1 ""  <> 0 0 0 1314 1314 1 0 2637 1 <> <> 0 1314 1314 <> "CCD match"  <> 1 0.89 1420 <> <> <> <> <> <> <> <>
  1315 15 -2.877963 -10.712751 -0.873069 185 T "A" 70 -0.50000 -0.50000 "THR " " O  " "    " 8 0 0 1 FF2E2E  ""  0 1 7 ""  1 ""  <> 0 0 0 1315 1315 1 0 2638 0 <> <> 0 1315 1315 <> "CCD match"  <> 1 0.89 1421 <> <> <> <> <> <> <> <>
  1316 3 -1.270221 -10.448238 -3.901271 185 T "A" 24 -0.18000 -0.18000 "THR " " CG2" "    " 6 0 0 1 808080  ""  0 1 7 ""  1 ""  <> 0 0 0 1316 1316 1 0 2639 3 1508 3 0 1316 1316 <> "CCD match"  <> 1 0.89 1422 <> <> <> <> <> <> <> <>
  1317 16 -1.952090 -12.336399 -4.998673 185 T "A" 70 -0.68300 -0.68300 "THR " " OG1" "    " 8 0 0 1 FF2E2E  ""  0 1 7 "%UT"  13 ""  <> 0 0 0 1317 1317 1 0 2640 1 <> <> 0 1317 1317 <> "CCD match"  <> 1 0.89 1423 <> <> <> <> <> <> <> <>
  1318 25 -4.871644 -11.097655 -1.852572 186 L "A" 38 -0.50000 -0.50000 "LEU " " N  " "    " 7 0 0 1 2E2EFF  ""  1 1 7 ""  1 ""  <> 0 0 0 1318 1318 1 0 2648 1 <> <> 0 1318 1318 <> "CCD match"  <> 1 0.92 1424 <> <> <> <> <> <> <> <>
  1319 3 -5.714590 -10.191121 -1.096733 186 L "A" 24 0.14000 0.14000 "LEU " " CA " "    " 6 0 0 1 808080  ""  1 1 -1114 "%RT%RN"  2 ""  CCFF00  0 0 0 1319 1319 1 0 2649 1 <> <> 0 1319 1319 <> "CCD match"  <> 1 0.92 1425 <> <> <> <> <> <> <> <>
  1320 2 -5.629682 -10.433432 0.449325 186 L "A" 24 0.50000 0.50000 "LEU " " C  " "    " 6 0 0 1 808080  ""  1 1 7 ""  1 ""  <> 0 0 0 1320 1320 1 0 2650 0 <> <> 0 1320 1320 <> "CCD match"  <> 1 0.92 1426 <> <> <> <> <> <> <> <>
  1321 3 -7.149402 -10.163893 -1.744390 186 L "A" 24 -0.12000 -0.12000 "LEU " " CB " "    " 6 0 0 1 808080  ""  1 1 7 ""  1 ""  <> 0 0 0 1321 1321 1 0 2651 2 <> <> 0 1321 1321 <> "CCD match"  <> 1 0.92 1427 <> <> <> <> <> <> <> <>
  1322 15 -5.700767 -9.473217 1.156174 186 L "A" 70 -0.50000 -0.50000 "LEU " " O  " "    " 8 0 0 1 FF2E2E  ""  1 1 7 ""  1 ""  <> 0 0 0 1322 1322 1 0 2652 0 <> <> 0 1322 1322 <> "CCD match"  <> 1 0.92 1428 <> <> <> <> <> <> <> <>
  1323 3 -7.521287 -8.960125 -2.659053 186 L "A" 24 -0.06000 -0.06000 "LEU " " CG " "    " 6 0 0 1 808080  ""  1 1 7 ""  1 ""  <> 0 0 0 1323 1323 1 0 2653 1 <> <> 0 1323 1323 <> "CCD match"  <> 1 0.92 1429 <> <> <> <> <> <> <> <>
  1324 3 -6.835476 -9.083622 -4.067044 186 L "A" 24 -0.18000 -0.18000 "LEU " " CD1" "    " 6 0 0 1 808080  ""  1 1 7 ""  1 ""  <> 0 0 0 1324 1324 1 0 2654 3 1516 3 0 1324 1324 <> "CCD match"  <> 1 0.92 1430 <> <> <> <> <> <> <> <>
  1325 3 -9.075513 -8.756624 -2.742108 186 L "A" 24 -0.18000 -0.18000 "LEU " " CD2" "    " 6 0 0 1 808080  ""  1 1 7 ""  1 ""  <> 0 0 0 1325 1325 1 0 2655 3 <> <> 0 1325 1325 <> "CCD match"  <> 1 0.92 1431 <> <> <> <> <> <> <> <>
  1326 25 -5.510628 -11.747197 0.865011 187 R "A" 38 -0.50000 -0.50000 "ARG " " N  " "    " 7 0 0 1 2E2EFF  ""  1 1 7 ""  1 ""  <> 0 0 0 1326 1326 1 0 2667 1 <> <> 0 1326 1326 <> "CCD match"  <> 1 0.91 1432 <> <> <> <> <> <> <> <>
  1327 3 -5.443198 -12.137657 2.281247 187 R "A" 24 0.14000 0.14000 "ARG " " CA " "    " 6 0 0 1 808080  ""  1 1 -1114 "%RT%RN"  2 ""  CCFF00  0 0 0 1327 1327 1 0 2668 1 <> <> 0 1327 1327 <> "CCD match"  <> 1 0.91 1433 <> <> <> <> <> <> <> <>
  1328 2 -4.244565 -11.497314 3.019311 187 R "A" 24 0.50000 0.50000 "ARG " " C  " "    " 6 0 0 1 808080  ""  1 1 7 ""  1 ""  <> 0 0 0 1328 1328 1 0 2669 0 <> <> 0 1328 1328 <> "CCD match"  <> 1 0.91 1434 <> <> <> <> <> <> <> <>
  1329 3 -5.382798 -13.667498 2.496522 187 R "A" 24 -0.12000 -0.12000 "ARG " " CB " "    " 6 0 0 1 808080  ""  1 1 7 ""  1 ""  <> 0 0 0 1329 1329 1 0 2670 2 <> <> 0 1329 1329 <> "CCD match"  <> 1 0.91 1435 <> <> <> <> <> <> <> <>
  1330 15 -4.479886 -11.191593 4.171575 187 R "A" 70 -0.50000 -0.50000 "ARG " " O  " "    " 8 0 0 1 FF2E2E  ""  1 1 7 ""  1 ""  <> 0 0 0 1330 1330 1 0 2671 0 <> <> 0 1330 1330 <> "CCD match"  <> 1 0.91 1436 <> <> <> <> <> <> <> <>
  1331 3 -6.603992 -14.442790 1.870752 187 R "A" 24 -0.05000 -0.05000 "ARG " " CG " "    " 6 0 0 1 808080  ""  1 1 7 ""  1 ""  <> 0 0 0 1331 1331 1 0 2672 2 <> <> 0 1331 1331 <> "CCD match"  <> 1 0.91 1437 <> <> <> <> <> <> <> <>
  1332 3 -6.414589 -15.921522 2.165270 187 R "A" 24 0.19000 0.19000 "ARG " " CD " "    " 6 0 0 1 808080  ""  1 1 7 ""  1 ""  <> 0 0 0 1332 1332 1 0 2673 2 <> <> 0 1332 1332 <> "CCD match"  <> 1 0.91 1438 <> <> <> <> <> <> <> <>
  1333 25 -7.360641 -16.860105 1.585677 187 R "A" 38 -0.69997 -0.69997 "ARG " " NE " "    " 7 0 0 1 2E2EFF  ""  1 1 7 ""  1 ""  <> 0 0 0 1333 1333 1 0 2674 1 <> <> 0 1333 1333 <> "CCD match"  <> 1 0.91 1439 <> <> <> <> <> <> <> <>
  1334 25 -7.186224 -18.719678 3.004952 187 R "A" 38 -0.79997 -0.79997 "ARG " " NH1" "    " 7 0 0 1 2E2EFF  ""  1 1 7 ""  1 ""  <> 0 0 0 1334 1334 1 0 2675 2 <> <> 0 1334 1334 <> "CCD match"  <> 1 0.91 1440 <> <> <> <> <> <> <> <>
  1335 31 -8.425704 -18.745866 0.960187 187 R "A" 38 -0.79997 -0.79997 "ARG " " NH2" "    " 7 1 0 1 2E2EFF  ""  1 1 7 ""  1 ""  <> 0 0 0 1335 1335 1 0 2676 2 <> <> 0 1335 1335 <> "CCD match"  <> 1 0.91 1441 <> <> <> <> <> <> <> <>
  1336 2 -7.664532 -18.094558 1.887498 187 R "A" 24 0.63990 0.63990 "ARG " " CZ " "    " 6 0 0 1 808080  ""  1 1 7 ""  1 ""  <> 0 0 0 1336 1336 1 0 2677 0 <> <> 0 1336 1336 <> "CCD match"  <> 1 0.91 1442 <> <> <> <> <> <> <> <>
  1337 25 -3.137419 -11.241538 2.320365 188 I "A" 38 -0.50000 -0.50000 "ILE " " N  " "    " 7 0 0 1 2E2EFF  ""  1 1 7 ""  1 ""  <> 0 0 0 1337 1337 1 0 2691 1 <> <> 0 1337 1337 <> "CCD match"  <> 1 0.91 1443 <> <> <> <> <> <> <> <>
  1338 3 -2.009741 -10.562161 2.912682 188 I "A" 24 0.14000 0.14000 "ILE " " CA " "    " 6 0 0 1 808080  ""  1 1 -1114 "%RT%RN"  2 ""  CCFF00  0 0 0 1338 1338 1 0 2692 1 <> <> 0 1338 1338 <> "CCD match"  <> 1 0.91 1444 <> <> <> <> <> <> <> <>
  1339 2 -2.273547 -9.043757 3.046767 188 I "A" 24 0.50000 0.50000 "ILE " " C  " "    " 6 0 0 1 808080  ""  1 1 7 ""  1 ""  <> 0 0 0 1339 1339 1 0 2693 0 1531 3 0 1339 1339 <> "CCD match"  <> 1 0.91 1445 <> <> <> <> <> <> <> <>
  1340 3 -0.752393 -10.742223 2.067021 188 I "A" 24 -0.06000 -0.06000 "ILE " " CB " "    " 6 0 0 1 808080  ""  1 1 7 ""  1 ""  <> 0 0 0 1340 1340 1 0 2694 1 <> <> 0 1340 1340 <> "CCD match"  <> 1 0.91 1446 <> <> <> <> <> <> <> <>
  1341 15 -1.973297 -8.415219 4.110517 188 I "A" 70 -0.50000 -0.50000 "ILE " " O  " "    " 8 0 0 1 FF2E2E  ""  1 1 7 ""  1 ""  <> 0 0 0 1341 1341 1 0 2695 0 1533 3 0 1341 1341 <> "CCD match"  <> 1 0.91 1447 <> <> <> <> <> <> <> <>
  1342 3 -0.240969 -12.271513 2.041943 188 I "A" 24 -0.12000 -0.12000 "ILE " " CG1" "    " 6 0 0 1 808080  ""  1 1 7 ""  1 ""  <> 0 0 0 1342 1342 1 0 2696 2 <> <> 0 1342 1342 <> "CCD match"  <> 1 0.91 1448 <> <> <> <> <> <> <> <>
  1343 3 0.471489 -9.819033 2.368060 188 I "A" 24 -0.18000 -0.18000 "ILE " " CG2" "    " 6 0 0 1 808080  ""  1 1 7 ""  1 ""  <> 0 0 0 1343 1343 1 0 2697 3 <> <> 0 1343 1343 <> "CCD match"  <> 1 0.91 1449 <> <> <> <> <> <> <> <>
  1344 3 -1.152057 -13.077452 1.075722 188 I "A" 24 -0.18000 -0.18000 "ILE " " CD1" "    " 6 0 0 1 808080  ""  1 1 7 ""  1 ""  <> 0 0 0 1344 1344 1 0 2698 3 <> <> 0 1344 1344 <> "CCD match"  <> 1 0.91 1450 <> <> <> <> <> <> <> <>
  1345 25 -2.913942 -8.456282 2.029415 189 I "A" 38 -0.50000 -0.50000 "ILE " " N  " "    " 7 0 0 1 2E2EFF  ""  1 1 7 ""  1 ""  <> 0 0 0 1345 1345 1 0 2710 1 1537 3 0 1345 1345 <> "CCD match"  <> 1 0.91 1451 <> <> <> <> <> <> <> <>
  1346 3 -3.119112 -7.066319 1.863178 189 I "A" 24 0.14000 0.14000 "ILE " " CA " "    " 6 0 0 1 808080  ""  1 1 -1114 "%RT%RN"  2 ""  CCFF00  0 0 0 1346 1346 1 0 2711 1 1538 3 0 1346 1346 <> "CCD match"  <> 1 0.91 1452 <> <> <> <> <> <> <> <>
  1347 2 -4.133502 -6.639513 2.986500 189 I "A" 24 0.50000 0.50000 "ILE " " C  " "    " 6 0 0 1 808080  ""  1 1 7 ""  1 ""  <> 0 0 0 1347 1347 1 0 2712 0 1539 3 0 1347 1347 <> "CCD match"  <> 1 0.91 1453 <> <> <> <> <> <> <> <>
  1348 3 -3.790420 -6.697239 0.472616 189 I "A" 24 -0.06000 -0.06000 "ILE " " CB " "    " 6 0 0 1 808080  ""  1 1 7 ""  1 ""  <> 0 0 0 1348 1348 1 0 2713 1 1540 3 0 1348 1348 <> "CCD match"  <> 1 0.91 1454 <> <> <> <> <> <> <> <>
  1349 15 -3.716256 -5.728108 3.731102 189 I "A" 70 -0.50000 -0.50000 "ILE " " O  " "    " 8 0 0 1 FF2E2E  ""  1 1 7 ""  1 ""  <> 0 0 0 1349 1349 1 0 2714 0 1541 3 0 1349 1349 <> "CCD match"  <> 1 0.91 1455 <> <> <> <> <> <> <> <>
  1350 3 -2.862751 -6.963659 -0.708433 189 I "A" 24 -0.12000 -0.12000 "ILE " " CG1" "    " 6 0 0 1 808080  ""  1 1 7 ""  1 ""  <> 0 0 0 1350 1350 1 0 2715 2 1542 3 0 1350 1350 <> "CCD match"  <> 1 0.91 1456 <> <> <> <> <> <> <> <>
  1351 3 -4.272446 -5.261292 0.308130 189 I "A" 24 -0.18000 -0.18000 "ILE " " CG2" "    " 6 0 0 1 808080  ""  1 1 7 ""  1 ""  <> 0 0 0 1351 1351 1 0 2716 3 1543 3 0 1351 1351 <> "CCD match"  <> 1 0.91 1457 <> <> <> <> <> <> <> <>
  1352 3 -3.616835 -7.276721 -2.034799 189 I "A" 24 -0.18000 -0.18000 "ILE " " CD1" "    " 6 0 0 1 808080  ""  1 1 7 ""  1 ""  <> 0 0 0 1352 1352 1 0 2717 3 1544 3 0 1352 1352 <> "CCD match"  <> 1 0.91 1458 <> <> <> <> <> <> <> <>
  1353 25 -5.268970 -7.245769 3.127143 190 V "A" 38 -0.50000 -0.50000 "VAL " " N  " "    " 7 0 0 1 2E2EFF  ""  1 1 7 ""  1 ""  <> 0 0 0 1353 1353 1 0 2729 1 1545 3 0 1353 1353 <> "CCD match"  <> 1 0.94 1459 <> <> <> <> <> <> <> <>
  1354 3 -6.273908 -6.771895 4.170375 190 V "A" 24 0.14000 0.14000 "VAL " " CA " "    " 6 0 0 1 808080  ""  1 1 -1114 "%RT%RN"  2 ""  CCFF00  0 0 0 1354 1354 1 0 2730 1 <> <> 0 1354 1354 <> "CCD match"  <> 1 0.94 1460 <> <> <> <> <> <> <> <>
  1355 2 -5.804059 -6.986987 5.674097 190 V "A" 24 0.50000 0.50000 "VAL " " C  " "    " 6 0 0 1 808080  ""  1 1 7 ""  1 ""  <> 0 0 0 1355 1355 1 0 2731 0 <> <> 0 1355 1355 <> "CCD match"  <> 1 0.94 1461 <> <> <> <> <> <> <> <>
  1356 3 -7.595278 -7.575450 3.831815 190 V "A" 24 -0.06000 -0.06000 "VAL " " CB " "    " 6 0 0 1 808080  ""  1 1 7 ""  1 ""  <> 0 0 0 1356 1356 1 0 2732 1 <> <> 0 1356 1356 <> "CCD match"  <> 1 0.94 1462 <> <> <> <> <> <> <> <>
  1357 15 -6.545686 -6.575029 6.558048 190 V "A" 70 -0.50000 -0.50000 "VAL " " O  " "    " 8 0 0 1 FF2E2E  ""  1 1 7 ""  1 ""  <> 0 0 0 1357 1357 1 0 2733 0 <> <> 0 1357 1357 <> "CCD match"  <> 1 0.94 1463 <> <> <> <> <> <> <> <>
  1358 3 -8.709206 -7.514895 4.876620 190 V "A" 24 -0.18000 -0.18000 "VAL " " CG1" "    " 6 0 0 1 808080  ""  1 1 7 ""  1 ""  <> 0 0 0 1358 1358 1 0 2734 3 <> <> 0 1358 1358 <> "CCD match"  <> 1 0.94 1464 <> <> <> <> <> <> <> <>
  1359 3 -8.144748 -7.312048 2.391572 190 V "A" 24 -0.18000 -0.18000 "VAL " " CG2" "    " 6 0 0 1 808080  ""  1 1 7 ""  1 ""  <> 0 0 0 1359 1359 1 0 2735 3 <> <> 0 1359 1359 <> "CCD match"  <> 1 0.94 1465 <> <> <> <> <> <> <> <>
  1360 25 -4.721277 -7.674418 5.839370 191 N "A" 38 -0.50000 -0.50000 "ASN " " N  " "    " 7 0 0 1 2E2EFF  ""  1 1 7 ""  1 ""  <> 0 0 0 1360 1360 1 0 2745 1 <> <> 0 1360 1360 <> "CCD match"  <> 1 0.92 1466 <> <> <> <> <> <> <> <>
  1361 3 -4.065997 -7.865015 7.137779 191 N "A" 24 0.14000 0.14000 "ASN " " CA " "    " 6 0 0 1 808080  ""  1 1 -1114 "%RT%RN"  2 ""  CCFF00  0 0 0 1361 1361 1 0 2746 1 <> <> 0 1361 1361 <> "CCD match"  <> 1 0.92 1467 <> <> <> <> <> <> <> <>
  1362 2 -3.189917 -6.594838 7.325161 191 N "A" 24 0.50000 0.50000 "ASN " " C  " "    " 6 0 0 1 808080  ""  1 1 7 ""  1 ""  <> 0 0 0 1362 1362 1 0 2747 0 1554 3 0 1362 1362 <> "CCD match"  <> 1 0.92 1468 <> <> <> <> <> <> <> <>
  1363 3 -3.369658 -9.173822 7.280520 191 N "A" 24 -0.12000 -0.12000 "ASN " " CB " "    " 6 0 0 1 808080  ""  1 1 7 ""  1 ""  <> 0 0 0 1363 1363 1 0 2748 2 <> <> 0 1363 1363 <> "CCD match"  <> 1 0.92 1469 <> <> <> <> <> <> <> <>
  1364 15 -3.606749 -5.650983 7.987222 191 N "A" 70 -0.50000 -0.50000 "ASN " " O  " "    " 8 0 0 1 FF2E2E  ""  1 1 7 ""  1 ""  <> 0 0 0 1364 1364 1 0 2749 0 <> <> 0 1364 1364 <> "CCD match"  <> 1 0.92 1470 <> <> <> <> <> <> <> <>
  1365 2 -4.245773 -10.347432 7.936047 191 N "A" 24 0.50000 0.50000 "ASN " " CG " "    " 6 0 0 1 808080  ""  1 1 7 "%UT"  13 ""  <> 0 0 0 1365 1365 1 0 2750 0 <> <> 0 1365 1365 <> "CCD match"  <> 1 0.92 1471 6.99603809025846 "No Flip"  <> <> <> <> <> <>
  1366 25 -3.690100 -11.539891 7.953349 191 N "A" 38 -0.76000 -0.76000 "ASN " " ND2" "    " 7 0 0 1 2E2EFF  ""  1 1 7 ""  1 ""  <> 0 0 0 1366 1366 1 0 2751 2 <> <> 0 1366 1366 <> "CCD match"  <> 1 0.92 1472 <> <> <> <> <> <> <> <>
  1367 15 -5.344450 -10.081367 8.419173 191 N "A" 70 -0.50000 -0.50000 "ASN " " OD1" "    " 8 0 0 1 FF2E2E  ""  1 1 7 ""  1 ""  <> 0 0 0 1367 1367 1 0 2752 0 <> <> 0 1367 1367 <> "CCD match"  <> 1 0.92 1473 <> <> <> <> <> <> <> <>
  1368 25 -2.065388 -6.577702 6.568861 192 L "A" 38 -0.50000 -0.50000 "LEU " " N  " "    " 7 0 0 1 2E2EFF  ""  1 1 7 ""  1 ""  <> 0 0 0 1368 1368 1 0 2759 1 1560 3 0 1368 1368 <> "CCD match"  <> 1 0.91 1474 <> <> <> <> <> <> <> <>
  1369 3 -1.028664 -5.608287 6.566596 192 L "A" 24 0.14000 0.14000 "LEU " " CA " "    " 6 0 0 1 808080  ""  1 1 -1114 "%RT%RN"  2 ""  CCFF00  0 0 0 1369 1369 1 0 2760 1 1561 3 0 1369 1369 <> "CCD match"  <> 1 0.91 1475 <> <> <> <> <> <> <> <>
  1370 2 -1.522379 -4.105796 6.554122 192 L "A" 24 0.50000 0.50000 "LEU " " C  " "    " 6 0 0 1 808080  ""  1 1 7 ""  1 ""  <> 0 0 0 1370 1370 1 0 2761 0 1562 3 0 1370 1370 <> "CCD match"  <> 1 0.91 1476 <> <> <> <> <> <> <> <>
  1371 3 0.023723 -5.806620 5.494060 192 L "A" 24 -0.12000 -0.12000 "LEU " " CB " "    " 6 0 0 1 808080  ""  1 1 7 ""  1 ""  <> 0 0 0 1371 1371 1 0 2762 2 1563 3 0 1371 1371 <> "CCD match"  <> 1 0.91 1477 <> <> <> <> <> <> <> <>
  1372 15 -1.115644 -3.340382 7.451698 192 L "A" 70 -0.50000 -0.50000 "LEU " " O  " "    " 8 0 0 1 FF2E2E  ""  1 1 7 ""  1 ""  <> 0 0 0 1372 1372 1 0 2763 0 1564 3 0 1372 1372 <> "CCD match"  <> 1 0.91 1478 <> <> <> <> <> <> <> <>
  1373 3 0.966356 -6.907045 5.710665 192 L "A" 24 -0.06000 -0.06000 "LEU " " CG " "    " 6 0 0 1 808080  ""  1 1 7 ""  1 ""  <> 0 0 0 1373 1373 1 0 2764 1 1565 3 0 1373 1373 <> "CCD match"  <> 1 0.91 1479 <> <> <> <> <> <> <> <>
  1374 3 2.134290 -6.916086 4.729932 192 L "A" 24 -0.18000 -0.18000 "LEU " " CD1" "    " 6 0 0 1 808080  ""  1 1 7 ""  1 ""  <> 0 0 0 1374 1374 1 0 2765 3 1566 3 0 1374 1374 <> "CCD match"  <> 1 0.91 1480 <> <> <> <> <> <> <> <>
  1375 3 1.465697 -7.124571 7.181840 192 L "A" 24 -0.18000 -0.18000 "LEU " " CD2" "    " 6 0 0 1 808080  ""  1 1 7 ""  1 ""  <> 0 0 0 1375 1375 1 0 2766 3 1567 3 0 1375 1375 <> "CCD match"  <> 1 0.91 1481 <> <> <> <> <> <> <> <>
  1376 25 -2.396007 -3.761735 5.603088 193 T "A" 38 -0.50000 -0.50000 "THR " " N  " "    " 7 0 0 1 2E2EFF  ""  1 1 7 ""  1 ""  <> 0 0 0 1376 1376 1 0 2778 1 1568 3 0 1376 1376 <> "CCD match"  <> 1 0.93 1482 <> <> <> <> <> <> <> <>
  1377 3 -3.045351 -2.427905 5.353381 193 T "A" 24 0.14000 0.14000 "THR " " CA " "    " 6 0 0 1 808080  ""  1 1 -1114 "%RT%RN"  2 ""  CCFF00  0 0 0 1377 1377 1 0 2779 1 1569 3 0 1377 1377 <> "CCD match"  <> 1 0.93 1483 <> <> <> <> <> <> <> <>
  1378 2 -3.891482 -1.917603 6.555838 193 T "A" 24 0.50000 0.50000 "THR " " C  " "    " 6 0 0 1 808080  ""  1 1 7 ""  1 ""  <> 0 0 0 1378 1378 1 0 2780 0 1570 3 0 1378 1378 <> "CCD match"  <> 1 0.93 1484 <> <> <> <> <> <> <> <>
  1379 3 -3.776883 -2.441604 4.005200 193 T "A" 24 0.20500 0.20500 "THR " " CB " "    " 6 0 0 1 808080  ""  1 1 7 ""  1 ""  <> 0 0 0 1379 1379 1 0 2781 1 1571 3 0 1379 1379 <> "CCD match"  <> 1 0.93 1485 <> <> <> <> <> <> <> <>
  1380 15 -4.062571 -0.679989 6.766770 193 T "A" 70 -0.50000 -0.50000 "THR " " O  " "    " 8 0 0 1 FF2E2E  ""  1 1 7 ""  1 ""  <> 0 0 0 1380 1380 1 0 2782 0 1572 3 0 1380 1380 <> "CCD match"  <> 1 0.93 1486 <> <> <> <> <> <> <> <>
  1381 3 -4.755785 -1.354272 3.727895 193 T "A" 24 -0.18000 -0.18000 "THR " " CG2" "    " 6 0 0 1 808080  ""  1 1 7 ""  1 ""  <> 0 0 0 1381 1381 1 0 2783 3 1573 3 0 1381 1381 <> "CCD match"  <> 1 0.93 1487 <> <> <> <> <> <> <> <>
  1382 16 -2.871735 -2.667311 2.904077 193 T "A" 70 -0.68300 -0.68300 "THR " " OG1" "    " 8 0 0 1 FF2E2E  ""  1 1 7 "%UT"  13 ""  <> 0 0 0 1382 1382 1 0 2784 1 1574 3 0 1382 1382 <> "CCD match"  <> 1 0.93 1488 <> <> <> <> <> <> <> <>
  1383 25 -4.395324 -2.860301 7.461972 194 I "A" 38 -0.50000 -0.50000 "ILE " " N  " "    " 7 0 0 1 2E2EFF  ""  1 1 7 ""  1 ""  <> 0 0 0 1383 1383 1 0 2792 1 <> <> 0 1383 1383 <> "CCD match"  <> 1 0.95 1489 <> <> <> <> <> <> <> <>
  1384 3 -5.147676 -2.456892 8.657165 194 I "A" 24 0.14000 0.14000 "ILE " " CA " "    " 6 0 0 1 808080  ""  1 1 -1114 "%RT%RN"  2 ""  CCFF00  0 0 0 1384 1384 1 0 2793 1 <> <> 0 1384 1384 <> "CCD match"  <> 1 0.95 1490 <> <> <> <> <> <> <> <>
  1385 2 -4.305321 -2.738177 9.875502 194 I "A" 24 0.50000 0.50000 "ILE " " C  " "    " 6 0 0 1 808080  ""  1 1 7 ""  1 ""  <> 0 0 0 1385 1385 1 0 2794 0 <> <> 0 1385 1385 <> "CCD match"  <> 1 0.95 1491 <> <> <> <> <> <> <> <>
  1386 3 -6.433433 -3.209761 8.683950 194 I "A" 24 -0.06000 -0.06000 "ILE " " CB " "    " 6 0 0 1 808080  ""  1 1 7 ""  1 ""  <> 0 0 0 1386 1386 1 0 2795 1 <> <> 0 1386 1386 <> "CCD match"  <> 1 0.95 1492 <> <> <> <> <> <> <> <>
  1387 15 -4.212415 -1.830175 10.729001 194 I "A" 70 -0.50000 -0.50000 "ILE " " O  " "    " 8 0 0 1 FF2E2E  ""  1 1 7 ""  1 ""  <> 0 0 0 1387 1387 1 0 2796 0 <> <> 0 1387 1387 <> "CCD match"  <> 1 0.95 1493 <> <> <> <> <> <> <> <>
  1388 3 -7.406647 -2.606308 7.602291 194 I "A" 24 -0.12000 -0.12000 "ILE " " CG1" "    " 6 0 0 1 808080  ""  1 1 7 ""  1 ""  <> 0 0 0 1388 1388 1 0 2797 2 <> <> 0 1388 1388 <> "CCD match"  <> 1 0.95 1494 <> <> <> <> <> <> <> <>
  1389 3 -7.256732 -3.337494 10.035201 194 I "A" 24 -0.18000 -0.18000 "ILE " " CG2" "    " 6 0 0 1 808080  ""  1 1 7 ""  1 ""  <> 0 0 0 1389 1389 1 0 2798 3 <> <> 0 1389 1389 <> "CCD match"  <> 1 0.95 1495 <> <> <> <> <> <> <> <>
  1390 3 -8.587607 -3.547560 7.248084 194 I "A" 24 -0.18000 -0.18000 "ILE " " CD1" "    " 6 0 0 1 808080  ""  1 1 7 ""  1 ""  <> 0 0 0 1390 1390 1 0 2799 3 <> <> 0 1390 1390 <> "CCD match"  <> 1 0.95 1496 <> <> <> <> <> <> <> <>
  1391 25 -3.597064 -3.866856 9.992326 195 D "A" 38 -0.50000 -0.50000 "ASP " " N  " "    " 7 0 0 1 2E2EFF  ""  1 1 7 ""  1 ""  <> 0 0 0 1391 1391 1 0 2811 1 <> <> 0 1391 1391 <> "CCD match"  <> 1 0.9 1497 <> <> <> <> <> <> <> <>
  1392 3 -2.852721 -4.457975 11.077589 195 D "A" 24 0.14000 0.14000 "ASP " " CA " "    " 6 0 0 1 808080  ""  1 1 -1114 "%RT%RN"  2 ""  CCFF00  0 0 0 1392 1392 1 0 2812 1 <> <> 0 1392 1392 <> "CCD match"  <> 1 0.9 1498 <> <> <> <> <> <> <> <>
  1393 2 -1.882520 -3.557977 11.893786 195 D "A" 24 0.50000 0.50000 "ASP " " C  " "    " 6 0 0 1 808080  ""  1 1 7 ""  1 ""  <> 0 0 0 1393 1393 1 0 2813 0 <> <> 0 1393 1393 <> "CCD match"  <> 1 0.9 1499 <> <> <> <> <> <> <> <>
  1394 3 -2.142977 -5.713877 10.604678 195 D "A" 24 -0.22000 -0.22000 "ASP " " CB " "    " 6 0 0 1 808080  ""  1 1 7 ""  1 ""  <> 0 0 0 1394 1394 1 0 2814 2 <> <> 0 1394 1394 <> "CCD match"  <> 1 0.9 1500 <> <> <> <> <> <> <> <>
  1395 15 -2.026885 -3.385247 13.110697 195 D "A" 70 -0.50000 -0.50000 "ASP " " O  " "    " 8 0 0 1 FF2E2E  ""  1 1 7 ""  1 ""  <> 0 0 0 1395 1395 1 0 2815 0 <> <> 0 1395 1395 <> "CCD match"  <> 1 0.9 1501 <> <> <> <> <> <> <> <>
  1396 2 -1.478908 -6.685905 11.551520 195 D "A" 24 0.70000 0.70000 "ASP " " CG " "    " 6 0 0 1 808080  ""  1 1 7 "%UT"  13 ""  <> 0 0 0 1396 1396 1 0 2816 0 <> <> 0 1396 1396 <> "CCD match"  <> 1 0.9 1502 10 <> <> <> <> <> <> <>
  1397 15 -0.549485 -7.334230 11.100494 195 D "A" 70 -0.80000 -0.80000 "ASP " " OD1" "    " 8 0 0 1 FF2E2E  ""  1 1 7 ""  1 ""  <> 0 0 0 1397 1397 1 0 2817 0 <> <> 0 1397 1397 <> "CCD match"  <> 1 0.9 1503 <> <> <> <> <> <> <> <>
  1398 18 -1.902911 -6.811683 12.730740 195 D "A" 70 -0.80000 -0.80000 "ASP " " OD2" "    " 8 -1 0 1 FF2E2E  ""  1 1 7 ""  1 ""  <> 0 0 0 1398 1398 1 0 2818 0 <> <> 0 1398 1398 <> "CCD match"  <> 1 0.9 1504 <> <> <> <> <> <> <> <>
  1399 25 -0.917272 -2.986608 11.161814 196 G "A" 38 -0.50000 -0.50000 "GLY " " N  " "    " 7 0 0 1 2E2EFF  ""  1 1 7 ""  1 ""  <> 0 0 0 1399 1399 1 0 2823 1 <> <> 0 1399 1399 <> "CCD match"  <> 1 0.91 1505 <> <> <> <> <> <> <> <>
  1400 3 0.093692 -2.096462 11.678447 196 G "A" 24 0.08000 0.08000 "GLY " " CA " "    " 6 0 0 1 808080  ""  1 1 -1114 "%RT%RN"  2 ""  CCFF00  0 0 0 1400 1400 1 0 2824 2 <> <> 0 1400 1400 <> "CCD match"  <> 1 0.91 1506 <> <> <> <> <> <> <> <>
  1401 2 -0.349262 -0.607849 11.778974 196 G "A" 24 0.50000 0.50000 "GLY " " C  " "    " 6 0 0 1 808080  ""  1 1 7 ""  1 ""  <> 0 0 0 1401 1401 1 0 2825 0 <> <> 0 1401 1401 <> "CCD match"  <> 1 0.91 1507 <> <> <> <> <> <> <> <>
  1402 15 0.463752 0.297943 12.165163 196 G "A" 70 -0.50000 -0.50000 "GLY " " O  " "    " 8 0 0 1 FF2E2E  ""  1 1 7 ""  1 ""  <> 0 0 0 1402 1402 1 0 2826 0 <> <> 0 1402 1402 <> "CCD match"  <> 1 0.91 1508 <> <> <> <> <> <> <> <>
  1403 25 -1.568217 -0.287058 11.404048 197 L "A" 38 -0.50000 -0.50000 "LEU " " N  " "    " 7 0 0 1 2E2EFF  ""  1 1 7 ""  1 ""  <> 0 0 0 1403 1403 1 0 2830 1 <> <> 0 1403 1403 <> "CCD match"  <> 1 0.92 1509 <> <> <> <> <> <> <> <>
  1404 3 -2.063464 1.066568 11.478301 197 L "A" 24 0.14000 0.14000 "LEU " " CA " "    " 6 0 0 1 808080  ""  1 1 -1114 "%RT%RN"  2 ""  CCFF00  0 0 0 1404 1404 1 0 2831 1 <> <> 0 1404 1404 <> "CCD match"  <> 1 0.92 1510 <> <> <> <> <> <> <> <>
  1405 2 -3.260437 1.191350 12.408277 197 L "A" 24 0.50000 0.50000 "LEU " " C  " "    " 6 0 0 1 808080  ""  1 1 7 ""  1 ""  <> 0 0 0 1405 1405 1 0 2832 0 <> <> 0 1405 1405 <> "CCD match"  <> 1 0.92 1511 <> <> <> <> <> <> <> <>
  1406 3 -2.362468 1.626096 10.031808 197 L "A" 24 -0.12000 -0.12000 "LEU " " CB " "    " 6 0 0 1 808080  ""  1 1 7 ""  1 ""  <> 0 0 0 1406 1406 1 0 2833 2 <> <> 0 1406 1406 <> "CCD match"  <> 1 0.92 1512 <> <> <> <> <> <> <> <>
  1407 15 -3.127983 2.084776 13.262665 197 L "A" 70 -0.50000 -0.50000 "LEU " " O  " "    " 8 0 0 1 FF2E2E  ""  1 1 7 ""  1 ""  <> 0 0 0 1407 1407 1 0 2834 0 <> <> 0 1407 1407 <> "CCD match"  <> 1 0.92 1513 <> <> <> <> <> <> <> <>
  1408 3 -1.831865 3.018489 9.751558 197 L "A" 24 -0.06000 -0.06000 "LEU " " CG " "    " 6 0 0 1 808080  ""  1 1 7 ""  1 ""  <> 0 0 0 1408 1408 1 0 2835 1 <> <> 0 1408 1408 <> "CCD match"  <> 1 0.92 1514 <> <> <> <> <> <> <> <>
  1409 3 -0.311977 3.144295 9.929170 197 L "A" 24 -0.18000 -0.18000 "LEU " " CD1" "    " 6 0 0 1 808080  ""  1 1 7 ""  1 ""  <> 0 0 0 1409 1409 1 0 2836 3 <> <> 0 1409 1409 <> "CCD match"  <> 1 0.92 1515 <> <> <> <> <> <> <> <>
  1410 3 -2.329218 3.385633 8.373478 197 L "A" 24 -0.18000 -0.18000 "LEU " " CD2" "    " 6 0 0 1 808080  ""  1 1 7 ""  1 ""  <> 0 0 0 1410 1410 1 0 2837 3 <> <> 0 1410 1410 <> "CCD match"  <> 1 0.92 1516 <> <> <> <> <> <> <> <>
  1411 25 -4.310006 0.444575 12.286476 198 A "A" 38 -0.50000 -0.50000 "ALA " " N  " "    " 7 0 0 0 2E2EFF  ""  1 1 7 ""  1 ""  <> 0 0 0 1411 1411 1 0 2849 1 <> <> 0 1411 1411 <> "CCD match"  <> 1 0.93 1517 <> <> <> <> <> <> <> <>
  1412 3 -5.537681 0.486577 13.088912 198 A "A" 24 0.14000 0.14000 "ALA " " CA " "    " 6 0 0 0 808080  ""  1 1 -1115 "%RT%RN"  2 ""  99FF00  0 0 0 1412 1412 1 0 2850 1 <> <> 0 1412 1412 <> "CCD match"  <> 1 0.93 1518 <> <> <> <> <> <> <> <>
  1413 2 -5.495738 0.921798 14.548623 198 A "A" 24 0.50000 0.50000 "ALA " " C  " "    " 6 0 0 0 808080  ""  1 1 7 ""  1 ""  <> 0 0 0 1413 1413 1 0 2851 0 <> <> 0 1413 1413 <> "CCD match"  <> 1 0.93 1519 <> <> <> <> <> <> <> <>
  1414 3 -6.502950 -0.726911 12.928885 198 A "A" 24 -0.18000 -0.18000 "ALA " " CB " "    " 6 0 0 0 808080  ""  1 1 7 ""  1 ""  <> 0 0 0 1414 1414 1 0 2852 3 <> <> 0 1414 1414 <> "CCD match"  <> 1 0.93 1520 <> <> <> <> <> <> <> <>
  1415 15 -6.127686 1.933554 14.896010 198 A "A" 70 -0.50000 -0.50000 "ALA " " O  " "    " 8 0 0 0 FF2E2E  ""  1 1 7 ""  1 ""  <> 0 0 0 1415 1415 1 0 2853 0 <> <> 0 1415 1415 <> "CCD match"  <> 1 0.93 1521 <> <> <> <> <> <> <> <>
  1416 25 -4.808648 0.042203 15.394297 199 G "A" 38 -0.50000 -0.50000 "GLY " " N  " "    " 7 0 0 0 2E2EFF  ""  1 1 7 ""  1 ""  <> 0 0 0 1416 1416 1 0 2859 1 <> <> 0 1416 1416 <> "CCD match"  <> 1 0.92 1522 <> <> <> <> <> <> <> <>
  1417 3 -4.553238 0.225241 16.839117 199 G "A" 24 0.08000 0.08000 "GLY " " CA " "    " 6 0 0 0 808080  ""  1 1 -1115 "%RT%RN"  2 ""  99FF00  0 0 0 1417 1417 1 0 2860 2 <> <> 0 1417 1417 <> "CCD match"  <> 1 0.92 1523 <> <> <> <> <> <> <> <>
  1418 2 -3.932034 1.585543 17.086350 199 G "A" 24 0.50000 0.50000 "GLY " " C  " "    " 6 0 0 0 808080  ""  1 1 7 ""  1 ""  <> 0 0 0 1418 1418 1 0 2861 0 <> <> 0 1418 1418 <> "CCD match"  <> 1 0.92 1524 <> <> <> <> <> <> <> <>
  1419 15 -4.691013 2.427323 17.618199 199 G "A" 70 -0.50000 -0.50000 "GLY " " O  " "    " 8 0 0 0 FF2E2E  ""  1 1 7 ""  1 ""  <> 0 0 0 1419 1419 1 0 2862 0 <> <> 0 1419 1419 <> "CCD match"  <> 1 0.92 1525 <> <> <> <> <> <> <> <>
  1420 25 -2.822550 1.944515 16.452677 200 P "A" 38 -0.14000 -0.14000 "PRO " " N  " "    " 7 0 0 0 2E2EFF  ""  1 1 7 ""  1 ""  <> 0 0 0 1420 1420 1 0 2866 0 <> <> 0 1420 1420 <> "CCD match"  <> 1 0.94 1526 <> <> <> <> <> <> <> <>
  1421 3 -2.189492 3.281760 16.580532 200 P "A" 24 0.01000 0.01000 "PRO " " CA " "    " 6 0 0 0 808080  ""  1 1 -1115 "%RT%RN"  2 ""  99FF00  0 0 0 1421 1421 1 0 2867 1 <> <> 0 1421 1421 <> "CCD match"  <> 1 0.94 1527 <> <> <> <> <> <> <> <>
  1422 2 -3.063639 4.494840 16.200785 200 P "A" 24 0.50000 0.50000 "PRO " " C  " "    " 6 0 0 0 808080  ""  1 1 7 ""  1 ""  <> 0 0 0 1422 1422 1 0 2868 0 <> <> 0 1422 1422 <> "CCD match"  <> 1 0.94 1528 <> <> <> <> <> <> <> <>
  1423 3 -0.895118 3.200421 15.824275 200 P "A" 24 -0.12000 -0.12000 "PRO " " CB " "    " 6 0 0 0 808080  ""  1 1 7 ""  1 ""  <> 0 0 0 1423 1423 1 0 2869 2 <> <> 0 1423 1423 <> "CCD match"  <> 1 0.94 1529 <> <> <> <> <> <> <> <>
  1424 15 -3.274139 5.340394 17.077929 200 P "A" 70 -0.50000 -0.50000 "PRO " " O  " "    " 8 0 0 0 FF2E2E  ""  1 1 7 ""  1 ""  <> 0 0 0 1424 1424 1 0 2870 0 <> <> 0 1424 1424 <> "CCD match"  <> 1 0.94 1530 <> <> <> <> <> <> <> <>
  1425 3 -0.495994 1.778127 15.838227 200 P "A" 24 -0.12000 -0.12000 "PRO " " CG " "    " 6 0 0 0 808080  ""  1 1 7 ""  1 ""  <> 0 0 0 1425 1425 1 0 2871 2 <> <> 0 1425 1425 <> "CCD match"  <> 1 0.94 1531 <> <> <> <> <> <> <> <>
  1426 3 -1.784229 0.994162 16.110024 200 P "A" 24 -0.05000 -0.05000 "PRO " " CD " "    " 6 0 0 0 808080  ""  1 1 7 ""  1 ""  <> 0 0 0 1426 1426 1 0 2872 2 <> <> 0 1426 1426 <> "CCD match"  <> 1 0.94 1532 <> <> <> <> <> <> <> <>
  1427 25 -3.855330 4.363263 15.118996 201 L "A" 38 -0.50000 -0.50000 "LEU " " N  " "    " 7 0 0 0 2E2EFF  ""  1 1 7 ""  1 ""  <> 0 0 0 1427 1427 1 0 2880 1 <> <> 0 1427 1427 <> "CCD match"  <> 1 0.96 1533 <> <> <> <> <> <> <> <>
  1428 3 -4.909955 5.363352 14.635144 201 L "A" 24 0.14000 0.14000 "LEU " " CA " "    " 6 0 0 0 808080  ""  1 1 -1115 "%RT%RN"  2 ""  99FF00  0 0 0 1428 1428 1 0 2881 1 <> <> 0 1428 1428 <> "CCD match"  <> 1 0.96 1534 <> <> <> <> <> <> <> <>
  1429 2 -5.979619 5.664155 15.652585 201 L "A" 24 0.50000 0.50000 "LEU " " C  " "    " 6 0 0 0 808080  ""  1 1 7 ""  1 ""  <> 0 0 0 1429 1429 1 0 2882 0 <> <> 0 1429 1429 <> "CCD match"  <> 1 0.96 1535 <> <> <> <> <> <> <> <>
  1430 3 -5.580521 4.899508 13.331664 201 L "A" 24 -0.12000 -0.12000 "LEU " " CB " "    " 6 0 0 0 808080  ""  1 1 7 ""  1 ""  <> 0 0 0 1430 1430 1 0 2883 2 <> <> 0 1430 1430 <> "CCD match"  <> 1 0.96 1536 <> <> <> <> <> <> <> <>
  1431 15 -6.445090 6.818145 15.751575 201 L "A" 70 -0.50000 -0.50000 "LEU " " O  " "    " 8 0 0 0 FF2E2E  ""  1 1 7 ""  1 ""  <> 0 0 0 1431 1431 1 0 2884 0 <> <> 0 1431 1431 <> "CCD match"  <> 1 0.96 1537 <> <> <> <> <> <> <> <>
  1432 3 -4.744957 4.854414 12.060580 201 L "A" 24 -0.06000 -0.06000 "LEU " " CG " "    " 6 0 0 0 808080  ""  1 1 7 ""  1 ""  <> 0 0 0 1432 1432 1 0 2885 1 <> <> 0 1432 1432 <> "CCD match"  <> 1 0.96 1538 <> <> <> <> <> <> <> <>
  1433 3 -5.616629 4.299970 10.861586 201 L "A" 24 -0.18000 -0.18000 "LEU " " CD1" "    " 6 0 0 0 808080  ""  1 1 7 ""  1 ""  <> 0 0 0 1433 1433 1 0 2886 3 <> <> 0 1433 1433 <> "CCD match"  <> 1 0.96 1539 <> <> <> <> <> <> <> <>
  1434 3 -3.953580 6.097614 11.652269 201 L "A" 24 -0.18000 -0.18000 "LEU " " CD2" "    " 6 0 0 0 808080  ""  1 1 7 ""  1 ""  <> 0 0 0 1434 1434 1 0 2887 3 <> <> 0 1434 1434 <> "CCD match"  <> 1 0.96 1540 <> <> <> <> <> <> <> <>
  1435 25 -6.363822 4.659633 16.447340 202 S "A" 38 -0.50000 -0.50000 "SER " " N  " "    " 7 0 0 0 2E2EFF  ""  1 1 7 ""  1 ""  <> 0 0 0 1435 1435 1 0 2899 1 <> <> 0 1435 1435 <> "CCD match"  <> 1 0.94 1541 <> <> <> <> <> <> <> <>
  1436 3 -7.318679 4.821313 17.521656 202 S "A" 24 0.14000 0.14000 "SER " " CA " "    " 6 0 0 0 808080  ""  1 1 -1115 "%RT%RN"  2 ""  99FF00  0 0 0 1436 1436 1 0 2900 1 <> <> 0 1436 1436 <> "CCD match"  <> 1 0.94 1542 <> <> <> <> <> <> <> <>
  1437 2 -6.881479 5.693647 18.714617 202 S "A" 24 0.50000 0.50000 "SER " " C  " "    " 6 0 0 0 808080  ""  1 1 7 ""  1 ""  <> 0 0 0 1437 1437 1 0 2901 0 <> <> 0 1437 1437 <> "CCD match"  <> 1 0.94 1543 <> <> <> <> <> <> <> <>
  1438 3 -8.023333 3.509981 17.991072 202 S "A" 24 0.14500 0.14500 "SER " " CB " "    " 6 0 0 0 808080  ""  1 1 7 ""  1 ""  <> 0 0 0 1438 1438 1 0 2902 2 <> <> 0 1438 1438 <> "CCD match"  <> 1 0.94 1544 <> <> <> <> <> <> <> <>
  1439 15 -7.557300 6.670368 19.042357 202 S "A" 70 -0.50000 -0.50000 "SER " " O  " "    " 8 0 0 0 FF2E2E  ""  1 1 7 ""  1 ""  <> 0 0 0 1439 1439 1 0 2903 0 <> <> 0 1439 1439 <> "CCD match"  <> 1 0.94 1545 <> <> <> <> <> <> <> <>
  1440 16 -7.318227 2.692471 18.863264 202 S "A" 70 -0.68300 -0.68300 "SER " " OG " "    " 8 0 0 0 FF2E2E  ""  1 1 7 "%UT"  13 ""  <> 0 0 0 1440 1440 1 0 2904 1 <> <> 0 1440 1440 <> "CCD match"  <> 1 0.94 1546 <> <> <> <> <> <> <> <>
  1441 25 -5.704290 5.435736 19.225468 203 I "A" 38 -0.50000 -0.50000 "ILE " " N  " "    " 7 0 0 0 2E2EFF  ""  0 1 7 ""  1 ""  <> 0 0 0 1441 1441 1 0 2910 1 <> <> 0 1441 1441 <> "CCD match"  <> 1 0.93 1547 <> <> <> <> <> <> <> <>
  1442 3 -5.127461 6.313343 20.280224 203 I "A" 24 0.14000 0.14000 "ILE " " CA " "    " 6 0 0 0 808080  ""  0 1 -1115 "%RT%RN"  2 ""  99FF00  0 0 0 1442 1442 1 0 2911 1 <> <> 0 1442 1442 <> "CCD match"  <> 1 0.93 1548 <> <> <> <> <> <> <> <>
  1443 2 -4.452846 7.661253 19.808710 203 I "A" 24 0.50000 0.50000 "ILE " " C  " "    " 6 0 0 0 808080  ""  0 1 7 ""  1 ""  <> 0 0 0 1443 1443 1 0 2912 0 <> <> 0 1443 1443 <> "CCD match"  <> 1 0.93 1549 <> <> <> <> <> <> <> <>
  1444 3 -4.008871 5.552128 21.037993 203 I "A" 24 -0.06000 -0.06000 "ILE " " CB " "    " 6 0 0 0 808080  ""  0 1 7 ""  1 ""  <> 0 0 0 1444 1444 1 0 2913 1 <> <> 0 1444 1444 <> "CCD match"  <> 1 0.93 1550 <> <> <> <> <> <> <> <>
  1445 15 -4.105413 8.475099 20.697026 203 I "A" 70 -0.50000 -0.50000 "ILE " " O  " "    " 8 0 0 0 FF2E2E  ""  0 1 7 ""  1 ""  <> 0 0 0 1445 1445 1 0 2914 0 <> <> 0 1445 1445 <> "CCD match"  <> 1 0.93 1551 <> <> <> <> <> <> <> <>
  1446 3 -2.706847 5.200411 20.251999 203 I "A" 24 -0.12000 -0.12000 "ILE " " CG1" "    " 6 0 0 0 808080  ""  0 1 7 ""  1 ""  <> 0 0 0 1446 1446 1 0 2915 2 <> <> 0 1446 1446 <> "CCD match"  <> 1 0.93 1552 <> <> <> <> <> <> <> <>
  1447 3 -4.604798 4.252219 21.521111 203 I "A" 24 -0.18000 -0.18000 "ILE " " CG2" "    " 6 0 0 0 808080  ""  0 1 7 ""  1 ""  <> 0 0 0 1447 1447 1 0 2916 3 <> <> 0 1447 1447 <> "CCD match"  <> 1 0.93 1553 <> <> <> <> <> <> <> <>
  1448 3 -1.489337 5.030481 21.066334 203 I "A" 24 -0.18000 -0.18000 "ILE " " CD1" "    " 6 0 0 0 808080  ""  0 1 7 ""  1 ""  <> 0 0 0 1448 1448 1 0 2917 3 <> <> 0 1448 1448 <> "CCD match"  <> 1 0.93 1554 <> <> <> <> <> <> <> <>
  1449 25 -4.477998 7.949493 18.512272 204 L "A" 38 -0.50000 -0.50000 "LEU " " N  " "    " 7 0 0 0 2E2EFF  ""  1 1 7 ""  1 ""  <> 0 0 0 1449 1449 1 0 2929 1 <> <> 0 1449 1449 <> "CCD match"  <> 1 0.95 1555 <> <> <> <> <> <> <> <>
  1450 3 -3.813543 8.951312 17.727509 204 L "A" 24 0.14000 0.14000 "LEU " " CA " "    " 6 0 0 0 808080  ""  1 1 -1115 "%RT%RN"  2 ""  99FF00  0 0 0 1450 1450 1 0 2930 1 <> <> 0 1450 1450 <> "CCD match"  <> 1 0.95 1556 <> <> <> <> <> <> <> <>
  1451 2 -3.903876 10.332449 18.353085 204 L "A" 24 0.50000 0.50000 "LEU " " C  " "    " 6 0 0 0 808080  ""  1 1 7 ""  1 ""  <> 0 0 0 1451 1451 1 0 2931 0 <> <> 0 1451 1451 <> "CCD match"  <> 1 0.95 1557 <> <> <> <> <> <> <> <>
  1452 3 -4.140674 8.887263 16.235434 204 L "A" 24 -0.12000 -0.12000 "LEU " " CB " "    " 6 0 0 0 808080  ""  1 1 7 ""  1 ""  <> 0 0 0 1452 1452 1 0 2932 2 <> <> 0 1452 1452 <> "CCD match"  <> 1 0.95 1558 <> <> <> <> <> <> <> <>
  1453 15 -2.923634 11.073057 18.368124 204 L "A" 70 -0.50000 -0.50000 "LEU " " O  " "    " 8 0 0 0 FF2E2E  ""  1 1 7 ""  1 ""  <> 0 0 0 1453 1453 1 0 2933 0 <> <> 0 1453 1453 <> "CCD match"  <> 1 0.95 1559 <> <> <> <> <> <> <> <>
  1454 3 -3.730086 10.103997 15.435605 204 L "A" 24 -0.06000 -0.06000 "LEU " " CG " "    " 6 0 0 0 808080  ""  1 1 7 ""  1 ""  <> 0 0 0 1454 1454 1 0 2934 1 <> <> 0 1454 1454 <> "CCD match"  <> 1 0.95 1560 <> <> <> <> <> <> <> <>
  1455 3 -2.240522 10.126251 15.055214 204 L "A" 24 -0.18000 -0.18000 "LEU " " CD1" "    " 6 0 0 0 808080  ""  1 1 7 ""  1 ""  <> 0 0 0 1455 1455 1 0 2935 3 <> <> 0 1455 1455 <> "CCD match"  <> 1 0.95 1561 <> <> <> <> <> <> <> <>
  1456 3 -4.625121 10.132781 14.173460 204 L "A" 24 -0.18000 -0.18000 "LEU " " CD2" "    " 6 0 0 0 808080  ""  1 1 7 ""  1 ""  <> 0 0 0 1456 1456 1 0 2936 3 <> <> 0 1456 1456 <> "CCD match"  <> 1 0.95 1562 <> <> <> <> <> <> <> <>
  1457 25 -5.054355 10.711431 18.772410 205 N "A" 38 -0.50000 -0.50000 "ASN " " N  " "    " 7 0 0 0 2E2EFF  ""  1 1 7 ""  1 ""  <> 0 0 0 1457 1457 1 0 2948 1 <> <> 0 1457 1457 <> "CCD match"  <> 1 0.95 1563 <> <> <> <> <> <> <> <>
  1458 3 -5.403660 12.024055 19.300877 205 N "A" 24 0.14000 0.14000 "ASN " " CA " "    " 6 0 0 0 808080  ""  1 1 -1115 "%RT%RN"  2 ""  99FF00  0 0 0 1458 1458 1 0 2949 1 <> <> 0 1458 1458 <> "CCD match"  <> 1 0.95 1564 <> <> <> <> <> <> <> <>
  1459 2 -4.627904 12.250815 20.622782 205 N "A" 24 0.50000 0.50000 "ASN " " C  " "    " 6 0 0 0 808080  ""  1 1 7 ""  1 ""  <> 0 0 0 1459 1459 1 0 2950 0 <> <> 0 1459 1459 <> "CCD match"  <> 1 0.95 1565 <> <> <> <> <> <> <> <>
  1460 3 -6.939007 12.346850 19.585127 205 N "A" 24 -0.12000 -0.12000 "ASN " " CB " "    " 6 0 0 0 808080  ""  1 1 7 ""  1 ""  <> 0 0 0 1460 1460 1 0 2951 2 <> <> 0 1460 1460 <> "CCD match"  <> 1 0.95 1566 <> <> <> <> <> <> <> <>
  1461 15 -4.339281 13.387447 20.917824 205 N "A" 70 -0.50000 -0.50000 "ASN " " O  " "    " 8 0 0 0 FF2E2E  ""  1 1 7 ""  1 ""  <> 0 0 0 1461 1461 1 0 2952 0 <> <> 0 1461 1461 <> "CCD match"  <> 1 0.95 1567 <> <> <> <> <> <> <> <>
  1462 2 -7.586464 11.485267 20.640555 205 N "A" 24 0.50000 0.50000 "ASN " " CG " "    " 6 0 0 0 808080  ""  1 1 7 "%UT"  13 ""  <> 0 0 0 1462 1462 1 0 2953 0 <> <> 0 1462 1462 <> "CCD match"  <> 1 0.95 1568 72.1129015175297 "No Flip"  <> <> <> <> <> <>
  1463 25 -7.866843 12.025361 21.825642 205 N "A" 38 -0.76000 -0.76000 "ASN " " ND2" "    " 7 0 0 0 2E2EFF  ""  1 1 7 ""  1 ""  <> 0 0 0 1463 1463 1 0 2954 2 <> <> 0 1463 1463 <> "CCD match"  <> 1 0.95 1569 <> <> <> <> <> <> <> <>
  1464 15 -7.959561 10.390573 20.335921 205 N "A" 70 -0.50000 -0.50000 "ASN " " OD1" "    " 8 0 0 0 FF2E2E  ""  1 1 7 ""  1 ""  <> 0 0 0 1464 1464 1 0 2955 0 <> <> 0 1464 1464 <> "CCD match"  <> 1 0.95 1570 <> <> <> <> <> <> <> <>
  1465 25 -4.262387 11.157588 21.388394 206 R "A" 38 -0.50000 -0.50000 "ARG " " N  " "    " 7 0 0 0 2E2EFF  ""  1 1 7 ""  1 ""  <> 0 0 0 1465 1465 1 0 2962 1 <> <> 0 1465 1465 <> "CCD match"  <> 1 0.92 1571 <> <> <> <> <> <> <> <>
  1466 3 -3.515690 11.276323 22.590773 206 R "A" 24 0.14000 0.14000 "ARG " " CA " "    " 6 0 0 0 808080  ""  1 1 -1115 "%RT%RN"  2 ""  99FF00  0 0 0 1466 1466 1 0 2963 1 <> <> 0 1466 1466 <> "CCD match"  <> 1 0.92 1572 <> <> <> <> <> <> <> <>
  1467 2 -2.052447 11.440953 22.374720 206 R "A" 24 0.50000 0.50000 "ARG " " C  " "    " 6 0 0 0 808080  ""  1 1 7 ""  1 ""  <> 0 0 0 1467 1467 1 0 2964 0 <> <> 0 1467 1467 <> "CCD match"  <> 1 0.92 1573 <> <> <> <> <> <> <> <>
  1468 3 -3.691398 10.070813 23.470107 206 R "A" 24 -0.12000 -0.12000 "ARG " " CB " "    " 6 0 0 0 808080  ""  1 1 7 ""  1 ""  <> 0 0 0 1468 1468 1 0 2965 2 <> <> 0 1468 1468 <> "CCD match"  <> 1 0.92 1574 <> <> <> <> <> <> <> <>
  1469 15 -1.335883 12.087724 23.162098 206 R "A" 70 -0.50000 -0.50000 "ARG " " O  " "    " 8 0 0 0 FF2E2E  ""  1 1 7 ""  1 ""  <> 0 0 0 1469 1469 1 0 2966 0 <> <> 0 1469 1469 <> "CCD match"  <> 1 0.92 1575 <> <> <> <> <> <> <> <>
  1470 3 -5.108762 9.516391 23.714264 206 R "A" 24 -0.05000 -0.05000 "ARG " " CG " "    " 6 0 0 0 808080  ""  1 1 7 ""  1 ""  <> 0 0 0 1470 1470 1 0 2967 2 <> <> 0 1470 1470 <> "CCD match"  <> 1 0.92 1576 <> <> <> <> <> <> <> <>
  1471 3 -5.167831 8.171609 24.468876 206 R "A" 24 0.19000 0.19000 "ARG " " CD " "    " 6 0 0 0 808080  ""  1 1 7 ""  1 ""  <> 0 0 0 1471 1471 1 0 2968 2 <> <> 0 1471 1471 <> "CCD match"  <> 1 0.92 1577 <> <> <> <> <> <> <> <>
  1472 25 -6.574576 7.754666 24.769026 206 R "A" 38 -0.69997 -0.69997 "ARG " " NE " "    " 7 0 0 0 2E2EFF  ""  1 1 7 ""  1 ""  <> 0 0 0 1472 1472 1 0 2969 1 <> <> 0 1472 1472 <> "CCD match"  <> 1 0.92 1578 <> <> <> <> <> <> <> <>
  1473 25 -6.123253 5.943294 26.239468 206 R "A" 38 -0.79997 -0.79997 "ARG " " NH1" "    " 7 0 0 0 2E2EFF  ""  1 1 7 ""  1 ""  <> 0 0 0 1473 1473 1 0 2970 2 <> <> 0 1473 1473 <> "CCD match"  <> 1 0.92 1579 <> <> <> <> <> <> <> <>
  1474 31 -8.339635 6.411540 25.635233 206 R "A" 38 -0.79997 -0.79997 "ARG " " NH2" "    " 7 1 0 0 2E2EFF  ""  1 1 7 ""  1 ""  <> 0 0 0 1474 1474 1 0 2971 2 <> <> 0 1474 1474 <> "CCD match"  <> 1 0.92 1580 <> <> <> <> <> <> <> <>
  1475 2 -6.989669 6.651821 25.552567 206 R "A" 24 0.63990 0.63990 "ARG " " CZ " "    " 6 0 0 0 808080  ""  1 1 7 ""  1 ""  <> 0 0 0 1475 1475 1 0 2972 0 <> <> 0 1475 1475 <> "CCD match"  <> 1 0.92 1581 <> <> <> <> <> <> <> <>
  1476 25 -1.562972 10.900004 21.228835 207 A "A" 38 -0.50000 -0.50000 "ALA " " N  " "    " 7 0 0 0 2E2EFF  ""  1 1 7 ""  1 ""  <> 0 0 0 1476 1476 1 0 2986 1 <> <> 0 1476 1476 <> "CCD match"  <> 1 0.94 1582 <> <> <> <> <> <> <> <>
  1477 3 -0.147731 10.912967 20.857592 207 A "A" 24 0.14000 0.14000 "ALA " " CA " "    " 6 0 0 0 808080  ""  1 1 -1115 "%RT%RN"  2 ""  99FF00  0 0 0 1477 1477 1 0 2987 1 <> <> 0 1477 1477 <> "CCD match"  <> 1 0.94 1583 <> <> <> <> <> <> <> <>
  1478 2 0.192074 12.310934 20.369492 207 A "A" 24 0.50000 0.50000 "ALA " " C  " "    " 6 0 0 0 808080  ""  1 1 7 ""  1 ""  <> 0 0 0 1478 1478 1 0 2988 0 <> <> 0 1478 1478 <> "CCD match"  <> 1 0.94 1584 <> <> <> <> <> <> <> <>
  1479 3 0.070795 9.785955 19.823929 207 A "A" 24 -0.18000 -0.18000 "ALA " " CB " "    " 6 0 0 0 808080  ""  1 1 7 ""  1 ""  <> 0 0 0 1479 1479 1 0 2989 3 <> <> 0 1479 1479 <> "CCD match"  <> 1 0.94 1585 <> <> <> <> <> <> <> <>
  1480 15 1.194855 12.793489 20.774369 207 A "A" 70 -0.50000 -0.50000 "ALA " " O  " "    " 8 0 0 0 FF2E2E  ""  1 1 7 ""  1 ""  <> 0 0 0 1480 1480 1 0 2990 0 <> <> 0 1480 1480 <> "CCD match"  <> 1 0.94 1586 <> <> <> <> <> <> <> <>
  1481 25 -0.555550 12.903785 19.485356 208 L "A" 38 -0.50000 -0.50000 "LEU " " N  " "    " 7 0 0 0 2E2EFF  ""  1 1 7 ""  1 ""  <> 0 0 0 1481 1481 1 0 2996 1 <> <> 0 1481 1481 <> "CCD match"  <> 1 0.95 1587 <> <> <> <> <> <> <> <>
  1482 3 -0.295258 14.292941 19.032895 208 L "A" 24 0.14000 0.14000 "LEU " " CA " "    " 6 0 0 0 808080  ""  1 1 -1115 "%RT%RN"  2 ""  99FF00  0 0 0 1482 1482 1 0 2997 1 <> <> 0 1482 1482 <> "CCD match"  <> 1 0.95 1588 <> <> <> <> <> <> <> <>
  1483 2 -0.466269 15.323040 20.135044 208 L "A" 24 0.50000 0.50000 "LEU " " C  " "    " 6 0 0 0 808080  ""  1 1 7 ""  1 ""  <> 0 0 0 1483 1483 1 0 2998 0 <> <> 0 1483 1483 <> "CCD match"  <> 1 0.95 1589 <> <> <> <> <> <> <> <>
  1484 3 -1.216477 14.707934 17.836188 208 L "A" 24 -0.12000 -0.12000 "LEU " " CB " "    " 6 0 0 0 808080  ""  1 1 7 ""  1 ""  <> 0 0 0 1484 1484 1 0 2999 2 <> <> 0 1484 1484 <> "CCD match"  <> 1 0.95 1590 <> <> <> <> <> <> <> <>
  1485 15 0.347018 16.253277 20.264527 208 L "A" 70 -0.50000 -0.50000 "LEU " " O  " "    " 8 0 0 0 FF2E2E  ""  1 1 7 ""  1 ""  <> 0 0 0 1485 1485 1 0 3000 0 <> <> 0 1485 1485 <> "CCD match"  <> 1 0.95 1591 <> <> <> <> <> <> <> <>
  1486 3 -1.408907 13.781167 16.541403 208 L "A" 24 -0.06000 -0.06000 "LEU " " CG " "    " 6 0 0 0 808080  ""  1 1 7 ""  1 ""  <> 0 0 0 1486 1486 1 0 3001 1 <> <> 0 1486 1486 <> "CCD match"  <> 1 0.95 1592 <> <> <> <> <> <> <> <>
  1487 3 -2.158327 14.346845 15.379264 208 L "A" 24 -0.18000 -0.18000 "LEU " " CD1" "    " 6 0 0 0 808080  ""  1 1 7 ""  1 ""  <> 0 0 0 1487 1487 1 0 3002 3 <> <> 0 1487 1487 <> "CCD match"  <> 1 0.95 1593 <> <> <> <> <> <> <> <>
  1488 3 -0.068616 13.190783 16.004198 208 L "A" 24 -0.18000 -0.18000 "LEU " " CD2" "    " 6 0 0 0 808080  ""  1 1 7 ""  1 ""  <> 0 0 0 1488 1488 1 0 3003 3 <> <> 0 1488 1488 <> "CCD match"  <> 1 0.95 1594 <> <> <> <> <> <> <> <>
  1489 25 -1.474174 15.195176 20.989081 209 E "A" 38 -0.50000 -0.50000 "GLU " " N  " "    " 7 0 0 0 2E2EFF  ""  1 1 7 ""  1 ""  <> 0 0 0 1489 1489 1 0 3015 1 <> <> 0 1489 1489 <> "CCD match"  <> 1 0.94 1595 <> <> <> <> <> <> <> <>
  1490 3 -1.636545 16.034955 22.243229 209 E "A" 24 0.14000 0.14000 "GLU " " CA " "    " 6 0 0 0 808080  ""  1 1 -1115 "%RT%RN"  2 ""  99FF00  0 0 0 1490 1490 1 0 3016 1 <> <> 0 1490 1490 <> "CCD match"  <> 1 0.94 1596 <> <> <> <> <> <> <> <>
  1491 2 -0.427006 15.834859 23.240643 209 E "A" 24 0.50000 0.50000 "GLU " " C  " "    " 6 0 0 0 808080  ""  1 1 7 ""  1 ""  <> 0 0 0 1491 1491 1 0 3017 0 <> <> 0 1491 1491 <> "CCD match"  <> 1 0.94 1597 <> <> <> <> <> <> <> <>
  1492 3 -2.973828 15.501378 22.892800 209 E "A" 24 -0.12000 -0.12000 "GLU " " CB " "    " 6 0 0 0 808080  ""  1 1 7 ""  1 ""  <> 0 0 0 1492 1492 1 0 3018 2 <> <> 0 1492 1492 <> "CCD match"  <> 1 0.94 1598 <> <> <> <> <> <> <> <>
  1493 15 0.016277 16.795607 23.866190 209 E "A" 70 -0.50000 -0.50000 "GLU " " O  " "    " 8 0 0 0 FF2E2E  ""  1 1 7 ""  1 ""  <> 0 0 0 1493 1493 1 0 3019 0 <> <> 0 1493 1493 <> "CCD match"  <> 1 0.94 1599 <> <> <> <> <> <> <> <>
  1494 3 -3.437712 16.280913 24.158219 209 E "A" 24 -0.22000 -0.22000 "GLU " " CG " "    " 6 0 0 0 808080  ""  1 1 7 ""  1 ""  <> 0 0 0 1494 1494 1 0 3020 2 <> <> 0 1494 1494 <> "CCD match"  <> 1 0.94 1600 <> <> <> <> <> <> <> <>
  1495 2 -4.732641 15.838487 24.838538 209 E "A" 24 0.70000 0.70000 "GLU " " CD " "    " 6 0 0 0 808080  ""  1 1 7 "%UT"  13 ""  <> 0 0 0 1495 1495 1 0 3021 0 <> <> 0 1495 1495 <> "CCD match"  <> 1 0.94 1601 10 <> <> <> <> <> <> <>
  1496 15 -5.365675 14.858656 24.452933 209 E "A" 70 -0.80000 -0.80000 "GLU " " OE1" "    " 8 0 0 0 FF2E2E  ""  1 1 7 ""  1 ""  <> 0 0 0 1496 1496 1 0 3022 0 <> <> 0 1496 1496 <> "CCD match"  <> 1 0.94 1602 <> <> <> <> <> <> <> <>
  1497 18 -5.127402 16.608031 25.721800 209 E "A" 70 -0.80000 -0.80000 "GLU " " OE2" "    " 8 -1 0 0 FF2E2E  ""  1 1 7 ""  1 ""  <> 0 0 0 1497 1497 1 0 3023 0 <> <> 0 1497 1497 <> "CCD match"  <> 1 0.94 1603 <> <> <> <> <> <> <> <>
  1498 25 0.135513 14.657177 23.417056 210 K "A" 38 -0.50000 -0.50000 "LYS " " N  " "    " 7 0 0 0 2E2EFF  ""  1 1 7 ""  1 ""  <> 0 0 0 1498 1498 1 0 3030 1 <> <> 0 1498 1498 <> "CCD match"  <> 1 0.93 1604 <> <> <> <> <> <> <> <>
  1499 3 1.336253 14.380567 24.170420 210 K "A" 24 0.14000 0.14000 "LYS " " CA " "    " 6 0 0 0 808080  ""  1 1 -1115 "%RT%RN"  2 ""  99FF00  0 0 0 1499 1499 1 0 3031 1 <> <> 0 1499 1499 <> "CCD match"  <> 1 0.93 1605 <> <> <> <> <> <> <> <>
  1500 2 2.590956 15.049926 23.497412 210 K "A" 24 0.50000 0.50000 "LYS " " C  " "    " 6 0 0 0 808080  ""  1 1 7 ""  1 ""  <> 0 0 0 1500 1500 1 0 3032 0 <> <> 0 1500 1500 <> "CCD match"  <> 1 0.93 1606 <> <> <> <> <> <> <> <>
  1501 3 1.544555 12.817852 24.373576 210 K "A" 24 -0.12000 -0.12000 "LYS " " CB " "    " 6 0 0 0 808080  ""  1 1 7 ""  1 ""  <> 0 0 0 1501 1501 1 0 3033 2 <> <> 0 1501 1501 <> "CCD match"  <> 1 0.93 1607 <> <> <> <> <> <> <> <>
  1502 15 3.196548 15.951400 24.082886 210 K "A" 70 -0.50000 -0.50000 "LYS " " O  " "    " 8 0 0 0 FF2E2E  ""  1 1 7 ""  1 ""  <> 0 0 0 1502 1502 1 0 3034 0 <> <> 0 1502 1502 <> "CCD match"  <> 1 0.93 1608 <> <> <> <> <> <> <> <>
  1503 3 2.533538 12.754460 25.561697 210 K "A" 24 -0.12000 -0.12000 "LYS " " CG " "    " 6 0 0 0 808080  ""  1 1 7 ""  1 ""  <> 0 0 0 1503 1503 1 0 3035 2 <> <> 0 1503 1503 <> "CCD match"  <> 1 0.93 1609 <> <> <> <> <> <> <> <>
  1504 3 3.010853 11.309360 25.997864 210 K "A" 24 -0.12000 -0.12000 "LYS " " CD " "    " 6 0 0 0 808080  ""  1 1 7 ""  1 ""  <> 0 0 0 1504 1504 1 0 3036 2 <> <> 0 1504 1504 <> "CCD match"  <> 1 0.93 1610 <> <> <> <> <> <> <> <>
  1505 3 4.119255 11.407229 27.068358 210 K "A" 24 0.19000 0.19000 "LYS " " CE " "    " 6 0 0 0 808080  ""  1 1 7 ""  1 ""  <> 0 0 0 1505 1505 1 0 3037 2 <> <> 0 1505 1505 <> "CCD match"  <> 1 0.93 1611 <> <> <> <> <> <> <> <>
  1506 32 4.929003 10.225203 27.296116 210 K "A" 38 -0.30000 -0.30000 "LYS " " NZ " "    " 7 1 0 0 2E2EFF  ""  1 1 7 "%UT"  13 ""  <> 0 0 0 1506 1506 1 0 3038 3 <> <> 0 1506 1506 <> "CCD match"  <> 1 0.93 1612 <> <> <> <> <> <> <> <>
  1507 25 2.958124 14.563483 22.327179 211 N "A" 38 -0.50000 -0.50000 "ASN " " N  " "    " 7 0 0 0 2E2EFF  ""  1 1 7 ""  1 ""  <> 0 0 0 1507 1507 1 0 3052 1 <> <> 0 1507 1507 <> "CCD match"  <> 1 0.94 1613 <> <> <> <> <> <> <> <>
  1508 3 4.333047 14.670860 21.876585 211 N "A" 24 0.14000 0.14000 "ASN " " CA " "    " 6 0 0 0 808080  ""  1 1 -1115 "%RT%RN"  2 ""  99FF00  0 0 0 1508 1508 1 0 3053 1 <> <> 0 1508 1508 <> "CCD match"  <> 1 0.94 1614 <> <> <> <> <> <> <> <>
  1509 2 4.620033 15.589837 20.708409 211 N "A" 24 0.50000 0.50000 "ASN " " C  " "    " 6 0 0 0 808080  ""  1 1 7 ""  1 ""  <> 0 0 0 1509 1509 1 0 3054 0 <> <> 0 1509 1509 <> "CCD match"  <> 1 0.94 1615 <> <> <> <> <> <> <> <>
  1510 3 4.782202 13.223167 21.476504 211 N "A" 24 -0.12000 -0.12000 "ASN " " CB " "    " 6 0 0 0 808080  ""  1 1 7 ""  1 ""  <> 0 0 0 1510 1510 1 0 3055 2 <> <> 0 1510 1510 <> "CCD match"  <> 1 0.94 1616 <> <> <> <> <> <> <> <>
  1511 15 5.722351 16.024334 20.500132 211 N "A" 70 -0.50000 -0.50000 "ASN " " O  " "    " 8 0 0 0 FF2E2E  ""  1 1 7 ""  1 ""  <> 0 0 0 1511 1511 1 0 3056 0 <> <> 0 1511 1511 <> "CCD match"  <> 1 0.94 1617 <> <> <> <> <> <> <> <>
  1512 2 5.006460 12.160618 22.630917 211 N "A" 24 0.50000 0.50000 "ASN " " CG " "    " 6 0 0 0 808080  ""  1 1 7 "%UT"  13 ""  <> 0 0 0 1512 1512 1 0 3057 0 <> <> 0 1512 1512 <> "CCD match"  <> 1 0.94 1618 1.07854842995743 "No Flip"  <> <> <> <> <> <>
  1513 25 4.605624 10.947906 22.420681 211 N "A" 38 -0.76000 -0.76000 "ASN " " ND2" "    " 7 0 0 0 2E2EFF  ""  1 1 7 ""  1 ""  <> 0 0 0 1513 1513 1 0 3058 2 <> <> 0 1513 1513 <> "CCD match"  <> 1 0.94 1619 <> <> <> <> <> <> <> <>
  1514 15 5.612745 12.450988 23.680174 211 N "A" 70 -0.50000 -0.50000 "ASN " " OD1" "    " 8 0 0 0 FF2E2E  ""  1 1 7 ""  1 ""  <> 0 0 0 1514 1514 1 0 3059 0 <> <> 0 1514 1514 <> "CCD match"  <> 1 0.94 1620 <> <> <> <> <> <> <> <>
  1515 25 3.582798 15.941494 19.976941 212 F "A" 38 -0.50000 -0.50000 "PHE " " N  " "    " 7 0 0 0 2E2EFF  ""  0 1 7 ""  1 ""  <> 0 0 0 1515 1515 1 0 3066 1 <> <> 0 1515 1515 <> "CCD match"  <> 1 0.93 1621 <> <> <> <> <> <> <> <>
  1516 3 3.655961 16.810460 18.864485 212 F "A" 24 0.14000 0.14000 "PHE " " CA " "    " 6 0 0 0 808080  ""  0 1 -1115 "%RT%RN"  2 ""  99FF00  0 0 0 1516 1516 1 0 3067 1 <> <> 0 1516 1516 <> "CCD match"  <> 1 0.93 1622 <> <> <> <> <> <> <> <>
  1517 2 3.153483 18.229380 19.232661 212 F "A" 24 0.50000 0.50000 "PHE " " C  " "    " 6 0 0 0 808080  ""  0 1 7 ""  1 ""  <> 0 0 0 1517 1517 1 0 3068 0 <> <> 0 1517 1517 <> "CCD match"  <> 1 0.93 1623 <> <> <> <> <> <> <> <>
  1518 3 2.774685 16.093991 17.743416 212 F "A" 24 -0.00500 -0.00500 "PHE " " CB " "    " 6 0 0 0 808080  ""  0 1 7 ""  1 ""  <> 0 0 0 1518 1518 1 0 3069 2 <> <> 0 1518 1518 <> "CCD match"  <> 1 0.93 1624 <> <> <> <> <> <> <> <>
  1519 15 3.589871 19.226500 18.617087 212 F "A" 70 -0.50000 -0.50000 "PHE " " O  " "    " 8 0 0 0 FF2E2E  ""  0 1 7 ""  1 ""  <> 0 0 0 1519 1519 1 0 3070 0 <> <> 0 1519 1519 <> "CCD match"  <> 1 0.93 1625 <> <> <> <> <> <> <> <>
  1520 2 3.286669 14.894099 17.023556 212 F "A" 24 -0.11500 -0.11500 "PHE " " CG " "    " 6 0 0 0 808080  ""  0 1 7 ""  1 ""  <> 0 0 0 1520 1520 1 0 3071 0 <> <> 0 1520 1520 <> "CCD match"  <> 1 0.93 1626 <> <> <> <> <> <> <> <>
  1521 2 3.204149 13.650125 17.654234 212 F "A" 24 -0.11500 -0.11500 "PHE " " CD1" "    " 6 0 0 0 808080  ""  0 1 7 ""  1 ""  <> 0 0 0 1521 1521 1 0 3072 1 <> <> 0 1521 1521 <> "CCD match"  <> 1 0.93 1627 <> <> <> <> <> <> <> <>
  1522 2 4.106409 15.045901 15.848385 212 F "A" 24 -0.11500 -0.11500 "PHE " " CD2" "    " 6 0 0 0 808080  ""  0 1 7 ""  1 ""  <> 0 0 0 1522 1522 1 0 3073 1 <> <> 0 1522 1522 <> "CCD match"  <> 1 0.93 1628 <> <> <> <> <> <> <> <>
  1523 2 3.773330 12.539493 17.024323 212 F "A" 24 -0.11500 -0.11500 "PHE " " CE1" "    " 6 0 0 0 808080  ""  0 1 7 ""  1 ""  <> 0 0 0 1523 1523 1 0 3074 1 <> <> 0 1523 1523 <> "CCD match"  <> 1 0.93 1629 <> <> <> <> <> <> <> <>
  1524 2 4.728591 13.899301 15.323190 212 F "A" 24 -0.11500 -0.11500 "PHE " " CE2" "    " 6 0 0 0 808080  ""  0 1 7 ""  1 ""  <> 0 0 0 1524 1524 1 0 3075 1 <> <> 0 1524 1524 <> "CCD match"  <> 1 0.93 1630 <> <> <> <> <> <> <> <>
  1525 2 4.437255 12.639060 15.818733 212 F "A" 24 -0.11500 -0.11500 "PHE " " CZ " "    " 6 0 0 0 808080  ""  0 1 7 ""  1 ""  <> 0 0 0 1525 1525 1 0 3076 1 <> <> 0 1525 1525 <> "CCD match"  <> 1 0.93 1631 <> <> <> <> <> <> <> <>
  1526 25 2.376431 18.417342 20.301894 213 L "A" 38 -0.50000 -0.50000 "LEU " " N  " "    " 7 0 0 0 2E2EFF  ""  0 1 7 ""  1 ""  <> 0 0 0 1526 1526 1 0 3086 1 <> <> 0 1526 1526 <> "CCD match"  <> 1 0.96 1632 <> <> <> <> <> <> <> <>
  1527 3 1.699646 19.685435 20.650589 213 L "A" 24 0.14000 0.14000 "LEU " " CA " "    " 6 0 0 0 808080  ""  0 1 -1115 "%RT%RN"  2 ""  99FF00  0 0 0 1527 1527 1 0 3087 1 <> <> 0 1527 1527 <> "CCD match"  <> 1 0.96 1633 <> <> <> <> <> <> <> <>
  1528 2 2.629962 20.881184 20.901564 213 L "A" 24 0.50000 0.50000 "LEU " " C  " "    " 6 0 0 0 808080  ""  0 1 7 ""  1 ""  <> 0 0 0 1528 1528 1 0 3088 0 <> <> 0 1528 1528 <> "CCD match"  <> 1 0.96 1634 <> <> <> <> <> <> <> <>
  1529 3 0.935398 19.481759 21.972580 213 L "A" 24 -0.12000 -0.12000 "LEU " " CB " "    " 6 0 0 0 808080  ""  0 1 7 ""  1 ""  <> 0 0 0 1529 1529 1 0 3089 2 <> <> 0 1529 1529 <> "CCD match"  <> 1 0.96 1635 <> <> <> <> <> <> <> <>
  1530 15 3.489642 20.901679 21.746062 213 L "A" 70 -0.50000 -0.50000 "LEU " " O  " "    " 8 0 0 0 FF2E2E  ""  0 1 7 ""  1 ""  <> 0 0 0 1530 1530 1 0 3090 0 <> <> 0 1530 1530 <> "CCD match"  <> 1 0.96 1636 <> <> <> <> <> <> <> <>
  1531 3 -0.205239 20.522101 22.288512 213 L "A" 24 -0.06000 -0.06000 "LEU " " CG " "    " 6 0 0 0 808080  ""  0 1 7 ""  1 ""  <> 0 0 0 1531 1531 1 0 3091 1 <> <> 0 1531 1531 <> "CCD match"  <> 1 0.96 1637 <> <> <> <> <> <> <> <>
  1532 3 -1.483630 20.431578 21.403048 213 L "A" 24 -0.18000 -0.18000 "LEU " " CD1" "    " 6 0 0 0 808080  ""  0 1 7 ""  1 ""  <> 0 0 0 1532 1532 1 0 3092 3 <> <> 0 1532 1532 <> "CCD match"  <> 1 0.96 1638 <> <> <> <> <> <> <> <>
  1533 3 -0.615719 20.268752 23.726933 213 L "A" 24 -0.18000 -0.18000 "LEU " " CD2" "    " 6 0 0 0 808080  ""  0 1 7 ""  1 ""  <> 0 0 0 1533 1533 1 0 3093 3 <> <> 0 1533 1533 <> "CCD match"  <> 1 0.96 1639 <> <> <> <> <> <> <> <>
  1534 25 2.427501 21.919493 20.099938 214 G "A" 38 -0.50000 -0.50000 "GLY " " N  " "    " 7 0 0 0 2E2EFF  ""  0 1 7 ""  1 ""  <> 0 0 0 1534 1534 1 0 3105 1 <> <> 0 1534 1534 <> "CCD match"  <> 1 0.95 1640 <> <> <> <> <> <> <> <>
  1535 3 3.131221 23.204186 20.202820 214 G "A" 24 0.08000 0.08000 "GLY " " CA " "    " 6 0 0 0 808080  ""  0 1 -1115 "%RT%RN"  2 ""  99FF00  0 0 0 1535 1535 1 0 3106 2 <> <> 0 1535 1535 <> "CCD match"  <> 1 0.95 1641 <> <> <> <> <> <> <> <>
  1536 2 4.563642 23.272240 19.732457 214 G "A" 24 0.50000 0.50000 "GLY " " C  " "    " 6 0 0 0 808080  ""  0 1 7 ""  1 ""  <> 0 0 0 1536 1536 1 0 3107 0 <> <> 0 1536 1536 <> "CCD match"  <> 1 0.95 1642 <> <> <> <> <> <> <> <>
  1537 15 5.232001 24.338004 19.798172 214 G "A" 70 -0.50000 -0.50000 "GLY " " O  " "    " 8 0 0 0 FF2E2E  ""  0 1 7 ""  1 ""  <> 0 0 0 1537 1537 1 0 3108 0 <> <> 0 1537 1537 <> "CCD match"  <> 1 0.95 1643 <> <> <> <> <> <> <> <>
  1538 25 5.126009 22.070914 19.393105 215 K "A" 38 -0.50000 -0.50000 "LYS " " N  " "    " 7 0 0 0 2E2EFF  ""  0 1 7 ""  1 ""  <> 0 0 0 1538 1538 1 0 3112 1 <> <> 0 1538 1538 <> "CCD match"  <> 1 0.94 1644 <> <> <> <> <> <> <> <>
  1539 3 6.366378 21.985541 18.677695 215 K "A" 24 0.14000 0.14000 "LYS " " CA " "    " 6 0 0 0 808080  ""  0 1 -1115 "%RT%RN"  2 ""  99FF00  0 0 0 1539 1539 1 0 3113 1 <> <> 0 1539 1539 <> "CCD match"  <> 1 0.94 1645 <> <> <> <> <> <> <> <>
  1540 2 6.246461 22.589348 17.259550 215 K "A" 24 0.50000 0.50000 "LYS " " C  " "    " 6 0 0 0 808080  ""  0 1 7 ""  1 ""  <> 0 0 0 1540 1540 1 0 3114 0 <> <> 0 1540 1540 <> "CCD match"  <> 1 0.94 1646 <> <> <> <> <> <> <> <>
  1541 3 6.747417 20.494845 18.567223 215 K "A" 24 -0.12000 -0.12000 "LYS " " CB " "    " 6 0 0 0 808080  ""  0 1 7 ""  1 ""  <> 0 0 0 1541 1541 1 0 3115 2 <> <> 0 1541 1541 <> "CCD match"  <> 1 0.94 1647 <> <> <> <> <> <> <> <>
  1542 15 5.141965 22.621363 16.658545 215 K "A" 70 -0.50000 -0.50000 "LYS " " O  " "    " 8 0 0 0 FF2E2E  ""  0 1 7 ""  1 ""  <> 0 0 0 1542 1542 1 0 3116 0 <> <> 0 1542 1542 <> "CCD match"  <> 1 0.94 1648 <> <> <> <> <> <> <> <>
  1543 3 7.054405 19.882874 19.977150 215 K "A" 24 -0.12000 -0.12000 "LYS " " CG " "    " 6 0 0 0 808080  ""  0 1 7 ""  1 ""  <> 0 0 0 1543 1543 1 0 3117 2 <> <> 0 1543 1543 <> "CCD match"  <> 1 0.94 1649 <> <> <> <> <> <> <> <>
  1544 3 7.765728 18.563794 19.777142 215 K "A" 24 -0.12000 -0.12000 "LYS " " CD " "    " 6 0 0 0 808080  ""  0 1 7 ""  1 ""  <> 0 0 0 1544 1544 1 0 3118 2 <> <> 0 1544 1544 <> "CCD match"  <> 1 0.94 1650 <> <> <> <> <> <> <> <>
  1545 3 8.097742 17.911232 21.148983 215 K "A" 24 0.19000 0.19000 "LYS " " CE " "    " 6 0 0 0 808080  ""  0 1 7 ""  1 ""  <> 0 0 0 1545 1545 1 0 3119 2 <> <> 0 1545 1545 <> "CCD match"  <> 1 0.94 1651 <> <> <> <> <> <> <> <>
  1546 32 8.936785 16.689377 21.046109 215 K "A" 38 -0.30000 -0.30000 "LYS " " NZ " "    " 7 1 0 0 2E2EFF  ""  0 1 7 "%UT"  13 ""  <> 0 0 0 1546 1546 1 0 3120 3 <> <> 0 1546 1546 <> "CCD match"  <> 1 0.94 1652 <> <> <> <> <> <> <> <>
  1547 25 7.403090 23.142891 16.736060 216 E "A" 38 -0.50000 -0.50000 "GLU " " N  " "    " 7 0 0 0 2E2EFF  ""  0 1 7 ""  1 ""  <> 0 0 0 1547 1547 1 0 3134 1 <> <> 0 1547 1547 <> "CCD match"  <> 1 0.91 1653 <> <> <> <> <> <> <> <>
  1548 3 7.526752 23.844071 15.404432 216 E "A" 24 0.14000 0.14000 "GLU " " CA " "    " 6 0 0 0 808080  ""  0 1 -1116 "%RT%RN"  2 ""  66FF00  0 0 0 1548 1548 1 0 3135 1 <> <> 0 1548 1548 <> "CCD match"  <> 1 0.91 1654 <> <> <> <> <> <> <> <>
  1549 2 7.981309 22.843819 14.343652 216 E "A" 24 0.50000 0.50000 "GLU " " C  " "    " 6 0 0 0 808080  ""  0 1 7 ""  1 ""  <> 0 0 0 1549 1549 1 0 3136 0 <> <> 0 1549 1549 <> "CCD match"  <> 1 0.91 1655 <> <> <> <> <> <> <> <>
  1550 3 8.503808 25.017792 15.561550 216 E "A" 24 -0.12000 -0.12000 "GLU " " CB " "    " 6 0 0 0 808080  ""  0 1 7 ""  1 ""  <> 0 0 0 1550 1550 1 0 3137 2 <> <> 0 1550 1550 <> "CCD match"  <> 1 0.91 1656 <> <> <> <> <> <> <> <>
  1551 15 7.198951 22.294734 13.555222 216 E "A" 70 -0.50000 -0.50000 "GLU " " O  " "    " 8 0 0 0 FF2E2E  ""  0 1 7 ""  1 ""  <> 0 0 0 1551 1551 1 0 3138 0 <> <> 0 1551 1551 <> "CCD match"  <> 1 0.91 1657 <> <> <> <> <> <> <> <>
  1552 3 7.934304 26.372756 15.959046 216 E "A" 24 -0.22000 -0.22000 "GLU " " CG " "    " 6 0 0 0 808080  ""  0 1 7 ""  1 ""  <> 0 0 0 1552 1552 1 0 3139 2 <> <> 0 1552 1552 <> "CCD match"  <> 1 0.91 1658 <> <> <> <> <> <> <> <>
  1553 2 8.922430 27.404950 16.218590 216 E "A" 24 0.70000 0.70000 "GLU " " CD " "    " 6 0 0 0 808080  ""  0 1 7 "%UT"  13 ""  <> 0 0 0 1553 1553 1 0 3140 0 <> <> 0 1553 1553 <> "CCD match"  <> 1 0.91 1659 10 <> <> <> <> <> <> <>
  1554 15 9.678845 27.158488 17.159167 216 E "A" 70 -0.80000 -0.80000 "GLU " " OE1" "    " 8 0 0 0 FF2E2E  ""  0 1 7 ""  1 ""  <> 0 0 0 1554 1554 1 0 3141 0 <> <> 0 1554 1554 <> "CCD match"  <> 1 0.91 1660 <> <> <> <> <> <> <> <>
  1555 18 8.836773 28.470778 15.629021 216 E "A" 70 -0.80000 -0.80000 "GLU " " OE2" "    " 8 -1 0 0 FF2E2E  ""  0 1 7 ""  1 ""  <> 0 0 0 1555 1555 1 0 3142 0 <> <> 0 1555 1555 <> "CCD match"  <> 1 0.91 1661 <> <> <> <> <> <> <> <>
  1556 25 9.191481 22.354994 14.586788 217 K "A" 38 -0.50000 -0.50000 "LYS " " N  " "    " 7 0 0 0 2E2EFF  ""  0 1 7 ""  1 ""  <> 0 0 0 1556 1556 1 0 3149 1 <> <> 0 1556 1556 <> "CCD match"  <> 1 0.89 1662 <> <> <> <> <> <> <> <>
  1557 3 9.723536 21.173296 13.897857 217 K "A" 24 0.14000 0.14000 "LYS " " CA " "    " 6 0 0 0 808080  ""  0 1 -1116 "%RT%RN"  2 ""  66FF00  0 0 0 1557 1557 1 0 3150 1 <> <> 0 1557 1557 <> "CCD match"  <> 1 0.89 1663 <> <> <> <> <> <> <> <>
  1558 2 9.259692 19.903031 14.615887 217 K "A" 24 0.50000 0.50000 "LYS " " C  " "    " 6 0 0 0 808080  ""  0 1 7 ""  1 ""  <> 0 0 0 1558 1558 1 0 3151 0 <> <> 0 1558 1558 <> "CCD match"  <> 1 0.89 1664 <> <> <> <> <> <> <> <>
  1559 3 11.233561 21.269907 13.809534 217 K "A" 24 -0.12000 -0.12000 "LYS " " CB " "    " 6 0 0 0 808080  ""  0 1 7 ""  1 ""  <> 0 0 0 1559 1559 1 0 3152 2 <> <> 0 1559 1559 <> "CCD match"  <> 1 0.89 1665 <> <> <> <> <> <> <> <>
  1560 15 9.611980 19.665081 15.751257 217 K "A" 70 -0.50000 -0.50000 "LYS " " O  " "    " 8 0 0 0 FF2E2E  ""  0 1 7 ""  1 ""  <> 0 0 0 1560 1560 1 0 3153 0 <> <> 0 1560 1560 <> "CCD match"  <> 1 0.89 1666 <> <> <> <> <> <> <> <>
  1561 3 11.712549 22.295453 12.785962 217 K "A" 24 -0.12000 -0.12000 "LYS " " CG " "    " 6 0 0 0 808080  ""  0 1 7 ""  1 ""  <> 0 0 0 1561 1561 1 0 3154 2 <> <> 0 1561 1561 <> "CCD match"  <> 1 0.89 1667 <> <> <> <> <> <> <> <>
  1562 3 13.212035 22.039372 12.509523 217 K "A" 24 -0.12000 -0.12000 "LYS " " CD " "    " 6 0 0 0 808080  ""  0 1 7 ""  1 ""  <> 0 0 0 1562 1562 1 0 3155 2 <> <> 0 1562 1562 <> "CCD match"  <> 1 0.89 1668 <> <> <> <> <> <> <> <>
  1563 3 13.736576 22.613038 11.182462 217 K "A" 24 0.19000 0.19000 "LYS " " CE " "    " 6 0 0 0 808080  ""  0 1 7 ""  1 ""  <> 0 0 0 1563 1563 1 0 3156 2 <> <> 0 1563 1563 <> "CCD match"  <> 1 0.89 1669 <> <> <> <> <> <> <> <>
  1564 32 15.180653 22.468220 10.951504 217 K "A" 38 -0.30000 -0.30000 "LYS " " NZ " "    " 7 1 0 0 2E2EFF  ""  0 1 7 "%UT"  13 ""  <> 0 0 0 1564 1564 1 0 3157 3 <> <> 0 1564 1564 <> "CCD match"  <> 1 0.89 1670 <> <> <> <> <> <> <> <>
  1565 25 8.318868 19.174098 13.928011 218 L "A" 38 -0.50000 -0.50000 "LEU " " N  " "    " 7 0 0 0 2E2EFF  ""  0 1 7 ""  1 ""  <> 0 0 0 1565 1565 1 0 3171 1 <> <> 0 1565 1565 <> "CCD match"  <> 1 0.87 1671 <> <> <> <> <> <> <> <>
  1566 3 7.850316 17.933224 14.403178 218 L "A" 24 0.14000 0.14000 "LEU " " CA " "    " 6 0 0 0 808080  ""  0 1 -1116 "%RT%RN"  2 ""  66FF00  0 0 0 1566 1566 1 0 3172 1 <> <> 0 1566 1566 <> "CCD match"  <> 1 0.87 1672 <> <> <> <> <> <> <> <>
  1567 2 8.951638 16.909317 14.414093 218 L "A" 24 0.50000 0.50000 "LEU " " C  " "    " 6 0 0 0 808080  ""  0 1 7 ""  1 ""  <> 0 0 0 1567 1567 1 0 3173 0 <> <> 0 1567 1567 <> "CCD match"  <> 1 0.87 1673 <> <> <> <> <> <> <> <>
  1568 3 6.651615 17.485510 13.455223 218 L "A" 24 -0.12000 -0.12000 "LEU " " CB " "    " 6 0 0 0 808080  ""  0 1 7 ""  1 ""  <> 0 0 0 1568 1568 1 0 3174 2 <> <> 0 1568 1568 <> "CCD match"  <> 1 0.87 1674 <> <> <> <> <> <> <> <>
  1569 15 9.954950 16.954319 13.613616 218 L "A" 70 -0.50000 -0.50000 "LEU " " O  " "    " 8 0 0 0 FF2E2E  ""  0 1 7 ""  1 ""  <> 0 0 0 1569 1569 1 0 3175 0 <> <> 0 1569 1569 <> "CCD match"  <> 1 0.87 1675 <> <> <> <> <> <> <> <>
  1570 3 5.439537 18.536747 13.395296 218 L "A" 24 -0.06000 -0.06000 "LEU " " CG " "    " 6 0 0 0 808080  ""  0 1 7 ""  1 ""  <> 0 0 0 1570 1570 1 0 3176 1 <> <> 0 1570 1570 <> "CCD match"  <> 1 0.87 1676 <> <> <> <> <> <> <> <>
  1571 3 4.321314 18.048251 12.394456 218 L "A" 24 -0.18000 -0.18000 "LEU " " CD1" "    " 6 0 0 0 808080  ""  0 1 7 ""  1 ""  <> 0 0 0 1571 1571 1 0 3177 3 <> <> 0 1571 1571 <> "CCD match"  <> 1 0.87 1677 <> <> <> <> <> <> <> <>
  1572 3 4.797184 18.895939 14.760424 218 L "A" 24 -0.18000 -0.18000 "LEU " " CD2" "    " 6 0 0 0 808080  ""  0 1 7 ""  1 ""  <> 0 0 0 1572 1572 1 0 3178 3 <> <> 0 1572 1572 <> "CCD match"  <> 1 0.87 1678 <> <> <> <> <> <> <> <>
  1573 25 8.767272 15.925138 15.305365 219 T "A" 38 -0.50000 -0.50000 "THR " " N  " "    " 7 0 0 0 2E2EFF  ""  0 1 7 ""  1 ""  <> 0 0 0 1573 1573 1 0 3190 1 <> <> 0 1573 1573 <> "CCD match"  <> 1 0.83 1679 <> <> <> <> <> <> <> <>
  1574 3 9.685629 14.796059 15.622979 219 T "A" 24 0.14000 0.14000 "THR " " CA " "    " 6 0 0 0 808080  ""  0 1 -1116 "%RT%RN"  2 ""  66FF00  0 0 0 1574 1574 1 0 3191 1 <> <> 0 1574 1574 <> "CCD match"  <> 1 0.83 1680 <> <> <> <> <> <> <> <>
  1575 2 9.564686 13.772867 14.525755 219 T "A" 24 0.50000 0.50000 "THR " " C  " "    " 6 0 0 0 808080  ""  0 1 7 ""  1 ""  <> 0 0 0 1575 1575 1 0 3192 0 <> <> 0 1575 1575 <> "CCD match"  <> 1 0.83 1681 <> <> <> <> <> <> <> <>
  1576 3 9.174245 14.194882 17.016251 219 T "A" 24 0.20500 0.20500 "THR " " CB " "    " 6 0 0 0 808080  ""  0 1 7 ""  1 ""  <> 0 0 0 1576 1576 1 0 3193 1 <> <> 0 1576 1576 <> "CCD match"  <> 1 0.83 1682 <> <> <> <> <> <> <> <>
  1577 15 8.550929 13.564277 13.859906 219 T "A" 70 -0.50000 -0.50000 "THR " " O  " "    " 8 0 0 0 FF2E2E  ""  0 1 7 ""  1 ""  <> 0 0 0 1577 1577 1 0 3194 0 <> <> 0 1577 1577 <> "CCD match"  <> 1 0.83 1683 <> <> <> <> <> <> <> <>
  1578 3 7.674217 13.802072 17.039818 219 T "A" 24 -0.18000 -0.18000 "THR " " CG2" "    " 6 0 0 0 808080  ""  0 1 7 ""  1 ""  <> 0 0 0 1578 1578 1 0 3195 3 <> <> 0 1578 1578 <> "CCD match"  <> 1 0.83 1684 <> <> <> <> <> <> <> <>
  1579 16 9.970900 13.103367 17.369091 219 T "A" 70 -0.68300 -0.68300 "THR " " OG1" "    " 8 0 0 0 FF2E2E  ""  0 1 7 "%UT"  13 ""  <> 0 0 0 1579 1579 1 0 3196 1 <> <> 0 1579 1579 <> "CCD match"  <> 1 0.83 1685 <> <> <> <> <> <> <> <>
  1580 25 10.705850 13.135144 14.401360 220 N "A" 38 -0.50000 -0.50000 "ASN " " N  " "    " 7 0 0 0 2E2EFF  ""  0 1 7 ""  1 ""  <> 0 0 0 1580 1580 1 0 3204 1 <> <> 0 1580 1580 <> "CCD match"  <> 1 0.79 1686 <> <> <> <> <> <> <> <>
  1581 3 11.127372 11.997749 13.517031 220 N "A" 24 0.14000 0.14000 "ASN " " CA " "    " 6 0 0 0 808080  ""  0 1 -1116 "%RT%RN"  2 ""  66FF00  0 0 0 1581 1581 1 0 3205 1 <> <> 0 1581 1581 <> "CCD match"  <> 1 0.79 1687 <> <> <> <> <> <> <> <>
  1582 2 11.404786 10.749538 14.330486 220 N "A" 24 0.50000 0.50000 "ASN " " C  " "    " 6 0 0 0 808080  ""  0 1 7 ""  1 ""  <> 0 0 0 1582 1582 1 0 3206 0 <> <> 0 1582 1582 <> "CCD match"  <> 1 0.79 1688 <> <> <> <> <> <> <> <>
  1583 3 12.434206 12.463182 12.750129 220 N "A" 24 -0.12000 -0.12000 "ASN " " CB " "    " 6 0 0 0 808080  ""  0 1 7 ""  1 ""  <> 0 0 0 1583 1583 1 0 3207 2 <> <> 0 1583 1583 <> "CCD match"  <> 1 0.79 1689 <> <> <> <> <> <> <> <>
  1584 15 11.696644 9.772757 13.661183 220 N "A" 70 -0.50000 -0.50000 "ASN " " O  " "    " 8 0 0 0 FF2E2E  ""  0 1 7 ""  1 ""  <> 0 0 0 1584 1584 1 0 3208 0 <> <> 0 1584 1584 <> "CCD match"  <> 1 0.79 1690 <> <> <> <> <> <> <> <>
  1585 2 12.107326 13.470493 11.679592 220 N "A" 24 0.50000 0.50000 "ASN " " CG " "    " 6 0 0 0 808080  ""  0 1 7 "%UT"  13 "Flip"  <> 0 0 0 1585 1585 1 0 3209 0 <> <> 0 1585 1585 <> "CCD match"  <> 1 0.79 1691 0.114136716769018 "Flip"  <> <> <> <> <> <>
  1586 25 12.420496 14.749975 11.910102 220 N "A" 38 -0.76000 -0.76000 "ASN " " ND2" "    " 7 0 0 0 2E2EFF  ""  0 1 7 ""  1 ""  <> 0 0 0 1586 1586 1 0 3210 2 <> <> 0 1586 1586 <> "CCD match"  <> 1 0.79 1692 <> <> <> <> <> <> <> <>
  1587 15 11.773184 13.074940 10.512528 220 N "A" 70 -0.50000 -0.50000 "ASN " " OD1" "    " 8 0 0 0 FF2E2E  ""  0 1 7 ""  1 ""  <> 0 0 0 1587 1587 1 0 3211 0 <> <> 0 1587 1587 <> "CCD match"  <> 1 0.79 1693 <> <> <> <> <> <> <> <>
  1588 25 11.647394 10.791354 15.674337 221 E "A" 38 -0.50000 -0.50000 "GLU " " N  " "    " 7 0 0 0 2E2EFF  ""  0 1 7 ""  1 ""  <> 0 0 0 1588 1588 1 0 3218 1 <> <> 0 1588 1588 <> "CCD match"  <> 1 0.88 1694 <> <> <> <> <> <> <> <>
  1589 3 12.138447 9.770373 16.597069 221 E "A" 24 0.14000 0.14000 "GLU " " CA " "    " 6 0 0 0 808080  ""  0 1 -1116 "%RT%RN"  2 ""  66FF00  0 0 0 1589 1589 1 0 3219 1 <> <> 0 1589 1589 <> "CCD match"  <> 1 0.88 1695 <> <> <> <> <> <> <> <>
  1590 2 10.927347 8.888022 16.945052 221 E "A" 24 0.50000 0.50000 "GLU " " C  " "    " 6 0 0 0 808080  ""  0 1 7 ""  1 ""  <> 0 0 0 1590 1590 1 0 3220 0 <> <> 0 1590 1590 <> "CCD match"  <> 1 0.88 1696 <> <> <> <> <> <> <> <>
  1591 3 12.588762 10.561246 17.834944 221 E "A" 24 -0.12000 -0.12000 "GLU " " CB " "    " 6 0 0 0 808080  ""  0 1 7 ""  1 ""  <> 0 0 0 1591 1591 1 0 3221 2 <> <> 0 1591 1591 <> "CCD match"  <> 1 0.88 1697 <> <> <> <> <> <> <> <>
  1592 15 9.869999 9.412447 17.335080 221 E "A" 70 -0.50000 -0.50000 "GLU " " O  " "    " 8 0 0 0 FF2E2E  ""  0 1 7 ""  1 ""  <> 0 0 0 1592 1592 1 0 3222 0 <> <> 0 1592 1592 <> "CCD match"  <> 1 0.88 1698 <> <> <> <> <> <> <> <>
  1593 3 13.709332 11.618315 17.616274 221 E "A" 24 -0.22000 -0.22000 "GLU " " CG " "    " 6 0 0 0 808080  ""  0 1 7 ""  1 ""  <> 0 0 0 1593 1593 1 0 3223 2 <> <> 0 1593 1593 <> "CCD match"  <> 1 0.88 1699 <> <> <> <> <> <> <> <>
  1594 2 15.113420 11.049211 17.612126 221 E "A" 24 0.70000 0.70000 "GLU " " CD " "    " 6 0 0 0 808080  ""  0 1 7 "%UT"  13 ""  <> 0 0 0 1594 1594 1 0 3224 0 <> <> 0 1594 1594 <> "CCD match"  <> 1 0.88 1700 10 <> <> <> <> <> <> <>
  1595 15 15.835274 11.223895 16.657383 221 E "A" 70 -0.80000 -0.80000 "GLU " " OE1" "    " 8 0 0 0 FF2E2E  ""  0 1 7 ""  1 ""  <> 0 0 0 1595 1595 1 0 3225 0 <> <> 0 1595 1595 <> "CCD match"  <> 1 0.88 1701 <> <> <> <> <> <> <> <>
  1596 18 15.509260 10.379264 18.580141 221 E "A" 70 -0.80000 -0.80000 "GLU " " OE2" "    " 8 -1 0 0 FF2E2E  ""  0 1 7 ""  1 ""  <> 0 0 0 1596 1596 1 0 3226 0 <> <> 0 1596 1596 <> "CCD match"  <> 1 0.88 1702 <> <> <> <> <> <> <> <>
  1597 25 10.998441 7.566349 16.585583 222 I "A" 38 -0.50000 -0.50000 "ILE " " N  " "    " 7 0 0 0 2E2EFF  ""  0 1 7 ""  1 ""  <> 0 0 0 1597 1597 1 0 3233 1 <> <> 0 1597 1597 <> "CCD match"  <> 1 0.89 1703 <> <> <> <> <> <> <> <>
  1598 3 9.948583 6.596158 16.413258 222 I "A" 24 0.14000 0.14000 "ILE " " CA " "    " 6 0 0 0 808080  ""  0 1 -1116 "%RT%RN"  2 ""  66FF00  0 0 0 1598 1598 1 0 3234 1 <> <> 0 1598 1598 <> "CCD match"  <> 1 0.89 1704 <> <> <> <> <> <> <> <>
  1599 2 9.130645 6.348262 17.672039 222 I "A" 24 0.50000 0.50000 "ILE " " C  " "    " 6 0 0 0 808080  ""  0 1 7 ""  1 ""  <> 0 0 0 1599 1599 1 0 3235 0 <> <> 0 1599 1599 <> "CCD match"  <> 1 0.89 1705 <> <> <> <> <> <> <> <>
  1600 3 10.494419 5.286730 15.667724 222 I "A" 24 -0.06000 -0.06000 "ILE " " CB " "    " 6 0 0 0 808080  ""  0 1 7 ""  1 ""  <> 0 0 0 1600 1600 1 0 3236 1 <> <> 0 1600 1600 <> "CCD match"  <> 1 0.89 1706 <> <> <> <> <> <> <> <>
  1601 15 7.911685 6.136653 17.534340 222 I "A" 70 -0.50000 -0.50000 "ILE " " O  " "    " 8 0 0 0 FF2E2E  ""  0 1 7 ""  1 ""  <> 0 0 0 1601 1601 1 0 3237 0 <> <> 0 1601 1601 <> "CCD match"  <> 1 0.89 1707 <> <> <> <> <> <> <> <>
  1602 3 10.860716 5.719761 14.217878 222 I "A" 24 -0.12000 -0.12000 "ILE " " CG1" "    " 6 0 0 0 808080  ""  0 1 7 ""  1 ""  <> 0 0 0 1602 1602 1 0 3238 2 <> <> 0 1602 1602 <> "CCD match"  <> 1 0.89 1708 <> <> <> <> <> <> <> <>
  1603 3 9.599484 4.072200 15.616686 222 I "A" 24 -0.18000 -0.18000 "ILE " " CG2" "    " 6 0 0 0 808080  ""  0 1 7 ""  1 ""  <> 0 0 0 1603 1603 1 0 3239 3 <> <> 0 1603 1603 <> "CCD match"  <> 1 0.89 1709 <> <> <> <> <> <> <> <>
  1604 3 11.610440 4.573013 13.438889 222 I "A" 24 -0.18000 -0.18000 "ILE " " CD1" "    " 6 0 0 0 808080  ""  0 1 7 ""  1 ""  <> 0 0 0 1604 1604 1 0 3240 3 <> <> 0 1604 1604 <> "CCD match"  <> 1 0.89 1710 <> <> <> <> <> <> <> <>
  1605 25 9.825292 6.387014 18.845461 223 S "A" 38 -0.50000 -0.50000 "SER " " N  " "    " 7 0 0 0 2E2EFF  ""  0 1 7 ""  1 ""  <> 0 0 0 1605 1605 1 0 3252 1 <> <> 0 1605 1605 <> "CCD match"  <> 1 0.91 1711 <> <> <> <> <> <> <> <>
  1606 3 9.161362 6.254360 20.189370 223 S "A" 24 0.14000 0.14000 "SER " " CA " "    " 6 0 0 0 808080  ""  0 1 -1116 "%RT%RN"  2 ""  66FF00  0 0 0 1606 1606 1 0 3253 1 <> <> 0 1606 1606 <> "CCD match"  <> 1 0.91 1712 <> <> <> <> <> <> <> <>
  1607 2 8.054859 7.262299 20.430699 223 S "A" 24 0.50000 0.50000 "SER " " C  " "    " 6 0 0 0 808080  ""  0 1 7 ""  1 ""  <> 0 0 0 1607 1607 1 0 3254 0 <> <> 0 1607 1607 <> "CCD match"  <> 1 0.91 1713 <> <> <> <> <> <> <> <>
  1608 3 10.279306 6.317912 21.231738 223 S "A" 24 0.14500 0.14500 "SER " " CB " "    " 6 0 0 0 808080  ""  0 1 7 ""  1 ""  <> 0 0 0 1608 1608 1 0 3255 2 <> <> 0 1608 1608 <> "CCD match"  <> 1 0.91 1714 <> <> <> <> <> <> <> <>
  1609 15 6.994414 6.852703 20.983735 223 S "A" 70 -0.50000 -0.50000 "SER " " O  " "    " 8 0 0 0 FF2E2E  ""  0 1 7 ""  1 ""  <> 0 0 0 1609 1609 1 0 3256 0 <> <> 0 1609 1609 <> "CCD match"  <> 1 0.91 1715 <> <> <> <> <> <> <> <>
  1610 16 10.634235 7.671623 21.428679 223 S "A" 70 -0.68300 -0.68300 "SER " " OG " "    " 8 0 0 0 FF2E2E  ""  0 1 7 "%UT"  13 ""  <> 0 0 0 1610 1610 1 0 3257 1 <> <> 0 1610 1610 <> "CCD match"  <> 1 0.91 1716 <> <> <> <> <> <> <> <>
  1611 25 8.203404 8.521478 19.870411 224 E "A" 38 -0.50000 -0.50000 "GLU " " N  " "    " 7 0 0 0 2E2EFF  ""  0 1 7 ""  1 ""  <> 0 0 0 1611 1611 1 0 3263 1 <> <> 0 1611 1611 <> "CCD match"  <> 1 0.92 1717 <> <> <> <> <> <> <> <>
  1612 3 7.229327 9.602719 20.079745 224 E "A" 24 0.14000 0.14000 "GLU " " CA " "    " 6 0 0 0 808080  ""  0 1 -1116 "%RT%RN"  2 ""  66FF00  0 0 0 1612 1612 1 0 3264 1 <> <> 0 1612 1612 <> "CCD match"  <> 1 0.92 1718 <> <> <> <> <> <> <> <>
  1613 2 5.937326 9.429090 19.208725 224 E "A" 24 0.50000 0.50000 "GLU " " C  " "    " 6 0 0 0 808080  ""  0 1 7 ""  1 ""  <> 0 0 0 1613 1613 1 0 3265 0 <> <> 0 1613 1613 <> "CCD match"  <> 1 0.92 1719 <> <> <> <> <> <> <> <>
  1614 3 7.816256 10.949646 19.951579 224 E "A" 24 -0.12000 -0.12000 "GLU " " CB " "    " 6 0 0 0 808080  ""  0 1 7 ""  1 ""  <> 0 0 0 1614 1614 1 0 3266 2 <> <> 0 1614 1614 <> "CCD match"  <> 1 0.92 1720 <> <> <> <> <> <> <> <>
  1615 15 4.940417 10.172939 19.394259 224 E "A" 70 -0.50000 -0.50000 "GLU " " O  " "    " 8 0 0 0 FF2E2E  ""  0 1 7 ""  1 ""  <> 0 0 0 1615 1615 1 0 3267 0 <> <> 0 1615 1615 <> "CCD match"  <> 1 0.92 1721 <> <> <> <> <> <> <> <>
  1616 3 9.030125 11.119891 20.889491 224 E "A" 24 -0.22000 -0.22000 "GLU " " CG " "    " 6 0 0 0 808080  ""  0 1 7 ""  1 ""  <> 0 0 0 1616 1616 1 0 3268 2 <> <> 0 1616 1616 <> "CCD match"  <> 1 0.92 1722 <> <> <> <> <> <> <> <>
  1617 2 9.411237 12.576035 21.056044 224 E "A" 24 0.70000 0.70000 "GLU " " CD " "    " 6 0 0 0 808080  ""  0 1 7 "%UT"  13 ""  <> 0 0 0 1617 1617 1 0 3269 0 <> <> 0 1617 1617 <> "CCD match"  <> 1 0.92 1723 9.95420447127868 <> <> <> <> <> <> <>
  1618 15 9.942004 13.021552 22.131995 224 E "A" 70 -0.80000 -0.80000 "GLU " " OE1" "    " 8 0 0 0 FF2E2E  ""  0 1 7 ""  1 ""  <> 0 0 0 1618 1618 1 0 3270 0 <> <> 0 1618 1618 <> "CCD match"  <> 1 0.92 1724 <> <> <> <> <> <> <> <>
  1619 18 9.102002 13.512739 20.246596 224 E "A" 70 -0.80000 -0.80000 "GLU " " OE2" "    " 8 -1 0 0 FF2E2E  ""  0 1 7 ""  1 ""  <> 0 0 0 1619 1619 1 0 3271 0 <> <> 0 1619 1619 <> "CCD match"  <> 1 0.92 1725 <> <> <> <> <> <> <> <>
  1620 25 5.962224 8.549775 18.213351 225 T "A" 38 -0.50000 -0.50000 "THR " " N  " "    " 7 0 0 0 2E2EFF  ""  0 1 7 ""  1 ""  <> 0 0 0 1620 1620 1 0 3278 1 <> <> 0 1620 1620 <> "CCD match"  <> 1 0.92 1726 <> <> <> <> <> <> <> <>
  1621 3 4.861753 8.417233 17.296955 225 T "A" 24 0.14000 0.14000 "THR " " CA " "    " 6 0 0 0 808080  ""  0 1 -1116 "%RT%RN"  2 ""  66FF00  0 0 0 1621 1621 1 0 3279 1 <> <> 0 1621 1621 <> "CCD match"  <> 1 0.92 1727 <> <> <> <> <> <> <> <>
  1622 2 3.693018 7.607406 17.884840 225 T "A" 24 0.50000 0.50000 "THR " " C  " "    " 6 0 0 0 808080  ""  0 1 7 ""  1 ""  <> 0 0 0 1622 1622 1 0 3280 0 <> <> 0 1622 1622 <> "CCD match"  <> 1 0.92 1728 <> <> <> <> <> <> <> <>
  1623 3 5.350025 7.717406 16.019602 225 T "A" 24 0.20500 0.20500 "THR " " CB " "    " 6 0 0 0 808080  ""  0 1 7 ""  1 ""  <> 0 0 0 1623 1623 1 0 3281 1 <> <> 0 1623 1623 <> "CCD match"  <> 1 0.92 1729 <> <> <> <> <> <> <> <>
  1624 15 3.927441 6.929514 18.954255 225 T "A" 70 -0.50000 -0.50000 "THR " " O  " "    " 8 0 0 0 FF2E2E  ""  0 1 7 ""  1 ""  <> 0 0 0 1624 1624 1 0 3282 0 <> <> 0 1624 1624 <> "CCD match"  <> 1 0.92 1730 <> <> <> <> <> <> <> <>
  1625 3 6.412326 8.418912 15.207579 225 T "A" 24 -0.18000 -0.18000 "THR " " CG2" "    " 6 0 0 0 808080  ""  0 1 7 ""  1 ""  <> 0 0 0 1625 1625 1 0 3283 3 <> <> 0 1625 1625 <> "CCD match"  <> 1 0.92 1731 <> <> <> <> <> <> <> <>
  1626 16 5.644876 6.382028 16.219500 225 T "A" 70 -0.68300 -0.68300 "THR " " OG1" "    " 8 0 0 0 FF2E2E  ""  0 1 7 "%UT"  13 ""  <> 0 0 0 1626 1626 1 0 3284 1 <> <> 0 1626 1626 <> "CCD match"  <> 1 0.92 1732 <> <> <> <> <> <> <> <>
  1627 25 2.558601 7.539734 17.248265 226 P "A" 38 -0.14000 -0.14000 "PRO " " N  " "    " 7 0 0 0 2E2EFF  ""  0 1 7 ""  1 ""  <> 0 0 0 1627 1627 1 0 3292 0 <> <> 0 1627 1627 <> "CCD match"  <> 1 0.95 1733 <> <> <> <> <> <> <> <>
  1628 3 1.449296 6.692776 17.698702 226 P "A" 24 0.01000 0.01000 "PRO " " CA " "    " 6 0 0 0 808080  ""  0 1 -1116 "%RT%RN"  2 ""  66FF00  0 0 0 1628 1628 1 0 3293 1 <> <> 0 1628 1628 <> "CCD match"  <> 1 0.95 1734 <> <> <> <> <> <> <> <>
  1629 2 1.755529 5.201227 17.723095 226 P "A" 24 0.50000 0.50000 "PRO " " C  " "    " 6 0 0 0 808080  ""  0 1 7 ""  1 ""  <> 0 0 0 1629 1629 1 0 3294 0 <> <> 0 1629 1629 <> "CCD match"  <> 1 0.95 1735 <> <> <> <> <> <> <> <>
  1630 3 0.288282 6.937345 16.759468 226 P "A" 24 -0.12000 -0.12000 "PRO " " CB " "    " 6 0 0 0 808080  ""  0 1 7 ""  1 ""  <> 0 0 0 1630 1630 1 0 3295 2 <> <> 0 1630 1630 <> "CCD match"  <> 1 0.95 1736 <> <> <> <> <> <> <> <>
  1631 15 1.252604 4.478659 18.602021 226 P "A" 70 -0.50000 -0.50000 "PRO " " O  " "    " 8 0 0 0 FF2E2E  ""  0 1 7 ""  1 ""  <> 0 0 0 1631 1631 1 0 3296 0 <> <> 0 1631 1631 <> "CCD match"  <> 1 0.95 1737 <> <> <> <> <> <> <> <>
  1632 3 0.453557 8.386785 16.412716 226 P "A" 24 -0.12000 -0.12000 "PRO " " CG " "    " 6 0 0 0 808080  ""  0 1 7 ""  1 ""  <> 0 0 0 1632 1632 1 0 3297 2 <> <> 0 1632 1632 <> "CCD match"  <> 1 0.95 1738 <> <> <> <> <> <> <> <>
  1633 3 2.019065 8.507169 16.301249 226 P "A" 24 -0.05000 -0.05000 "PRO " " CD " "    " 6 0 0 0 808080  ""  0 1 7 ""  1 ""  <> 0 0 0 1633 1633 1 0 3298 2 <> <> 0 1633 1633 <> "CCD match"  <> 1 0.95 1739 <> <> <> <> <> <> <> <>
  1634 25 2.607234 4.660157 16.808276 227 F "A" 38 -0.50000 -0.50000 "PHE " " N  " "    " 7 0 0 0 2E2EFF  ""  0 1 7 ""  1 ""  <> 0 0 0 1634 1634 1 0 3306 1 <> <> 0 1634 1634 <> "CCD match"  <> 1 0.94 1740 <> <> <> <> <> <> <> <>
  1635 3 3.057822 3.296196 16.702929 227 F "A" 24 0.14000 0.14000 "PHE " " CA " "    " 6 0 0 0 808080  ""  0 1 -1116 "%RT%RN"  2 ""  66FF00  0 0 0 1635 1635 1 0 3307 1 <> <> 0 1635 1635 <> "CCD match"  <> 1 0.94 1741 <> <> <> <> <> <> <> <>
  1636 2 4.131271 2.960455 17.680638 227 F "A" 24 0.50000 0.50000 "PHE " " C  " "    " 6 0 0 0 808080  ""  0 1 7 ""  1 ""  <> 0 0 0 1636 1636 1 0 3308 0 <> <> 0 1636 1636 <> "CCD match"  <> 1 0.94 1742 <> <> <> <> <> <> <> <>
  1637 3 3.457774 3.094423 15.265263 227 F "A" 24 -0.00500 -0.00500 "PHE " " CB " "    " 6 0 0 0 808080  ""  0 1 7 ""  1 ""  <> 0 0 0 1637 1637 1 0 3309 2 <> <> 0 1637 1637 <> "CCD match"  <> 1 0.94 1743 <> <> <> <> <> <> <> <>
  1638 15 4.188875 1.846366 18.226115 227 F "A" 70 -0.50000 -0.50000 "PHE " " O  " "    " 8 0 0 0 FF2E2E  ""  0 1 7 ""  1 ""  <> 0 0 0 1638 1638 1 0 3310 0 <> <> 0 1638 1638 <> "CCD match"  <> 1 0.94 1744 <> <> <> <> <> <> <> <>
  1639 2 4.187826 1.761406 15.011618 227 F "A" 24 -0.11500 -0.11500 "PHE " " CG " "    " 6 0 0 0 808080  ""  0 1 7 ""  1 ""  <> 0 0 0 1639 1639 1 0 3311 0 <> <> 0 1639 1639 <> "CCD match"  <> 1 0.94 1745 <> <> <> <> <> <> <> <>
  1640 2 3.487765 0.570308 14.683081 227 F "A" 24 -0.11500 -0.11500 "PHE " " CD1" "    " 6 0 0 0 808080  ""  0 1 7 ""  1 ""  <> 0 0 0 1640 1640 1 0 3312 1 <> <> 0 1640 1640 <> "CCD match"  <> 1 0.94 1746 <> <> <> <> <> <> <> <>
  1641 2 5.595905 1.762441 15.160592 227 F "A" 24 -0.11500 -0.11500 "PHE " " CD2" "    " 6 0 0 0 808080  ""  0 1 7 ""  1 ""  <> 0 0 0 1641 1641 1 0 3313 1 <> <> 0 1641 1641 <> "CCD match"  <> 1 0.94 1747 <> <> <> <> <> <> <> <>
  1642 2 4.238480 -0.595906 14.489545 227 F "A" 24 -0.11500 -0.11500 "PHE " " CE1" "    " 6 0 0 0 808080  ""  0 1 7 ""  1 ""  <> 0 0 0 1642 1642 1 0 3314 1 <> <> 0 1642 1642 <> "CCD match"  <> 1 0.94 1748 <> <> <> <> <> <> <> <>
  1643 2 6.290615 0.607242 14.999179 227 F "A" 24 -0.11500 -0.11500 "PHE " " CE2" "    " 6 0 0 0 808080  ""  0 1 7 ""  1 ""  <> 0 0 0 1643 1643 1 0 3315 1 <> <> 0 1643 1643 <> "CCD match"  <> 1 0.94 1749 <> <> <> <> <> <> <> <>
  1644 2 5.602630 -0.566994 14.741375 227 F "A" 24 -0.11500 -0.11500 "PHE " " CZ " "    " 6 0 0 0 808080  ""  0 1 7 ""  1 ""  <> 0 0 0 1644 1644 1 0 3316 1 <> <> 0 1644 1644 <> "CCD match"  <> 1 0.94 1750 <> <> <> <> <> <> <> <>
  1645 25 4.959376 3.969118 18.060336 228 G "A" 38 -0.50000 -0.50000 "GLY " " N  " "    " 7 0 0 0 2E2EFF  ""  1 1 7 ""  1 ""  <> 0 0 0 1645 1645 1 0 3326 1 <> <> 0 1645 1645 <> "CCD match"  <> 1 0.93 1751 <> <> <> <> <> <> <> <>
  1646 3 6.088638 3.805103 18.995627 228 G "A" 24 0.08000 0.08000 "GLY " " CA " "    " 6 0 0 0 808080  ""  1 1 -1116 "%RT%RN"  2 ""  66FF00  0 0 0 1646 1646 1 0 3327 2 <> <> 0 1646 1646 <> "CCD match"  <> 1 0.93 1752 <> <> <> <> <> <> <> <>
  1647 2 5.561643 3.687081 20.451477 228 G "A" 24 0.50000 0.50000 "GLY " " C  " "    " 6 0 0 0 808080  ""  1 1 7 ""  1 ""  <> 0 0 0 1647 1647 1 0 3328 0 <> <> 0 1647 1647 <> "CCD match"  <> 1 0.93 1753 <> <> <> <> <> <> <> <>
  1648 15 6.062514 2.895872 21.260657 228 G "A" 70 -0.50000 -0.50000 "GLY " " O  " "    " 8 0 0 0 FF2E2E  ""  1 1 7 ""  1 ""  <> 0 0 0 1648 1648 1 0 3329 0 <> <> 0 1648 1648 <> "CCD match"  <> 1 0.93 1754 <> <> <> <> <> <> <> <>
  1649 25 4.543194 4.571203 20.744704 229 M "A" 38 -0.50000 -0.50000 "MET " " N  " "    " 7 0 0 0 2E2EFF  ""  1 1 7 ""  1 ""  <> 0 0 0 1649 1649 1 0 3333 1 <> <> 0 1649 1649 <> "CCD match"  <> 1 0.94 1755 <> <> <> <> <> <> <> <>
  1650 3 3.874117 4.467988 22.038271 229 M "A" 24 0.14000 0.14000 "MET " " CA " "    " 6 0 0 0 808080  ""  1 1 -1116 "%RT%RN"  2 ""  66FF00  0 0 0 1650 1650 1 0 3334 1 <> <> 0 1650 1650 <> "CCD match"  <> 1 0.94 1756 <> <> <> <> <> <> <> <>
  1651 2 3.162373 3.089266 22.249171 229 M "A" 24 0.50000 0.50000 "MET " " C  " "    " 6 0 0 0 808080  ""  1 1 7 ""  1 ""  <> 0 0 0 1651 1651 1 0 3335 0 <> <> 0 1651 1651 <> "CCD match"  <> 1 0.94 1757 <> <> <> <> <> <> <> <>
  1652 3 2.891930 5.584999 22.179572 229 M "A" 24 -0.12000 -0.12000 "MET " " CB " "    " 6 0 0 0 808080  ""  1 1 7 ""  1 ""  <> 0 0 0 1652 1652 1 0 3336 2 <> <> 0 1652 1652 <> "CCD match"  <> 1 0.94 1758 <> <> <> <> <> <> <> <>
  1653 15 2.848233 2.798797 23.410242 229 M "A" 70 -0.50000 -0.50000 "MET " " O  " "    " 8 0 0 0 FF2E2E  ""  1 1 7 ""  1 ""  <> 0 0 0 1653 1653 1 0 3337 0 <> <> 0 1653 1653 <> "CCD match"  <> 1 0.94 1759 <> <> <> <> <> <> <> <>
  1654 3 3.495575 7.014897 22.187905 229 M "A" 24 0.00020 0.00020 "MET " " CG " "    " 6 0 0 0 808080  ""  1 1 7 ""  1 ""  <> 0 0 0 1654 1654 1 0 3338 2 <> <> 0 1654 1654 <> "CCD match"  <> 1 0.94 1760 <> <> <> <> <> <> <> <>
  1655 49 2.217789 8.206617 21.668299 229 M "A" 143 -0.24040 -0.24040 "MET " " SD " "    " 16 0 0 0 FFFF6B  ""  1 1 7 ""  1 ""  <> 0 0 0 1655 1655 1 0 3339 0 <> <> 0 1655 1655 <> "CCD match"  <> 1 0.94 1761 <> <> <> <> <> <> <> <>
  1656 3 1.115040 8.291355 23.126698 229 M "A" 24 -0.05980 -0.05980 "MET " " CE " "    " 6 0 0 0 808080  ""  1 1 7 ""  1 ""  <> 0 0 0 1656 1656 1 0 3340 3 <> <> 0 1656 1656 <> "CCD match"  <> 1 0.94 1762 <> <> <> <> <> <> <> <>
  1657 25 2.837168 2.378939 21.138638 230 L "A" 38 -0.50000 -0.50000 "LEU " " N  " "    " 7 0 0 0 2E2EFF  ""  1 1 7 ""  1 ""  <> 0 0 0 1657 1657 1 0 3350 1 <> <> 0 1657 1657 <> "CCD match"  <> 1 0.92 1763 <> <> <> <> <> <> <> <>
  1658 3 2.414452 0.986301 21.190342 230 L "A" 24 0.14000 0.14000 "LEU " " CA " "    " 6 0 0 0 808080  ""  1 1 -1116 "%RT%RN"  2 ""  66FF00  0 0 0 1658 1658 1 0 3351 1 <> <> 0 1658 1658 <> "CCD match"  <> 1 0.92 1764 <> <> <> <> <> <> <> <>
  1659 2 3.554170 -0.060147 21.120747 230 L "A" 24 0.50000 0.50000 "LEU " " C  " "    " 6 0 0 0 808080  ""  1 1 7 ""  1 ""  <> 0 0 0 1659 1659 1 0 3352 0 <> <> 0 1659 1659 <> "CCD match"  <> 1 0.92 1765 <> <> <> <> <> <> <> <>
  1660 3 1.268621 0.801014 20.119141 230 L "A" 24 -0.12000 -0.12000 "LEU " " CB " "    " 6 0 0 0 808080  ""  1 1 7 ""  1 ""  <> 0 0 0 1660 1660 1 0 3353 2 <> <> 0 1660 1660 <> "CCD match"  <> 1 0.92 1766 <> <> <> <> <> <> <> <>
  1661 15 3.540629 -0.914330 22.034779 230 L "A" 70 -0.50000 -0.50000 "LEU " " O  " "    " 8 0 0 0 FF2E2E  ""  1 1 7 ""  1 ""  <> 0 0 0 1661 1661 1 0 3354 0 <> <> 0 1661 1661 <> "CCD match"  <> 1 0.92 1767 <> <> <> <> <> <> <> <>
  1662 3 -0.086850 1.386680 20.579089 230 L "A" 24 -0.06000 -0.06000 "LEU " " CG " "    " 6 0 0 0 808080  ""  1 1 7 ""  1 ""  <> 0 0 0 1662 1662 1 0 3355 1 <> <> 0 1662 1662 <> "CCD match"  <> 1 0.92 1768 <> <> <> <> <> <> <> <>
  1663 3 -1.090075 1.301157 19.418122 230 L "A" 24 -0.18000 -0.18000 "LEU " " CD1" "    " 6 0 0 0 808080  ""  1 1 7 ""  1 ""  <> 0 0 0 1663 1663 1 0 3356 3 <> <> 0 1663 1663 <> "CCD match"  <> 1 0.92 1769 <> <> <> <> <> <> <> <>
  1664 3 -0.623055 0.708072 21.941561 230 L "A" 24 -0.18000 -0.18000 "LEU " " CD2" "    " 6 0 0 0 808080  ""  1 1 7 ""  1 ""  <> 0 0 0 1664 1664 1 0 3357 3 <> <> 0 1664 1664 <> "CCD match"  <> 1 0.92 1770 <> <> <> <> <> <> <> <>
  1665 25 4.368567 -0.032863 20.064269 231 Y "A" 38 -0.50000 -0.50000 "TYR " " N  " "    " 7 0 0 0 2E2EFF  ""  1 1 7 ""  1 ""  <> 0 0 0 1665 1665 1 0 3369 1 <> <> 0 1665 1665 <> "CCD match"  <> 1 0.93 1771 <> <> <> <> <> <> <> <>
  1666 3 5.209089 -1.134908 19.584845 231 Y "A" 24 0.14000 0.14000 "TYR " " CA " "    " 6 0 0 0 808080  ""  1 1 -1116 "%RT%RN"  2 ""  66FF00  0 0 0 1666 1666 1 0 3370 1 <> <> 0 1666 1666 <> "CCD match"  <> 1 0.93 1772 <> <> <> <> <> <> <> <>
  1667 2 6.682901 -0.916675 19.858876 231 Y "A" 24 0.50000 0.50000 "TYR " " C  " "    " 6 0 0 0 808080  ""  1 1 7 ""  1 ""  <> 0 0 0 1667 1667 1 0 3371 0 <> <> 0 1667 1667 <> "CCD match"  <> 1 0.93 1773 <> <> <> <> <> <> <> <>
  1668 3 4.977525 -1.313016 18.055149 231 Y "A" 24 -0.00500 -0.00500 "TYR " " CB " "    " 6 0 0 0 808080  ""  1 1 7 ""  1 ""  <> 0 0 0 1668 1668 1 0 3372 2 <> <> 0 1668 1668 <> "CCD match"  <> 1 0.93 1774 <> <> <> <> <> <> <> <>
  1669 15 7.428830 -1.873444 19.694958 231 Y "A" 70 -0.50000 -0.50000 "TYR " " O  " "    " 8 0 0 0 FF2E2E  ""  1 1 7 ""  1 ""  <> 0 0 0 1669 1669 1 0 3373 0 <> <> 0 1669 1669 <> "CCD match"  <> 1 0.93 1775 <> <> <> <> <> <> <> <>
  1670 2 3.668162 -1.964297 17.705153 231 Y "A" 24 -0.11500 -0.11500 "TYR " " CG " "    " 6 0 0 0 808080  ""  1 1 7 ""  1 ""  <> 0 0 0 1670 1670 1 0 3374 0 <> <> 0 1670 1670 <> "CCD match"  <> 1 0.93 1776 <> <> <> <> <> <> <> <>
  1671 2 2.582132 -1.140082 17.406798 231 Y "A" 24 -0.11500 -0.11500 "TYR " " CD1" "    " 6 0 0 0 808080  ""  1 1 7 ""  1 ""  <> 0 0 0 1671 1671 1 0 3375 1 <> <> 0 1671 1671 <> "CCD match"  <> 1 0.93 1777 <> <> <> <> <> <> <> <>
  1672 2 3.600137 -3.411184 17.453911 231 Y "A" 24 -0.11500 -0.11500 "TYR " " CD2" "    " 6 0 0 0 808080  ""  1 1 7 ""  1 ""  <> 0 0 0 1672 1672 1 0 3376 1 <> <> 0 1672 1672 <> "CCD match"  <> 1 0.93 1778 <> <> <> <> <> <> <> <>
  1673 2 1.417745 -1.750641 16.779082 231 Y "A" 24 -0.11500 -0.11500 "TYR " " CE1" "    " 6 0 0 0 808080  ""  1 1 7 ""  1 ""  <> 0 0 0 1673 1673 1 0 3377 1 <> <> 0 1673 1673 <> "CCD match"  <> 1 0.93 1779 <> <> <> <> <> <> <> <>
  1674 2 2.405598 -3.960625 16.993513 231 Y "A" 24 -0.11500 -0.11500 "TYR " " CE2" "    " 6 0 0 0 808080  ""  1 1 7 ""  1 ""  <> 0 0 0 1674 1674 1 0 3378 1 <> <> 0 1674 1674 <> "CCD match"  <> 1 0.93 1780 <> <> <> <> <> <> <> <>
  1675 16 0.113834 -3.645076 16.380385 231 Y "A" 70 -0.58500 -0.58500 "TYR " " OH " "    " 8 0 0 0 FF2E2E  ""  1 1 7 "%UT"  13 ""  <> 0 0 0 1675 1675 1 0 3379 1 <> <> 0 1675 1675 <> "CCD match"  <> 1 0.93 1781 <> <> <> <> <> <> <> <>
  1676 2 1.335553 -3.178736 16.676272 231 Y "A" 24 0.15000 0.15000 "TYR " " CZ " "    " 6 0 0 0 808080  ""  1 1 7 ""  1 ""  <> 0 0 0 1676 1676 1 0 3380 0 <> <> 0 1676 1676 <> "CCD match"  <> 1 0.93 1782 <> <> <> <> <> <> <> <>
  1677 25 7.149689 0.330624 20.233691 232 N "A" 38 -0.50000 -0.50000 "ASN " " N  " "    " 7 0 0 0 2E2EFF  ""  0 1 7 ""  1 ""  <> 0 0 0 1677 1677 1 0 3390 1 <> <> 0 1677 1677 <> "CCD match"  <> 1 0.93 1783 <> <> <> <> <> <> <> <>
  1678 3 8.462490 0.530293 20.840832 232 N "A" 24 0.14000 0.14000 "ASN " " CA " "    " 6 0 0 0 808080  ""  0 1 -1116 "%RT%RN"  2 ""  66FF00  0 0 0 1678 1678 1 0 3391 1 <> <> 0 1678 1678 <> "CCD match"  <> 1 0.93 1784 <> <> <> <> <> <> <> <>
  1679 2 8.511777 0.355186 22.332047 232 N "A" 24 0.50000 0.50000 "ASN " " C  " "    " 6 0 0 0 808080  ""  0 1 7 ""  1 ""  <> 0 0 0 1679 1679 1 0 3392 0 <> <> 0 1679 1679 <> "CCD match"  <> 1 0.93 1785 <> <> <> <> <> <> <> <>
  1680 3 9.085265 1.914715 20.478541 232 N "A" 24 -0.12000 -0.12000 "ASN " " CB " "    " 6 0 0 0 808080  ""  0 1 7 ""  1 ""  <> 0 0 0 1680 1680 1 0 3393 2 <> <> 0 1680 1680 <> "CCD match"  <> 1 0.93 1786 <> <> <> <> <> <> <> <>
  1681 15 7.500807 0.275830 23.045199 232 N "A" 70 -0.50000 -0.50000 "ASN " " O  " "    " 8 0 0 0 FF2E2E  ""  0 1 7 ""  1 ""  <> 0 0 0 1681 1681 1 0 3394 0 <> <> 0 1681 1681 <> "CCD match"  <> 1 0.93 1787 <> <> <> <> <> <> <> <>
  1682 2 9.629476 2.053935 19.003067 232 N "A" 24 0.50000 0.50000 "ASN " " CG " "    " 6 0 0 0 808080  ""  0 1 7 "%UT"  13 "Flip"  <> 0 0 0 1682 1682 1 0 3395 0 <> <> 0 1682 1682 <> "CCD match"  <> 1 0.93 1788 0.78873680320607 "Flip"  <> <> <> <> <> <>
  1683 25 9.318903 1.144808 18.088042 232 N "A" 38 -0.76000 -0.76000 "ASN " " ND2" "    " 7 0 0 0 2E2EFF  ""  0 1 7 ""  1 ""  <> 0 0 0 1683 1683 1 0 3396 2 <> <> 0 1683 1683 <> "CCD match"  <> 1 0.93 1789 <> <> <> <> <> <> <> <>
  1684 15 10.332219 2.995034 18.732462 232 N "A" 70 -0.50000 -0.50000 "ASN " " OD1" "    " 8 0 0 0 FF2E2E  ""  0 1 7 ""  1 ""  <> 0 0 0 1684 1684 1 0 3397 0 <> <> 0 1684 1684 <> "CCD match"  <> 1 0.93 1790 <> <> <> <> <> <> <> <>
  1685 25 9.722068 0.293298 22.906016 233 K "A" 38 -0.50000 -0.50000 "LYS " " N  " "    " 7 0 0 0 2E2EFF  ""  0 1 7 ""  1 ""  <> 0 0 0 1685 1685 1 0 3404 1 <> <> 0 1685 1685 <> "CCD match"  <> 1 0.87 1791 <> <> <> <> <> <> <> <>
  1686 3 10.150484 0.015110 24.268599 233 K "A" 24 0.14000 0.14000 "LYS " " CA " "    " 6 0 0 0 808080  ""  0 1 -1116 "%RT%RN"  2 ""  66FF00  0 0 0 1686 1686 1 0 3405 1 <> <> 0 1686 1686 <> "CCD match"  <> 1 0.87 1792 <> <> <> <> <> <> <> <>
  1687 2 9.511372 0.797402 25.438744 233 K "A" 24 0.50000 0.50000 "LYS " " C  " "    " 6 0 0 0 808080  ""  0 1 7 ""  1 ""  <> 0 0 0 1687 1687 1 0 3406 0 <> <> 0 1687 1687 <> "CCD match"  <> 1 0.87 1793 <> <> <> <> <> <> <> <>
  1688 3 11.645966 -0.146567 24.361599 233 K "A" 24 -0.12000 -0.12000 "LYS " " CB " "    " 6 0 0 0 808080  ""  0 1 7 ""  1 ""  <> 0 0 0 1688 1688 1 0 3407 2 <> <> 0 1688 1688 <> "CCD match"  <> 1 0.87 1794 <> <> <> <> <> <> <> <>
  1689 15 9.803179 2.019114 25.542609 233 K "A" 70 -0.50000 -0.50000 "LYS " " O  " "    " 8 0 0 0 FF2E2E  ""  0 1 7 ""  1 ""  <> 0 0 0 1689 1689 1 0 3408 0 <> <> 0 1689 1689 <> "CCD match"  <> 1 0.87 1795 <> <> <> <> <> <> <> <>
  1690 3 12.174281 -0.854493 25.600497 233 K "A" 24 -0.12000 -0.12000 "LYS " " CG " "    " 6 0 0 0 808080  ""  0 1 7 ""  1 ""  <> 0 0 0 1690 1690 1 0 3409 2 <> <> 0 1690 1690 <> "CCD match"  <> 1 0.87 1796 <> <> <> <> <> <> <> <>
  1691 3 13.537936 -1.443568 25.367285 233 K "A" 24 -0.12000 -0.12000 "LYS " " CD " "    " 6 0 0 0 808080  ""  0 1 7 ""  1 ""  <> 0 0 0 1691 1691 1 0 3410 2 <> <> 0 1691 1691 <> "CCD match"  <> 1 0.87 1797 <> <> <> <> <> <> <> <>
  1692 3 14.167239 -2.012456 26.692933 233 K "A" 24 0.19000 0.19000 "LYS " " CE " "    " 6 0 0 0 808080  ""  0 1 7 ""  1 ""  <> 0 0 0 1692 1692 1 0 3411 2 <> <> 0 1692 1692 <> "CCD match"  <> 1 0.87 1798 <> <> <> <> <> <> <> <>
  1693 32 15.595544 -2.304596 26.463362 233 K "A" 38 -0.30000 -0.30000 "LYS " " NZ " "    " 7 1 0 0 2E2EFF  ""  0 1 7 "%UT"  13 ""  <> 0 0 0 1693 1693 1 0 3412 3 <> <> 0 1693 1693 <> "CCD match"  <> 1 0.87 1799 <> <> <> <> <> <> <> <>
  1694 25 8.676493 0.067735 26.175085 234 G "A" 38 -0.50000 -0.50000 "GLY " " N  " "    " 7 0 0 0 2E2EFF  ""  0 1 7 ""  1 ""  <> 0 0 0 1694 1694 1 0 3426 1 <> <> 0 1694 1694 <> "CCD match"  <> 1 0.84 1800 <> <> <> <> <> <> <> <>
  1695 3 7.813665 0.601245 27.203476 234 G "A" 24 0.08000 0.08000 "GLY " " CA " "    " 6 0 0 0 808080  ""  0 1 -1116 "%RT%RN"  2 ""  66FF00  0 0 0 1695 1695 1 0 3427 2 <> <> 0 1695 1695 <> "CCD match"  <> 1 0.84 1801 <> <> <> <> <> <> <> <>
  1696 2 6.367111 0.845225 26.742388 234 G "A" 24 0.50000 0.50000 "GLY " " C  " "    " 6 0 0 0 808080  ""  0 1 7 ""  1 ""  <> 0 0 0 1696 1696 1 0 3428 0 <> <> 0 1696 1696 <> "CCD match"  <> 1 0.84 1802 <> <> <> <> <> <> <> <>
  1697 15 5.474331 0.988746 27.585459 234 G "A" 70 -0.50000 -0.50000 "GLY " " O  " "    " 8 0 0 0 FF2E2E  ""  0 1 7 ""  1 ""  <> 0 0 0 1697 1697 1 0 3429 0 <> <> 0 1697 1697 <> "CCD match"  <> 1 0.84 1803 <> <> <> <> <> <> <> <>
  1698 25 6.060309 0.885337 25.489399 235 G "A" 38 -0.50000 -0.50000 "GLY " " N  " "    " 7 0 0 0 2E2EFF  ""  0 1 7 ""  1 ""  <> 0 0 0 1698 1698 1 0 3433 1 <> <> 0 1698 1698 <> "CCD match"  <> 1 0.86 1804 <> <> <> <> <> <> <> <>
  1699 3 4.672824 0.685868 24.998280 235 G "A" 24 0.08000 0.08000 "GLY " " CA " "    " 6 0 0 0 808080  ""  0 1 -1117 "%RT%RN"  2 ""  33FF00  0 0 0 1699 1699 1 0 3434 2 <> <> 0 1699 1699 <> "CCD match"  <> 1 0.86 1805 <> <> <> <> <> <> <> <>
  1700 2 4.199926 -0.688723 25.413428 235 G "A" 24 0.50000 0.50000 "GLY " " C  " "    " 6 0 0 0 808080  ""  0 1 7 ""  1 ""  <> 0 0 0 1700 1700 1 0 3435 0 <> <> 0 1700 1700 <> "CCD match"  <> 1 0.86 1806 <> <> <> <> <> <> <> <>
  1701 15 4.946923 -1.585828 25.694931 235 G "A" 70 -0.50000 -0.50000 "GLY " " O  " "    " 8 0 0 0 FF2E2E  ""  0 1 7 ""  1 ""  <> 0 0 0 1701 1701 1 0 3436 0 <> <> 0 1701 1701 <> "CCD match"  <> 1 0.86 1807 <> <> <> <> <> <> <> <>
  1702 25 2.885003 -0.917422 25.362002 236 P "A" 38 -0.14000 -0.14000 "PRO " " N  " "    " 7 0 0 0 2E2EFF  ""  0 1 7 ""  1 ""  <> 0 0 0 1702 1702 1 0 3440 0 <> <> 0 1702 1702 <> "CCD match"  <> 1 0.85 1808 <> <> <> <> <> <> <> <>
  1703 3 2.299134 -2.255506 25.678118 236 P "A" 24 0.01000 0.01000 "PRO " " CA " "    " 6 0 0 0 808080  ""  0 1 -1117 "%RT%RN"  2 ""  33FF00  0 0 0 1703 1703 1 0 3441 1 <> <> 0 1703 1703 <> "CCD match"  <> 1 0.85 1809 <> <> <> <> <> <> <> <>
  1704 2 2.532315 -3.471257 24.741764 236 P "A" 24 0.50000 0.50000 "PRO " " C  " "    " 6 0 0 0 808080  ""  0 1 7 ""  1 ""  <> 0 0 0 1704 1704 1 0 3442 0 <> <> 0 1704 1704 <> "CCD match"  <> 1 0.85 1810 <> <> <> <> <> <> <> <>
  1705 3 0.871905 -2.008253 26.047150 236 P "A" 24 -0.12000 -0.12000 "PRO " " CB " "    " 6 0 0 0 808080  ""  0 1 7 ""  1 ""  <> 0 0 0 1705 1705 1 0 3443 2 <> <> 0 1705 1705 <> "CCD match"  <> 1 0.85 1811 <> <> <> <> <> <> <> <>
  1706 15 2.497208 -4.599848 25.197119 236 P "A" 70 -0.50000 -0.50000 "PRO " " O  " "    " 8 0 0 0 FF2E2E  ""  0 1 7 ""  1 ""  <> 0 0 0 1706 1706 1 0 3444 0 <> <> 0 1706 1706 <> "CCD match"  <> 1 0.85 1812 <> <> <> <> <> <> <> <>
  1707 3 0.467402 -0.797639 25.171994 236 P "A" 24 -0.12000 -0.12000 "PRO " " CG " "    " 6 0 0 0 808080  ""  0 1 7 ""  1 ""  <> 0 0 0 1707 1707 1 0 3445 2 <> <> 0 1707 1707 <> "CCD match"  <> 1 0.85 1813 <> <> <> <> <> <> <> <>
  1708 3 1.788321 0.035021 25.212447 236 P "A" 24 -0.05000 -0.05000 "PRO " " CD " "    " 6 0 0 0 808080  ""  0 1 7 ""  1 ""  <> 0 0 0 1708 1708 1 0 3446 2 <> <> 0 1708 1708 <> "CCD match"  <> 1 0.85 1814 <> <> <> <> <> <> <> <>
  1709 25 2.652124 -3.281329 23.402064 237 L "A" 38 -0.50000 -0.50000 "LEU " " N  " "    " 7 0 0 0 2E2EFF  ""  0 1 7 ""  1 ""  <> 0 0 0 1709 1709 1 0 3454 1 <> <> 0 1709 1709 <> "CCD match"  <> 1 0.84 1815 <> <> <> <> <> <> <> <>
  1710 3 2.518757 -4.369315 22.461567 237 L "A" 24 0.14000 0.14000 "LEU " " CA " "    " 6 0 0 0 808080  ""  0 1 -1117 "%RT%RN"  2 ""  33FF00  0 0 0 1710 1710 1 0 3455 1 <> <> 0 1710 1710 <> "CCD match"  <> 1 0.84 1816 <> <> <> <> <> <> <> <>
  1711 2 3.874553 -4.940938 21.963358 237 L "A" 24 0.50000 0.50000 "LEU " " C  " "    " 6 0 0 0 808080  ""  0 1 7 ""  1 ""  <> 0 0 0 1711 1711 1 0 3456 0 <> <> 0 1711 1711 <> "CCD match"  <> 1 0.84 1817 <> <> <> <> <> <> <> <>
  1712 3 1.817121 -3.864110 21.237063 237 L "A" 24 -0.12000 -0.12000 "LEU " " CB " "    " 6 0 0 0 808080  ""  0 1 7 ""  1 ""  <> 0 0 0 1712 1712 1 0 3457 2 <> <> 0 1712 1712 <> "CCD match"  <> 1 0.84 1818 <> <> <> <> <> <> <> <>
  1713 15 3.927564 -6.102609 21.745772 237 L "A" 70 -0.50000 -0.50000 "LEU " " O  " "    " 8 0 0 0 FF2E2E  ""  0 1 7 ""  1 ""  <> 0 0 0 1713 1713 1 0 3458 0 <> <> 0 1713 1713 <> "CCD match"  <> 1 0.84 1819 <> <> <> <> <> <> <> <>
  1714 3 0.353784 -3.556209 21.449978 237 L "A" 24 -0.06000 -0.06000 "LEU " " CG " "    " 6 0 0 0 808080  ""  0 1 7 ""  1 ""  <> 0 0 0 1714 1714 1 0 3459 1 <> <> 0 1714 1714 <> "CCD match"  <> 1 0.84 1820 <> <> <> <> <> <> <> <>
  1715 3 -0.262227 -2.949977 20.188290 237 L "A" 24 -0.18000 -0.18000 "LEU " " CD1" "    " 6 0 0 0 808080  ""  0 1 7 ""  1 ""  <> 0 0 0 1715 1715 1 0 3460 3 <> <> 0 1715 1715 <> "CCD match"  <> 1 0.84 1821 <> <> <> <> <> <> <> <>
  1716 3 -0.525487 -4.706463 22.044733 237 L "A" 24 -0.18000 -0.18000 "LEU " " CD2" "    " 6 0 0 0 808080  ""  0 1 7 ""  1 ""  <> 0 0 0 1716 1716 1 0 3461 3 <> <> 0 1716 1716 <> "CCD match"  <> 1 0.84 1822 <> <> <> <> <> <> <> <>
  1717 25 4.997641 -4.153741 21.856461 238 G "A" 38 -0.50000 -0.50000 "GLY " " N  " "    " 7 0 0 0 2E2EFF  ""  0 1 7 ""  1 ""  <> 0 0 0 1717 1717 1 0 3473 1 <> <> 0 1717 1717 <> "CCD match"  <> 1 0.85 1823 <> <> <> <> <> <> <> <>
  1718 3 6.345431 -4.678499 21.609522 238 G "A" 24 0.08000 0.08000 "GLY " " CA " "    " 6 0 0 0 808080  ""  0 1 -1117 "%RT%RN"  2 ""  33FF00  0 0 0 1718 1718 1 0 3474 2 <> <> 0 1718 1718 <> "CCD match"  <> 1 0.85 1824 <> <> <> <> <> <> <> <>
  1719 2 7.439286 -3.818159 22.199786 238 G "A" 24 0.50000 0.50000 "GLY " " C  " "    " 6 0 0 0 808080  ""  0 1 7 ""  1 ""  <> 0 0 0 1719 1719 1 0 3475 0 <> <> 0 1719 1719 <> "CCD match"  <> 1 0.85 1825 <> <> <> <> <> <> <> <>
  1720 15 7.088265 -2.798433 22.720665 238 G "A" 70 -0.50000 -0.50000 "GLY " " O  " "    " 8 0 0 0 FF2E2E  ""  0 1 7 ""  1 ""  <> 0 0 0 1720 1720 1 0 3476 0 <> <> 0 1720 1720 <> "CCD match"  <> 1 0.85 1826 <> <> <> <> <> <> <> <>
  1721 25 8.674505 -4.193092 22.014758 239 E "A" 38 -0.50000 -0.50000 "GLU " " N  " "    " 7 0 0 0 2E2EFF  ""  0 1 7 ""  1 ""  <> 0 0 0 1721 1721 1 0 3480 1 <> <> 0 1721 1721 <> "CCD match"  <> 1 0.89 1827 <> <> <> <> <> <> <> <>
  1722 3 9.898674 -3.484991 22.478543 239 E "A" 24 0.14000 0.14000 "GLU " " CA " "    " 6 0 0 0 808080  ""  0 1 -1117 "%RT%RN"  2 ""  33FF00  0 0 0 1722 1722 1 0 3481 1 <> <> 0 1722 1722 <> "CCD match"  <> 1 0.89 1828 <> <> <> <> <> <> <> <>
  1723 2 10.822189 -3.087986 21.286206 239 E "A" 24 0.50000 0.50000 "GLU " " C  " "    " 6 0 0 0 808080  ""  0 1 7 ""  1 ""  <> 0 0 0 1723 1723 1 0 3482 0 <> <> 0 1723 1723 <> "CCD match"  <> 1 0.89 1829 <> <> <> <> <> <> <> <>
  1724 3 10.749831 -4.326447 23.469536 239 E "A" 24 -0.12000 -0.12000 "GLU " " CB " "    " 6 0 0 0 808080  ""  0 1 7 ""  1 ""  <> 0 0 0 1724 1724 1 0 3483 2 <> <> 0 1724 1724 <> "CCD match"  <> 1 0.89 1830 <> <> <> <> <> <> <> <>
  1725 15 12.076733 -3.014750 21.396304 239 E "A" 70 -0.50000 -0.50000 "GLU " " O  " "    " 8 0 0 0 FF2E2E  ""  0 1 7 ""  1 ""  <> 0 0 0 1725 1725 1 0 3484 0 <> <> 0 1725 1725 <> "CCD match"  <> 1 0.89 1831 <> <> <> <> <> <> <> <>
  1726 3 10.104238 -4.565732 24.923987 239 E "A" 24 -0.22000 -0.22000 "GLU " " CG " "    " 6 0 0 0 808080  ""  0 1 7 ""  1 ""  <> 0 0 0 1726 1726 1 0 3485 2 <> <> 0 1726 1726 <> "CCD match"  <> 1 0.89 1832 <> <> <> <> <> <> <> <>
  1727 2 10.911420 -5.524382 25.809218 239 E "A" 24 0.70000 0.70000 "GLU " " CD " "    " 6 0 0 0 808080  ""  0 1 7 "%UT"  13 ""  <> 0 0 0 1727 1727 1 0 3486 0 <> <> 0 1727 1727 <> "CCD match"  <> 1 0.89 1833 10 <> <> <> <> <> <> <>
  1728 15 10.556686 -5.633210 26.983412 239 E "A" 70 -0.80000 -0.80000 "GLU " " OE1" "    " 8 0 0 0 FF2E2E  ""  0 1 7 ""  1 ""  <> 0 0 0 1728 1728 1 0 3487 0 <> <> 0 1728 1728 <> "CCD match"  <> 1 0.89 1834 <> <> <> <> <> <> <> <>
  1729 18 11.921203 -6.068981 25.289347 239 E "A" 70 -0.80000 -0.80000 "GLU " " OE2" "    " 8 -1 0 0 FF2E2E  ""  0 1 7 ""  1 ""  <> 0 0 0 1729 1729 1 0 3488 0 <> <> 0 1729 1729 <> "CCD match"  <> 1 0.89 1835 <> <> <> <> <> <> <> <>
  1730 25 10.298538 -3.040108 20.015938 240 Y "A" 38 -0.50000 -0.50000 "TYR " " N  " "    " 7 0 0 0 2E2EFF  ""  0 1 7 ""  1 ""  <> 0 0 0 1730 1730 1 0 3495 1 <> <> 0 1730 1730 <> "CCD match"  <> 1 0.92 1836 <> <> <> <> <> <> <> <>
  1731 3 11.018493 -3.059820 18.780280 240 Y "A" 24 0.14000 0.14000 "TYR " " CA " "    " 6 0 0 0 808080  ""  0 1 -1117 "%RT%RN"  2 ""  33FF00  0 0 0 1731 1731 1 0 3496 1 <> <> 0 1731 1731 <> "CCD match"  <> 1 0.92 1837 <> <> <> <> <> <> <> <>
  1732 2 11.825568 -1.744920 18.549668 240 Y "A" 24 0.50000 0.50000 "TYR " " C  " "    " 6 0 0 0 808080  ""  0 1 7 ""  1 ""  <> 0 0 0 1732 1732 1 0 3497 0 <> <> 0 1732 1732 <> "CCD match"  <> 1 0.92 1838 <> <> <> <> <> <> <> <>
  1733 3 10.064312 -3.270308 17.585049 240 Y "A" 24 -0.00500 -0.00500 "TYR " " CB " "    " 6 0 0 0 808080  ""  0 1 7 ""  1 ""  <> 0 0 0 1733 1733 1 0 3498 2 <> <> 0 1733 1733 <> "CCD match"  <> 1 0.92 1839 <> <> <> <> <> <> <> <>
  1734 15 11.509388 -0.655304 19.016060 240 Y "A" 70 -0.50000 -0.50000 "TYR " " O  " "    " 8 0 0 0 FF2E2E  ""  0 1 7 ""  1 ""  <> 0 0 0 1734 1734 1 0 3499 0 <> <> 0 1734 1734 <> "CCD match"  <> 1 0.92 1840 <> <> <> <> <> <> <> <>
  1735 2 9.373952 -4.665071 17.569106 240 Y "A" 24 -0.11500 -0.11500 "TYR " " CG " "    " 6 0 0 0 808080  ""  0 1 7 ""  1 ""  <> 0 0 0 1735 1735 1 0 3500 0 <> <> 0 1735 1735 <> "CCD match"  <> 1 0.92 1841 <> <> <> <> <> <> <> <>
[truncated: 26,831,529 more chars]
