# Supplementary material for: Characterization of a methyltransferase for iterative N-methylation at the leucinostatin termini in Purpureocillium lilacinum
Source: Commun Biol. 2024 Jun 22;7:757. doi: 10.1038/s42003-024-06467-0 (PMC11193748; doi:10.1038/s42003-024-06467-0)
Supplement: Supplementary file 6 — Supplementary Data 3 [file 42003_2024_6467_MOESM6_ESM.zip › Supplementary Data 3/output/desmond_md_job_lcsG_equl-out.cms]

{ 
 s_m_m2io_version
 :::
 2.0.0 
} 

f_m_ct { 
 s_m_title
 b_ffio_use_custom_oplsdir
 b_ppw_created_disulfur
 b_ppw_prepared
 b_sd_chiral_flag
 i_m_Source_File_Index
 i_m_stars
 i_pdb_PDB_Model
 i_sd_version
 r_chorus_box_ax
 r_chorus_box_ay
 r_chorus_box_az
 r_chorus_box_bx
 r_chorus_box_by
 r_chorus_box_bz
 r_chorus_box_cx
 r_chorus_box_cy
 r_chorus_box_cz
 r_i_Bend_Energy-S-OPLS
 r_i_Dihedral_Energy-S-OPLS
 r_i_El-14_Energy-S-OPLS
 r_i_Electrostatic_Energy-S-OPLS
 r_i_LJ-14_Energy-S-OPLS
 r_i_Max_Derivative-S-OPLS
 r_i_Potential_Energy-S-OPLS
 r_i_RMS_Derivative-S-OPLS
 r_i_Stretch_Energy-S-OPLS
 r_i_Van_der_Waals_Energy-S-OPLS
 r_i_target_temperature
 r_pdb_PDB_CRYST1_a
 r_pdb_PDB_CRYST1_alpha
 r_pdb_PDB_CRYST1_b
 r_pdb_PDB_CRYST1_beta
 r_pdb_PDB_CRYST1_c
 r_pdb_PDB_CRYST1_gamma
 r_ppw_preprocess_pH
 s_ffio_ct_type
 s_m_Source_File
 s_m_Source_Path
 s_m_entry_id
 s_m_entry_name
 s_m_job_name
 s_m_original_cms_file
 s_pdb_PDB_CRYST1_Space_Group
 s_pdb_PDB_format_version
 s_ppw_het_states
 s_ppw_prepared_with_version
 s_m_subgroup_title
 s_m_subgroupid
 b_m_subgroup_collapsed
 s_chorus_trajectory_file
 i_m_ct_format
 :::
 complex 
  0
  1
  1
  0
  1
  0
  2
  0
  88.1700820922852
  0
  0
  0
  79.7518081665039
  0
  0
  0
  74.8157119750977
  989.370233889428
  719.296774538514
  759.521802279283
  -2324.55181662325
  2134.47041662299
  2.65447869055588
  -1663.38291028269
  0.111616929377639
  221.165596589414
  -4223.59450660869
  298
  90.543774
  90
  81.898872
  90
  76.829889
  90
  7.4
  full_system 
  desmond_setup_lcsG-out.cms 
  /home/naf/Documents/workspace/lcsG/0128/desmond_setup_lcsG 
  2 
  Structure2 
  proteinprep_lcsG_2 
  desmond_md_job_lcsG_test2-out.cms 
  "P 1" 
  3.0 
  eJztlUFy2zAMRa/i8drtiCAJ0L1KJjfIdNdVpncvQfERtK9QZRH9D1EPICTQ3/d0/3X76H/pcTs+H7cPmdc8r2Ve67zqvNq8tnl9zms6EBATyAQzAU1QE9gENwFOkAWyrFohC2SBLJAFskAWyAI5Q86Q82oD5Aw5Q86QM+QMOUMukAvkArmsDkMukAvkArlALpAr5Aq5Qq6Q63p5kCvkCrlCrpAVskJWyApZIev6LiArZO3kNARkg2yQDbJBNsgG2dYnB9mo2SA3yA1yg9wgN8gNchtkV/759wdkfHCPW56Vd1mm7CFjRY/VGfbbx9Q9piHX7vuD8zm/m2a4335O+dwYLpQbY7FgXOTdUMOIFqp3Qxm+xLuWmLG0jIu2GVkVePQJrRuhBb5E0maMZzwqshsK9YeFQl2I7qbthm37EqFnbjJ5XGQqcJFlN+td9agPrixDHl+SKcdF1t3QHV+fKcdFOXZDUo/6YMsy0HxJoQcuStnN+nr6+kJSF6Vtph67Ydu+pPB+3FTKcVFJ6qKW3ehuSOpL/HSQZajARaUHLpRyXCjluFAGYxjQflho2c1+xxagL4mjou5GN+PDZ2zOhZXd0FGPGjv1T9/abtiPRxv7cdHSbuioRxtJXbSyG/rm0TaSdnf87ITvv4/b7z9fX+d/D99l/tDmut5rl+sHp67ju8scMn521iHepYbs2/oBrUV4/bbVdZ53Gek00mmk00inkU4j3Trdu4xsGtkssllks8hmkc0i23naj6P4bNDZm61NZ4deAzHJfu9sXIoenu1L0cmzRSn6ebZSXgIWK9oIPCPw9IAe74GoVEfpGoXpqFTlPRCV6qhUy3tgY4zCNI4ql+e7eAnY9oiNFW1tTsdeNPaio3Q73gN1PWJjLxabmwGJFaPrFnuxUbqVWFGisDEcT2/Z9z09+zi48zP3Lhmn7uq69zpG/nVc83PNzzU/1/xc83PNzzU/1/xc83PNzzU/1/z8D/Pz+fcf02zshA== 
  2023-2 
  "MD: desmond_setup_lcsG_test2" 
  "MD: desmond_setup_lcsG_test2" 
  0
  desmond_md_job_lcsG_test2_trj 
  2
 m_atom[52470] { 
  # First column is atom index #
  i_m_mmod_type
  r_m_x_coord
  r_m_y_coord
  r_m_z_coord
  i_m_residue_number
  s_m_mmod_res
  s_m_chain_name
  i_m_color
  r_m_charge1
  r_m_charge2
  s_m_pdb_residue_name
  s_m_pdb_atom_name
  s_m_grow_name
  i_m_atomic_number
  i_m_formal_charge
  i_m_representation
  i_m_visibility
  s_m_color_rgb
  s_m_atom_name
  i_m_secondary_structure
  i_m_ribbon_style
  i_m_ribbon_color
  s_m_label_format
  i_m_label_color
  s_m_label_user_text
  s_m_ribbon_color_rgb
  r_ffio_x_vel
  r_ffio_y_vel
  r_ffio_z_vel
  i_des_fullsystem_id
  i_des_scratch_atom_num
  i_des_scratch_entry_num
  i_i_constraint
  i_i_internal_atom_index
  i_m_Hcount
  i_m_minimize_atom_index
  i_m_minimize_constraint
  i_m_original_index
  i_m_ribbon_transparency
  i_pa_atomindex
  i_ppw_anum
  i_ppw_het
  s_ppw_CCD_assignment_status
  b_st_NoSrcChirality
  r_m_pdb_occupancy
  r_m_pdb_tfactor
  i_pdb_PDB_serial
  r_pa_state_gap
  s_pa_state
  i_pdb_anisou_u11
  i_pdb_anisou_u12
  i_pdb_anisou_u13
  i_pdb_anisou_u22
  i_pdb_anisou_u23
  i_pdb_anisou_u33
  :::
  1 2 4.591986 -1.459736 -9.098388 900 X " " 117 0.50189 0.50189 "UNK " "    " "    " 6 0 3 1 00FF00  "C1"  -1 0 7 ""  1 ""  <> 0 0 0 1 1 1 0 1 0 1 1 1 0 1 1 1 "CCD mismatch"  <> <> <> <> <> <> <> <> <> <> <> <>
  2 15 4.671400 -0.743143 -8.063032 900 X " " 70 -0.55498 -0.55498 "UNK " "    " "    " 8 0 3 1 FF2E2E  "O2"  -1 0 7 ""  1 ""  <> 0 0 0 2 2 1 0 2 0 2 1 2 0 2 2 1 "CCD mismatch"  <> <> <> <> <> <> <> <> <> <> <> <>
  3 2 5.811558 -1.827805 -9.817295 900 X " " 117 -0.21868 -0.21868 "UNK " "    " "    " 6 0 3 1 00FF00  "C3"  -1 0 7 ""  1 ""  <> 0 0 0 3 3 1 0 3 1 3 1 3 0 3 3 1 "CCD mismatch"  <> <> <> <> <> <> <> <> <> <> <> <>
  4 25 3.444195 -2.113934 -9.487514 900 X " " 38 -0.34805 -0.34805 "UNK " "    " "    " 7 0 3 1 2E2EFF  "N4"  -1 0 7 ""  1 ""  <> 0 0 0 4 4 1 0 4 0 4 1 4 0 4 4 1 "CCD mismatch"  <> <> <> <> <> <> <> <> <> <> <> <>
  5 3 2.174057 -1.796170 -8.857643 900 X " " 117 0.00891 0.00891 "UNK " "    " "    " 6 0 3 1 00FF00  "C5"  -1 0 7 ""  1 ""  <> 0 0 0 5 5 1 0 5 1 5 1 5 0 5 5 1 "CCD mismatch"  1 <> <> <> <> <> <> <> <> <> <> <>
  6 2 1.871523 -2.590706 -7.562700 900 X " " 117 0.50249 0.50249 "UNK " "    " "    " 6 0 3 1 00FF00  "C6"  -1 0 7 ""  1 ""  <> 0 0 0 6 6 1 0 6 0 6 1 6 0 6 6 1 "CCD mismatch"  <> <> <> <> <> <> <> <> <> <> <> <>
  7 15 0.753508 -2.545349 -7.083042 900 X " " 70 -0.51425 -0.51425 "UNK " "    " "    " 8 0 3 1 FF2E2E  "O7"  -1 0 7 ""  1 ""  <> 0 0 0 7 7 1 0 7 0 7 1 7 0 7 7 1 "CCD mismatch"  <> <> <> <> <> <> <> <> <> <> <> <>
  8 3 1.113635 -2.052838 -9.992840 900 X " " 117 -0.13040 -0.13040 "UNK " "    " "    " 6 0 3 1 00FF00  "C8"  -1 0 7 ""  1 ""  <> 0 0 0 8 8 1 0 8 2 8 1 8 0 8 8 1 "CCD mismatch"  <> <> <> <> <> <> <> <> <> <> <> <>
  9 3 1.955498 -2.152123 -11.297670 900 X " " 117 -0.15123 -0.15123 "UNK " "    " "    " 6 0 3 1 00FF00  "C9"  -1 0 7 ""  1 ""  <> 0 0 0 9 9 1 0 9 2 9 1 9 0 9 9 1 "CCD mismatch"  <> <> <> <> <> <> <> <> <> <> <> <>
  10 3 3.335410 -2.801003 -10.812715 900 X " " 117 0.06143 0.06143 "UNK " "    " "    " 6 0 3 1 00FF00  "C10"  -1 0 7 ""  1 ""  <> 0 0 0 10 10 1 0 10 1 10 1 10 0 10 10 1 "CCD mismatch"  1 <> <> <> <> <> <> <> <> <> <> <>
  11 25 2.875716 -3.256306 -6.949901 900 X " " 38 -0.43959 -0.43959 "UNK " "    " "    " 7 0 3 1 2E2EFF  "N11"  -1 0 7 ""  1 ""  <> 0 0 0 11 11 1 0 11 1 11 1 11 0 11 11 1 "CCD mismatch"  <> <> <> <> <> <> <> <> <> <> <> <>
  12 3 2.854037 -4.273739 -5.886688 900 X " " 117 0.04545 0.04545 "UNK " "    " "    " 6 0 3 1 00FF00  "C12"  -1 0 7 ""  1 ""  <> 0 0 0 12 12 1 0 12 1 12 1 12 0 12 12 1 "CCD mismatch"  1 <> <> <> <> <> <> <> <> <> <> <>
  13 2 2.103833 -3.878193 -4.610729 900 X " " 117 0.48801 0.48801 "UNK " "    " "    " 6 0 3 1 00FF00  "C13"  -1 0 7 ""  1 ""  <> 0 0 0 13 13 1 0 13 0 13 1 13 0 13 13 1 "CCD mismatch"  <> <> <> <> <> <> <> <> <> <> <> <>
  14 15 1.600823 -4.751881 -3.910551 900 X " " 70 -0.47514 -0.47514 "UNK " "    " "    " 8 0 3 1 FF2E2E  "O14"  -1 0 7 ""  1 ""  <> 0 0 0 14 14 1 0 14 0 14 1 14 0 14 14 1 "CCD mismatch"  <> <> <> <> <> <> <> <> <> <> <> <>
  15 3 4.244294 -4.670681 -5.501947 900 X " " 117 -0.14538 -0.14538 "UNK " "    " "    " 6 0 3 1 00FF00  "C15"  -1 0 7 ""  1 ""  <> 0 0 0 15 15 1 0 15 2 15 1 15 0 15 15 1 "CCD mismatch"  <> <> <> <> <> <> <> <> <> <> <> <>
  16 25 1.782601 -2.602299 -4.426431 900 X " " 38 -0.46474 -0.46474 "UNK " "    " "    " 7 0 3 1 2E2EFF  "N16"  -1 0 7 ""  1 ""  <> 0 0 0 16 16 1 0 16 1 16 1 16 0 16 16 1 "CCD mismatch"  <> <> <> <> <> <> <> <> <> <> <> <>
  17 3 0.794051 -2.052723 -3.494026 900 X " " 117 0.05392 0.05392 "UNK " "    " "    " 6 0 3 1 00FF00  "C17"  -1 0 7 ""  1 ""  <> 0 0 0 17 17 1 0 17 1 17 1 17 0 17 17 1 "CCD mismatch"  1 <> <> <> <> <> <> <> <> <> <> <>
  18 2 -0.615852 -2.714184 -3.563097 900 X " " 117 0.50033 0.50033 "UNK " "    " "    " 6 0 3 1 00FF00  "C18"  -1 0 7 ""  1 ""  <> 0 0 0 18 18 1 0 18 0 18 1 18 0 18 18 1 "CCD mismatch"  <> <> <> <> <> <> <> <> <> <> <> <>
  19 15 -1.379537 -2.742184 -2.605835 900 X " " 70 -0.50898 -0.50898 "UNK " "    " "    " 8 0 3 1 FF2E2E  "O19"  -1 0 7 ""  1 ""  <> 0 0 0 19 19 1 0 19 0 19 1 19 0 19 19 1 "CCD mismatch"  <> <> <> <> <> <> <> <> <> <> <> <>
  20 3 0.703671 -0.508963 -3.529867 900 X " " 117 -0.08656 -0.08656 "UNK " "    " "    " 6 0 3 1 00FF00  "C20"  -1 0 7 ""  1 ""  <> 0 0 0 20 20 1 0 20 1 20 1 20 0 20 20 1 "CCD mismatch"  1 <> <> <> <> <> <> <> <> <> <> <>
  21 3 2.126759 0.173513 -3.207640 900 X " " 117 -0.08111 -0.08111 "UNK " "    " "    " 6 0 3 1 00FF00  "C21"  -1 0 7 ""  1 ""  <> 0 0 0 21 21 1 0 21 1 21 1 21 0 21 21 1 "CCD mismatch"  <> <> <> <> <> <> <> <> <> <> <> <>
  22 3 2.114720 1.674577 -3.425247 900 X " " 117 -0.16919 -0.16919 "UNK " "    " "    " 6 0 3 1 00FF00  "C22"  -1 0 7 ""  1 ""  <> 0 0 0 22 22 1 0 22 3 22 1 22 0 22 22 1 "CCD mismatch"  <> <> <> <> <> <> <> <> <> <> <> <>
  23 3 2.893586 -0.221863 -1.884527 900 X " " 117 -0.16919 -0.16919 "UNK " "    " "    " 6 0 3 1 00FF00  "C23"  -1 0 7 ""  1 ""  <> 0 0 0 23 23 1 0 23 3 23 1 23 0 23 23 1 "CCD mismatch"  <> <> <> <> <> <> <> <> <> <> <> <>
  24 25 -0.918577 -3.184925 -4.787504 900 X " " 38 -0.58718 -0.58718 "UNK " "    " "    " 7 0 3 1 2E2EFF  "N24"  -1 0 7 ""  1 ""  <> 0 0 0 24 24 1 0 24 1 24 1 24 0 24 24 1 "CCD mismatch"  <> <> <> <> <> <> <> <> <> <> <> <>
  25 3 -2.161333 -3.940064 -5.116882 900 X " " 117 0.18315 0.18315 "UNK " "    " "    " 6 0 3 1 00FF00  "C25"  -1 0 7 ""  1 ""  <> 0 0 0 25 25 1 0 25 0 25 1 25 0 25 25 1 "CCD mismatch"  <> <> <> <> <> <> <> <> <> <> <> <>
  26 2 -2.409841 -5.345001 -4.408958 900 X " " 117 0.50004 0.50004 "UNK " "    " "    " 6 0 3 1 00FF00  "C26"  -1 0 7 ""  1 ""  <> 0 0 0 26 26 1 0 26 0 26 1 26 0 26 26 1 "CCD mismatch"  <> <> <> <> <> <> <> <> <> <> <> <>
  27 15 -3.469844 -5.918133 -4.470684 900 X " " 70 -0.51803 -0.51803 "UNK " "    " "    " 8 0 3 1 FF2E2E  "O27"  -1 0 7 ""  1 ""  <> 0 0 0 27 27 1 0 27 0 27 1 27 0 27 27 1 "CCD mismatch"  <> <> <> <> <> <> <> <> <> <> <> <>
  28 3 -3.426969 -3.098904 -4.993734 900 X " " 117 -0.18696 -0.18696 "UNK " "    " "    " 6 0 3 1 00FF00  "C28"  -1 0 7 ""  1 ""  <> 0 0 0 28 28 1 0 28 3 28 1 28 0 28 28 1 "CCD mismatch"  <> <> <> <> <> <> <> <> <> <> <> <>
  29 3 -2.051725 -4.356793 -6.616043 900 X " " 117 -0.18696 -0.18696 "UNK " "    " "    " 6 0 3 1 00FF00  "C29"  -1 0 7 ""  1 ""  <> 0 0 0 29 29 1 0 29 3 29 1 29 0 29 29 1 "CCD mismatch"  <> <> <> <> <> <> <> <> <> <> <> <>
  30 25 -1.305234 -5.831429 -3.769880 900 X " " 38 -0.43808 -0.43808 "UNK " "    " "    " 7 0 3 1 2E2EFF  "N30"  -1 0 7 ""  1 ""  <> 0 0 0 30 30 1 0 30 1 30 1 30 0 30 30 1 "CCD mismatch"  <> <> <> <> <> <> <> <> <> <> <> <>
  31 3 -1.229358 -7.007187 -2.995687 900 X " " 117 0.04634 0.04634 "UNK " "    " "    " 6 0 3 1 00FF00  "C31"  -1 0 7 ""  1 ""  <> 0 0 0 31 31 1 0 31 1 31 1 31 0 31 31 1 "CCD mismatch"  1 <> <> <> <> <> <> <> <> <> <> <>
  32 2 -1.654155 -6.882717 -1.569008 900 X " " 117 0.49423 0.49423 "UNK " "    " "    " 6 0 3 1 00FF00  "C32"  -1 0 7 ""  1 ""  <> 0 0 0 32 32 1 0 32 0 32 1 32 0 32 32 1 "CCD mismatch"  <> <> <> <> <> <> <> <> <> <> <> <>
  33 15 -1.816713 -7.870491 -0.782495 900 X " " 70 -0.48052 -0.48052 "UNK " "    " "    " 8 0 3 1 FF2E2E  "O33"  -1 0 7 ""  1 ""  <> 0 0 0 33 33 1 0 33 0 33 1 33 0 33 33 1 "CCD mismatch"  <> <> <> <> <> <> <> <> <> <> <> <>
  34 3 0.260542 -7.602680 -3.101356 900 X " " 117 -0.14435 -0.14435 "UNK " "    " "    " 6 0 3 1 00FF00  "C34"  -1 0 7 ""  1 ""  <> 0 0 0 34 34 1 0 34 2 34 1 34 0 34 34 1 "CCD mismatch"  <> <> <> <> <> <> <> <> <> <> <> <>
  35 3 0.602698 -7.911507 -4.625217 900 X " " 117 -0.08794 -0.08794 "UNK " "    " "    " 6 0 3 1 00FF00  "C35"  -1 0 7 ""  1 ""  <> 0 0 0 35 35 1 0 35 1 35 1 35 0 35 35 1 "CCD mismatch"  <> <> <> <> <> <> <> <> <> <> <> <>
  36 3 2.075419 -8.189358 -4.906486 900 X " " 117 -0.17121 -0.17121 "UNK " "    " "    " 6 0 3 1 00FF00  "C36"  -1 0 7 ""  1 ""  <> 0 0 0 36 36 1 0 36 3 36 1 36 0 36 36 1 "CCD mismatch"  <> <> <> <> <> <> <> <> <> <> <> <>
  37 3 -0.400413 -8.862995 -5.306963 900 X " " 117 -0.17121 -0.17121 "UNK " "    " "    " 6 0 3 1 00FF00  "C37"  -1 0 7 ""  1 ""  <> 0 0 0 37 37 1 0 37 3 37 1 37 0 37 37 1 "CCD mismatch"  <> <> <> <> <> <> <> <> <> <> <> <>
  38 25 -1.775123 -5.613953 -1.151087 900 X " " 38 -0.44191 -0.44191 "UNK " "    " "    " 7 0 3 1 2E2EFF  "N38"  -1 0 7 ""  1 ""  <> 0 0 0 38 38 1 0 38 1 38 1 38 0 38 38 1 "CCD mismatch"  <> <> <> <> <> <> <> <> <> <> <> <>
  39 3 -2.087833 -5.109333 0.225817 900 X " " 117 0.04596 0.04596 "UNK " "    " "    " 6 0 3 1 00FF00  "C39"  -1 0 7 ""  1 ""  <> 0 0 0 39 39 1 0 39 1 39 1 39 0 39 39 1 "CCD mismatch"  1 <> <> <> <> <> <> <> <> <> <> <>
  40 2 -3.418998 -4.360371 0.266730 900 X " " 117 0.49903 0.49903 "UNK " "    " "    " 6 0 3 1 00FF00  "C40"  -1 0 7 ""  1 ""  <> 0 0 0 40 40 1 0 40 0 40 1 40 0 40 40 1 "CCD mismatch"  <> <> <> <> <> <> <> <> <> <> <> <>
  41 15 -3.632633 -3.592121 1.200339 900 X " " 70 -0.50138 -0.50138 "UNK " "    " "    " 8 0 3 1 FF2E2E  "O41"  -1 0 7 ""  1 ""  <> 0 0 0 41 41 1 0 41 0 41 1 41 0 41 41 1 "CCD mismatch"  <> <> <> <> <> <> <> <> <> <> <> <>
  42 3 -0.898456 -4.206974 0.661848 900 X " " 117 -0.14608 -0.14608 "UNK " "    " "    " 6 0 3 1 00FF00  "C42"  -1 0 7 ""  1 ""  <> 0 0 0 42 42 1 0 42 2 42 1 42 0 42 42 1 "CCD mismatch"  <> <> <> <> <> <> <> <> <> <> <> <>
  43 3 0.506689 -4.706902 0.383661 900 X " " 117 -0.08597 -0.08597 "UNK " "    " "    " 6 0 3 1 00FF00  "C43"  -1 0 7 ""  1 ""  <> 0 0 0 43 43 1 0 43 1 43 1 43 0 43 43 1 "CCD mismatch"  <> <> <> <> <> <> <> <> <> <> <> <>
  44 3 1.510819 -3.583107 0.707159 900 X " " 117 -0.17219 -0.17219 "UNK " "    " "    " 6 0 3 1 00FF00  "C44"  -1 0 7 ""  1 ""  <> 0 0 0 44 44 1 0 44 3 44 1 44 0 44 44 1 "CCD mismatch"  <> <> <> <> <> <> <> <> <> <> <> <>
  45 3 0.884682 -6.101769 0.893583 900 X " " 117 -0.17219 -0.17219 "UNK " "    " "    " 6 0 3 1 00FF00  "C45"  -1 0 7 ""  1 ""  <> 0 0 0 45 45 1 0 45 3 45 1 45 0 45 45 1 "CCD mismatch"  <> <> <> <> <> <> <> <> <> <> <> <>
  46 25 -4.169723 -4.676258 -0.813719 900 X " " 38 -0.56515 -0.56515 "UNK " "    " "    " 7 0 3 1 2E2EFF  "N46"  -1 0 7 ""  1 ""  <> 0 0 0 46 46 1 0 46 1 46 1 46 0 46 46 1 "CCD mismatch"  <> <> <> <> <> <> <> <> <> <> <> <>
  47 3 -5.467567 -4.001061 -1.273372 900 X " " 117 0.18292 0.18292 "UNK " "    " "    " 6 0 3 1 00FF00  "C47"  -1 0 7 ""  1 ""  <> 0 0 0 47 47 1 0 47 0 47 1 47 0 47 47 1 "CCD mismatch"  <> <> <> <> <> <> <> <> <> <> <> <>
  48 2 -5.289779 -2.540806 -1.769373 900 X " " 117 0.51232 0.51232 "UNK " "    " "    " 6 0 3 1 00FF00  "C48"  -1 0 7 ""  1 ""  <> 0 0 0 48 48 1 0 48 0 48 1 48 0 48 48 1 "CCD mismatch"  <> <> <> <> <> <> <> <> <> <> <> <>
  49 15 -6.109129 -2.158066 -2.592182 900 X " " 70 -0.51685 -0.51685 "UNK " "    " "    " 8 0 3 1 FF2E2E  "O49"  -1 0 7 ""  1 ""  <> 0 0 0 49 49 1 0 49 0 49 1 49 0 49 49 1 "CCD mismatch"  <> <> <> <> <> <> <> <> <> <> <> <>
  50 3 -6.033307 -4.973126 -2.267853 900 X " " 117 -0.19256 -0.19256 "UNK " "    " "    " 6 0 3 1 00FF00  "C50"  -1 0 7 ""  1 ""  <> 0 0 0 50 50 1 0 50 3 50 1 50 0 50 50 1 "CCD mismatch"  <> <> <> <> <> <> <> <> <> <> <> <>
  51 3 -6.446329 -3.921688 -0.103815 900 X " " 117 -0.19256 -0.19256 "UNK " "    " "    " 6 0 3 1 00FF00  "C51"  -1 0 7 ""  1 ""  <> 0 0 0 51 51 1 0 51 3 51 1 51 0 51 51 1 "CCD mismatch"  <> <> <> <> <> <> <> <> <> <> <> <>
  52 25 -4.427253 -1.747551 -1.210977 900 X " " 38 -0.55947 -0.55947 "UNK " "    " "    " 7 0 3 1 2E2EFF  "N52"  -1 0 7 ""  1 ""  <> 0 0 0 52 52 1 0 52 1 52 1 52 0 52 52 1 "CCD mismatch"  <> <> <> <> <> <> <> <> <> <> <> <>
  53 3 -4.259279 -0.286959 -1.386772 900 X " " 117 0.18322 0.18322 "UNK " "    " "    " 6 0 3 1 00FF00  "C53"  -1 0 7 ""  1 ""  <> 0 0 0 53 53 1 0 53 0 53 1 53 0 53 53 1 "CCD mismatch"  <> <> <> <> <> <> <> <> <> <> <> <>
  54 2 -3.052253 0.116113 -0.457853 900 X " " 117 0.50489 0.50489 "UNK " "    " "    " 6 0 3 1 00FF00  "C54"  -1 0 7 ""  1 ""  <> 0 0 0 54 54 1 0 54 0 54 1 54 0 54 54 1 "CCD mismatch"  <> <> <> <> <> <> <> <> <> <> <> <>
  55 15 -3.127670 1.187475 0.145910 900 X " " 70 -0.51199 -0.51199 "UNK " "    " "    " 8 0 3 1 FF2E2E  "O55"  -1 0 7 ""  1 ""  <> 0 0 0 55 55 1 0 55 0 55 1 55 0 55 55 1 "CCD mismatch"  <> <> <> <> <> <> <> <> <> <> <> <>
  56 3 -3.966367 0.057583 -2.850818 900 X " " 117 -0.19262 -0.19262 "UNK " "    " "    " 6 0 3 1 00FF00  "C56"  -1 0 7 ""  1 ""  <> 0 0 0 56 56 1 0 56 3 56 1 56 0 56 56 1 "CCD mismatch"  <> <> <> <> <> <> <> <> <> <> <> <>
  57 3 -5.546796 0.437435 -1.027189 900 X " " 117 -0.19262 -0.19262 "UNK " "    " "    " 6 0 3 1 00FF00  "C57"  -1 0 7 ""  1 ""  <> 0 0 0 57 57 1 0 57 3 57 1 57 0 57 57 1 "CCD mismatch"  <> <> <> <> <> <> <> <> <> <> <> <>
  58 25 -2.047193 -0.739762 -0.239183 900 X " " 38 -0.59308 -0.59308 "UNK " "    " "    " 7 0 3 1 2E2EFF  "N58"  -1 0 7 ""  1 ""  <> 0 0 0 58 58 1 0 58 1 58 1 58 0 58 58 1 "CCD mismatch"  <> <> <> <> <> <> <> <> <> <> <> <>
  59 3 -0.936683 -0.421452 0.683409 900 X " " 117 0.13671 0.13671 "UNK " "    " "    " 6 0 3 1 00FF00  "C59"  -1 0 7 ""  1 ""  <> 0 0 0 59 59 1 0 59 2 59 1 59 0 59 59 1 "CCD mismatch"  <> <> <> <> <> <> <> <> <> <> <> <>
  60 3 -1.234161 -0.450554 2.188379 900 X " " 117 -0.17013 -0.17013 "UNK " "    " "    " 6 0 3 1 00FF00  "C60"  -1 0 7 ""  1 ""  <> 0 0 0 60 60 1 0 60 2 60 1 60 0 60 60 1 "CCD mismatch"  <> <> <> <> <> <> <> <> <> <> <> <>
  61 2 -0.019804 -0.516854 3.116667 900 X " " 117 0.47933 0.47933 "UNK " "    " "    " 6 0 3 1 00FF00  "C61"  -1 0 7 ""  1 ""  <> 0 0 0 61 61 1 0 61 0 61 1 61 0 61 61 1 "CCD mismatch"  <> <> <> <> <> <> <> <> <> <> <> <>
  62 15 1.055859 -0.030022 2.729292 900 X " " 70 -0.51269 -0.51269 "UNK " "    " "    " 8 0 3 1 FF2E2E  "O62"  -1 0 7 ""  1 ""  <> 0 0 0 62 62 1 0 62 0 62 1 62 0 62 62 1 "CCD mismatch"  <> <> <> <> <> <> <> <> <> <> <> <>
  63 3 0.804331 -1.307154 5.338255 900 X " " 117 0.13250 0.13250 "UNK " "    " "    " 6 0 3 1 00FF00  "C63"  -1 0 7 ""  1 ""  <> 0 0 0 63 63 1 0 63 1 63 1 63 0 63 63 1 "CCD mismatch"  1 <> <> <> <> <> <> <> <> <> <> <>
  64 3 1.479319 0.038692 5.772867 900 X " " 117 0.04681 0.04681 "UNK " "    " "    " 6 0 3 1 00FF00  "C64"  -1 0 7 ""  1 ""  <> 0 0 0 64 64 1 0 64 2 64 1 64 0 64 64 1 "CCD mismatch"  <> <> <> <> <> <> <> <> <> <> <> <>
  65 3 -0.430303 0.743356 7.422617 900 X " " 117 -0.00568 -0.00568 "UNK " "    " "    " 6 0 3 1 00FF00  "C65"  -1 0 7 ""  1 ""  <> 0 0 0 65 65 1 0 65 3 65 1 65 0 65 65 1 "CCD mismatch"  <> <> <> <> <> <> <> <> <> <> <> <>
  66 3 0.999302 2.549465 6.020647 900 X " " 117 -0.00568 -0.00568 "UNK " "    " "    " 6 0 3 1 00FF00  "C66"  -1 0 7 ""  1 ""  <> 0 0 0 66 66 1 0 66 3 66 1 66 0 66 66 1 "CCD mismatch"  <> <> <> <> <> <> <> <> <> <> <> <>
  67 25 -0.272110 -1.081162 4.304224 900 X " " 38 -0.59210 -0.59210 "UNK " "    " "    " 7 0 3 1 2E2EFF  "N67"  -1 0 7 ""  1 ""  <> 0 0 0 67 67 1 0 67 1 67 1 67 0 67 67 1 "CCD mismatch"  <> <> <> <> <> <> <> <> <> <> <> <>
  68 32 0.382929 1.155224 6.173330 900 X " " 38 -0.44946 -0.44946 "UNK " "    " "    " 7 1 3 1 2E2EFF  "N68"  -1 0 7 ""  1 ""  <> 0 0 0 68 68 1 0 68 1 68 1 68 0 68 68 1 "CCD mismatch"  <> <> <> <> <> <> <> <> <> <> <> <>
  69 3 3.219471 -4.374039 -10.745207 900 X " " 117 -0.18926 -0.18926 "UNK " "    " "    " 6 0 3 1 00FF00  "C69"  -1 0 7 ""  1 ""  <> 0 0 0 69 69 1 0 69 3 69 1 69 0 69 69 1 "CCD mismatch"  <> <> <> <> <> <> <> <> <> <> <> <>
  70 3 0.236472 -0.047852 -4.952141 900 X " " 117 -0.16439 -0.16439 "UNK " "    " "    " 6 0 3 1 00FF00  "C70"  -1 0 7 ""  1 ""  <> 0 0 0 70 70 1 0 70 3 70 1 70 0 70 70 1 "CCD mismatch"  <> <> <> <> <> <> <> <> <> <> <> <>
  71 3 1.774174 -2.389714 4.913225 900 X " " 117 -0.20415 -0.20415 "UNK " "    " "    " 6 0 3 1 00FF00  "C71"  -1 0 7 ""  1 ""  <> 0 0 0 71 71 1 0 71 3 71 1 71 0 71 71 1 "CCD mismatch"  <> <> <> <> <> <> <> <> <> <> <> <>
  72 2 6.744027 -0.919176 -9.992679 900 X " " 117 -0.08114 -0.08114 "UNK " "    " "    " 6 0 3 1 00FF00  "C72"  -1 0 7 ""  1 ""  <> 0 0 0 72 72 1 0 72 1 72 1 72 0 72 72 1 "CCD mismatch"  <> <> <> <> <> <> <> <> <> <> <> <>
  73 3 8.120703 -1.151198 -10.613573 900 X " " 117 -0.06426 -0.06426 "UNK " "    " "    " 6 0 3 1 00FF00  "C73"  -1 0 7 ""  1 ""  <> 0 0 0 73 73 1 0 73 1 73 1 73 0 73 73 1 "CCD mismatch"  1 <> <> <> <> <> <> <> <> <> <> <>
  74 3 8.298697 -0.140011 -11.801195 900 X " " 117 -0.12377 -0.12377 "UNK " "    " "    " 6 0 3 1 00FF00  "C74"  -1 0 7 ""  1 ""  <> 0 0 0 74 74 1 0 74 2 74 1 74 0 74 74 1 "CCD mismatch"  <> <> <> <> <> <> <> <> <> <> <> <>
  75 3 8.359646 -2.624172 -10.968382 900 X " " 117 -0.16971 -0.16971 "UNK " "    " "    " 6 0 3 1 00FF00  "C75"  -1 0 7 ""  1 ""  <> 0 0 0 75 75 1 0 75 3 75 1 75 0 75 75 1 "CCD mismatch"  <> <> <> <> <> <> <> <> <> <> <> <>
  76 3 8.390990 1.332968 -11.453163 900 X " " 117 -0.17117 -0.17117 "UNK " "    " "    " 6 0 3 1 00FF00  "C76"  -1 0 7 ""  1 ""  <> 0 0 0 76 76 1 0 76 3 76 1 76 0 76 76 1 "CCD mismatch"  <> <> <> <> <> <> <> <> <> <> <> <>
  77 3 5.076642 -5.239502 -6.686596 900 X " " 117 -0.08409 -0.08409 "UNK " "    " "    " 6 0 3 1 00FF00  "C77"  -1 0 7 ""  1 ""  <> 0 0 0 77 77 1 0 77 1 77 1 77 0 77 77 1 "CCD mismatch"  1 <> <> <> <> <> <> <> <> <> <> <>
  78 3 6.571413 -5.459660 -6.279283 900 X " " 117 -0.14960 -0.14960 "UNK " "    " "    " 6 0 3 1 00FF00  "C78"  -1 0 7 ""  1 ""  <> 0 0 0 78 78 1 0 78 2 78 1 78 0 78 78 1 "CCD mismatch"  <> <> <> <> <> <> <> <> <> <> <> <>
  79 3 4.287219 -6.521210 -7.247185 900 X " " 117 -0.17209 -0.17209 "UNK " "    " "    " 6 0 3 1 00FF00  "C79"  -1 0 7 ""  1 ""  <> 0 0 0 79 79 1 0 79 3 79 1 79 0 79 79 1 "CCD mismatch"  <> <> <> <> <> <> <> <> <> <> <> <>
  80 3 7.524519 -6.062229 -7.468101 900 X " " 117 0.17547 0.17547 "UNK " "    " "    " 6 0 3 1 00FF00  "C80"  -1 0 7 ""  1 ""  <> 0 0 0 80 80 1 0 80 1 80 1 80 0 80 80 1 "CCD mismatch"  1 <> <> <> <> <> <> <> <> <> <> <>
  81 3 8.866822 -6.302765 -6.814565 900 X " " 117 -0.20843 -0.20843 "UNK " "    " "    " 6 0 3 1 00FF00  "C81"  -1 0 7 ""  1 ""  <> 0 0 0 81 81 1 0 81 2 81 1 81 0 81 81 1 "CCD mismatch"  <> <> <> <> <> <> <> <> <> <> <> <>
  82 16 7.605320 -5.175301 -8.633623 900 X " " 70 -0.65938 -0.65938 "UNK " "    " "    " 8 0 3 1 FF2E2E  "O82"  -1 0 7 "%UT"  13 ""  <> 0 0 0 82 82 1 0 82 1 82 1 82 0 82 82 1 "CCD mismatch"  <> <> <> <> <> <> <> <> <> <> <> <>
  83 2 9.621153 -5.135533 -6.306524 900 X " " 117 0.42687 0.42687 "UNK " "    " "    " 6 0 3 1 00FF00  "C83"  -1 0 7 ""  1 ""  <> 0 0 0 83 83 1 0 83 0 83 1 83 0 83 83 1 "CCD mismatch"  <> <> <> <> <> <> <> <> <> <> <> <>
  84 3 10.816781 -5.378365 -5.420008 900 X " " 117 -0.19333 -0.19333 "UNK " "    " "    " 6 0 3 1 00FF00  "C84"  -1 0 7 ""  1 ""  <> 0 0 0 84 84 1 0 84 2 84 1 84 0 84 84 1 "CCD mismatch"  <> <> <> <> <> <> <> <> <> <> <> <>
  85 15 9.322215 -3.971844 -6.607199 900 X " " 70 -0.46421 -0.46421 "UNK " "    " "    " 8 0 3 1 FF2E2E  "O85"  -1 0 7 ""  1 ""  <> 0 0 0 85 85 1 0 85 0 85 1 85 0 85 85 1 "CCD mismatch"  <> <> <> <> <> <> <> <> <> <> <> <>
  86 3 11.689726 -4.134320 -5.203008 900 X " " 117 -0.16272 -0.16272 "UNK " "    " "    " 6 0 3 1 00FF00  "C86"  -1 0 7 ""  1 ""  <> 0 0 0 86 86 1 0 86 3 86 1 86 0 86 86 1 "CCD mismatch"  <> <> <> <> <> <> <> <> <> <> <> <>
  87 26 -18.795353 -1.799362 -31.376495 30 L "A" 38 -0.94390 -0.94390 "LEU " " N  " "    " 7 0 0 0 2E2EFF  "N87"  1 1 7 ""  1 ""  <> 0 0 0 87 87 1 0 201 2 <> <> 87 0 87 87 <> "CCD match"  <> 1 0.96 193 <> <> <> <> <> <> <> <>
  88 3 -17.818784 -2.575649 -32.162304 30 L "A" 24 0.16390 0.16390 "LEU " " CA " "    " 6 0 0 0 808080  "C88"  1 1 -1106 "%RT%RN"  2 ""  FF3C00  0 0 0 88 88 1 0 202 1 <> <> 88 0 88 88 <> "CCD match"  <> 1 0.96 194 <> <> <> <> <> <> <> <>
  89 2 -16.924614 -3.385105 -31.159518 30 L "A" 24 0.50000 0.50000 "LEU " " C  " "    " 6 0 0 0 808080  "C89"  1 1 7 ""  1 ""  <> 0 0 0 89 89 1 0 203 0 <> <> 89 0 89 89 <> "CCD match"  <> 1 0.96 195 <> <> <> <> <> <> <> <>
  90 3 -17.019847 -1.537197 -33.059340 30 L "A" 24 -0.12000 -0.12000 "LEU " " CB " "    " 6 0 0 0 808080  "C90"  1 1 7 ""  1 ""  <> 0 0 0 90 90 1 0 204 2 <> <> 90 0 90 90 <> "CCD match"  <> 1 0.96 196 <> <> <> <> <> <> <> <>
  91 15 -15.834070 -2.952133 -30.749136 30 L "A" 70 -0.50000 -0.50000 "LEU " " O  " "    " 8 0 0 0 FF2E2E  "O91"  1 1 7 ""  1 ""  <> 0 0 0 91 91 1 0 205 0 <> <> 91 0 91 91 <> "CCD match"  <> 1 0.96 197 <> <> <> <> <> <> <> <>
  92 3 -16.017211 -2.225582 -34.018316 30 L "A" 24 -0.06000 -0.06000 "LEU " " CG " "    " 6 0 0 0 808080  "C92"  1 1 7 ""  1 ""  <> 0 0 0 92 92 1 0 206 1 <> <> 92 0 92 92 <> "CCD match"  <> 1 0.96 198 <> <> <> <> <> <> <> <>
  93 3 -16.691415 -3.083969 -35.121271 30 L "A" 24 -0.18000 -0.18000 "LEU " " CD1" "    " 6 0 0 0 808080  "C93"  1 1 7 ""  1 ""  <> 0 0 0 93 93 1 0 207 3 <> <> 93 0 93 93 <> "CCD match"  <> 1 0.96 199 <> <> <> <> <> <> <> <>
  94 3 -15.102050 -1.226145 -34.708247 30 L "A" 24 -0.18000 -0.18000 "LEU " " CD2" "    " 6 0 0 0 808080  "C94"  1 1 7 ""  1 ""  <> 0 0 0 94 94 1 0 208 3 <> <> 94 0 94 94 <> "CCD match"  <> 1 0.96 200 <> <> <> <> <> <> <> <>
  95 25 -17.507444 -4.520333 -30.711668 31 K "A" 38 -0.50000 -0.50000 "LYS " " N  " "    " 7 0 0 0 2E2EFF  "N95"  1 1 7 ""  1 ""  <> 0 0 0 95 95 1 0 221 1 <> <> 95 0 95 95 <> "CCD match"  <> 1 0.95 201 <> <> <> <> <> <> <> <>
  96 3 -16.795601 -5.336170 -29.707260 31 K "A" 24 0.14000 0.14000 "LYS " " CA " "    " 6 0 0 0 808080  "C96"  1 1 -1106 "%RT%RN"  2 ""  FF3C00  0 0 0 96 96 1 0 222 1 <> <> 96 0 96 96 <> "CCD match"  <> 1 0.95 202 <> <> <> <> <> <> <> <>
  97 2 -15.539125 -6.040558 -30.255431 31 K "A" 24 0.50000 0.50000 "LYS " " C  " "    " 6 0 0 0 808080  "C97"  1 1 7 ""  1 ""  <> 0 0 0 97 97 1 0 223 0 <> <> 97 0 97 97 <> "CCD match"  <> 1 0.95 203 <> <> <> <> <> <> <> <>
  98 3 -17.814145 -6.219647 -28.976365 31 K "A" 24 -0.12000 -0.12000 "LYS " " CB " "    " 6 0 0 0 808080  "C98"  1 1 7 ""  1 ""  <> 0 0 0 98 98 1 0 224 2 <> <> 98 0 98 98 <> "CCD match"  <> 1 0.95 204 <> <> <> <> <> <> <> <>
  99 15 -14.644505 -6.429219 -29.497632 31 K "A" 70 -0.50000 -0.50000 "LYS " " O  " "    " 8 0 0 0 FF2E2E  "O99"  1 1 7 ""  1 ""  <> 0 0 0 99 99 1 0 225 0 <> <> 99 0 99 99 <> "CCD match"  <> 1 0.95 205 <> <> <> <> <> <> <> <>
  100 3 -18.751248 -7.195137 -29.748454 31 K "A" 24 -0.12000 -0.12000 "LYS " " CG " "    " 6 0 0 0 808080  "C100"  1 1 7 ""  1 ""  <> 0 0 0 100 100 1 0 226 2 <> <> 100 0 100 100 <> "CCD match"  <> 1 0.95 206 <> <> <> <> <> <> <> <>
  101 3 -18.057703 -8.290173 -30.526034 31 K "A" 24 -0.12000 -0.12000 "LYS " " CD " "    " 6 0 0 0 808080  "C101"  1 1 7 ""  1 ""  <> 0 0 0 101 101 1 0 227 2 <> <> 101 0 101 101 <> "CCD match"  <> 1 0.95 207 <> <> <> <> <> <> <> <>
  102 3 -18.854657 -9.532582 -30.863844 31 K "A" 24 0.19000 0.19000 "LYS " " CE " "    " 6 0 0 0 808080  "C102"  1 1 7 ""  1 ""  <> 0 0 0 102 102 1 0 228 2 <> <> 102 0 102 102 <> "CCD match"  <> 1 0.95 208 <> <> <> <> <> <> <> <>
  103 32 -17.992074 -10.622593 -31.308863 31 K "A" 38 -0.30000 -0.30000 "LYS " " NZ " "    " 7 1 0 0 2E2EFF  "N103"  1 1 7 "%UT"  13 ""  <> 0 0 0 103 103 1 0 229 3 <> <> 103 0 103 103 <> "CCD match"  <> 1 0.95 209 <> <> <> <> <> <> <> <>
  104 25 -15.403957 -6.085884 -31.602408 32 E "A" 38 -0.50000 -0.50000 "GLU " " N  " "    " 7 0 0 0 2E2EFF  "N104"  1 1 7 ""  1 ""  <> 0 0 0 104 104 1 0 243 1 <> <> 104 0 104 104 <> "CCD match"  <> 1 0.96 210 <> <> <> <> <> <> <> <>
  105 3 -14.168591 -6.542744 -32.276135 32 E "A" 24 0.14000 0.14000 "GLU " " CA " "    " 6 0 0 0 808080  "C105"  1 1 -1106 "%RT%RN"  2 ""  FF3C00  0 0 0 105 105 1 0 244 1 <> <> 105 0 105 105 <> "CCD match"  <> 1 0.96 211 <> <> <> <> <> <> <> <>
  106 2 -12.921158 -5.761391 -31.895126 32 E "A" 24 0.50000 0.50000 "GLU " " C  " "    " 6 0 0 0 808080  "C106"  1 1 7 ""  1 ""  <> 0 0 0 106 106 1 0 245 0 <> <> 106 0 106 106 <> "CCD match"  <> 1 0.96 212 <> <> <> <> <> <> <> <>
  107 3 -14.289714 -6.488091 -33.866986 32 E "A" 24 -0.12000 -0.12000 "GLU " " CB " "    " 6 0 0 0 808080  "C107"  1 1 7 ""  1 ""  <> 0 0 0 107 107 1 0 246 2 <> <> 107 0 107 107 <> "CCD match"  <> 1 0.96 213 <> <> <> <> <> <> <> <>
  108 15 -11.823475 -6.316113 -32.067307 32 E "A" 70 -0.50000 -0.50000 "GLU " " O  " "    " 8 0 0 0 FF2E2E  "O108"  1 1 7 ""  1 ""  <> 0 0 0 108 108 1 0 247 0 <> <> 108 0 108 108 <> "CCD match"  <> 1 0.96 214 <> <> <> <> <> <> <> <>
  109 3 -14.857109 -7.829758 -34.318440 32 E "A" 24 -0.22000 -0.22000 "GLU " " CG " "    " 6 0 0 0 808080  "C109"  1 1 7 ""  1 ""  <> 0 0 0 109 109 1 0 248 2 <> <> 109 0 109 109 <> "CCD match"  <> 1 0.96 215 <> <> <> <> <> <> <> <>
  110 2 -14.887414 -8.028023 -35.825390 32 E "A" 24 0.70000 0.70000 "GLU " " CD " "    " 6 0 0 0 808080  "C110"  1 1 7 "%UT"  13 ""  <> 0 0 0 110 110 1 0 249 0 <> <> 110 0 110 110 <> "CCD match"  <> 1 0.96 216 10 <> <> <> <> <> <> <>
  111 15 -14.243644 -7.320095 -36.571185 32 E "A" 70 -0.80000 -0.80000 "GLU " " OE1" "    " 8 0 0 0 FF2E2E  "O111"  1 1 7 ""  1 ""  <> 0 0 0 111 111 1 0 250 0 <> <> 111 0 111 111 <> "CCD match"  <> 1 0.96 217 <> <> <> <> <> <> <> <>
  112 18 -15.274175 -9.169941 -36.141701 32 E "A" 70 -0.80000 -0.80000 "GLU " " OE2" "    " 8 -1 0 0 FF2E2E  "O112"  1 1 7 ""  1 ""  <> 0 0 0 112 112 1 0 251 0 <> <> 112 0 112 112 <> "CCD match"  <> 1 0.96 218 <> <> <> <> <> <> <> <>
  113 25 -13.017804 -4.468724 -31.439929 33 R "A" 38 -0.50000 -0.50000 "ARG " " N  " "    " 7 0 0 0 2E2EFF  "N113"  1 1 7 ""  1 ""  <> 0 0 0 113 113 1 0 258 1 <> <> 113 0 113 113 <> "CCD match"  <> 1 0.97 219 <> <> <> <> <> <> <> <>
  114 3 -11.822194 -3.853527 -30.886859 33 R "A" 24 0.14000 0.14000 "ARG " " CA " "    " 6 0 0 0 808080  "C114"  1 1 -1106 "%RT%RN"  2 ""  FF3C00  0 0 0 114 114 1 0 259 1 <> <> 114 0 114 114 <> "CCD match"  <> 1 0.97 220 <> <> <> <> <> <> <> <>
  115 2 -11.284748 -4.569535 -29.601141 33 R "A" 24 0.50000 0.50000 "ARG " " C  " "    " 6 0 0 0 808080  "C115"  1 1 7 ""  1 ""  <> 0 0 0 115 115 1 0 260 0 <> <> 115 0 115 115 <> "CCD match"  <> 1 0.97 221 <> <> <> <> <> <> <> <>
  116 3 -12.000515 -2.371536 -30.653652 33 R "A" 24 -0.12000 -0.12000 "ARG " " CB " "    " 6 0 0 0 808080  "C116"  1 1 7 ""  1 ""  <> 0 0 0 116 116 1 0 261 2 <> <> 116 0 116 116 <> "CCD match"  <> 1 0.97 222 <> <> <> <> <> <> <> <>
  117 15 -10.093640 -4.622734 -29.473827 33 R "A" 70 -0.50000 -0.50000 "ARG " " O  " "    " 8 0 0 0 FF2E2E  "O117"  1 1 7 ""  1 ""  <> 0 0 0 117 117 1 0 262 0 <> <> 117 0 117 117 <> "CCD match"  <> 1 0.97 223 <> <> <> <> <> <> <> <>
  118 3 -12.634280 -1.623524 -31.870799 33 R "A" 24 -0.05000 -0.05000 "ARG " " CG " "    " 6 0 0 0 808080  "C118"  1 1 7 ""  1 ""  <> 0 0 0 118 118 1 0 263 2 <> <> 118 0 118 118 <> "CCD match"  <> 1 0.97 224 <> <> <> <> <> <> <> <>
  119 3 -12.869341 -0.166714 -31.571938 33 R "A" 24 0.19000 0.19000 "ARG " " CD " "    " 6 0 0 0 808080  "C119"  1 1 7 ""  1 ""  <> 0 0 0 119 119 1 0 264 2 <> <> 119 0 119 119 <> "CCD match"  <> 1 0.97 225 <> <> <> <> <> <> <> <>
  120 25 -11.628025 0.556278 -31.397435 33 R "A" 38 -0.69997 -0.69997 "ARG " " NE " "    " 7 0 0 0 2E2EFF  "N120"  1 1 7 ""  1 ""  <> 0 0 0 120 120 1 0 265 1 <> <> 120 0 120 120 <> "CCD match"  <> 1 0.97 226 <> <> <> <> <> <> <> <>
  121 25 -12.734355 2.521789 -30.698505 33 R "A" 38 -0.79997 -0.79997 "ARG " " NH1" "    " 7 0 0 0 2E2EFF  "N121"  1 1 7 ""  1 ""  <> 0 0 0 121 121 1 0 266 2 <> <> 121 0 121 121 <> "CCD match"  <> 1 0.97 227 <> <> <> <> <> <> <> <>
  122 31 -10.419525 2.353735 -30.719277 33 R "A" 38 -0.79997 -0.79997 "ARG " " NH2" "    " 7 1 0 0 2E2EFF  "N122"  1 1 7 ""  1 ""  <> 0 0 0 122 122 1 0 267 2 <> <> 122 0 122 122 <> "CCD match"  <> 1 0.97 228 <> <> <> <> <> <> <> <>
  123 2 -11.596861 1.786239 -30.881593 33 R "A" 24 0.63990 0.63990 "ARG " " CZ " "    " 6 0 0 0 808080  "C123"  1 1 7 ""  1 ""  <> 0 0 0 123 123 1 0 268 0 <> <> 123 0 123 123 <> "CCD match"  <> 1 0.97 229 <> <> <> <> <> <> <> <>
  124 25 -12.184298 -5.166981 -28.846536 34 L "A" 38 -0.50000 -0.50000 "LEU " " N  " "    " 7 0 0 0 2E2EFF  "N124"  1 1 7 ""  1 ""  <> 0 0 0 124 124 1 0 282 1 <> <> 124 0 124 124 <> "CCD match"  <> 1 0.97 230 <> <> <> <> <> <> <> <>
  125 3 -11.814793 -5.956703 -27.624144 34 L "A" 24 0.14000 0.14000 "LEU " " CA " "    " 6 0 0 0 808080  "C125"  1 1 -1106 "%RT%RN"  2 ""  FF3C00  0 0 0 125 125 1 0 283 1 <> <> 125 0 125 125 <> "CCD match"  <> 1 0.97 231 <> <> <> <> <> <> <> <>
  126 2 -11.152422 -7.286755 -27.928676 34 L "A" 24 0.50000 0.50000 "LEU " " C  " "    " 6 0 0 0 808080  "C126"  1 1 7 ""  1 ""  <> 0 0 0 126 126 1 0 284 0 <> <> 126 0 126 126 <> "CCD match"  <> 1 0.97 232 <> <> <> <> <> <> <> <>
  127 3 -13.122080 -6.082501 -26.741665 34 L "A" 24 -0.12000 -0.12000 "LEU " " CB " "    " 6 0 0 0 808080  "C127"  1 1 7 ""  1 ""  <> 0 0 0 127 127 1 0 285 2 <> <> 127 0 127 127 <> "CCD match"  <> 1 0.97 233 <> <> <> <> <> <> <> <>
  128 15 -10.225042 -7.688660 -27.229427 34 L "A" 70 -0.50000 -0.50000 "LEU " " O  " "    " 8 0 0 0 FF2E2E  "O128"  1 1 7 ""  1 ""  <> 0 0 0 128 128 1 0 286 0 <> <> 128 0 128 128 <> "CCD match"  <> 1 0.97 234 <> <> <> <> <> <> <> <>
  129 3 -13.939443 -4.791748 -26.520753 34 L "A" 24 -0.06000 -0.06000 "LEU " " CG " "    " 6 0 0 0 808080  "C129"  1 1 7 ""  1 ""  <> 0 0 0 129 129 1 0 287 1 <> <> 129 0 129 129 <> "CCD match"  <> 1 0.97 235 <> <> <> <> <> <> <> <>
  130 3 -15.029083 -5.054146 -25.451195 34 L "A" 24 -0.18000 -0.18000 "LEU " " CD1" "    " 6 0 0 0 808080  "C130"  1 1 7 ""  1 ""  <> 0 0 0 130 130 1 0 288 3 <> <> 130 0 130 130 <> "CCD match"  <> 1 0.97 236 <> <> <> <> <> <> <> <>
  131 3 -12.985462 -3.752121 -26.071743 34 L "A" 24 -0.18000 -0.18000 "LEU " " CD2" "    " 6 0 0 0 808080  "C131"  1 1 7 ""  1 ""  <> 0 0 0 131 131 1 0 289 3 <> <> 131 0 131 131 <> "CCD match"  <> 1 0.97 237 <> <> <> <> <> <> <> <>
  132 25 -11.739838 -7.970215 -28.940870 35 E "A" 38 -0.50000 -0.50000 "GLU " " N  " "    " 7 0 0 0 2E2EFF  "N132"  1 1 7 ""  1 ""  <> 0 0 0 132 132 1 0 301 1 <> <> 132 0 132 132 <> "CCD match"  <> 1 0.96 238 <> <> <> <> <> <> <> <>
  133 3 -11.301045 -9.255295 -29.603500 35 E "A" 24 0.14000 0.14000 "GLU " " CA " "    " 6 0 0 0 808080  "C133"  1 1 -1106 "%RT%RN"  2 ""  FF3C00  0 0 0 133 133 1 0 302 1 <> <> 133 0 133 133 <> "CCD match"  <> 1 0.96 239 <> <> <> <> <> <> <> <>
  134 2 -9.837180 -9.018994 -30.200062 35 E "A" 24 0.50000 0.50000 "GLU " " C  " "    " 6 0 0 0 808080  "C134"  1 1 7 ""  1 ""  <> 0 0 0 134 134 1 0 303 0 <> <> 134 0 134 134 <> "CCD match"  <> 1 0.96 240 <> <> <> <> <> <> <> <>
  135 3 -12.319750 -9.711914 -30.634391 35 E "A" 24 -0.12000 -0.12000 "GLU " " CB " "    " 6 0 0 0 808080  "C135"  1 1 7 ""  1 ""  <> 0 0 0 135 135 1 0 304 2 <> <> 135 0 135 135 <> "CCD match"  <> 1 0.96 241 <> <> <> <> <> <> <> <>
  136 15 -8.962384 -9.839524 -29.844701 35 E "A" 70 -0.50000 -0.50000 "GLU " " O  " "    " 8 0 0 0 FF2E2E  "O136"  1 1 7 ""  1 ""  <> 0 0 0 136 136 1 0 305 0 <> <> 136 0 136 136 <> "CCD match"  <> 1 0.96 242 <> <> <> <> <> <> <> <>
  137 3 -13.661341 -10.066727 -30.062375 35 E "A" 24 -0.22000 -0.22000 "GLU " " CG " "    " 6 0 0 0 808080  "C137"  1 1 7 ""  1 ""  <> 0 0 0 137 137 1 0 306 2 <> <> 137 0 137 137 <> "CCD match"  <> 1 0.96 243 <> <> <> <> <> <> <> <>
  138 2 -14.488553 -10.930317 -30.981745 35 E "A" 24 0.70000 0.70000 "GLU " " CD " "    " 6 0 0 0 808080  "C138"  1 1 7 "%UT"  13 ""  <> 0 0 0 138 138 1 0 307 0 <> <> 138 0 138 138 <> "CCD match"  <> 1 0.96 244 10 <> <> <> <> <> <> <>
  139 15 -15.413465 -11.605580 -30.467552 35 E "A" 70 -0.80000 -0.80000 "GLU " " OE1" "    " 8 0 0 0 FF2E2E  "O139"  1 1 7 ""  1 ""  <> 0 0 0 139 139 1 0 308 0 <> <> 139 0 139 139 <> "CCD match"  <> 1 0.96 245 <> <> <> <> <> <> <> <>
  140 18 -14.234910 -10.976658 -32.238638 35 E "A" 70 -0.80000 -0.80000 "GLU " " OE2" "    " 8 -1 0 0 FF2E2E  "O140"  1 1 7 ""  1 ""  <> 0 0 0 140 140 1 0 309 0 <> <> 140 0 140 140 <> "CCD match"  <> 1 0.96 246 <> <> <> <> <> <> <> <>
  141 25 -9.594207 -7.926342 -30.872545 36 K "A" 38 -0.50000 -0.50000 "LYS " " N  " "    " 7 0 0 0 2E2EFF  "N141"  1 1 7 ""  1 ""  <> 0 0 0 141 141 1 0 316 1 <> <> 141 0 141 141 <> "CCD match"  <> 1 0.96 247 <> <> <> <> <> <> <> <>
  142 3 -8.320141 -7.492623 -31.453398 36 K "A" 24 0.14000 0.14000 "LYS " " CA " "    " 6 0 0 0 808080  "C142"  1 1 -1106 "%RT%RN"  2 ""  FF3C00  0 0 0 142 142 1 0 317 1 <> <> 142 0 142 142 <> "CCD match"  <> 1 0.96 248 <> <> <> <> <> <> <> <>
  143 2 -7.260763 -7.197750 -30.407419 36 K "A" 24 0.50000 0.50000 "LYS " " C  " "    " 6 0 0 0 808080  "C143"  1 1 7 ""  1 ""  <> 0 0 0 143 143 1 0 318 0 <> <> 143 0 143 143 <> "CCD match"  <> 1 0.96 249 <> <> <> <> <> <> <> <>
  144 3 -8.503593 -6.343369 -32.486407 36 K "A" 24 -0.12000 -0.12000 "LYS " " CB " "    " 6 0 0 0 808080  "C144"  1 1 7 ""  1 ""  <> 0 0 0 144 144 1 0 319 2 <> <> 144 0 144 144 <> "CCD match"  <> 1 0.96 250 <> <> <> <> <> <> <> <>
  145 15 -6.107209 -7.337948 -30.786690 36 K "A" 70 -0.50000 -0.50000 "LYS " " O  " "    " 8 0 0 0 FF2E2E  "O145"  1 1 7 ""  1 ""  <> 0 0 0 145 145 1 0 320 0 <> <> 145 0 145 145 <> "CCD match"  <> 1 0.96 251 <> <> <> <> <> <> <> <>
  146 3 -8.818008 -6.854874 -33.923679 36 K "A" 24 -0.12000 -0.12000 "LYS " " CG " "    " 6 0 0 0 808080  "C146"  1 1 7 ""  1 ""  <> 0 0 0 146 146 1 0 321 2 <> <> 146 0 146 146 <> "CCD match"  <> 1 0.96 252 <> <> <> <> <> <> <> <>
  147 3 -7.485401 -7.324372 -34.593554 36 K "A" 24 -0.12000 -0.12000 "LYS " " CD " "    " 6 0 0 0 808080  "C147"  1 1 7 ""  1 ""  <> 0 0 0 147 147 1 0 322 2 <> <> 147 0 147 147 <> "CCD match"  <> 1 0.96 253 <> <> <> <> <> <> <> <>
  148 3 -7.672133 -8.185433 -35.856010 36 K "A" 24 0.19000 0.19000 "LYS " " CE " "    " 6 0 0 0 808080  "C148"  1 1 7 ""  1 ""  <> 0 0 0 148 148 1 0 323 2 <> <> 148 0 148 148 <> "CCD match"  <> 1 0.96 254 <> <> <> <> <> <> <> <>
  149 32 -8.270324 -9.509606 -35.522297 36 K "A" 38 -0.30000 -0.30000 "LYS " " NZ " "    " 7 1 0 0 2E2EFF  "N149"  1 1 7 "%UT"  13 ""  <> 0 0 0 149 149 1 0 324 3 <> <> 149 0 149 149 <> "CCD match"  <> 1 0.96 255 <> <> <> <> <> <> <> <>
  150 25 -7.607010 -6.917969 -29.170009 37 L "A" 38 -0.50000 -0.50000 "LEU " " N  " "    " 7 0 0 0 2E2EFF  "N150"  1 1 7 ""  1 ""  <> 0 0 0 150 150 1 0 338 1 <> <> 150 0 150 150 <> "CCD match"  <> 1 0.97 256 <> <> <> <> <> <> <> <>
  151 3 -6.689221 -6.769531 -28.046266 37 L "A" 24 0.14000 0.14000 "LEU " " CA " "    " 6 0 0 0 808080  "C151"  1 1 -1106 "%RT%RN"  2 ""  FF3C00  0 0 0 151 151 1 0 339 1 <> <> 151 0 151 151 <> "CCD match"  <> 1 0.97 257 <> <> <> <> <> <> <> <>
  152 2 -6.487880 -8.106999 -27.307685 37 L "A" 24 0.50000 0.50000 "LEU " " C  " "    " 6 0 0 0 808080  "C152"  1 1 7 ""  1 ""  <> 0 0 0 152 152 1 0 340 0 <> <> 152 0 152 152 <> "CCD match"  <> 1 0.97 258 <> <> <> <> <> <> <> <>
  153 3 -7.169001 -5.542092 -27.171990 37 L "A" 24 -0.12000 -0.12000 "LEU " " CB " "    " 6 0 0 0 808080  "C153"  1 1 7 ""  1 ""  <> 0 0 0 153 153 1 0 341 2 <> <> 153 0 153 153 <> "CCD match"  <> 1 0.97 259 <> <> <> <> <> <> <> <>
  154 15 -5.380193 -8.435349 -26.970172 37 L "A" 70 -0.50000 -0.50000 "LEU " " O  " "    " 8 0 0 0 FF2E2E  "O154"  1 1 7 ""  1 ""  <> 0 0 0 154 154 1 0 342 0 <> <> 154 0 154 154 <> "CCD match"  <> 1 0.97 260 <> <> <> <> <> <> <> <>
  155 3 -6.183363 -4.846073 -26.199684 37 L "A" 24 -0.06000 -0.06000 "LEU " " CG " "    " 6 0 0 0 808080  "C155"  1 1 7 ""  1 ""  <> 0 0 0 155 155 1 0 343 1 <> <> 155 0 155 155 <> "CCD match"  <> 1 0.97 261 <> <> <> <> <> <> <> <>
  156 3 -5.957988 -5.596844 -24.824612 37 L "A" 24 -0.18000 -0.18000 "LEU " " CD1" "    " 6 0 0 0 808080  "C156"  1 1 7 ""  1 ""  <> 0 0 0 156 156 1 0 344 3 <> <> 156 0 156 156 <> "CCD match"  <> 1 0.97 262 <> <> <> <> <> <> <> <>
  157 3 -4.883880 -4.328797 -26.831858 37 L "A" 24 -0.18000 -0.18000 "LEU " " CD2" "    " 6 0 0 0 808080  "C157"  1 1 7 ""  1 ""  <> 0 0 0 157 157 1 0 345 3 <> <> 157 0 157 157 <> "CCD match"  <> 1 0.97 263 <> <> <> <> <> <> <> <>
  158 25 -7.612785 -8.862007 -27.053245 38 I "A" 38 -0.50000 -0.50000 "ILE " " N  " "    " 7 0 0 0 2E2EFF  "N158"  1 1 7 ""  1 ""  <> 0 0 0 158 158 1 0 357 1 <> <> 158 0 158 158 <> "CCD match"  <> 1 0.96 264 <> <> <> <> <> <> <> <>
  159 3 -7.507563 -10.187596 -26.523335 38 I "A" 24 0.14000 0.14000 "ILE " " CA " "    " 6 0 0 0 808080  "C159"  1 1 -1106 "%RT%RN"  2 ""  FF3C00  0 0 0 159 159 1 0 358 1 <> <> 159 0 159 159 <> "CCD match"  <> 1 0.96 265 <> <> <> <> <> <> <> <>
  160 2 -6.512082 -11.147698 -27.314695 38 I "A" 24 0.50000 0.50000 "ILE " " C  " "    " 6 0 0 0 808080  "C160"  1 1 7 ""  1 ""  <> 0 0 0 160 160 1 0 359 0 <> <> 160 0 160 160 <> "CCD match"  <> 1 0.96 266 <> <> <> <> <> <> <> <>
  161 3 -8.938579 -10.795693 -26.397768 38 I "A" 24 -0.06000 -0.06000 "ILE " " CB " "    " 6 0 0 0 808080  "C161"  1 1 7 ""  1 ""  <> 0 0 0 161 161 1 0 360 1 <> <> 161 0 161 161 <> "CCD match"  <> 1 0.96 267 <> <> <> <> <> <> <> <>
  162 15 -5.620966 -11.748738 -26.714309 38 I "A" 70 -0.50000 -0.50000 "ILE " " O  " "    " 8 0 0 0 FF2E2E  "O162"  1 1 7 ""  1 ""  <> 0 0 0 162 162 1 0 361 0 <> <> 162 0 162 162 <> "CCD match"  <> 1 0.96 268 <> <> <> <> <> <> <> <>
  163 3 -9.623168 -10.195404 -25.175906 38 I "A" 24 -0.12000 -0.12000 "ILE " " CG1" "    " 6 0 0 0 808080  "C163"  1 1 7 ""  1 ""  <> 0 0 0 163 163 1 0 362 2 <> <> 163 0 163 163 <> "CCD match"  <> 1 0.96 269 <> <> <> <> <> <> <> <>
  164 3 -9.205251 -12.348076 -26.445214 38 I "A" 24 -0.18000 -0.18000 "ILE " " CG2" "    " 6 0 0 0 808080  "C164"  1 1 7 ""  1 ""  <> 0 0 0 164 164 1 0 363 3 <> <> 164 0 164 164 <> "CCD match"  <> 1 0.96 270 <> <> <> <> <> <> <> <>
  165 3 -9.075033 -10.855553 -23.815882 38 I "A" 24 -0.18000 -0.18000 "ILE " " CD1" "    " 6 0 0 0 808080  "C165"  1 1 7 ""  1 ""  <> 0 0 0 165 165 1 0 364 3 <> <> 165 0 165 165 <> "CCD match"  <> 1 0.96 271 <> <> <> <> <> <> <> <>
  166 25 -6.489589 -11.017464 -28.651305 39 E "A" 38 -0.50000 -0.50000 "GLU " " N  " "    " 7 0 0 0 2E2EFF  "N166"  1 1 7 ""  1 ""  <> 0 0 0 166 166 1 0 376 1 <> <> 166 0 166 166 <> "CCD match"  <> 1 0.96 272 <> <> <> <> <> <> <> <>
  167 3 -5.488815 -11.758362 -29.479590 39 E "A" 24 0.14000 0.14000 "GLU " " CA " "    " 6 0 0 0 808080  "C167"  1 1 -1107 "%RT%RN"  2 ""  FF5A00  0 0 0 167 167 1 0 377 1 <> <> 167 0 167 167 <> "CCD match"  <> 1 0.96 273 <> <> <> <> <> <> <> <>
  168 2 -4.058900 -11.266739 -29.249801 39 E "A" 24 0.50000 0.50000 "GLU " " C  " "    " 6 0 0 0 808080  "C168"  1 1 7 ""  1 ""  <> 0 0 0 168 168 1 0 378 0 <> <> 168 0 168 168 <> "CCD match"  <> 1 0.96 274 <> <> <> <> <> <> <> <>
  169 3 -5.791449 -11.536926 -31.008221 39 E "A" 24 -0.12000 -0.12000 "GLU " " CB " "    " 6 0 0 0 808080  "C169"  1 1 7 ""  1 ""  <> 0 0 0 169 169 1 0 379 2 <> <> 169 0 169 169 <> "CCD match"  <> 1 0.96 275 <> <> <> <> <> <> <> <>
  170 15 -3.224927 -12.181530 -29.024159 39 E "A" 70 -0.50000 -0.50000 "GLU " " O  " "    " 8 0 0 0 FF2E2E  "O170"  1 1 7 ""  1 ""  <> 0 0 0 170 170 1 0 380 0 <> <> 170 0 170 170 <> "CCD match"  <> 1 0.96 276 <> <> <> <> <> <> <> <>
  171 3 -7.073087 -12.156983 -31.496585 39 E "A" 24 -0.22000 -0.22000 "GLU " " CG " "    " 6 0 0 0 808080  "C171"  1 1 7 ""  1 ""  <> 0 0 0 171 171 1 0 381 2 <> <> 171 0 171 171 <> "CCD match"  <> 1 0.96 277 <> <> <> <> <> <> <> <>
  172 2 -7.433840 -11.723805 -32.958300 39 E "A" 24 0.70000 0.70000 "GLU " " CD " "    " 6 0 0 0 808080  "C172"  1 1 7 "%UT"  13 ""  <> 0 0 0 172 172 1 0 382 0 <> <> 172 0 172 172 <> "CCD match"  <> 1 0.96 278 10 <> <> <> <> <> <> <>
  173 15 -6.487808 -11.438820 -33.755581 39 E "A" 70 -0.80000 -0.80000 "GLU " " OE1" "    " 8 0 0 0 FF2E2E  "O173"  1 1 7 ""  1 ""  <> 0 0 0 173 173 1 0 383 0 <> <> 173 0 173 173 <> "CCD match"  <> 1 0.96 279 <> <> <> <> <> <> <> <>
  174 18 -8.631809 -11.593720 -33.326188 39 E "A" 70 -0.80000 -0.80000 "GLU " " OE2" "    " 8 -1 0 0 FF2E2E  "O174"  1 1 7 ""  1 ""  <> 0 0 0 174 174 1 0 384 0 <> <> 174 0 174 174 <> "CCD match"  <> 1 0.96 280 <> <> <> <> <> <> <> <>
  175 25 -3.855529 -9.951393 -29.279389 40 S "A" 38 -0.50000 -0.50000 "SER " " N  " "    " 7 0 0 0 2E2EFF  "N175"  1 1 7 ""  1 ""  <> 0 0 0 175 175 1 0 391 1 <> <> 175 0 175 175 <> "CCD match"  <> 1 0.96 281 <> <> <> <> <> <> <> <>
  176 3 -2.474794 -9.410637 -29.104462 40 S "A" 24 0.14000 0.14000 "SER " " CA " "    " 6 0 0 0 808080  "C176"  1 1 -1107 "%RT%RN"  2 ""  FF5A00  0 0 0 176 176 1 0 392 1 <> <> 176 0 176 176 <> "CCD match"  <> 1 0.96 282 <> <> <> <> <> <> <> <>
  177 2 -1.932357 -9.691384 -27.733215 40 S "A" 24 0.50000 0.50000 "SER " " C  " "    " 6 0 0 0 808080  "C177"  1 1 7 ""  1 ""  <> 0 0 0 177 177 1 0 393 0 <> <> 177 0 177 177 <> "CCD match"  <> 1 0.96 283 <> <> <> <> <> <> <> <>
  178 3 -2.328376 -7.976048 -29.584186 40 S "A" 24 0.14500 0.14500 "SER " " CB " "    " 6 0 0 0 808080  "C178"  1 1 7 ""  1 ""  <> 0 0 0 178 178 1 0 394 2 <> <> 178 0 178 178 <> "CCD match"  <> 1 0.96 284 <> <> <> <> <> <> <> <>
  179 15 -0.760673 -10.048302 -27.574326 40 S "A" 70 -0.50000 -0.50000 "SER " " O  " "    " 8 0 0 0 FF2E2E  "O179"  1 1 7 ""  1 ""  <> 0 0 0 179 179 1 0 395 0 <> <> 179 0 179 179 <> "CCD match"  <> 1 0.96 285 <> <> <> <> <> <> <> <>
  180 16 -3.108268 -7.046257 -28.888689 40 S "A" 70 -0.68300 -0.68300 "SER " " OG " "    " 8 0 0 0 FF2E2E  "O180"  1 1 7 "%UT"  13 ""  <> 0 0 0 180 180 1 0 396 1 <> <> 180 0 180 180 <> "CCD match"  <> 1 0.96 286 <> <> <> <> <> <> <> <>
  181 25 -2.851848 -9.534901 -26.743669 41 S "A" 38 -0.50000 -0.50000 "SER " " N  " "    " 7 0 0 0 2E2EFF  "N181"  1 1 7 ""  1 ""  <> 0 0 0 181 181 1 0 402 1 <> <> 181 0 181 181 <> "CCD match"  <> 1 0.97 287 <> <> <> <> <> <> <> <>
  182 3 -2.757001 -10.052868 -25.361481 41 S "A" 24 0.14000 0.14000 "SER " " CA " "    " 6 0 0 0 808080  "C182"  1 1 -1107 "%RT%RN"  2 ""  FF5A00  0 0 0 182 182 1 0 403 1 <> <> 182 0 182 182 <> "CCD match"  <> 1 0.97 288 <> <> <> <> <> <> <> <>
  183 2 -2.341472 -11.529900 -25.375674 41 S "A" 24 0.50000 0.50000 "SER " " C  " "    " 6 0 0 0 808080  "C183"  1 1 7 ""  1 ""  <> 0 0 0 183 183 1 0 404 0 <> <> 183 0 183 183 <> "CCD match"  <> 1 0.97 289 <> <> <> <> <> <> <> <>
  184 3 -4.064827 -9.751164 -24.575057 41 S "A" 24 0.14500 0.14500 "SER " " CB " "    " 6 0 0 0 808080  "C184"  1 1 7 ""  1 ""  <> 0 0 0 184 184 1 0 405 2 <> <> 184 0 184 184 <> "CCD match"  <> 1 0.97 290 <> <> <> <> <> <> <> <>
  185 15 -1.414835 -11.900257 -24.698232 41 S "A" 70 -0.50000 -0.50000 "SER " " O  " "    " 8 0 0 0 FF2E2E  "O185"  1 1 7 ""  1 ""  <> 0 0 0 185 185 1 0 406 0 <> <> 185 0 185 185 <> "CCD match"  <> 1 0.97 291 <> <> <> <> <> <> <> <>
  186 16 -4.327713 -8.375134 -24.663770 41 S "A" 70 -0.68300 -0.68300 "SER " " OG " "    " 8 0 0 0 FF2E2E  "O186"  1 1 7 "%UT"  13 ""  <> 0 0 0 186 186 1 0 407 1 <> <> 186 0 186 186 <> "CCD match"  <> 1 0.97 292 <> <> <> <> <> <> <> <>
  187 25 -2.973121 -12.394245 -26.176146 42 Q "A" 38 -0.50000 -0.50000 "GLN " " N  " "    " 7 0 0 0 2E2EFF  "N187"  1 1 7 ""  1 ""  <> 0 0 0 187 187 1 0 413 1 <> <> 187 0 187 187 <> "CCD match"  <> 1 0.95 293 <> <> <> <> <> <> <> <>
  188 3 -2.677482 -13.821022 -26.249144 42 Q "A" 24 0.14000 0.14000 "GLN " " CA " "    " 6 0 0 0 808080  "C188"  1 1 -1107 "%RT%RN"  2 ""  FF5A00  0 0 0 188 188 1 0 414 1 <> <> 188 0 188 188 <> "CCD match"  <> 1 0.95 294 <> <> <> <> <> <> <> <>
  189 2 -1.274328 -14.212986 -26.815365 42 Q "A" 24 0.50000 0.50000 "GLN " " C  " "    " 6 0 0 0 808080  "C189"  1 1 7 ""  1 ""  <> 0 0 0 189 189 1 0 415 0 <> <> 189 0 189 189 <> "CCD match"  <> 1 0.95 295 <> <> <> <> <> <> <> <>
  190 3 -3.870975 -14.599278 -26.933700 42 Q "A" 24 -0.12000 -0.12000 "GLN " " CB " "    " 6 0 0 0 808080  "C190"  1 1 7 ""  1 ""  <> 0 0 0 190 190 1 0 416 2 <> <> 190 0 190 190 <> "CCD match"  <> 1 0.95 296 <> <> <> <> <> <> <> <>
  191 15 -0.634046 -15.110584 -26.230326 42 Q "A" 70 -0.50000 -0.50000 "GLN " " O  " "    " 8 0 0 0 FF2E2E  "O191"  1 1 7 ""  1 ""  <> 0 0 0 191 191 1 0 417 0 <> <> 191 0 191 191 <> "CCD match"  <> 1 0.95 297 <> <> <> <> <> <> <> <>
  192 3 -3.940916 -16.146301 -26.762783 42 Q "A" 24 -0.12000 -0.12000 "GLN " " CG " "    " 6 0 0 0 808080  "C192"  1 1 7 ""  1 ""  <> 0 0 0 192 192 1 0 418 2 <> <> 192 0 192 192 <> "CCD match"  <> 1 0.95 298 <> <> <> <> <> <> <> <>
  193 2 -4.431297 -16.624527 -25.390570 42 Q "A" 24 0.50000 0.50000 "GLN " " CD " "    " 6 0 0 0 808080  "C193"  1 1 7 "%UT"  13 "Flip"  <> 0 0 0 193 193 1 0 419 0 <> <> 193 0 193 193 <> "CCD match"  <> 1 0.95 299 0.0599257602619385 "Flip"  <> <> <> <> <> <>
  194 25 -4.815356 -17.892994 -25.300870 42 Q "A" 38 -0.76000 -0.76000 "GLN " " NE2" "    " 7 0 0 0 2E2EFF  "N194"  1 1 7 ""  1 ""  <> 0 0 0 194 194 1 0 420 2 <> <> 194 0 194 194 <> "CCD match"  <> 1 0.95 300 <> <> <> <> <> <> <> <>
  195 15 -4.595151 -15.906174 -24.443155 42 Q "A" 70 -0.50000 -0.50000 "GLN " " OE1" "    " 8 0 0 0 FF2E2E  "O195"  1 1 7 ""  1 ""  <> 0 0 0 195 195 1 0 421 0 <> <> 195 0 195 195 <> "CCD match"  <> 1 0.95 301 <> <> <> <> <> <> <> <>
  196 25 -0.776590 -13.404118 -27.754348 43 Q "A" 38 -0.50000 -0.50000 "GLN " " N  " "    " 7 0 0 0 2E2EFF  "N196"  1 1 7 ""  1 ""  <> 0 0 0 196 196 1 0 430 1 <> <> 196 0 196 196 <> "CCD match"  <> 1 0.95 302 <> <> <> <> <> <> <> <>
  197 3 0.578013 -13.434124 -28.313941 43 Q "A" 24 0.14000 0.14000 "GLN " " CA " "    " 6 0 0 0 808080  "C197"  1 1 -1107 "%RT%RN"  2 ""  FF5A00  0 0 0 197 197 1 0 431 1 <> <> 197 0 197 197 <> "CCD match"  <> 1 0.95 303 <> <> <> <> <> <> <> <>
  198 2 1.590813 -13.029949 -27.248108 43 Q "A" 24 0.50000 0.50000 "GLN " " C  " "    " 6 0 0 0 808080  "C198"  1 1 7 ""  1 ""  <> 0 0 0 198 198 1 0 432 0 <> <> 198 0 198 198 <> "CCD match"  <> 1 0.95 304 <> <> <> <> <> <> <> <>
  199 3 0.621010 -12.412693 -29.437822 43 Q "A" 24 -0.12000 -0.12000 "GLN " " CB " "    " 6 0 0 0 808080  "C199"  1 1 7 ""  1 ""  <> 0 0 0 199 199 1 0 433 2 <> <> 199 0 199 199 <> "CCD match"  <> 1 0.95 305 <> <> <> <> <> <> <> <>
  200 15 2.710690 -13.592930 -27.274371 43 Q "A" 70 -0.50000 -0.50000 "GLN " " O  " "    " 8 0 0 0 FF2E2E  "O200"  1 1 7 ""  1 ""  <> 0 0 0 200 200 1 0 434 0 <> <> 200 0 200 200 <> "CCD match"  <> 1 0.95 306 <> <> <> <> <> <> <> <>
  201 3 1.834389 -12.667294 -30.391521 43 Q "A" 24 -0.12000 -0.12000 "GLN " " CG " "    " 6 0 0 0 808080  "C201"  1 1 7 ""  1 ""  <> 0 0 0 201 201 1 0 435 2 <> <> 201 0 201 201 <> "CCD match"  <> 1 0.95 307 <> <> <> <> <> <> <> <>
  202 2 1.955433 -11.475441 -31.410647 43 Q "A" 24 0.50000 0.50000 "GLN " " CD " "    " 6 0 0 0 808080  "C202"  1 1 7 "%UT"  13 ""  <> 0 0 0 202 202 1 0 436 0 <> <> 202 0 202 202 <> "CCD match"  <> 1 0.95 308 0.137244494833198 "No Flip"  <> <> <> <> <> <>
  203 25 2.282803 -11.763623 -32.651052 43 Q "A" 38 -0.76000 -0.76000 "GLN " " NE2" "    " 7 0 0 0 2E2EFF  "N203"  1 1 7 ""  1 ""  <> 0 0 0 203 203 1 0 437 2 <> <> 203 0 203 203 <> "CCD match"  <> 1 0.95 309 <> <> <> <> <> <> <> <>
  204 15 1.586338 -10.406780 -31.022610 43 Q "A" 70 -0.50000 -0.50000 "GLN " " OE1" "    " 8 0 0 0 FF2E2E  "O204"  1 1 7 ""  1 ""  <> 0 0 0 204 204 1 0 438 0 <> <> 204 0 204 204 <> "CCD match"  <> 1 0.95 310 <> <> <> <> <> <> <> <>
  205 25 1.220623 -12.238842 -26.258058 44 L "A" 38 -0.50000 -0.50000 "LEU " " N  " "    " 7 0 0 0 2E2EFF  "N205"  1 1 7 ""  1 ""  <> 0 0 0 205 205 1 0 447 1 <> <> 205 0 205 205 <> "CCD match"  <> 1 0.95 311 <> <> <> <> <> <> <> <>
  206 3 2.151705 -11.708840 -25.294592 44 L "A" 24 0.14000 0.14000 "LEU " " CA " "    " 6 0 0 0 808080  "C206"  1 1 -1107 "%RT%RN"  2 ""  FF5A00  0 0 0 206 206 1 0 448 1 <> <> 206 0 206 206 <> "CCD match"  <> 1 0.95 312 <> <> <> <> <> <> <> <>
  207 2 2.352187 -12.734020 -24.187277 44 L "A" 24 0.50000 0.50000 "LEU " " C  " "    " 6 0 0 0 808080  "C207"  1 1 7 ""  1 ""  <> 0 0 0 207 207 1 0 449 0 <> <> 207 0 207 207 <> "CCD match"  <> 1 0.95 313 <> <> <> <> <> <> <> <>
  208 3 1.539288 -10.354935 -24.845091 44 L "A" 24 -0.12000 -0.12000 "LEU " " CB " "    " 6 0 0 0 808080  "C208"  1 1 7 ""  1 ""  <> 0 0 0 208 208 1 0 450 2 <> <> 208 0 208 208 <> "CCD match"  <> 1 0.95 314 <> <> <> <> <> <> <> <>
  209 15 3.529248 -13.100552 -23.937831 44 L "A" 70 -0.50000 -0.50000 "LEU " " O  " "    " 8 0 0 0 FF2E2E  "O209"  1 1 7 ""  1 ""  <> 0 0 0 209 209 1 0 451 0 <> <> 209 0 209 209 <> "CCD match"  <> 1 0.95 315 <> <> <> <> <> <> <> <>
  210 3 2.381613 -9.380837 -23.976363 44 L "A" 24 -0.06000 -0.06000 "LEU " " CG " "    " 6 0 0 0 808080  "C210"  1 1 7 ""  1 ""  <> 0 0 0 210 210 1 0 452 1 <> <> 210 0 210 210 <> "CCD match"  <> 1 0.95 316 <> <> <> <> <> <> <> <>
  211 3 2.077874 -7.940659 -24.273210 44 L "A" 24 -0.18000 -0.18000 "LEU " " CD1" "    " 6 0 0 0 808080  "C211"  1 1 7 ""  1 ""  <> 0 0 0 211 211 1 0 453 3 <> <> 211 0 211 211 <> "CCD match"  <> 1 0.95 317 <> <> <> <> <> <> <> <>
  212 3 2.255114 -9.819290 -22.521029 44 L "A" 24 -0.18000 -0.18000 "LEU " " CD2" "    " 6 0 0 0 808080  "C212"  1 1 7 ""  1 ""  <> 0 0 0 212 212 1 0 454 3 <> <> 212 0 212 212 <> "CCD match"  <> 1 0.95 318 <> <> <> <> <> <> <> <>
  213 25 1.250304 -13.289181 -23.704325 45 I "A" 38 -0.50000 -0.50000 "ILE " " N  " "    " 7 0 0 0 2E2EFF  "N213"  1 1 7 ""  1 ""  <> 0 0 0 213 213 1 0 466 1 <> <> 213 0 213 213 <> "CCD match"  <> 1 0.94 319 <> <> <> <> <> <> <> <>
  214 3 1.217844 -14.363598 -22.684341 45 I "A" 24 0.14000 0.14000 "ILE " " CA " "    " 6 0 0 0 808080  "C214"  1 1 -1107 "%RT%RN"  2 ""  FF5A00  0 0 0 214 214 1 0 467 1 <> <> 214 0 214 214 <> "CCD match"  <> 1 0.94 320 <> <> <> <> <> <> <> <>
  215 2 2.020924 -15.633877 -23.110193 45 I "A" 24 0.50000 0.50000 "ILE " " C  " "    " 6 0 0 0 808080  "C215"  1 1 7 ""  1 ""  <> 0 0 0 215 215 1 0 468 0 <> <> 215 0 215 215 <> "CCD match"  <> 1 0.94 321 <> <> <> <> <> <> <> <>
  216 3 -0.250917 -14.737450 -22.288499 45 I "A" 24 -0.06000 -0.06000 "ILE " " CB " "    " 6 0 0 0 808080  "C216"  1 1 7 ""  1 ""  <> 0 0 0 216 216 1 0 469 1 <> <> 216 0 216 216 <> "CCD match"  <> 1 0.94 322 <> <> <> <> <> <> <> <>
  217 15 2.782643 -16.149784 -22.287535 45 I "A" 70 -0.50000 -0.50000 "ILE " " O  " "    " 8 0 0 0 FF2E2E  "O217"  1 1 7 ""  1 ""  <> 0 0 0 217 217 1 0 470 0 <> <> 217 0 217 217 <> "CCD match"  <> 1 0.94 323 <> <> <> <> <> <> <> <>
  218 3 -0.982820 -13.504540 -21.600255 45 I "A" 24 -0.12000 -0.12000 "ILE " " CG1" "    " 6 0 0 0 808080  "C218"  1 1 7 ""  1 ""  <> 0 0 0 218 218 1 0 471 2 <> <> 218 0 218 218 <> "CCD match"  <> 1 0.94 324 <> <> <> <> <> <> <> <>
  219 3 -0.356620 -15.892910 -21.265860 45 I "A" 24 -0.18000 -0.18000 "ILE " " CG2" "    " 6 0 0 0 808080  "C219"  1 1 7 ""  1 ""  <> 0 0 0 219 219 1 0 472 3 <> <> 219 0 219 219 <> "CCD match"  <> 1 0.94 325 <> <> <> <> <> <> <> <>
  220 3 -2.432552 -13.783093 -21.229766 45 I "A" 24 -0.18000 -0.18000 "ILE " " CD1" "    " 6 0 0 0 808080  "C220"  1 1 7 ""  1 ""  <> 0 0 0 220 220 1 0 473 3 <> <> 220 0 220 220 <> "CCD match"  <> 1 0.94 326 <> <> <> <> <> <> <> <>
  221 25 1.845980 -15.980149 -24.409463 46 K "A" 38 -0.50000 -0.50000 "LYS " " N  " "    " 7 0 0 0 2E2EFF  "N221"  1 1 7 ""  1 ""  <> 0 0 0 221 221 1 0 485 1 <> <> 221 0 221 221 <> "CCD match"  <> 1 0.95 327 <> <> <> <> <> <> <> <>
  222 3 2.720915 -17.028271 -25.001264 46 K "A" 24 0.14000 0.14000 "LYS " " CA " "    " 6 0 0 0 808080  "C222"  1 1 -1107 "%RT%RN"  2 ""  FF5A00  0 0 0 222 222 1 0 486 1 <> <> 222 0 222 222 <> "CCD match"  <> 1 0.95 328 <> <> <> <> <> <> <> <>
  223 2 4.246321 -16.771099 -24.931053 46 K "A" 24 0.50000 0.50000 "LYS " " C  " "    " 6 0 0 0 808080  "C223"  1 1 7 ""  1 ""  <> 0 0 0 223 223 1 0 487 0 <> <> 223 0 223 223 <> "CCD match"  <> 1 0.95 329 <> <> <> <> <> <> <> <>
  224 3 2.260258 -17.249909 -26.416585 46 K "A" 24 -0.12000 -0.12000 "LYS " " CB " "    " 6 0 0 0 808080  "C224"  1 1 7 ""  1 ""  <> 0 0 0 224 224 1 0 488 2 <> <> 224 0 224 224 <> "CCD match"  <> 1 0.95 330 <> <> <> <> <> <> <> <>
  225 15 5.010491 -17.759499 -24.791856 46 K "A" 70 -0.50000 -0.50000 "LYS " " O  " "    " 8 0 0 0 FF2E2E  "O225"  1 1 7 ""  1 ""  <> 0 0 0 225 225 1 0 489 0 <> <> 225 0 225 225 <> "CCD match"  <> 1 0.95 331 <> <> <> <> <> <> <> <>
  226 3 2.703370 -18.415772 -27.248826 46 K "A" 24 -0.12000 -0.12000 "LYS " " CG " "    " 6 0 0 0 808080  "C226"  1 1 7 ""  1 ""  <> 0 0 0 226 226 1 0 490 2 <> <> 226 0 226 226 <> "CCD match"  <> 1 0.95 332 <> <> <> <> <> <> <> <>
  227 3 2.529782 -19.822357 -26.606522 46 K "A" 24 -0.12000 -0.12000 "LYS " " CD " "    " 6 0 0 0 808080  "C227"  1 1 7 ""  1 ""  <> 0 0 0 227 227 1 0 491 2 <> <> 227 0 227 227 <> "CCD match"  <> 1 0.95 333 <> <> <> <> <> <> <> <>
  228 3 1.084263 -20.372528 -26.484686 46 K "A" 24 0.19000 0.19000 "LYS " " CE " "    " 6 0 0 0 808080  "C228"  1 1 7 ""  1 ""  <> 0 0 0 228 228 1 0 492 2 <> <> 228 0 228 228 <> "CCD match"  <> 1 0.95 334 <> <> <> <> <> <> <> <>
  229 32 1.006039 -21.637047 -25.870178 46 K "A" 38 -0.30000 -0.30000 "LYS " " NZ " "    " 7 1 0 0 2E2EFF  "N229"  1 1 7 "%UT"  13 ""  <> 0 0 0 229 229 1 0 493 3 <> <> 229 0 229 229 <> "CCD match"  <> 1 0.95 335 <> <> <> <> <> <> <> <>
  230 25 4.661097 -15.518215 -25.014787 47 R "A" 38 -0.50000 -0.50000 "ARG " " N  " "    " 7 0 0 0 2E2EFF  "N230"  1 1 7 ""  1 ""  <> 0 0 0 230 230 1 0 507 1 <> <> 230 0 230 230 <> "CCD match"  <> 1 0.95 336 <> <> <> <> <> <> <> <>
  231 3 6.055724 -15.239220 -24.902695 47 R "A" 24 0.14000 0.14000 "ARG " " CA " "    " 6 0 0 0 808080  "C231"  1 1 -1107 "%RT%RN"  2 ""  FF5A00  0 0 0 231 231 1 0 508 1 <> <> 231 0 231 231 <> "CCD match"  <> 1 0.95 337 <> <> <> <> <> <> <> <>
  232 2 6.666403 -15.484562 -23.548775 47 R "A" 24 0.50000 0.50000 "ARG " " C  " "    " 6 0 0 0 808080  "C232"  1 1 7 ""  1 ""  <> 0 0 0 232 232 1 0 509 0 <> <> 232 0 232 232 <> "CCD match"  <> 1 0.95 338 <> <> <> <> <> <> <> <>
  233 3 6.506873 -13.773373 -25.300295 47 R "A" 24 -0.12000 -0.12000 "ARG " " CB " "    " 6 0 0 0 808080  "C233"  1 1 7 ""  1 ""  <> 0 0 0 233 233 1 0 510 2 <> <> 233 0 233 233 <> "CCD match"  <> 1 0.95 339 <> <> <> <> <> <> <> <>
  234 15 7.830973 -15.866760 -23.397929 47 R "A" 70 -0.50000 -0.50000 "ARG " " O  " "    " 8 0 0 0 FF2E2E  "O234"  1 1 7 ""  1 ""  <> 0 0 0 234 234 1 0 511 0 <> <> 234 0 234 234 <> "CCD match"  <> 1 0.95 340 <> <> <> <> <> <> <> <>
  235 3 6.430178 -13.393887 -26.770194 47 R "A" 24 -0.05000 -0.05000 "ARG " " CG " "    " 6 0 0 0 808080  "C235"  1 1 7 ""  1 ""  <> 0 0 0 235 235 1 0 512 2 <> <> 235 0 235 235 <> "CCD match"  <> 1 0.95 341 <> <> <> <> <> <> <> <>
  236 3 6.873927 -12.004078 -27.231841 47 R "A" 24 0.19000 0.19000 "ARG " " CD " "    " 6 0 0 0 808080  "C236"  1 1 7 ""  1 ""  <> 0 0 0 236 236 1 0 513 2 <> <> 236 0 236 236 <> "CCD match"  <> 1 0.95 342 <> <> <> <> <> <> <> <>
  237 25 5.903986 -10.970127 -26.801387 47 R "A" 38 -0.69997 -0.69997 "ARG " " NE " "    " 7 0 0 0 2E2EFF  "N237"  1 1 7 ""  1 ""  <> 0 0 0 237 237 1 0 514 1 <> <> 237 0 237 237 <> "CCD match"  <> 1 0.95 343 <> <> <> <> <> <> <> <>
  238 25 4.944231 -10.974545 -28.837388 47 R "A" 38 -0.79997 -0.79997 "ARG " " NH1" "    " 7 0 0 0 2E2EFF  "N238"  1 1 7 ""  1 ""  <> 0 0 0 238 238 1 0 515 2 <> <> 238 0 238 238 <> "CCD match"  <> 1 0.95 344 <> <> <> <> <> <> <> <>
  239 31 4.272574 -9.391419 -27.363181 47 R "A" 38 -0.79997 -0.79997 "ARG " " NH2" "    " 7 1 0 0 2E2EFF  "N239"  1 1 7 ""  1 ""  <> 0 0 0 239 239 1 0 516 2 <> <> 239 0 239 239 <> "CCD match"  <> 1 0.95 345 <> <> <> <> <> <> <> <>
  240 2 5.055079 -10.415764 -27.632120 47 R "A" 24 0.63990 0.63990 "ARG " " CZ " "    " 6 0 0 0 808080  "C240"  1 1 7 ""  1 ""  <> 0 0 0 240 240 1 0 517 0 <> <> 240 0 240 240 <> "CCD match"  <> 1 0.95 346 <> <> <> <> <> <> <> <>
  241 25 5.784415 -15.376114 -22.501158 48 M "A" 38 -0.50000 -0.50000 "MET " " N  " "    " 7 0 0 0 2E2EFF  "N241"  1 1 7 ""  1 ""  <> 0 0 0 241 241 1 0 531 1 <> <> 241 0 241 241 <> "CCD match"  <> 1 0.94 347 <> <> <> <> <> <> <> <>
  242 3 6.192858 -15.690468 -21.112183 48 M "A" 24 0.14000 0.14000 "MET " " CA " "    " 6 0 0 0 808080  "C242"  1 1 -1107 "%RT%RN"  2 ""  FF5A00  0 0 0 242 242 1 0 532 1 <> <> 242 0 242 242 <> "CCD match"  <> 1 0.94 348 <> <> <> <> <> <> <> <>
  243 2 6.249218 -17.249748 -20.951018 48 M "A" 24 0.50000 0.50000 "MET " " C  " "    " 6 0 0 0 808080  "C243"  1 1 7 ""  1 ""  <> 0 0 0 243 243 1 0 533 0 <> <> 243 0 243 243 <> "CCD match"  <> 1 0.94 349 <> <> <> <> <> <> <> <>
  244 3 5.176074 -15.137013 -20.170531 48 M "A" 24 -0.12000 -0.12000 "MET " " CB " "    " 6 0 0 0 808080  "C244"  1 1 7 ""  1 ""  <> 0 0 0 244 244 1 0 534 2 <> <> 244 0 244 244 <> "CCD match"  <> 1 0.94 350 <> <> <> <> <> <> <> <>
  245 15 7.236330 -17.818321 -20.386395 48 M "A" 70 -0.50000 -0.50000 "MET " " O  " "    " 8 0 0 0 FF2E2E  "O245"  1 1 7 ""  1 ""  <> 0 0 0 245 245 1 0 535 0 <> <> 245 0 245 245 <> "CCD match"  <> 1 0.94 351 <> <> <> <> <> <> <> <>
  246 3 4.930560 -13.660229 -20.256428 48 M "A" 24 0.00020 0.00020 "MET " " CG " "    " 6 0 0 0 808080  "C246"  1 1 7 ""  1 ""  <> 0 0 0 246 246 1 0 536 2 <> <> 246 0 246 246 <> "CCD match"  <> 1 0.94 352 <> <> <> <> <> <> <> <>
  247 49 3.490733 -13.311898 -19.161778 48 M "A" 143 -0.24040 -0.24040 "MET " " SD " "    " 16 0 0 0 FFFF6B  "S247"  1 1 7 ""  1 ""  <> 0 0 0 247 247 1 0 537 0 <> <> 247 0 247 247 <> "CCD match"  <> 1 0.94 353 <> <> <> <> <> <> <> <>
  248 3 3.011679 -11.794529 -19.960291 48 M "A" 24 -0.05980 -0.05980 "MET " " CE " "    " 6 0 0 0 808080  "C248"  1 1 7 ""  1 ""  <> 0 0 0 248 248 1 0 538 3 <> <> 248 0 248 248 <> "CCD match"  <> 1 0.94 354 <> <> <> <> <> <> <> <>
  249 25 5.156439 -17.886601 -21.462858 49 D "A" 38 -0.50000 -0.50000 "ASP " " N  " "    " 7 0 0 0 2E2EFF  "N249"  1 1 7 ""  1 ""  <> 0 0 0 249 249 1 0 548 1 <> <> 249 0 249 249 <> "CCD match"  <> 1 0.94 355 <> <> <> <> <> <> <> <>
  250 3 4.942688 -19.328133 -21.518393 49 D "A" 24 0.14000 0.14000 "ASP " " CA " "    " 6 0 0 0 808080  "C250"  1 1 -1107 "%RT%RN"  2 ""  FF5A00  0 0 0 250 250 1 0 549 1 <> <> 250 0 250 250 <> "CCD match"  <> 1 0.94 356 <> <> <> <> <> <> <> <>
  251 2 6.270918 -19.942200 -22.112757 49 D "A" 24 0.50000 0.50000 "ASP " " C  " "    " 6 0 0 0 808080  "C251"  1 1 7 ""  1 ""  <> 0 0 0 251 251 1 0 550 0 <> <> 251 0 251 251 <> "CCD match"  <> 1 0.94 357 <> <> <> <> <> <> <> <>
  252 3 3.758028 -19.708641 -22.321945 49 D "A" 24 -0.22000 -0.22000 "ASP " " CB " "    " 6 0 0 0 808080  "C252"  1 1 7 ""  1 ""  <> 0 0 0 252 252 1 0 551 2 <> <> 252 0 252 252 <> "CCD match"  <> 1 0.94 358 <> <> <> <> <> <> <> <>
  253 15 6.900900 -20.719994 -21.374202 49 D "A" 70 -0.50000 -0.50000 "ASP " " O  " "    " 8 0 0 0 FF2E2E  "O253"  1 1 7 ""  1 ""  <> 0 0 0 253 253 1 0 552 0 <> <> 253 0 253 253 <> "CCD match"  <> 1 0.94 359 <> <> <> <> <> <> <> <>
  254 2 3.283204 -21.158318 -22.196654 49 D "A" 24 0.70000 0.70000 "ASP " " CG " "    " 6 0 0 0 808080  "C254"  1 1 7 "%UT"  13 ""  <> 0 0 0 254 254 1 0 553 0 <> <> 254 0 254 254 <> "CCD match"  <> 1 0.94 360 10 <> <> <> <> <> <> <>
  255 15 3.439513 -21.798184 -21.114866 49 D "A" 70 -0.80000 -0.80000 "ASP " " OD1" "    " 8 0 0 0 FF2E2E  "O255"  1 1 7 ""  1 ""  <> 0 0 0 255 255 1 0 554 0 <> <> 255 0 255 255 <> "CCD match"  <> 1 0.94 361 <> <> <> <> <> <> <> <>
  256 18 2.662678 -21.730911 -23.138850 49 D "A" 70 -0.80000 -0.80000 "ASP " " OD2" "    " 8 -1 0 0 FF2E2E  "O256"  1 1 7 ""  1 ""  <> 0 0 0 256 256 1 0 555 0 <> <> 256 0 256 256 <> "CCD match"  <> 1 0.94 362 <> <> <> <> <> <> <> <>
  257 25 6.686156 -19.603180 -23.286517 50 E "A" 38 -0.50000 -0.50000 "GLU " " N  " "    " 7 0 0 0 2E2EFF  "N257"  1 1 7 ""  1 ""  <> 0 0 0 257 257 1 0 560 1 <> <> 257 0 257 257 <> "CCD match"  <> 1 0.94 363 <> <> <> <> <> <> <> <>
  258 3 7.758450 -20.339936 -23.991418 50 E "A" 24 0.14000 0.14000 "GLU " " CA " "    " 6 0 0 0 808080  "C258"  1 1 -1107 "%RT%RN"  2 ""  FF5A00  0 0 0 258 258 1 0 561 1 <> <> 258 0 258 258 <> "CCD match"  <> 1 0.94 364 <> <> <> <> <> <> <> <>
  259 2 9.175209 -20.058377 -23.422882 50 E "A" 24 0.50000 0.50000 "GLU " " C  " "    " 6 0 0 0 808080  "C259"  1 1 7 ""  1 ""  <> 0 0 0 259 259 1 0 562 0 <> <> 259 0 259 259 <> "CCD match"  <> 1 0.94 365 <> <> <> <> <> <> <> <>
  260 3 7.816334 -19.968422 -25.519349 50 E "A" 24 -0.12000 -0.12000 "GLU " " CB " "    " 6 0 0 0 808080  "C260"  1 1 7 ""  1 ""  <> 0 0 0 260 260 1 0 563 2 <> <> 260 0 260 260 <> "CCD match"  <> 1 0.94 366 <> <> <> <> <> <> <> <>
  261 15 9.976235 -20.997872 -23.367684 50 E "A" 70 -0.50000 -0.50000 "GLU " " O  " "    " 8 0 0 0 FF2E2E  "O261"  1 1 7 ""  1 ""  <> 0 0 0 261 261 1 0 564 0 <> <> 261 0 261 261 <> "CCD match"  <> 1 0.94 367 <> <> <> <> <> <> <> <>
  262 3 6.534996 -20.270783 -26.362358 50 E "A" 24 -0.22000 -0.22000 "GLU " " CG " "    " 6 0 0 0 808080  "C262"  1 1 7 ""  1 ""  <> 0 0 0 262 262 1 0 565 2 <> <> 262 0 262 262 <> "CCD match"  <> 1 0.94 368 <> <> <> <> <> <> <> <>
  263 2 6.610533 -19.886215 -27.809183 50 E "A" 24 0.70000 0.70000 "GLU " " CD " "    " 6 0 0 0 808080  "C263"  1 1 7 "%UT"  13 ""  <> 0 0 0 263 263 1 0 566 0 <> <> 263 0 263 263 <> "CCD match"  <> 1 0.94 369 10 <> <> <> <> <> <> <>
  264 15 5.665383 -20.177170 -28.545241 50 E "A" 70 -0.80000 -0.80000 "GLU " " OE1" "    " 8 0 0 0 FF2E2E  "O264"  1 1 7 ""  1 ""  <> 0 0 0 264 264 1 0 567 0 <> <> 264 0 264 264 <> "CCD match"  <> 1 0.94 370 <> <> <> <> <> <> <> <>
  265 18 7.622164 -19.320954 -28.194012 50 E "A" 70 -0.80000 -0.80000 "GLU " " OE2" "    " 8 -1 0 0 FF2E2E  "O265"  1 1 7 ""  1 ""  <> 0 0 0 265 265 1 0 568 0 <> <> 265 0 265 265 <> "CCD match"  <> 1 0.94 371 <> <> <> <> <> <> <> <>
  266 25 9.334876 -18.870766 -22.765310 51 N "A" 38 -0.50000 -0.50000 "ASN " " N  " "    " 7 0 0 0 2E2EFF  "N266"  0 1 7 ""  1 ""  <> 0 0 0 266 266 1 0 575 1 <> <> 266 0 266 266 <> "CCD match"  <> 1 0.94 372 <> <> <> <> <> <> <> <>
  267 3 10.483180 -18.579453 -21.900914 51 N "A" 24 0.14000 0.14000 "ASN " " CA " "    " 6 0 0 0 808080  "C267"  0 1 -1107 "%RT%RN"  2 ""  FF5A00  0 0 0 267 267 1 0 576 1 <> <> 267 0 267 267 <> "CCD match"  <> 1 0.94 373 <> <> <> <> <> <> <> <>
  268 2 10.539120 -19.383034 -20.613352 51 N "A" 24 0.50000 0.50000 "ASN " " C  " "    " 6 0 0 0 808080  "C268"  0 1 7 ""  1 ""  <> 0 0 0 268 268 1 0 577 0 <> <> 268 0 268 268 <> "CCD match"  <> 1 0.94 374 <> <> <> <> <> <> <> <>
  269 3 10.551592 -17.072602 -21.567384 51 N "A" 24 -0.12000 -0.12000 "ASN " " CB " "    " 6 0 0 0 808080  "C269"  0 1 7 ""  1 ""  <> 0 0 0 269 269 1 0 578 2 <> <> 269 0 269 269 <> "CCD match"  <> 1 0.94 375 <> <> <> <> <> <> <> <>
  270 15 11.544814 -19.346543 -19.969340 51 N "A" 70 -0.50000 -0.50000 "ASN " " O  " "    " 8 0 0 0 FF2E2E  "O270"  0 1 7 ""  1 ""  <> 0 0 0 270 270 1 0 579 0 <> <> 270 0 270 270 <> "CCD match"  <> 1 0.94 376 <> <> <> <> <> <> <> <>
  271 2 11.365992 -16.217125 -22.584300 51 N "A" 24 0.50000 0.50000 "ASN " " CG " "    " 6 0 0 0 808080  "C271"  0 1 7 "%UT"  13 ""  <> 0 0 0 271 271 1 0 580 0 <> <> 271 0 271 271 <> "CCD match"  <> 1 0.94 377 1.0462402486488 "No Flip"  <> <> <> <> <> <>
  272 25 10.705220 -15.492153 -23.477149 51 N "A" 38 -0.76000 -0.76000 "ASN " " ND2" "    " 7 0 0 0 2E2EFF  "N272"  0 1 7 ""  1 ""  <> 0 0 0 272 272 1 0 581 2 <> <> 272 0 272 272 <> "CCD match"  <> 1 0.94 378 <> <> <> <> <> <> <> <>
  273 15 12.592669 -16.197067 -22.642400 51 N "A" 70 -0.50000 -0.50000 "ASN " " OD1" "    " 8 0 0 0 FF2E2E  "O273"  0 1 7 ""  1 ""  <> 0 0 0 273 273 1 0 582 0 <> <> 273 0 273 273 <> "CCD match"  <> 1 0.94 379 <> <> <> <> <> <> <> <>
  274 25 9.393944 -19.971215 -20.103032 52 N "A" 38 -0.50000 -0.50000 "ASN " " N  " "    " 7 0 0 0 2E2EFF  "N274"  0 1 7 ""  1 ""  <> 0 0 0 274 274 1 0 589 1 <> <> 274 0 274 274 <> "CCD match"  <> 1 0.92 380 <> <> <> <> <> <> <> <>
  275 3 9.265030 -20.669033 -18.847630 52 N "A" 24 0.14000 0.14000 "ASN " " CA " "    " 6 0 0 0 808080  "C275"  0 1 -1107 "%RT%RN"  2 ""  FF5A00  0 0 0 275 275 1 0 590 1 <> <> 275 0 275 275 <> "CCD match"  <> 1 0.92 381 <> <> <> <> <> <> <> <>
  276 2 9.386212 -19.761917 -17.617249 52 N "A" 24 0.50000 0.50000 "ASN " " C  " "    " 6 0 0 0 808080  "C276"  0 1 7 ""  1 ""  <> 0 0 0 276 276 1 0 591 0 <> <> 276 0 276 276 <> "CCD match"  <> 1 0.92 382 <> <> <> <> <> <> <> <>
  277 3 10.165127 -21.899163 -18.828262 52 N "A" 24 -0.12000 -0.12000 "ASN " " CB " "    " 6 0 0 0 808080  "C277"  0 1 7 ""  1 ""  <> 0 0 0 277 277 1 0 592 2 <> <> 277 0 277 277 <> "CCD match"  <> 1 0.92 383 <> <> <> <> <> <> <> <>
  278 15 9.909747 -20.151451 -16.541912 52 N "A" 70 -0.50000 -0.50000 "ASN " " O  " "    " 8 0 0 0 FF2E2E  "O278"  0 1 7 ""  1 ""  <> 0 0 0 278 278 1 0 593 0 <> <> 278 0 278 278 <> "CCD match"  <> 1 0.92 384 <> <> <> <> <> <> <> <>
  279 2 9.671551 -22.957184 -19.801159 52 N "A" 24 0.50000 0.50000 "ASN " " CG " "    " 6 0 0 0 808080  "C279"  0 1 7 "%UT"  13 ""  <> 0 0 0 279 279 1 0 594 0 <> <> 279 0 279 279 <> "CCD match"  <> 1 0.92 385 0.0797704269359945 "No Flip"  <> <> <> <> <> <>
  280 25 10.491442 -23.259468 -20.828169 52 N "A" 38 -0.76000 -0.76000 "ASN " " ND2" "    " 7 0 0 0 2E2EFF  "N280"  0 1 7 ""  1 ""  <> 0 0 0 280 280 1 0 595 2 <> <> 280 0 280 280 <> "CCD match"  <> 1 0.92 386 <> <> <> <> <> <> <> <>
  281 15 8.475058 -23.365044 -19.759281 52 N "A" 70 -0.50000 -0.50000 "ASN " " OD1" "    " 8 0 0 0 FF2E2E  "O281"  0 1 7 ""  1 ""  <> 0 0 0 281 281 1 0 596 0 <> <> 281 0 281 281 <> "CCD match"  <> 1 0.92 387 <> <> <> <> <> <> <> <>
  282 25 8.841820 -18.576634 -17.773614 53 I "A" 38 -0.50000 -0.50000 "ILE " " N  " "    " 7 0 0 0 2E2EFF  "N282"  0 1 7 ""  1 ""  <> 0 0 0 282 282 1 0 603 1 <> <> 282 0 282 282 <> "CCD match"  <> 1 0.92 388 <> <> <> <> <> <> <> <>
  283 3 8.500910 -17.736279 -16.617935 53 I "A" 24 0.14000 0.14000 "ILE " " CA " "    " 6 0 0 0 808080  "C283"  0 1 -1107 "%RT%RN"  2 ""  FF5A00  0 0 0 283 283 1 0 604 1 <> <> 283 0 283 283 <> "CCD match"  <> 1 0.92 389 <> <> <> <> <> <> <> <>
  284 2 7.216092 -18.327416 -15.867718 53 I "A" 24 0.50000 0.50000 "ILE " " C  " "    " 6 0 0 0 808080  "C284"  0 1 7 ""  1 ""  <> 0 0 0 284 284 1 0 605 0 <> <> 284 0 284 284 <> "CCD match"  <> 1 0.92 390 <> <> <> <> <> <> <> <>
  285 3 8.202076 -16.276608 -17.096988 53 I "A" 24 -0.06000 -0.06000 "ILE " " CB " "    " 6 0 0 0 808080  "C285"  0 1 7 ""  1 ""  <> 0 0 0 285 285 1 0 606 1 <> <> 285 0 285 285 <> "CCD match"  <> 1 0.92 391 <> <> <> <> <> <> <> <>
  286 15 6.271174 -18.784333 -16.576677 53 I "A" 70 -0.50000 -0.50000 "ILE " " O  " "    " 8 0 0 0 FF2E2E  "O286"  0 1 7 ""  1 ""  <> 0 0 0 286 286 1 0 607 0 <> <> 286 0 286 286 <> "CCD match"  <> 1 0.92 392 <> <> <> <> <> <> <> <>
  287 3 9.447888 -15.620110 -17.778703 53 I "A" 24 -0.12000 -0.12000 "ILE " " CG1" "    " 6 0 0 0 808080  "C287"  0 1 7 ""  1 ""  <> 0 0 0 287 287 1 0 608 2 <> <> 287 0 287 287 <> "CCD match"  <> 1 0.92 393 <> <> <> <> <> <> <> <>
  288 3 7.848507 -15.427483 -15.848533 53 I "A" 24 -0.18000 -0.18000 "ILE " " CG2" "    " 6 0 0 0 808080  "C288"  0 1 7 ""  1 ""  <> 0 0 0 288 288 1 0 609 3 <> <> 288 0 288 288 <> "CCD match"  <> 1 0.92 394 <> <> <> <> <> <> <> <>
  289 3 9.153149 -14.232193 -18.365907 53 I "A" 24 -0.18000 -0.18000 "ILE " " CD1" "    " 6 0 0 0 808080  "C289"  0 1 7 ""  1 ""  <> 0 0 0 289 289 1 0 610 3 <> <> 289 0 289 289 <> "CCD match"  <> 1 0.92 395 <> <> <> <> <> <> <> <>
  290 25 7.291851 -18.486206 -14.528621 54 P "A" 38 -0.14000 -0.14000 "PRO " " N  " "    " 7 0 0 0 2E2EFF  "N290"  0 1 7 ""  1 ""  <> 0 0 0 290 290 1 0 622 0 <> <> 290 0 290 290 <> "CCD match"  <> 1 0.91 396 <> <> <> <> <> <> <> <>
  291 3 6.134713 -19.112194 -13.819317 54 P "A" 24 0.01000 0.01000 "PRO " " CA " "    " 6 0 0 0 808080  "C291"  0 1 -1107 "%RT%RN"  2 ""  FF5A00  0 0 0 291 291 1 0 623 1 <> <> 291 0 291 291 <> "CCD match"  <> 1 0.91 397 <> <> <> <> <> <> <> <>
  292 2 4.796692 -18.308548 -13.778465 54 P "A" 24 0.50000 0.50000 "PRO " " C  " "    " 6 0 0 0 808080  "C292"  0 1 7 ""  1 ""  <> 0 0 0 292 292 1 0 624 0 <> <> 292 0 292 292 <> "CCD match"  <> 1 0.91 398 <> <> <> <> <> <> <> <>
  293 3 6.707011 -19.389549 -12.399593 54 P "A" 24 -0.12000 -0.12000 "PRO " " CB " "    " 6 0 0 0 808080  "C293"  0 1 7 ""  1 ""  <> 0 0 0 293 293 1 0 625 2 <> <> 293 0 293 293 <> "CCD match"  <> 1 0.91 399 <> <> <> <> <> <> <> <>
  294 15 4.894413 -17.172470 -13.433620 54 P "A" 70 -0.50000 -0.50000 "PRO " " O  " "    " 8 0 0 0 FF2E2E  "O294"  0 1 7 ""  1 ""  <> 0 0 0 294 294 1 0 626 0 <> <> 294 0 294 294 <> "CCD match"  <> 1 0.91 400 <> <> <> <> <> <> <> <>
  295 3 7.522963 -18.177155 -12.173706 54 P "A" 24 -0.12000 -0.12000 "PRO " " CG " "    " 6 0 0 0 808080  "C295"  0 1 7 ""  1 ""  <> 0 0 0 295 295 1 0 627 2 <> <> 295 0 295 295 <> "CCD match"  <> 1 0.91 401 <> <> <> <> <> <> <> <>
  296 3 8.255167 -18.022293 -13.557991 54 P "A" 24 -0.05000 -0.05000 "PRO " " CD " "    " 6 0 0 0 808080  "C296"  0 1 7 ""  1 ""  <> 0 0 0 296 296 1 0 628 2 <> <> 296 0 296 296 <> "CCD match"  <> 1 0.91 402 <> <> <> <> <> <> <> <>
  297 25 3.599713 -18.916916 -13.949270 55 D "A" 38 -0.50000 -0.50000 "ASP " " N  " "    " 7 0 0 0 2E2EFF  "N297"  0 1 7 ""  1 ""  <> 0 0 0 297 297 1 0 636 1 <> <> 297 0 297 297 <> "CCD match"  <> 1 0.92 403 <> <> <> <> <> <> <> <>
  298 3 2.232470 -18.371765 -13.558428 55 D "A" 24 0.14000 0.14000 "ASP " " CA " "    " 6 0 0 0 808080  "C298"  0 1 -1107 "%RT%RN"  2 ""  FF5A00  0 0 0 298 298 1 0 637 1 <> <> 298 0 298 298 <> "CCD match"  <> 1 0.92 404 <> <> <> <> <> <> <> <>
  299 2 1.885439 -17.097195 -14.458267 55 D "A" 24 0.50000 0.50000 "ASP " " C  " "    " 6 0 0 0 808080  "C299"  0 1 7 ""  1 ""  <> 0 0 0 299 299 1 0 638 0 <> <> 299 0 299 299 <> "CCD match"  <> 1 0.92 405 <> <> <> <> <> <> <> <>
  300 3 2.147044 -18.026821 -12.062607 55 D "A" 24 -0.22000 -0.22000 "ASP " " CB " "    " 6 0 0 0 808080  "C300"  0 1 7 ""  1 ""  <> 0 0 0 300 300 1 0 639 2 <> <> 300 0 300 300 <> "CCD match"  <> 1 0.92 406 <> <> <> <> <> <> <> <>
  301 15 1.486000 -16.055119 -13.898250 55 D "A" 70 -0.50000 -0.50000 "ASP " " O  " "    " 8 0 0 0 FF2E2E  "O301"  0 1 7 ""  1 ""  <> 0 0 0 301 301 1 0 640 0 <> <> 301 0 301 301 <> "CCD match"  <> 1 0.92 407 <> <> <> <> <> <> <> <>
  302 2 2.406895 -19.162415 -11.043299 55 D "A" 24 0.70000 0.70000 "ASP " " CG " "    " 6 0 0 0 808080  "C302"  0 1 7 "%UT"  13 ""  <> 0 0 0 302 302 1 0 641 0 <> <> 302 0 302 302 <> "CCD match"  <> 1 0.92 408 10 <> <> <> <> <> <> <>
  303 15 2.685093 -18.789006 -9.858703 55 D "A" 70 -0.80000 -0.80000 "ASP " " OD1" "    " 8 0 0 0 FF2E2E  "O303"  0 1 7 ""  1 ""  <> 0 0 0 303 303 1 0 642 0 <> <> 303 0 303 303 <> "CCD match"  <> 1 0.92 409 <> <> <> <> <> <> <> <>
  304 18 2.292372 -20.376160 -11.289348 55 D "A" 70 -0.80000 -0.80000 "ASP " " OD2" "    " 8 -1 0 0 FF2E2E  "O304"  0 1 7 ""  1 ""  <> 0 0 0 304 304 1 0 643 0 <> <> 304 0 304 304 <> "CCD match"  <> 1 0.92 410 <> <> <> <> <> <> <> <>
  305 25 2.079571 -17.061863 -15.822895 56 P "A" 38 -0.14000 -0.14000 "PRO " " N  " "    " 7 0 0 0 2E2EFF  "N305"  0 1 7 ""  1 ""  <> 0 0 0 305 305 1 0 648 0 <> <> 305 0 305 305 <> "CCD match"  <> 1 0.95 411 <> <> <> <> <> <> <> <>
  306 3 1.808594 -15.929291 -16.723999 56 P "A" 24 0.01000 0.01000 "PRO " " CA " "    " 6 0 0 0 808080  "C306"  0 1 -1107 "%RT%RN"  2 ""  FF5A00  0 0 0 306 306 1 0 649 1 <> <> 306 0 306 306 <> "CCD match"  <> 1 0.95 412 <> <> <> <> <> <> <> <>
  307 2 0.277953 -15.661400 -16.979708 56 P "A" 24 0.50000 0.50000 "PRO " " C  " "    " 6 0 0 0 808080  "C307"  0 1 7 ""  1 ""  <> 0 0 0 307 307 1 0 650 0 <> <> 307 0 307 307 <> "CCD match"  <> 1 0.95 413 <> <> <> <> <> <> <> <>
  308 3 2.500208 -16.336842 -18.071277 56 P "A" 24 -0.12000 -0.12000 "PRO " " CB " "    " 6 0 0 0 808080  "C308"  0 1 7 ""  1 ""  <> 0 0 0 308 308 1 0 651 2 <> <> 308 0 308 308 <> "CCD match"  <> 1 0.95 414 <> <> <> <> <> <> <> <>
  309 15 -0.007431 -14.536537 -17.458814 56 P "A" 70 -0.50000 -0.50000 "PRO " " O  " "    " 8 0 0 0 FF2E2E  "O309"  0 1 7 ""  1 ""  <> 0 0 0 309 309 1 0 652 0 <> <> 309 0 309 309 <> "CCD match"  <> 1 0.95 415 <> <> <> <> <> <> <> <>
  310 3 2.279494 -17.777649 -18.128073 56 P "A" 24 -0.12000 -0.12000 "PRO " " CG " "    " 6 0 0 0 808080  "C310"  0 1 7 ""  1 ""  <> 0 0 0 310 310 1 0 653 2 <> <> 310 0 310 310 <> "CCD match"  <> 1 0.95 416 <> <> <> <> <> <> <> <>
  311 3 2.560666 -18.190838 -16.679945 56 P "A" 24 -0.05000 -0.05000 "PRO " " CD " "    " 6 0 0 0 808080  "C311"  0 1 7 ""  1 ""  <> 0 0 0 311 311 1 0 654 2 <> <> 311 0 311 311 <> "CCD match"  <> 1 0.95 417 <> <> <> <> <> <> <> <>
  312 25 -0.602752 -16.645966 -16.763738 57 T "A" 38 -0.50000 -0.50000 "THR " " N  " "    " 7 0 0 0 2E2EFF  "N312"  0 1 7 ""  1 ""  <> 0 0 0 312 312 1 0 662 1 <> <> 312 0 312 312 <> "CCD match"  <> 1 0.96 418 <> <> <> <> <> <> <> <>
  313 3 -1.993837 -16.691029 -17.314975 57 T "A" 24 0.14000 0.14000 "THR " " CA " "    " 6 0 0 0 808080  "C313"  0 1 -1107 "%RT%RN"  2 ""  FF5A00  0 0 0 313 313 1 0 663 1 <> <> 313 0 313 313 <> "CCD match"  <> 1 0.96 419 <> <> <> <> <> <> <> <>
  314 2 -3.045665 -15.953602 -16.451641 57 T "A" 24 0.50000 0.50000 "THR " " C  " "    " 6 0 0 0 808080  "C314"  0 1 7 ""  1 ""  <> 0 0 0 314 314 1 0 664 0 <> <> 314 0 314 314 <> "CCD match"  <> 1 0.96 420 <> <> <> <> <> <> <> <>
  315 3 -2.404666 -18.233597 -17.549635 57 T "A" 24 0.20500 0.20500 "THR " " CB " "    " 6 0 0 0 808080  "C315"  0 1 7 ""  1 ""  <> 0 0 0 315 315 1 0 665 1 <> <> 315 0 315 315 <> "CCD match"  <> 1 0.96 421 <> <> <> <> <> <> <> <>
  316 15 -2.806097 -15.678589 -15.299331 57 T "A" 70 -0.50000 -0.50000 "THR " " O  " "    " 8 0 0 0 FF2E2E  "O316"  0 1 7 ""  1 ""  <> 0 0 0 316 316 1 0 666 0 <> <> 316 0 316 316 <> "CCD match"  <> 1 0.96 422 <> <> <> <> <> <> <> <>
  317 3 -2.454538 -19.141045 -16.394136 57 T "A" 24 -0.18000 -0.18000 "THR " " CG2" "    " 6 0 0 0 808080  "C317"  0 1 7 ""  1 ""  <> 0 0 0 317 317 1 0 667 3 <> <> 317 0 317 317 <> "CCD match"  <> 1 0.96 423 <> <> <> <> <> <> <> <>
  318 16 -3.681795 -18.346680 -18.174046 57 T "A" 70 -0.68300 -0.68300 "THR " " OG1" "    " 8 0 0 0 FF2E2E  "O318"  0 1 7 "%UT"  13 ""  <> 0 0 0 318 318 1 0 668 1 <> <> 318 0 318 318 <> "CCD match"  <> 1 0.96 424 <> <> <> <> <> <> <> <>
  319 25 -4.185033 -15.575093 -17.061346 58 F "A" 38 -0.50000 -0.50000 "PHE " " N  " "    " 7 0 0 0 2E2EFF  "N319"  0 1 7 ""  1 ""  <> 0 0 0 319 319 1 0 676 1 <> <> 319 0 319 319 <> "CCD match"  <> 1 0.96 425 <> <> <> <> <> <> <> <>
  320 3 -5.383916 -15.264843 -16.395017 58 F "A" 24 0.14000 0.14000 "PHE " " CA " "    " 6 0 0 0 808080  "C320"  0 1 -1107 "%RT%RN"  2 ""  FF5A00  0 0 0 320 320 1 0 677 1 <> <> 320 0 320 320 <> "CCD match"  <> 1 0.96 426 <> <> <> <> <> <> <> <>
  321 2 -6.321695 -16.449669 -16.203102 58 F "A" 24 0.50000 0.50000 "PHE " " C  " "    " 6 0 0 0 808080  "C321"  0 1 7 ""  1 ""  <> 0 0 0 321 321 1 0 678 0 <> <> 321 0 321 321 <> "CCD match"  <> 1 0.96 427 <> <> <> <> <> <> <> <>
  322 3 -6.105622 -14.062565 -17.047977 58 F "A" 24 -0.00500 -0.00500 "PHE " " CB " "    " 6 0 0 0 808080  "C322"  0 1 7 ""  1 ""  <> 0 0 0 322 322 1 0 679 2 <> <> 322 0 322 322 <> "CCD match"  <> 1 0.96 428 <> <> <> <> <> <> <> <>
  323 15 -7.338609 -16.288780 -15.575224 58 F "A" 70 -0.50000 -0.50000 "PHE " " O  " "    " 8 0 0 0 FF2E2E  "O323"  0 1 7 ""  1 ""  <> 0 0 0 323 323 1 0 680 0 <> <> 323 0 323 323 <> "CCD match"  <> 1 0.96 429 <> <> <> <> <> <> <> <>
  324 2 -5.263870 -12.806675 -17.046287 58 F "A" 24 -0.11500 -0.11500 "PHE " " CG " "    " 6 0 0 0 808080  "C324"  0 1 7 ""  1 ""  <> 0 0 0 324 324 1 0 681 0 <> <> 324 0 324 324 <> "CCD match"  <> 1 0.96 430 <> <> <> <> <> <> <> <>
  325 2 -4.331346 -12.612232 -18.117700 58 F "A" 24 -0.11500 -0.11500 "PHE " " CD1" "    " 6 0 0 0 808080  "C325"  0 1 7 ""  1 ""  <> 0 0 0 325 325 1 0 682 1 <> <> 325 0 325 325 <> "CCD match"  <> 1 0.96 431 <> <> <> <> <> <> <> <>
  326 2 -5.211012 -11.974888 -15.915848 58 F "A" 24 -0.11500 -0.11500 "PHE " " CD2" "    " 6 0 0 0 808080  "C326"  0 1 7 ""  1 ""  <> 0 0 0 326 326 1 0 683 1 <> <> 326 0 326 326 <> "CCD match"  <> 1 0.96 432 <> <> <> <> <> <> <> <>
  327 2 -3.488479 -11.551171 -18.024431 58 F "A" 24 -0.11500 -0.11500 "PHE " " CE1" "    " 6 0 0 0 808080  "C327"  0 1 7 ""  1 ""  <> 0 0 0 327 327 1 0 684 1 <> <> 327 0 327 327 <> "CCD match"  <> 1 0.96 433 <> <> <> <> <> <> <> <>
  328 2 -4.298788 -10.881829 -15.838476 58 F "A" 24 -0.11500 -0.11500 "PHE " " CE2" "    " 6 0 0 0 808080  "C328"  0 1 7 ""  1 ""  <> 0 0 0 328 328 1 0 685 1 <> <> 328 0 328 328 <> "CCD match"  <> 1 0.96 434 <> <> <> <> <> <> <> <>
  329 2 -3.532278 -10.649182 -16.953863 58 F "A" 24 -0.11500 -0.11500 "PHE " " CZ " "    " 6 0 0 0 808080  "C329"  0 1 7 ""  1 ""  <> 0 0 0 329 329 1 0 686 1 <> <> 329 0 329 329 <> "CCD match"  <> 1 0.96 435 <> <> <> <> <> <> <> <>
  330 25 -6.017637 -17.659798 -16.732830 59 A "A" 38 -0.50000 -0.50000 "ALA " " N  " "    " 7 0 0 0 2E2EFF  "N330"  0 1 7 ""  1 ""  <> 0 0 0 330 330 1 0 696 1 <> <> 330 0 330 330 <> "CCD match"  <> 1 0.95 436 <> <> <> <> <> <> <> <>
  331 3 -6.687728 -18.921356 -16.316902 59 A "A" 24 0.14000 0.14000 "ALA " " CA " "    " 6 0 0 0 808080  "C331"  0 1 -1107 "%RT%RN"  2 ""  FF5A00  0 0 0 331 331 1 0 697 1 <> <> 331 0 331 331 <> "CCD match"  <> 1 0.95 437 <> <> <> <> <> <> <> <>
  332 2 -6.563982 -19.001362 -14.761114 59 A "A" 24 0.50000 0.50000 "ALA " " C  " "    " 6 0 0 0 808080  "C332"  0 1 7 ""  1 ""  <> 0 0 0 332 332 1 0 698 0 <> <> 332 0 332 332 <> "CCD match"  <> 1 0.95 438 <> <> <> <> <> <> <> <>
  333 3 -6.093982 -20.223374 -16.963070 59 A "A" 24 -0.18000 -0.18000 "ALA " " CB " "    " 6 0 0 0 808080  "C333"  0 1 7 ""  1 ""  <> 0 0 0 333 333 1 0 699 3 <> <> 333 0 333 333 <> "CCD match"  <> 1 0.95 439 <> <> <> <> <> <> <> <>
  334 15 -5.551129 -18.512367 -14.210184 59 A "A" 70 -0.50000 -0.50000 "ALA " " O  " "    " 8 0 0 0 FF2E2E  "O334"  0 1 7 ""  1 ""  <> 0 0 0 334 334 1 0 700 0 <> <> 334 0 334 334 <> "CCD match"  <> 1 0.95 440 <> <> <> <> <> <> <> <>
  335 25 -7.519660 -19.611500 -14.120611 60 P "A" 38 -0.14000 -0.14000 "PRO " " N  " "    " 7 0 0 0 2E2EFF  "N335"  0 1 7 ""  1 ""  <> 0 0 0 335 335 1 0 706 0 <> <> 335 0 335 335 <> "CCD match"  <> 1 0.94 441 <> <> <> <> <> <> <> <>
  336 3 -7.505448 -19.740807 -12.661442 60 P "A" 24 0.01000 0.01000 "PRO " " CA " "    " 6 0 0 0 808080  "C336"  0 1 -1107 "%RT%RN"  2 ""  FF5A00  0 0 0 336 336 1 0 707 1 <> <> 336 0 336 336 <> "CCD match"  <> 1 0.94 442 <> <> <> <> <> <> <> <>
  337 2 -6.358915 -20.519226 -12.006536 60 P "A" 24 0.50000 0.50000 "PRO " " C  " "    " 6 0 0 0 808080  "C337"  0 1 7 ""  1 ""  <> 0 0 0 337 337 1 0 708 0 <> <> 337 0 337 337 <> "CCD match"  <> 1 0.94 443 <> <> <> <> <> <> <> <>
  338 3 -8.832743 -20.447785 -12.292417 60 P "A" 24 -0.12000 -0.12000 "PRO " " CB " "    " 6 0 0 0 808080  "C338"  0 1 7 ""  1 ""  <> 0 0 0 338 338 1 0 709 2 <> <> 338 0 338 338 <> "CCD match"  <> 1 0.94 444 <> <> <> <> <> <> <> <>
  339 15 -6.345000 -20.556870 -10.750004 60 P "A" 70 -0.50000 -0.50000 "PRO " " O  " "    " 8 0 0 0 FF2E2E  "O339"  0 1 7 ""  1 ""  <> 0 0 0 339 339 1 0 710 0 <> <> 339 0 339 339 <> "CCD match"  <> 1 0.94 445 <> <> <> <> <> <> <> <>
  340 3 -9.058745 -21.250015 -13.582065 60 P "A" 24 -0.12000 -0.12000 "PRO " " CG " "    " 6 0 0 0 808080  "C340"  0 1 7 ""  1 ""  <> 0 0 0 340 340 1 0 711 2 <> <> 340 0 340 340 <> "CCD match"  <> 1 0.94 446 <> <> <> <> <> <> <> <>
  341 3 -8.681071 -20.277275 -14.655989 60 P "A" 24 -0.05000 -0.05000 "PRO " " CD " "    " 6 0 0 0 808080  "C341"  0 1 7 ""  1 ""  <> 0 0 0 341 341 1 0 712 2 <> <> 341 0 341 341 <> "CCD match"  <> 1 0.94 447 <> <> <> <> <> <> <> <>
  342 25 -5.555433 -21.139595 -12.792974 61 E "A" 38 -0.50000 -0.50000 "GLU " " N  " "    " 7 0 0 0 2E2EFF  "N342"  0 1 7 ""  1 ""  <> 0 0 0 342 342 1 0 720 1 <> <> 342 0 342 342 <> "CCD match"  <> 1 0.92 448 <> <> <> <> <> <> <> <>
  343 3 -4.181926 -21.716065 -12.417370 61 E "A" 24 0.14000 0.14000 "GLU " " CA " "    " 6 0 0 0 808080  "C343"  0 1 -1107 "%RT%RN"  2 ""  FF5A00  0 0 0 343 343 1 0 721 1 <> <> 343 0 343 343 <> "CCD match"  <> 1 0.92 449 <> <> <> <> <> <> <> <>
  344 2 -3.264167 -20.832619 -11.573456 61 E "A" 24 0.50000 0.50000 "GLU " " C  " "    " 6 0 0 0 808080  "C344"  0 1 7 ""  1 ""  <> 0 0 0 344 344 1 0 722 0 <> <> 344 0 344 344 <> "CCD match"  <> 1 0.92 450 <> <> <> <> <> <> <> <>
  345 3 -3.379919 -22.057755 -13.667578 61 E "A" 24 -0.12000 -0.12000 "GLU " " CB " "    " 6 0 0 0 808080  "C345"  0 1 7 ""  1 ""  <> 0 0 0 345 345 1 0 723 2 <> <> 345 0 345 345 <> "CCD match"  <> 1 0.92 451 <> <> <> <> <> <> <> <>
  346 15 -2.253252 -21.346825 -11.049875 61 E "A" 70 -0.50000 -0.50000 "GLU " " O  " "    " 8 0 0 0 FF2E2E  "O346"  0 1 7 ""  1 ""  <> 0 0 0 346 346 1 0 724 0 <> <> 346 0 346 346 <> "CCD match"  <> 1 0.92 452 <> <> <> <> <> <> <> <>
  347 3 -4.082187 -23.031983 -14.570764 61 E "A" 24 -0.22000 -0.22000 "GLU " " CG " "    " 6 0 0 0 808080  "C347"  0 1 7 ""  1 ""  <> 0 0 0 347 347 1 0 725 2 <> <> 347 0 347 347 <> "CCD match"  <> 1 0.92 453 <> <> <> <> <> <> <> <>
  348 2 -3.083074 -23.506588 -15.704487 61 E "A" 24 0.70000 0.70000 "GLU " " CD " "    " 6 0 0 0 808080  "C348"  0 1 7 "%UT"  13 ""  <> 0 0 0 348 348 1 0 726 0 <> <> 348 0 348 348 <> "CCD match"  <> 1 0.92 454 9.98122313752432 <> <> <> <> <> <> <>
  349 15 -3.151693 -24.657997 -16.119860 61 E "A" 70 -0.80000 -0.80000 "GLU " " OE1" "    " 8 0 0 0 FF2E2E  "O349"  0 1 7 ""  1 ""  <> 0 0 0 349 349 1 0 727 0 <> <> 349 0 349 349 <> "CCD match"  <> 1 0.92 455 <> <> <> <> <> <> <> <>
  350 18 -2.218271 -22.782997 -16.217014 61 E "A" 70 -0.80000 -0.80000 "GLU " " OE2" "    " 8 -1 0 0 FF2E2E  "O350"  0 1 7 ""  1 ""  <> 0 0 0 350 350 1 0 728 0 <> <> 350 0 350 350 <> "CCD match"  <> 1 0.92 456 <> <> <> <> <> <> <> <>
  351 25 -3.512741 -19.565575 -11.447470 62 C "A" 38 -0.50000 -0.50000 "CYS " " N  " "    " 7 0 0 0 2E2EFF  "N351"  0 1 7 ""  1 ""  <> 0 0 0 351 351 1 0 735 1 <> <> 351 0 351 351 <> "CCD match"  <> 1 0.9 457 <> <> <> <> <> <> <> <>
  352 3 -2.666811 -18.564919 -10.807380 62 C "A" 24 0.14000 0.14000 "CYS " " CA " "    " 6 0 0 0 808080  "C352"  0 1 -1108 "%RT%RN"  2 ""  FF7800  0 0 0 352 352 1 0 736 1 <> <> 352 0 352 352 <> "CCD match"  <> 1 0.9 458 <> <> <> <> <> <> <> <>
  353 2 -3.432367 -18.057892 -9.658005 62 C "A" 24 0.50000 0.50000 "CYS " " C  " "    " 6 0 0 0 808080  "C353"  0 1 7 ""  1 ""  <> 0 0 0 353 353 1 0 737 0 <> <> 353 0 353 353 <> "CCD match"  <> 1 0.9 459 <> <> <> <> <> <> <> <>
  354 3 -2.409624 -17.388039 -11.802761 62 C "A" 24 0.02000 0.02000 "CYS " " CB " "    " 6 0 0 0 808080  "C354"  0 1 7 ""  1 ""  <> 0 0 0 354 354 1 0 738 2 <> <> 354 0 354 354 <> "CCD match"  <> 1 0.9 460 <> <> <> <> <> <> <> <>
  355 15 -4.710801 -18.026520 -9.740284 62 C "A" 70 -0.50000 -0.50000 "CYS " " O  " "    " 8 0 0 0 FF2E2E  "O355"  0 1 7 ""  1 ""  <> 0 0 0 355 355 1 0 739 0 <> <> 355 0 355 355 <> "CCD match"  <> 1 0.9 461 <> <> <> <> <> <> <> <>
  356 49 -1.251463 -17.880280 -13.137291 62 C "A" 143 -0.33500 -0.33500 "CYS " " SG " "    " 16 0 0 0 FFFF6B  "S356"  0 1 7 "%UT"  13 ""  <> 0 0 0 356 356 1 0 740 1 <> <> 356 0 356 356 <> "CCD match"  <> 1 0.9 462 <> <> <> <> <> <> <> <>
  357 25 -2.743856 -17.587754 -8.651888 63 Q "A" 38 -0.50000 -0.50000 "GLN " " N  " "    " 7 0 0 0 2E2EFF  "N357"  0 1 7 ""  1 ""  <> 0 0 0 357 357 1 0 746 1 <> <> 357 0 357 357 <> "CCD match"  <> 1 0.76 463 <> <> <> <> <> <> <> <>
  358 3 -3.340364 -16.935219 -7.464056 63 Q "A" 24 0.14000 0.14000 "GLN " " CA " "    " 6 0 0 0 808080  "C358"  0 1 -1108 "%RT%RN"  2 ""  FF7800  0 0 0 358 358 1 0 747 1 <> <> 358 0 358 358 <> "CCD match"  <> 1 0.76 464 <> <> <> <> <> <> <> <>
  359 2 -2.684265 -15.586189 -7.165851 63 Q "A" 24 0.50000 0.50000 "GLN " " C  " "    " 6 0 0 0 808080  "C359"  0 1 7 ""  1 ""  <> 0 0 0 359 359 1 0 748 0 <> <> 359 0 359 359 <> "CCD match"  <> 1 0.76 465 <> <> <> <> <> <> <> <>
  360 3 -3.343389 -18.057053 -6.372408 63 Q "A" 24 -0.12000 -0.12000 "GLN " " CB " "    " 6 0 0 0 808080  "C360"  0 1 7 ""  1 ""  <> 0 0 0 360 360 1 0 749 2 <> <> 360 0 360 360 <> "CCD match"  <> 1 0.76 466 <> <> <> <> <> <> <> <>
  361 15 -2.985538 -15.017971 -6.135782 63 Q "A" 70 -0.50000 -0.50000 "GLN " " O  " "    " 8 0 0 0 FF2E2E  "O361"  0 1 7 ""  1 ""  <> 0 0 0 361 361 1 0 750 0 <> <> 361 0 361 361 <> "CCD match"  <> 1 0.76 467 <> <> <> <> <> <> <> <>
  362 3 -1.994190 -18.682564 -6.068432 63 Q "A" 24 -0.12000 -0.12000 "GLN " " CG " "    " 6 0 0 0 808080  "C362"  0 1 7 ""  1 ""  <> 0 0 0 362 362 1 0 751 2 <> <> 362 0 362 362 <> "CCD match"  <> 1 0.76 468 <> <> <> <> <> <> <> <>
  363 2 -1.996261 -19.646157 -4.954098 63 Q "A" 24 0.50000 0.50000 "GLN " " CD " "    " 6 0 0 0 808080  "C363"  0 1 7 "%UT"  13 "Flip"  <> 0 0 0 363 363 1 0 752 0 <> <> 363 0 363 363 <> "CCD match"  <> 1 0.76 469 0.463016449599464 "Flip"  <> <> <> <> <> <>
  364 25 -0.983167 -19.662377 -4.103336 63 Q "A" 38 -0.76000 -0.76000 "GLN " " NE2" "    " 7 0 0 0 2E2EFF  "N364"  0 1 7 ""  1 ""  <> 0 0 0 364 364 1 0 753 2 <> <> 364 0 364 364 <> "CCD match"  <> 1 0.76 470 <> <> <> <> <> <> <> <>
  365 15 -2.810625 -20.582581 -4.894478 63 Q "A" 70 -0.50000 -0.50000 "GLN " " OE1" "    " 8 0 0 0 FF2E2E  "O365"  0 1 7 ""  1 ""  <> 0 0 0 365 365 1 0 754 0 <> <> 365 0 365 365 <> "CCD match"  <> 1 0.76 471 <> <> <> <> <> <> <> <>
  366 25 -1.930778 -15.083306 -8.096496 64 E "A" 38 -0.50000 -0.50000 "GLU " " N  " "    " 7 0 0 0 2E2EFF  "N366"  0 1 7 ""  1 ""  <> 0 0 0 366 366 1 0 763 1 <> <> 366 0 366 366 <> "CCD match"  <> 1 0.77 472 <> <> <> <> <> <> <> <>
  367 3 -1.463928 -13.772999 -8.112181 64 E "A" 24 0.14000 0.14000 "GLU " " CA " "    " 6 0 0 0 808080  "C367"  0 1 -1108 "%RT%RN"  2 ""  FF7800  0 0 0 367 367 1 0 764 1 <> <> 367 0 367 367 <> "CCD match"  <> 1 0.77 473 <> <> <> <> <> <> <> <>
  368 2 -0.496955 -13.329560 -6.951549 64 E "A" 24 0.50000 0.50000 "GLU " " C  " "    " 6 0 0 0 808080  "C368"  0 1 7 ""  1 ""  <> 0 0 0 368 368 1 0 765 0 <> <> 368 0 368 368 <> "CCD match"  <> 1 0.77 474 <> <> <> <> <> <> <> <>
  369 3 -2.615476 -12.727310 -8.277288 64 E "A" 24 -0.12000 -0.12000 "GLU " " CB " "    " 6 0 0 0 808080  "C369"  0 1 7 ""  1 ""  <> 0 0 0 369 369 1 0 766 2 <> <> 369 0 369 369 <> "CCD match"  <> 1 0.77 475 <> <> <> <> <> <> <> <>
  370 15 -0.626873 -12.301720 -6.362474 64 E "A" 70 -0.50000 -0.50000 "GLU " " O  " "    " 8 0 0 0 FF2E2E  "O370"  0 1 7 ""  1 ""  <> 0 0 0 370 370 1 0 767 0 <> <> 370 0 370 370 <> "CCD match"  <> 1 0.77 476 <> <> <> <> <> <> <> <>
  371 3 -3.633932 -12.979347 -9.421787 64 E "A" 24 -0.22000 -0.22000 "GLU " " CG " "    " 6 0 0 0 808080  "C371"  0 1 7 ""  1 ""  <> 0 0 0 371 371 1 0 768 2 <> <> 371 0 371 371 <> "CCD match"  <> 1 0.77 477 <> <> <> <> <> <> <> <>
  372 2 -2.972292 -12.552593 -10.746282 64 E "A" 24 0.70000 0.70000 "GLU " " CD " "    " 6 0 0 0 808080  "C372"  0 1 7 "%UT"  13 ""  <> 0 0 0 372 372 1 0 769 0 <> <> 372 0 372 372 <> "CCD match"  <> 1 0.77 478 9.97521211126052 <> <> <> <> <> <> <>
  373 15 -2.950771 -11.347885 -11.135061 64 E "A" 70 -0.80000 -0.80000 "GLU " " OE1" "    " 8 0 0 0 FF2E2E  "O373"  0 1 7 ""  1 ""  <> 0 0 0 373 373 1 0 770 0 <> <> 373 0 373 373 <> "CCD match"  <> 1 0.77 479 <> <> <> <> <> <> <> <>
  374 18 -2.411537 -13.496933 -11.333027 64 E "A" 70 -0.80000 -0.80000 "GLU " " OE2" "    " 8 -1 0 0 FF2E2E  "O374"  0 1 7 ""  1 ""  <> 0 0 0 374 374 1 0 771 0 <> <> 374 0 374 374 <> "CCD match"  <> 1 0.77 480 <> <> <> <> <> <> <> <>
  375 25 0.400605 -14.242028 -6.609503 65 D "A" 38 -0.50000 -0.50000 "ASP " " N  " "    " 7 0 0 0 2E2EFF  "N375"  0 1 7 ""  1 ""  <> 0 0 0 375 375 1 0 778 1 <> <> 375 0 375 375 <> "CCD match"  <> 1 0.8 481 <> <> <> <> <> <> <> <>
  376 3 1.342499 -14.117321 -5.580763 65 D "A" 24 0.14000 0.14000 "ASP " " CA " "    " 6 0 0 0 808080  "C376"  0 1 -1108 "%RT%RN"  2 ""  FF7800  0 0 0 376 376 1 0 779 1 <> <> 376 0 376 376 <> "CCD match"  <> 1 0.8 482 <> <> <> <> <> <> <> <>
  377 2 2.664292 -13.538052 -6.091249 65 D "A" 24 0.50000 0.50000 "ASP " " C  " "    " 6 0 0 0 808080  "C377"  0 1 7 ""  1 ""  <> 0 0 0 377 377 1 0 780 0 <> <> 377 0 377 377 <> "CCD match"  <> 1 0.8 483 <> <> <> <> <> <> <> <>
  378 3 1.678154 -15.393540 -4.778375 65 D "A" 24 -0.22000 -0.22000 "ASP " " CB " "    " 6 0 0 0 808080  "C378"  0 1 7 ""  1 ""  <> 0 0 0 378 378 1 0 781 2 <> <> 378 0 378 378 <> "CCD match"  <> 1 0.8 484 <> <> <> <> <> <> <> <>
  379 15 3.305403 -12.728588 -5.413814 65 D "A" 70 -0.50000 -0.50000 "ASP " " O  " "    " 8 0 0 0 FF2E2E  "O379"  0 1 7 ""  1 ""  <> 0 0 0 379 379 1 0 782 0 <> <> 379 0 379 379 <> "CCD match"  <> 1 0.8 485 <> <> <> <> <> <> <> <>
  380 2 0.488041 -16.074219 -4.164394 65 D "A" 24 0.70000 0.70000 "ASP " " CG " "    " 6 0 0 0 808080  "C380"  0 1 7 "%UT"  13 ""  <> 0 0 0 380 380 1 0 783 0 <> <> 380 0 380 380 <> "CCD match"  <> 1 0.8 486 9.67137284963362 <> <> <> <> <> <> <>
  381 15 0.647690 -17.305557 -4.104738 65 D "A" 70 -0.80000 -0.80000 "ASP " " OD1" "    " 8 0 0 0 FF2E2E  "O381"  0 1 7 ""  1 ""  <> 0 0 0 381 381 1 0 784 0 <> <> 381 0 381 381 <> "CCD match"  <> 1 0.8 487 <> <> <> <> <> <> <> <>
  382 18 -0.397239 -15.415982 -3.605980 65 D "A" 70 -0.80000 -0.80000 "ASP " " OD2" "    " 8 -1 0 0 FF2E2E  "O382"  0 1 7 ""  1 ""  <> 0 0 0 382 382 1 0 785 0 <> <> 382 0 382 382 <> "CCD match"  <> 1 0.8 488 <> <> <> <> <> <> <> <>
  383 25 2.991717 -13.913429 -7.311010 66 Y "A" 38 -0.50000 -0.50000 "TYR " " N  " "    " 7 0 0 1 2E2EFF  "N383"  0 1 7 ""  1 ""  <> 0 0 0 383 383 1 0 790 1 <> <> 383 0 383 383 <> "CCD match"  <> 1 0.9 489 <> <> <> <> <> <> <> <>
  384 3 4.025101 -13.491341 -8.165970 66 Y "A" 24 0.14000 0.14000 "TYR " " CA " "    " 6 0 0 1 808080  "C384"  0 1 -1108 "%RT%RN"  2 ""  FF7800  0 0 0 384 384 1 0 791 1 <> <> 384 0 384 384 <> "CCD match"  <> 1 0.9 490 <> <> <> <> <> <> <> <>
  385 2 5.409043 -13.999672 -7.683508 66 Y "A" 24 0.50000 0.50000 "TYR " " C  " "    " 6 0 0 1 808080  "C385"  0 1 7 ""  1 ""  <> 0 0 0 385 385 1 0 792 0 <> <> 385 0 385 385 <> "CCD match"  <> 1 0.9 491 <> <> <> <> <> <> <> <>
  386 3 3.921393 -12.004723 -8.585163 66 Y "A" 24 -0.00500 -0.00500 "TYR " " CB " "    " 6 0 0 1 808080  "C386"  0 1 7 ""  1 ""  <> 0 0 0 386 386 1 0 793 2 <> <> 386 0 386 386 <> "CCD match"  <> 1 0.9 492 <> <> <> <> <> <> <> <>
  387 15 6.347327 -13.279232 -7.966602 66 Y "A" 70 -0.50000 -0.50000 "TYR " " O  " "    " 8 0 0 1 FF2E2E  "O387"  0 1 7 ""  1 ""  <> 0 0 0 387 387 1 0 794 0 <> <> 387 0 387 387 <> "CCD match"  <> 1 0.9 493 <> <> <> <> <> <> <> <>
  388 2 2.585598 -11.386978 -8.916281 66 Y "A" 24 -0.11500 -0.11500 "TYR " " CG " "    " 6 0 0 1 808080  "C388"  0 1 7 ""  1 ""  <> 0 0 0 388 388 1 0 795 0 <> <> 388 0 388 388 <> "CCD match"  <> 1 0.9 494 <> <> <> <> <> <> <> <>
  389 2 2.296917 -10.117459 -8.305105 66 Y "A" 24 -0.11500 -0.11500 "TYR " " CD1" "    " 6 0 0 1 808080  "C389"  0 1 7 ""  1 ""  <> 0 0 0 389 389 1 0 796 1 <> <> 389 0 389 389 <> "CCD match"  <> 1 0.9 495 <> <> <> <> <> <> <> <>
  390 2 1.635434 -12.039284 -9.731699 66 Y "A" 24 -0.11500 -0.11500 "TYR " " CD2" "    " 6 0 0 1 808080  "C390"  0 1 7 ""  1 ""  <> 0 0 0 390 390 1 0 797 1 <> <> 390 0 390 390 <> "CCD match"  <> 1 0.9 496 <> <> <> <> <> <> <> <>
  391 2 1.034058 -9.510174 -8.648636 66 Y "A" 24 -0.11500 -0.11500 "TYR " " CE1" "    " 6 0 0 1 808080  "C391"  0 1 7 ""  1 ""  <> 0 0 0 391 391 1 0 798 1 <> <> 391 0 391 391 <> "CCD match"  <> 1 0.9 497 <> <> <> <> <> <> <> <>
  392 2 0.359967 -11.512417 -9.852312 66 Y "A" 24 -0.11500 -0.11500 "TYR " " CE2" "    " 6 0 0 1 808080  "C392"  0 1 7 ""  1 ""  <> 0 0 0 392 392 1 0 799 1 <> <> 392 0 392 392 <> "CCD match"  <> 1 0.9 498 <> <> <> <> <> <> <> <>
  393 16 -1.143179 -9.720375 -9.628500 66 Y "A" 70 -0.58500 -0.58500 "TYR " " OH " "    " 8 0 0 1 FF2E2E  "O393"  0 1 7 "%UT"  13 ""  <> 0 0 0 393 393 1 0 800 1 <> <> 393 0 393 393 <> "CCD match"  <> 1 0.9 499 <> <> <> <> <> <> <> <>
  394 2 0.064463 -10.221581 -9.403660 66 Y "A" 24 0.15000 0.15000 "TYR " " CZ " "    " 6 0 0 1 808080  "C394"  0 1 7 ""  1 ""  <> 0 0 0 394 394 1 0 801 0 <> <> 394 0 394 394 <> "CCD match"  <> 1 0.9 500 <> <> <> <> <> <> <> <>
  395 25 5.556033 -15.154843 -6.960926 67 S "A" 38 -0.50000 -0.50000 "SER " " N  " "    " 7 0 0 1 2E2EFF  "N395"  0 1 7 ""  1 ""  <> 0 0 0 395 395 1 0 811 1 <> <> 395 0 395 395 <> "CCD match"  <> 1 0.85 501 <> <> <> <> <> <> <> <>
  396 3 6.851645 -15.683426 -6.557062 67 S "A" 24 0.14000 0.14000 "SER " " CA " "    " 6 0 0 1 808080  "C396"  0 1 -1108 "%RT%RN"  2 ""  FF7800  0 0 0 396 396 1 0 812 1 588 3 396 0 396 396 <> "CCD match"  <> 1 0.85 502 <> <> <> <> <> <> <> <>
  397 2 7.558730 -16.135792 -7.916511 67 S "A" 24 0.50000 0.50000 "SER " " C  " "    " 6 0 0 1 808080  "C397"  0 1 7 ""  1 ""  <> 0 0 0 397 397 1 0 813 0 <> <> 397 0 397 397 <> "CCD match"  <> 1 0.85 503 <> <> <> <> <> <> <> <>
  398 3 6.554762 -16.886875 -5.608431 67 S "A" 24 0.14500 0.14500 "SER " " CB " "    " 6 0 0 1 808080  "C398"  0 1 7 ""  1 ""  <> 0 0 0 398 398 1 0 814 2 590 3 398 0 398 398 <> "CCD match"  <> 1 0.85 504 <> <> <> <> <> <> <> <>
  399 15 6.903855 -16.775040 -8.768795 67 S "A" 70 -0.50000 -0.50000 "SER " " O  " "    " 8 0 0 1 FF2E2E  "O399"  0 1 7 ""  1 ""  <> 0 0 0 399 399 1 0 815 0 <> <> 399 0 399 399 <> "CCD match"  <> 1 0.85 505 <> <> <> <> <> <> <> <>
  400 16 6.005211 -18.104042 -6.128057 67 S "A" 70 -0.68300 -0.68300 "SER " " OG " "    " 8 0 0 1 FF2E2E  "O400"  0 1 7 "%UT"  13 ""  <> 0 0 0 400 400 1 0 816 1 <> <> 400 0 400 400 <> "CCD match"  <> 1 0.85 506 <> <> <> <> <> <> <> <>
  401 25 8.874711 -15.805012 -8.020422 68 K "A" 38 -0.50000 -0.50000 "LYS " " N  " "    " 7 0 0 1 2E2EFF  "N401"  0 1 7 ""  1 ""  <> 0 0 0 401 401 1 0 822 1 <> <> 401 0 401 401 <> "CCD match"  <> 1 0.87 507 <> <> <> <> <> <> <> <>
  402 3 9.682101 -16.034680 -9.172272 68 K "A" 24 0.14000 0.14000 "LYS " " CA " "    " 6 0 0 1 808080  "C402"  0 1 -1108 "%RT%RN"  2 ""  FF7800  0 0 0 402 402 1 0 823 1 <> <> 402 0 402 402 <> "CCD match"  <> 1 0.87 508 <> <> <> <> <> <> <> <>
  403 2 9.262059 -15.346066 -10.513393 68 K "A" 24 0.50000 0.50000 "LYS " " C  " "    " 6 0 0 1 808080  "C403"  0 1 7 ""  1 ""  <> 0 0 0 403 403 1 0 824 0 <> <> 403 0 403 403 <> "CCD match"  <> 1 0.87 509 <> <> <> <> <> <> <> <>
  404 3 10.021412 -17.533360 -9.252878 68 K "A" 24 -0.12000 -0.12000 "LYS " " CB " "    " 6 0 0 1 808080  "C404"  0 1 7 ""  1 ""  <> 0 0 0 404 404 1 0 825 2 <> <> 404 0 404 404 <> "CCD match"  <> 1 0.87 510 <> <> <> <> <> <> <> <>
  405 15 9.853966 -15.632622 -11.540050 68 K "A" 70 -0.50000 -0.50000 "LYS " " O  " "    " 8 0 0 1 FF2E2E  "O405"  0 1 7 ""  1 ""  <> 0 0 0 405 405 1 0 826 0 <> <> 405 0 405 405 <> "CCD match"  <> 1 0.87 511 <> <> <> <> <> <> <> <>
  406 3 10.909243 -18.031853 -8.111200 68 K "A" 24 -0.12000 -0.12000 "LYS " " CG " "    " 6 0 0 1 808080  "C406"  0 1 7 ""  1 ""  <> 0 0 0 406 406 1 0 827 2 <> <> 406 0 406 406 <> "CCD match"  <> 1 0.87 512 <> <> <> <> <> <> <> <>
  407 3 11.551905 -19.426529 -8.457931 68 K "A" 24 -0.12000 -0.12000 "LYS " " CD " "    " 6 0 0 1 808080  "C407"  0 1 7 ""  1 ""  <> 0 0 0 407 407 1 0 828 2 <> <> 407 0 407 407 <> "CCD match"  <> 1 0.87 513 <> <> <> <> <> <> <> <>
  408 3 12.425093 -20.098953 -7.457334 68 K "A" 24 0.19000 0.19000 "LYS " " CE " "    " 6 0 0 1 808080  "C408"  0 1 7 ""  1 ""  <> 0 0 0 408 408 1 0 829 2 <> <> 408 0 408 408 <> "CCD match"  <> 1 0.87 514 <> <> <> <> <> <> <> <>
  409 32 11.647536 -20.526261 -6.261190 68 K "A" 38 -0.30000 -0.30000 "LYS " " NZ " "    " 7 1 0 1 2E2EFF  "N409"  0 1 7 "%UT"  13 ""  <> 0 0 0 409 409 1 0 830 3 <> <> 409 0 409 409 <> "CCD match"  <> 1 0.87 515 <> <> <> <> <> <> <> <>
  410 25 8.285111 -14.458859 -10.417463 69 L "A" 38 -0.50000 -0.50000 "LEU " " N  " "    " 7 0 0 1 2E2EFF  "N410"  0 1 7 ""  1 ""  <> 0 0 0 410 410 1 0 844 1 <> <> 410 0 410 410 <> "CCD match"  <> 1 0.91 516 <> <> <> <> <> <> <> <>
  411 3 7.839661 -13.745800 -11.610487 69 L "A" 24 0.14000 0.14000 "LEU " " CA " "    " 6 0 0 1 808080  "C411"  0 1 -1108 "%RT%RN"  2 ""  FF7800  0 0 0 411 411 1 0 845 1 <> <> 411 0 411 411 <> "CCD match"  <> 1 0.91 517 <> <> <> <> <> <> <> <>
  412 2 8.589425 -12.397766 -11.577518 69 L "A" 24 0.50000 0.50000 "LEU " " C  " "    " 6 0 0 1 808080  "C412"  0 1 7 ""  1 ""  <> 0 0 0 412 412 1 0 846 0 <> <> 412 0 412 412 <> "CCD match"  <> 1 0.91 518 <> <> <> <> <> <> <> <>
  413 3 6.345101 -13.582234 -11.351324 69 L "A" 24 -0.12000 -0.12000 "LEU " " CB " "    " 6 0 0 1 808080  "C413"  0 1 7 ""  1 ""  <> 0 0 0 413 413 1 0 847 2 <> <> 413 0 413 413 <> "CCD match"  <> 1 0.91 519 <> <> <> <> <> <> <> <>
  414 15 8.524117 -11.655804 -10.555534 69 L "A" 70 -0.50000 -0.50000 "LEU " " O  " "    " 8 0 0 1 FF2E2E  "O414"  0 1 7 ""  1 ""  <> 0 0 0 414 414 1 0 848 0 <> <> 414 0 414 414 <> "CCD match"  <> 1 0.91 520 <> <> <> <> <> <> <> <>
  415 3 5.454886 -13.360184 -12.537975 69 L "A" 24 -0.06000 -0.06000 "LEU " " CG " "    " 6 0 0 1 808080  "C415"  0 1 7 ""  1 ""  <> 0 0 0 415 415 1 0 849 1 <> <> 415 0 415 415 <> "CCD match"  <> 1 0.91 521 <> <> <> <> <> <> <> <>
  416 3 3.930874 -13.336643 -12.151602 69 L "A" 24 -0.18000 -0.18000 "LEU " " CD1" "    " 6 0 0 1 808080  "C416"  0 1 7 ""  1 ""  <> 0 0 0 416 416 1 0 850 3 <> <> 416 0 416 416 <> "CCD match"  <> 1 0.91 522 <> <> <> <> <> <> <> <>
  417 3 5.722872 -12.199360 -13.482103 69 L "A" 24 -0.18000 -0.18000 "LEU " " CD2" "    " 6 0 0 1 808080  "C417"  0 1 7 ""  1 ""  <> 0 0 0 417 417 1 0 851 3 <> <> 417 0 417 417 <> "CCD match"  <> 1 0.91 523 <> <> <> <> <> <> <> <>
  418 25 9.374476 -12.131069 -12.656221 70 P "A" 38 -0.14000 -0.14000 "PRO " " N  " "    " 7 0 0 1 2E2EFF  "N418"  0 1 7 ""  1 ""  <> 0 0 0 418 418 1 0 863 0 <> <> 418 0 418 418 <> "CCD match"  <> 1 0.91 524 <> <> <> <> <> <> <> <>
  419 3 10.142886 -10.825669 -12.662933 70 P "A" 24 0.01000 0.01000 "PRO " " CA " "    " 6 0 0 1 808080  "C419"  0 1 -1108 "%RT%RN"  2 ""  FF7800  0 0 0 419 419 1 0 864 1 <> <> 419 0 419 419 <> "CCD match"  <> 1 0.91 525 <> <> <> <> <> <> <> <>
  420 2 9.270491 -9.529602 -12.681894 70 P "A" 24 0.50000 0.50000 "PRO " " C  " "    " 6 0 0 1 808080  "C420"  0 1 7 ""  1 ""  <> 0 0 0 420 420 1 0 865 0 <> <> 420 0 420 420 <> "CCD match"  <> 1 0.91 526 <> <> <> <> <> <> <> <>
  421 3 11.035883 -10.961121 -13.950399 70 P "A" 24 -0.12000 -0.12000 "PRO " " CB " "    " 6 0 0 1 808080  "C421"  0 1 7 ""  1 ""  <> 0 0 0 421 421 1 0 866 2 <> <> 421 0 421 421 <> "CCD match"  <> 1 0.91 527 <> <> <> <> <> <> <> <>
  422 15 8.310452 -9.471787 -13.422897 70 P "A" 70 -0.50000 -0.50000 "PRO " " O  " "    " 8 0 0 1 FF2E2E  "O422"  0 1 7 ""  1 ""  <> 0 0 0 422 422 1 0 867 0 <> <> 422 0 422 422 <> "CCD match"  <> 1 0.91 528 <> <> <> <> <> <> <> <>
  423 3 11.083914 -12.488411 -14.160173 70 P "A" 24 -0.12000 -0.12000 "PRO " " CG " "    " 6 0 0 1 808080  "C423"  0 1 7 ""  1 ""  <> 0 0 0 423 423 1 0 868 2 <> <> 423 0 423 423 <> "CCD match"  <> 1 0.91 529 <> <> <> <> <> <> <> <>
  424 3 9.628600 -12.883576 -13.817758 70 P "A" 24 -0.05000 -0.05000 "PRO " " CD " "    " 6 0 0 1 808080  "C424"  0 1 7 ""  1 ""  <> 0 0 0 424 424 1 0 869 2 <> <> 424 0 424 424 <> "CCD match"  <> 1 0.91 530 <> <> <> <> <> <> <> <>
  425 25 9.615155 -8.488110 -11.866607 71 P "A" 38 -0.14000 -0.14000 "PRO " " N  " "    " 7 0 0 1 2E2EFF  "N425"  0 1 7 ""  1 ""  <> 0 0 0 425 425 1 0 877 0 <> <> 425 0 425 425 <> "CCD match"  <> 1 0.86 531 <> <> <> <> <> <> <> <>
  426 3 8.837391 -7.248615 -11.600349 71 P "A" 24 0.01000 0.01000 "PRO " " CA " "    " 6 0 0 1 808080  "C426"  0 1 -1108 "%RT%RN"  2 ""  FF7800  0 0 0 426 426 1 0 878 1 <> <> 426 0 426 426 <> "CCD match"  <> 1 0.86 532 <> <> <> <> <> <> <> <>
  427 2 8.333937 -6.519016 -12.864902 71 P "A" 24 0.50000 0.50000 "PRO " " C  " "    " 6 0 0 1 808080  "C427"  0 1 7 ""  1 ""  <> 0 0 0 427 427 1 0 879 0 <> <> 427 0 427 427 <> "CCD match"  <> 1 0.86 533 <> <> <> <> <> <> <> <>
  428 3 9.759716 -6.288410 -10.789083 71 P "A" 24 -0.12000 -0.12000 "PRO " " CB " "    " 6 0 0 1 808080  "C428"  0 1 7 ""  1 ""  <> 0 0 0 428 428 1 0 880 2 <> <> 428 0 428 428 <> "CCD match"  <> 1 0.86 534 <> <> <> <> <> <> <> <>
  429 15 7.163161 -6.089176 -12.939012 71 P "A" 70 -0.50000 -0.50000 "PRO " " O  " "    " 8 0 0 1 FF2E2E  "O429"  0 1 7 ""  1 ""  <> 0 0 0 429 429 1 0 881 0 <> <> 429 0 429 429 <> "CCD match"  <> 1 0.86 535 <> <> <> <> <> <> <> <>
  430 3 11.140517 -6.850472 -11.178402 71 P "A" 24 -0.12000 -0.12000 "PRO " " CG " "    " 6 0 0 1 808080  "C430"  0 1 7 ""  1 ""  <> 0 0 0 430 430 1 0 882 2 <> <> 430 0 430 430 <> "CCD match"  <> 1 0.86 536 <> <> <> <> <> <> <> <>
  431 3 10.957236 -8.347347 -11.226507 71 P "A" 24 -0.05000 -0.05000 "PRO " " CD " "    " 6 0 0 1 808080  "C431"  0 1 7 ""  1 ""  <> 0 0 0 431 431 1 0 883 2 <> <> 431 0 431 431 <> "CCD match"  <> 1 0.86 537 <> <> <> <> <> <> <> <>
  432 25 9.125975 -6.504223 -13.930042 72 E "A" 38 -0.50000 -0.50000 "GLU " " N  " "    " 7 0 0 0 2E2EFF  "N432"  0 1 7 ""  1 ""  <> 0 0 0 432 432 1 0 891 1 <> <> 432 0 432 432 <> "CCD match"  <> 1 0.88 538 <> <> <> <> <> <> <> <>
  433 3 8.786725 -5.798718 -15.200378 72 E "A" 24 0.14000 0.14000 "GLU " " CA " "    " 6 0 0 0 808080  "C433"  0 1 -1108 "%RT%RN"  2 ""  FF7800  0 0 0 433 433 1 0 892 1 <> <> 433 0 433 433 <> "CCD match"  <> 1 0.88 539 <> <> <> <> <> <> <> <>
  434 2 7.752882 -6.656018 -16.000562 72 E "A" 24 0.50000 0.50000 "GLU " " C  " "    " 6 0 0 0 808080  "C434"  0 1 7 ""  1 ""  <> 0 0 0 434 434 1 0 893 0 <> <> 434 0 434 434 <> "CCD match"  <> 1 0.88 540 <> <> <> <> <> <> <> <>
  435 3 10.029250 -5.545346 -16.166546 72 E "A" 24 -0.12000 -0.12000 "GLU " " CB " "    " 6 0 0 0 808080  "C435"  0 1 7 ""  1 ""  <> 0 0 0 435 435 1 0 894 2 <> <> 435 0 435 435 <> "CCD match"  <> 1 0.88 541 <> <> <> <> <> <> <> <>
  436 15 6.905398 -6.081211 -16.692835 72 E "A" 70 -0.50000 -0.50000 "GLU " " O  " "    " 8 0 0 0 FF2E2E  "O436"  0 1 7 ""  1 ""  <> 0 0 0 436 436 1 0 895 0 <> <> 436 0 436 436 <> "CCD match"  <> 1 0.88 542 <> <> <> <> <> <> <> <>
  437 3 11.207007 -4.706196 -15.482794 72 E "A" 24 -0.22000 -0.22000 "GLU " " CG " "    " 6 0 0 0 808080  "C437"  0 1 7 ""  1 ""  <> 0 0 0 437 437 1 0 896 2 <> <> 437 0 437 437 <> "CCD match"  <> 1 0.88 543 <> <> <> <> <> <> <> <>
  438 2 12.158240 -4.085514 -16.502828 72 E "A" 24 0.70000 0.70000 "GLU " " CD " "    " 6 0 0 0 808080  "C438"  0 1 7 "%UT"  13 ""  <> 0 0 0 438 438 1 0 897 0 <> <> 438 0 438 438 <> "CCD match"  <> 1 0.88 544 9.98342266121373 <> <> <> <> <> <> <>
  439 15 12.979624 -4.890419 -17.018675 72 E "A" 70 -0.80000 -0.80000 "GLU " " OE1" "    " 8 0 0 0 FF2E2E  "O439"  0 1 7 ""  1 ""  <> 0 0 0 439 439 1 0 898 0 <> <> 439 0 439 439 <> "CCD match"  <> 1 0.88 545 <> <> <> <> <> <> <> <>
  440 18 12.128306 -2.923020 -16.846315 72 E "A" 70 -0.80000 -0.80000 "GLU " " OE2" "    " 8 -1 0 0 FF2E2E  "O440"  0 1 7 ""  1 ""  <> 0 0 0 440 440 1 0 899 0 <> <> 440 0 440 440 <> "CCD match"  <> 1 0.88 546 <> <> <> <> <> <> <> <>
  441 25 7.821980 -8.003426 -15.781854 73 T "A" 38 -0.50000 -0.50000 "THR " " N  " "    " 7 0 0 0 2E2EFF  "N441"  1 1 7 ""  1 ""  <> 0 0 0 441 441 1 0 906 1 <> <> 441 0 441 441 <> "CCD match"  <> 1 0.91 547 <> <> <> <> <> <> <> <>
  442 3 6.905823 -8.945885 -16.354000 73 T "A" 24 0.14000 0.14000 "THR " " CA " "    " 6 0 0 0 808080  "C442"  1 1 -1108 "%RT%RN"  2 ""  FF7800  0 0 0 442 442 1 0 907 1 <> <> 442 0 442 442 <> "CCD match"  <> 1 0.91 548 <> <> <> <> <> <> <> <>
  443 2 5.582644 -9.067082 -15.563518 73 T "A" 24 0.50000 0.50000 "THR " " C  " "    " 6 0 0 0 808080  "C443"  1 1 7 ""  1 ""  <> 0 0 0 443 443 1 0 908 0 <> <> 443 0 443 443 <> "CCD match"  <> 1 0.91 549 <> <> <> <> <> <> <> <>
  444 3 7.469195 -10.353939 -16.564386 73 T "A" 24 0.20500 0.20500 "THR " " CB " "    " 6 0 0 0 808080  "C444"  1 1 7 ""  1 ""  <> 0 0 0 444 444 1 0 909 1 <> <> 444 0 444 444 <> "CCD match"  <> 1 0.91 550 <> <> <> <> <> <> <> <>
  445 15 4.505867 -9.215016 -16.163173 73 T "A" 70 -0.50000 -0.50000 "THR " " O  " "    " 8 0 0 0 FF2E2E  "O445"  1 1 7 ""  1 ""  <> 0 0 0 445 445 1 0 910 0 <> <> 445 0 445 445 <> "CCD match"  <> 1 0.91 551 <> <> <> <> <> <> <> <>
  446 3 6.519745 -11.407303 -17.232248 73 T "A" 24 -0.18000 -0.18000 "THR " " CG2" "    " 6 0 0 0 808080  "C446"  1 1 7 ""  1 ""  <> 0 0 0 446 446 1 0 911 3 <> <> 446 0 446 446 <> "CCD match"  <> 1 0.91 552 <> <> <> <> <> <> <> <>
  447 16 8.614300 -10.266960 -17.360632 73 T "A" 70 -0.68300 -0.68300 "THR " " OG1" "    " 8 0 0 0 FF2E2E  "O447"  1 1 7 "%UT"  13 ""  <> 0 0 0 447 447 1 0 912 1 <> <> 447 0 447 447 <> "CCD match"  <> 1 0.91 553 <> <> <> <> <> <> <> <>
  448 25 5.571465 -8.741783 -14.246290 74 I "A" 38 -0.50000 -0.50000 "ILE " " N  " "    " 7 0 0 1 2E2EFF  "N448"  1 1 7 ""  1 ""  <> 0 0 0 448 448 1 0 920 1 <> <> 448 0 448 448 <> "CCD match"  <> 1 0.89 554 <> <> <> <> <> <> <> <>
  449 3 4.344326 -8.570713 -13.404972 74 I "A" 24 0.14000 0.14000 "ILE " " CA " "    " 6 0 0 1 808080  "C449"  1 1 -1108 "%RT%RN"  2 ""  FF7800  0 0 0 449 449 1 0 921 1 <> <> 449 0 449 449 <> "CCD match"  <> 1 0.89 555 <> <> <> <> <> <> <> <>
  450 2 3.624663 -7.310532 -13.887092 74 I "A" 24 0.50000 0.50000 "ILE " " C  " "    " 6 0 0 1 808080  "C450"  1 1 7 ""  1 ""  <> 0 0 0 450 450 1 0 922 0 <> <> 450 0 450 450 <> "CCD match"  <> 1 0.89 556 <> <> <> <> <> <> <> <>
  451 3 4.696475 -8.423638 -11.911581 74 I "A" 24 -0.06000 -0.06000 "ILE " " CB " "    " 6 0 0 1 808080  "C451"  1 1 7 ""  1 ""  <> 0 0 0 451 451 1 0 923 1 <> <> 451 0 451 451 <> "CCD match"  <> 1 0.89 557 <> <> <> <> <> <> <> <>
  452 15 2.432267 -7.439316 -14.182783 74 I "A" 70 -0.50000 -0.50000 "ILE " " O  " "    " 8 0 0 1 FF2E2E  "O452"  1 1 7 ""  1 ""  <> 0 0 0 452 452 1 0 924 0 <> <> 452 0 452 452 <> "CCD match"  <> 1 0.89 558 <> <> <> <> <> <> <> <>
  453 3 5.539650 -9.632881 -11.381172 74 I "A" 24 -0.12000 -0.12000 "ILE " " CG1" "    " 6 0 0 1 808080  "C453"  1 1 7 ""  1 ""  <> 0 0 0 453 453 1 0 925 2 <> <> 453 0 453 453 <> "CCD match"  <> 1 0.89 559 <> <> <> <> <> <> <> <>
  454 3 3.467560 -8.179894 -10.983621 74 I "A" 24 -0.18000 -0.18000 "ILE " " CG2" "    " 6 0 0 1 808080  "C454"  1 1 7 ""  1 ""  <> 0 0 0 454 454 1 0 926 3 <> <> 454 0 454 454 <> "CCD match"  <> 1 0.89 560 <> <> <> <> <> <> <> <>
  455 3 6.115355 -9.461281 -9.975036 74 I "A" 24 -0.18000 -0.18000 "ILE " " CD1" "    " 6 0 0 1 808080  "C455"  1 1 7 ""  1 ""  <> 0 0 0 455 455 1 0 927 3 647 3 455 0 455 455 <> "CCD match"  <> 1 0.89 561 <> <> <> <> <> <> <> <>
  456 25 4.307023 -6.173100 -14.076895 75 T "A" 38 -0.50000 -0.50000 "THR " " N  " "    " 7 0 0 1 2E2EFF  "N456"  1 1 7 ""  1 ""  <> 0 0 0 456 456 1 0 939 1 <> <> 456 0 456 456 <> "CCD match"  <> 1 0.88 562 <> <> <> <> <> <> <> <>
  457 3 3.974146 -4.933876 -14.765465 75 T "A" 24 0.14000 0.14000 "THR " " CA " "    " 6 0 0 1 808080  "C457"  1 1 -1108 "%RT%RN"  2 ""  FF7800  0 0 0 457 457 1 0 940 1 <> <> 457 0 457 457 <> "CCD match"  <> 1 0.88 563 <> <> <> <> <> <> <> <>
  458 2 3.320752 -5.102169 -16.098726 75 T "A" 24 0.50000 0.50000 "THR " " C  " "    " 6 0 0 1 808080  "C458"  1 1 7 ""  1 ""  <> 0 0 0 458 458 1 0 941 0 <> <> 458 0 458 458 <> "CCD match"  <> 1 0.88 564 <> <> <> <> <> <> <> <>
  459 3 5.154812 -3.924778 -14.710443 75 T "A" 24 0.20500 0.20500 "THR " " CB " "    " 6 0 0 1 808080  "C459"  1 1 7 ""  1 ""  <> 0 0 0 459 459 1 0 942 1 <> <> 459 0 459 459 <> "CCD match"  <> 1 0.88 565 <> <> <> <> <> <> <> <>
  460 15 2.199946 -4.649300 -16.394495 75 T "A" 70 -0.50000 -0.50000 "THR " " O  " "    " 8 0 0 1 FF2E2E  "O460"  1 1 7 ""  1 ""  <> 0 0 0 460 460 1 0 943 0 <> <> 460 0 460 460 <> "CCD match"  <> 1 0.88 566 <> <> <> <> <> <> <> <>
  461 3 4.915451 -2.506550 -15.273327 75 T "A" 24 -0.18000 -0.18000 "THR " " CG2" "    " 6 0 0 1 808080  "C461"  1 1 7 ""  1 ""  <> 0 0 0 461 461 1 0 944 3 <> <> 461 0 461 461 <> "CCD match"  <> 1 0.88 567 <> <> <> <> <> <> <> <>
  462 16 5.587649 -3.789753 -13.359623 75 T "A" 70 -0.68300 -0.68300 "THR " " OG1" "    " 8 0 0 1 FF2E2E  "O462"  1 1 7 "%UT"  13 ""  <> 0 0 0 462 462 1 0 945 1 <> <> 462 0 462 462 <> "CCD match"  <> 1 0.88 568 <> <> <> <> <> <> <> <>
  463 25 3.948096 -5.921868 -16.944998 76 E "A" 38 -0.50000 -0.50000 "GLU " " N  " "    " 7 0 0 0 2E2EFF  "N463"  1 1 7 ""  1 ""  <> 0 0 0 463 463 1 0 953 1 <> <> 463 0 463 463 <> "CCD match"  <> 1 0.91 569 <> <> <> <> <> <> <> <>
  464 3 3.458731 -6.288532 -18.249276 76 E "A" 24 0.14000 0.14000 "GLU " " CA " "    " 6 0 0 0 808080  "C464"  1 1 -1108 "%RT%RN"  2 ""  FF7800  0 0 0 464 464 1 0 954 1 <> <> 464 0 464 464 <> "CCD match"  <> 1 0.91 570 <> <> <> <> <> <> <> <>
  465 2 2.108859 -6.994015 -18.241584 76 E "A" 24 0.50000 0.50000 "GLU " " C  " "    " 6 0 0 0 808080  "C465"  1 1 7 ""  1 ""  <> 0 0 0 465 465 1 0 955 0 <> <> 465 0 465 465 <> "CCD match"  <> 1 0.91 571 <> <> <> <> <> <> <> <>
  466 3 4.601799 -7.017296 -19.046147 76 E "A" 24 -0.12000 -0.12000 "GLU " " CB " "    " 6 0 0 0 808080  "C466"  1 1 7 ""  1 ""  <> 0 0 0 466 466 1 0 956 2 <> <> 466 0 466 466 <> "CCD match"  <> 1 0.91 572 <> <> <> <> <> <> <> <>
  467 15 1.318016 -6.747441 -19.067975 76 E "A" 70 -0.50000 -0.50000 "GLU " " O  " "    " 8 0 0 0 FF2E2E  "O467"  1 1 7 ""  1 ""  <> 0 0 0 467 467 1 0 957 0 <> <> 467 0 467 467 <> "CCD match"  <> 1 0.91 573 <> <> <> <> <> <> <> <>
  468 3 4.281489 -7.200756 -20.555702 76 E "A" 24 -0.22000 -0.22000 "GLU " " CG " "    " 6 0 0 0 808080  "C468"  1 1 7 ""  1 ""  <> 0 0 0 468 468 1 0 958 2 <> <> 468 0 468 468 <> "CCD match"  <> 1 0.91 574 <> <> <> <> <> <> <> <>
  469 2 5.288374 -7.830509 -21.473054 76 E "A" 24 0.70000 0.70000 "GLU " " CD " "    " 6 0 0 0 808080  "C469"  1 1 7 "%UT"  13 ""  <> 0 0 0 469 469 1 0 959 0 <> <> 469 0 469 469 <> "CCD match"  <> 1 0.91 575 10 <> <> <> <> <> <> <>
  470 15 6.252943 -8.454506 -20.891675 76 E "A" 70 -0.80000 -0.80000 "GLU " " OE1" "    " 8 0 0 0 FF2E2E  "O470"  1 1 7 ""  1 ""  <> 0 0 0 470 470 1 0 960 0 <> <> 470 0 470 470 <> "CCD match"  <> 1 0.91 576 <> <> <> <> <> <> <> <>
  471 18 5.214533 -7.830853 -22.713255 76 E "A" 70 -0.80000 -0.80000 "GLU " " OE2" "    " 8 -1 0 0 FF2E2E  "O471"  1 1 7 ""  1 ""  <> 0 0 0 471 471 1 0 961 0 <> <> 471 0 471 471 <> "CCD match"  <> 1 0.91 577 <> <> <> <> <> <> <> <>
  472 25 1.892542 -7.876053 -17.249501 77 R "A" 38 -0.50000 -0.50000 "ARG " " N  " "    " 7 0 0 1 2E2EFF  "N472"  1 1 7 ""  1 ""  <> 0 0 0 472 472 1 0 968 1 <> <> 472 0 472 472 <> "CCD match"  <> 1 0.94 578 <> <> <> <> <> <> <> <>
  473 3 0.596394 -8.473076 -16.885652 77 R "A" 24 0.14000 0.14000 "ARG " " CA " "    " 6 0 0 1 808080  "C473"  1 1 -1108 "%RT%RN"  2 ""  FF7800  0 0 0 473 473 1 0 969 1 <> <> 473 0 473 473 <> "CCD match"  <> 1 0.94 579 <> <> <> <> <> <> <> <>
  474 2 -0.484714 -7.471176 -16.400320 77 R "A" 24 0.50000 0.50000 "ARG " " C  " "    " 6 0 0 1 808080  "C474"  1 1 7 ""  1 ""  <> 0 0 0 474 474 1 0 970 0 <> <> 474 0 474 474 <> "CCD match"  <> 1 0.94 580 <> <> <> <> <> <> <> <>
  475 3 0.633378 -9.670933 -15.902906 77 R "A" 24 -0.12000 -0.12000 "ARG " " CB " "    " 6 0 0 1 808080  "C475"  1 1 7 ""  1 ""  <> 0 0 0 475 475 1 0 971 2 <> <> 475 0 475 475 <> "CCD match"  <> 1 0.94 581 <> <> <> <> <> <> <> <>
  476 15 -1.661262 -7.755505 -16.613582 77 R "A" 70 -0.50000 -0.50000 "ARG " " O  " "    " 8 0 0 1 FF2E2E  "O476"  1 1 7 ""  1 ""  <> 0 0 0 476 476 1 0 972 0 <> <> 476 0 476 476 <> "CCD match"  <> 1 0.94 582 <> <> <> <> <> <> <> <>
  477 3 1.406546 -10.867275 -16.514383 77 R "A" 24 -0.05000 -0.05000 "ARG " " CG " "    " 6 0 0 1 808080  "C477"  1 1 7 ""  1 ""  <> 0 0 0 477 477 1 0 973 2 <> <> 477 0 477 477 <> "CCD match"  <> 1 0.94 583 <> <> <> <> <> <> <> <>
  478 3 1.616826 -11.951630 -15.487850 77 R "A" 24 0.19000 0.19000 "ARG " " CD " "    " 6 0 0 1 808080  "C478"  1 1 7 ""  1 ""  <> 0 0 0 478 478 1 0 974 2 <> <> 478 0 478 478 <> "CCD match"  <> 1 0.94 584 <> <> <> <> <> <> <> <>
  479 25 0.396521 -12.609146 -15.185148 77 R "A" 38 -0.69997 -0.69997 "ARG " " NE " "    " 7 0 0 1 2E2EFF  "N479"  1 1 7 ""  1 ""  <> 0 0 0 479 479 1 0 975 1 <> <> 479 0 479 479 <> "CCD match"  <> 1 0.94 585 <> <> <> <> <> <> <> <>
  480 25 -0.331304 -11.778744 -13.216810 77 R "A" 38 -0.79997 -0.79997 "ARG " " NH1" "    " 7 0 0 1 2E2EFF  "N480"  1 1 7 ""  1 ""  <> 0 0 0 480 480 1 0 976 2 672 3 480 0 480 480 <> "CCD match"  <> 1 0.94 586 <> <> <> <> <> <> <> <>
  481 31 -1.514810 -13.413182 -14.294914 77 R "A" 38 -0.79997 -0.79997 "ARG " " NH2" "    " 7 1 0 1 2E2EFF  "N481"  1 1 7 ""  1 ""  <> 0 0 0 481 481 1 0 977 2 673 3 481 0 481 481 <> "CCD match"  <> 1 0.94 587 <> <> <> <> <> <> <> <>
  482 2 -0.519006 -12.563477 -14.217741 77 R "A" 24 0.63990 0.63990 "ARG " " CZ " "    " 6 0 0 1 808080  "C482"  1 1 7 ""  1 ""  <> 0 0 0 482 482 1 0 978 0 674 3 482 0 482 482 <> "CCD match"  <> 1 0.94 588 <> <> <> <> <> <> <> <>
  483 25 -0.026102 -6.475338 -15.577158 78 F "A" 38 -0.50000 -0.50000 "PHE " " N  " "    " 7 0 0 1 2E2EFF  "N483"  1 1 7 ""  1 ""  <> 0 0 0 483 483 1 0 992 1 <> <> 483 0 483 483 <> "CCD match"  <> 1 0.92 589 <> <> <> <> <> <> <> <>
  484 3 -0.888046 -5.307377 -15.091385 78 F "A" 24 0.14000 0.14000 "PHE " " CA " "    " 6 0 0 1 808080  "C484"  1 1 -1108 "%RT%RN"  2 ""  FF7800  0 0 0 484 484 1 0 993 1 <> <> 484 0 484 484 <> "CCD match"  <> 1 0.92 590 <> <> <> <> <> <> <> <>
  485 2 -1.297567 -4.340824 -16.159435 78 F "A" 24 0.50000 0.50000 "PHE " " C  " "    " 6 0 0 1 808080  "C485"  1 1 7 ""  1 ""  <> 0 0 0 485 485 1 0 994 0 <> <> 485 0 485 485 <> "CCD match"  <> 1 0.92 591 <> <> <> <> <> <> <> <>
  486 3 -0.256885 -4.458374 -13.965370 78 F "A" 24 -0.00500 -0.00500 "PHE " " CB " "    " 6 0 0 1 808080  "C486"  1 1 7 ""  1 ""  <> 0 0 0 486 486 1 0 995 2 <> <> 486 0 486 486 <> "CCD match"  <> 1 0.92 592 <> <> <> <> <> <> <> <>
  487 15 -2.461252 -3.860569 -16.113027 78 F "A" 70 -0.50000 -0.50000 "PHE " " O  " "    " 8 0 0 1 FF2E2E  "O487"  1 1 7 ""  1 ""  <> 0 0 0 487 487 1 0 996 0 <> <> 487 0 487 487 <> "CCD match"  <> 1 0.92 593 <> <> <> <> <> <> <> <>
  488 2 -0.553863 -4.886437 -12.543615 78 F "A" 24 -0.11500 -0.11500 "PHE " " CG " "    " 6 0 0 1 808080  "C488"  1 1 7 ""  1 ""  <> 0 0 0 488 488 1 0 997 0 <> <> 488 0 488 488 <> "CCD match"  <> 1 0.92 594 <> <> <> <> <> <> <> <>
  489 2 0.376769 -5.740513 -11.920959 78 F "A" 24 -0.11500 -0.11500 "PHE " " CD1" "    " 6 0 0 1 808080  "C489"  1 1 7 ""  1 ""  <> 0 0 0 489 489 1 0 998 1 <> <> 489 0 489 489 <> "CCD match"  <> 1 0.92 595 <> <> <> <> <> <> <> <>
  490 2 -1.811832 -4.686760 -11.937105 78 F "A" 24 -0.11500 -0.11500 "PHE " " CD2" "    " 6 0 0 1 808080  "C490"  1 1 7 ""  1 ""  <> 0 0 0 490 490 1 0 999 1 682 3 490 0 490 490 <> "CCD match"  <> 1 0.92 596 <> <> <> <> <> <> <> <>
  491 2 0.108744 -6.321335 -10.687897 78 F "A" 24 -0.11500 -0.11500 "PHE " " CE1" "    " 6 0 0 1 808080  "C491"  1 1 7 ""  1 ""  <> 0 0 0 491 491 1 0 1000 1 683 3 491 0 491 491 <> "CCD match"  <> 1 0.92 597 <> <> <> <> <> <> <> <>
  492 2 -2.128187 -5.315552 -10.714781 78 F "A" 24 -0.11500 -0.11500 "PHE " " CE2" "    " 6 0 0 1 808080  "C492"  1 1 7 ""  1 ""  <> 0 0 0 492 492 1 0 1001 1 684 3 492 0 492 492 <> "CCD match"  <> 1 0.92 598 <> <> <> <> <> <> <> <>
  493 2 -1.110067 -6.112732 -10.099071 78 F "A" 24 -0.11500 -0.11500 "PHE " " CZ " "    " 6 0 0 1 808080  "C493"  1 1 7 ""  1 ""  <> 0 0 0 493 493 1 0 1002 1 685 3 493 0 493 493 <> "CCD match"  <> 1 0.92 599 <> <> <> <> <> <> <> <>
  494 25 -0.424526 -4.086331 -17.191514 79 A "A" 38 -0.50000 -0.50000 "ALA " " N  " "    " 7 0 0 0 2E2EFF  "N494"  1 1 7 ""  1 ""  <> 0 0 0 494 494 1 0 1012 1 <> <> 494 0 494 494 <> "CCD match"  <> 1 0.93 600 <> <> <> <> <> <> <> <>
  495 3 -0.676536 -3.318707 -18.383032 79 A "A" 24 0.14000 0.14000 "ALA " " CA " "    " 6 0 0 0 808080  "C495"  1 1 -1108 "%RT%RN"  2 ""  FF7800  0 0 0 495 495 1 0 1013 1 <> <> 495 0 495 495 <> "CCD match"  <> 1 0.93 601 <> <> <> <> <> <> <> <>
  496 2 -1.780523 -3.970631 -19.278554 79 A "A" 24 0.50000 0.50000 "ALA " " C  " "    " 6 0 0 0 808080  "C496"  1 1 7 ""  1 ""  <> 0 0 0 496 496 1 0 1014 0 <> <> 496 0 496 496 <> "CCD match"  <> 1 0.93 602 <> <> <> <> <> <> <> <>
  497 3 0.662117 -3.268902 -19.231184 79 A "A" 24 -0.18000 -0.18000 "ALA " " CB " "    " 6 0 0 0 808080  "C497"  1 1 7 ""  1 ""  <> 0 0 0 497 497 1 0 1015 3 <> <> 497 0 497 497 <> "CCD match"  <> 1 0.93 603 <> <> <> <> <> <> <> <>
  498 15 -2.566810 -3.339543 -19.987305 79 A "A" 70 -0.50000 -0.50000 "ALA " " O  " "    " 8 0 0 0 FF2E2E  "O498"  1 1 7 ""  1 ""  <> 0 0 0 498 498 1 0 1016 0 <> <> 498 0 498 498 <> "CCD match"  <> 1 0.93 604 <> <> <> <> <> <> <> <>
  499 25 -1.967802 -5.261353 -19.083529 80 L "A" 38 -0.50000 -0.50000 "LEU " " N  " "    " 7 0 0 0 2E2EFF  "N499"  1 1 7 ""  1 ""  <> 0 0 0 499 499 1 0 1022 1 <> <> 499 0 499 499 <> "CCD match"  <> 1 0.97 605 <> <> <> <> <> <> <> <>
  500 3 -2.946762 -6.021057 -19.904408 80 L "A" 24 0.14000 0.14000 "LEU " " CA " "    " 6 0 0 0 808080  "C500"  1 1 -1108 "%RT%RN"  2 ""  FF7800  0 0 0 500 500 1 0 1023 1 <> <> 500 0 500 500 <> "CCD match"  <> 1 0.97 606 <> <> <> <> <> <> <> <>
  501 2 -4.317653 -5.859761 -19.294830 80 L "A" 24 0.50000 0.50000 "LEU " " C  " "    " 6 0 0 0 808080  "C501"  1 1 7 ""  1 ""  <> 0 0 0 501 501 1 0 1024 0 <> <> 501 0 501 501 <> "CCD match"  <> 1 0.97 607 <> <> <> <> <> <> <> <>
  502 3 -2.608652 -7.531601 -20.031867 80 L "A" 24 -0.12000 -0.12000 "LEU " " CB " "    " 6 0 0 0 808080  "C502"  1 1 7 ""  1 ""  <> 0 0 0 502 502 1 0 1025 2 <> <> 502 0 502 502 <> "CCD match"  <> 1 0.97 608 <> <> <> <> <> <> <> <>
  503 15 -5.299191 -6.265850 -19.904229 80 L "A" 70 -0.50000 -0.50000 "LEU " " O  " "    " 8 0 0 0 FF2E2E  "O503"  1 1 7 ""  1 ""  <> 0 0 0 503 503 1 0 1026 0 <> <> 503 0 503 503 <> "CCD match"  <> 1 0.97 609 <> <> <> <> <> <> <> <>
  504 3 -1.344917 -7.896813 -20.900357 80 L "A" 24 -0.06000 -0.06000 "LEU " " CG " "    " 6 0 0 0 808080  "C504"  1 1 7 ""  1 ""  <> 0 0 0 504 504 1 0 1027 1 <> <> 504 0 504 504 <> "CCD match"  <> 1 0.97 610 <> <> <> <> <> <> <> <>
  505 3 -1.125127 -9.437134 -20.991337 80 L "A" 24 -0.18000 -0.18000 "LEU " " CD1" "    " 6 0 0 0 808080  "C505"  1 1 7 ""  1 ""  <> 0 0 0 505 505 1 0 1028 3 <> <> 505 0 505 505 <> "CCD match"  <> 1 0.97 611 <> <> <> <> <> <> <> <>
  506 3 -1.341007 -7.261177 -22.293955 80 L "A" 24 -0.18000 -0.18000 "LEU " " CD2" "    " 6 0 0 0 808080  "C506"  1 1 7 ""  1 ""  <> 0 0 0 506 506 1 0 1029 3 <> <> 506 0 506 506 <> "CCD match"  <> 1 0.97 612 <> <> <> <> <> <> <> <>
  507 25 -4.438926 -5.298329 -18.081095 81 L "A" 38 -0.50000 -0.50000 "LEU " " N  " "    " 7 0 0 1 2E2EFF  "N507"  1 1 7 ""  1 ""  <> 0 0 0 507 507 1 0 1041 1 <> <> 507 0 507 507 <> "CCD match"  <> 1 0.97 613 <> <> <> <> <> <> <> <>
  508 3 -5.755807 -4.932820 -17.615996 81 L "A" 24 0.14000 0.14000 "LEU " " CA " "    " 6 0 0 1 808080  "C508"  1 1 -1109 "%RT%RN"  2 ""  FF9600  0 0 0 508 508 1 0 1042 1 <> <> 508 0 508 508 <> "CCD match"  <> 1 0.97 614 <> <> <> <> <> <> <> <>
  509 2 -5.993859 -3.488579 -18.068063 81 L "A" 24 0.50000 0.50000 "LEU " " C  " "    " 6 0 0 1 808080  "C509"  1 1 7 ""  1 ""  <> 0 0 0 509 509 1 0 1043 0 <> <> 509 0 509 509 <> "CCD match"  <> 1 0.97 615 <> <> <> <> <> <> <> <>
  510 3 -5.739772 -4.996876 -16.083322 81 L "A" 24 -0.12000 -0.12000 "LEU " " CB " "    " 6 0 0 1 808080  "C510"  1 1 7 ""  1 ""  <> 0 0 0 510 510 1 0 1044 2 <> <> 510 0 510 510 <> "CCD match"  <> 1 0.97 616 <> <> <> <> <> <> <> <>
  511 15 -7.037487 -3.288765 -18.633484 81 L "A" 70 -0.50000 -0.50000 "LEU " " O  " "    " 8 0 0 1 FF2E2E  "O511"  1 1 7 ""  1 ""  <> 0 0 0 511 511 1 0 1045 0 <> <> 511 0 511 511 <> "CCD match"  <> 1 0.97 617 <> <> <> <> <> <> <> <>
  512 3 -5.059181 -6.159359 -15.363027 81 L "A" 24 -0.06000 -0.06000 "LEU " " CG " "    " 6 0 0 1 808080  "C512"  1 1 7 ""  1 ""  <> 0 0 0 512 512 1 0 1046 1 <> <> 512 0 512 512 <> "CCD match"  <> 1 0.97 618 <> <> <> <> <> <> <> <>
  513 3 -5.462002 -6.058853 -13.878223 81 L "A" 24 -0.18000 -0.18000 "LEU " " CD1" "    " 6 0 0 1 808080  "C513"  1 1 7 ""  1 ""  <> 0 0 0 513 513 1 0 1047 3 <> <> 513 0 513 513 <> "CCD match"  <> 1 0.97 619 <> <> <> <> <> <> <> <>
  514 3 -5.566983 -7.509308 -15.886661 81 L "A" 24 -0.18000 -0.18000 "LEU " " CD2" "    " 6 0 0 1 808080  "C514"  1 1 7 ""  1 ""  <> 0 0 0 514 514 1 0 1048 3 <> <> 514 0 514 514 <> "CCD match"  <> 1 0.97 620 <> <> <> <> <> <> <> <>
  515 25 -5.020743 -2.550080 -17.985166 82 D "A" 38 -0.50000 -0.50000 "ASP " " N  " "    " 7 0 0 1 2E2EFF  "N515"  1 1 7 ""  1 ""  <> 0 0 0 515 515 1 0 1060 1 <> <> 515 0 515 515 <> "CCD match"  <> 1 0.96 621 <> <> <> <> <> <> <> <>
  516 3 -5.052744 -1.163845 -18.399682 82 D "A" 24 0.14000 0.14000 "ASP " " CA " "    " 6 0 0 1 808080  "C516"  1 1 -1109 "%RT%RN"  2 ""  FF9600  0 0 0 516 516 1 0 1061 1 <> <> 516 0 516 516 <> "CCD match"  <> 1 0.96 622 <> <> <> <> <> <> <> <>
  517 2 -5.530096 -1.047415 -19.846199 82 D "A" 24 0.50000 0.50000 "ASP " " C  " "    " 6 0 0 1 808080  "C517"  1 1 7 ""  1 ""  <> 0 0 0 517 517 1 0 1062 0 <> <> 517 0 517 517 <> "CCD match"  <> 1 0.96 623 <> <> <> <> <> <> <> <>
  518 3 -3.674663 -0.346512 -18.329671 82 D "A" 24 -0.22000 -0.22000 "ASP " " CB " "    " 6 0 0 1 808080  "C518"  1 1 7 ""  1 ""  <> 0 0 0 518 518 1 0 1063 2 <> <> 518 0 518 518 <> "CCD match"  <> 1 0.96 624 <> <> <> <> <> <> <> <>
  519 15 -6.445516 -0.274283 -20.115044 82 D "A" 70 -0.50000 -0.50000 "ASP " " O  " "    " 8 0 0 1 FF2E2E  "O519"  1 1 7 ""  1 ""  <> 0 0 0 519 519 1 0 1064 0 <> <> 519 0 519 519 <> "CCD match"  <> 1 0.96 625 <> <> <> <> <> <> <> <>
  520 2 -3.098342 -0.010557 -16.997728 82 D "A" 24 0.70000 0.70000 "ASP " " CG " "    " 6 0 0 1 808080  "C520"  1 1 7 "%UT"  13 ""  <> 0 0 0 520 520 1 0 1065 0 <> <> 520 0 520 520 <> "CCD match"  <> 1 0.96 626 65.2333267062942 <> <> <> <> <> <> <>
  521 15 -1.878324 0.203453 -16.977352 82 D "A" 70 -0.80000 -0.80000 "ASP " " OD1" "    " 8 0 0 1 FF2E2E  "O521"  1 1 7 ""  1 ""  <> 0 0 0 521 521 1 0 1066 0 <> <> 521 0 521 521 <> "CCD match"  <> 1 0.96 627 <> <> <> <> <> <> <> <>
  522 18 -3.847660 0.081133 -16.008175 82 D "A" 70 -0.80000 -0.80000 "ASP " " OD2" "    " 8 -1 0 1 FF2E2E  "O522"  1 1 7 ""  1 ""  <> 0 0 0 522 522 1 0 1067 0 <> <> 522 0 522 522 <> "CCD match"  <> 1 0.96 628 <> <> <> <> <> <> <> <>
  523 25 -4.771036 -1.713589 -20.711687 83 L "A" 38 -0.50000 -0.50000 "LEU " " N  " "    " 7 0 0 0 2E2EFF  "N523"  1 1 7 ""  1 ""  <> 0 0 0 523 523 1 0 1072 1 <> <> 523 0 523 523 <> "CCD match"  <> 1 0.97 629 <> <> <> <> <> <> <> <>
  524 3 -5.036745 -1.746697 -22.146395 83 L "A" 24 0.14000 0.14000 "LEU " " CA " "    " 6 0 0 0 808080  "C524"  1 1 -1109 "%RT%RN"  2 ""  FF9600  0 0 0 524 524 1 0 1073 1 <> <> 524 0 524 524 <> "CCD match"  <> 1 0.97 630 <> <> <> <> <> <> <> <>
  525 2 -6.407652 -2.357079 -22.454417 83 L "A" 24 0.50000 0.50000 "LEU " " C  " "    " 6 0 0 0 808080  "C525"  1 1 7 ""  1 ""  <> 0 0 0 525 525 1 0 1074 0 <> <> 525 0 525 525 <> "CCD match"  <> 1 0.97 631 <> <> <> <> <> <> <> <>
  526 3 -4.042638 -2.618225 -22.908603 83 L "A" 24 -0.12000 -0.12000 "LEU " " CB " "    " 6 0 0 0 808080  "C526"  1 1 7 ""  1 ""  <> 0 0 0 526 526 1 0 1075 2 <> <> 526 0 526 526 <> "CCD match"  <> 1 0.97 632 <> <> <> <> <> <> <> <>
  527 15 -7.084808 -1.826412 -23.370352 83 L "A" 70 -0.50000 -0.50000 "LEU " " O  " "    " 8 0 0 0 FF2E2E  "O527"  1 1 7 ""  1 ""  <> 0 0 0 527 527 1 0 1076 0 <> <> 527 0 527 527 <> "CCD match"  <> 1 0.97 633 <> <> <> <> <> <> <> <>
  528 3 -2.606060 -2.032459 -22.991196 83 L "A" 24 -0.06000 -0.06000 "LEU " " CG " "    " 6 0 0 0 808080  "C528"  1 1 7 ""  1 ""  <> 0 0 0 528 528 1 0 1077 1 <> <> 528 0 528 528 <> "CCD match"  <> 1 0.97 634 <> <> <> <> <> <> <> <>
  529 3 -1.585189 -3.011860 -23.481875 83 L "A" 24 -0.18000 -0.18000 "LEU " " CD1" "    " 6 0 0 0 808080  "C529"  1 1 7 ""  1 ""  <> 0 0 0 529 529 1 0 1078 3 <> <> 529 0 529 529 <> "CCD match"  <> 1 0.97 635 <> <> <> <> <> <> <> <>
  530 3 -2.580339 -0.714661 -23.787502 83 L "A" 24 -0.18000 -0.18000 "LEU " " CD2" "    " 6 0 0 0 808080  "C530"  1 1 7 ""  1 ""  <> 0 0 0 530 530 1 0 1079 3 <> <> 530 0 530 530 <> "CCD match"  <> 1 0.97 636 <> <> <> <> <> <> <> <>
  531 25 -6.856954 -3.326828 -21.671455 84 L "A" 38 -0.50000 -0.50000 "LEU " " N  " "    " 7 0 0 0 2E2EFF  "N531"  1 1 7 ""  1 ""  <> 0 0 0 531 531 1 0 1091 1 <> <> 531 0 531 531 <> "CCD match"  <> 1 0.98 637 <> <> <> <> <> <> <> <>
  532 3 -8.203935 -3.869244 -21.795812 84 L "A" 24 0.14000 0.14000 "LEU " " CA " "    " 6 0 0 0 808080  "C532"  1 1 -1109 "%RT%RN"  2 ""  FF9600  0 0 0 532 532 1 0 1092 1 <> <> 532 0 532 532 <> "CCD match"  <> 1 0.98 638 <> <> <> <> <> <> <> <>
  533 2 -9.372913 -2.930805 -21.367124 84 L "A" 24 0.50000 0.50000 "LEU " " C  " "    " 6 0 0 0 808080  "C533"  1 1 7 ""  1 ""  <> 0 0 0 533 533 1 0 1093 0 <> <> 533 0 533 533 <> "CCD match"  <> 1 0.98 639 <> <> <> <> <> <> <> <>
  534 3 -8.257525 -5.269665 -21.073741 84 L "A" 24 -0.12000 -0.12000 "LEU " " CB " "    " 6 0 0 0 808080  "C534"  1 1 7 ""  1 ""  <> 0 0 0 534 534 1 0 1094 2 <> <> 534 0 534 534 <> "CCD match"  <> 1 0.98 640 <> <> <> <> <> <> <> <>
  535 15 -10.297051 -2.690983 -22.088681 84 L "A" 70 -0.50000 -0.50000 "LEU " " O  " "    " 8 0 0 0 FF2E2E  "O535"  1 1 7 ""  1 ""  <> 0 0 0 535 535 1 0 1095 0 <> <> 535 0 535 535 <> "CCD match"  <> 1 0.98 641 <> <> <> <> <> <> <> <>
  536 3 -9.542677 -6.117497 -21.506728 84 L "A" 24 -0.06000 -0.06000 "LEU " " CG " "    " 6 0 0 0 808080  "C536"  1 1 7 ""  1 ""  <> 0 0 0 536 536 1 0 1096 1 <> <> 536 0 536 536 <> "CCD match"  <> 1 0.98 642 <> <> <> <> <> <> <> <>
  537 3 -9.611131 -6.451431 -23.048521 84 L "A" 24 -0.18000 -0.18000 "LEU " " CD1" "    " 6 0 0 0 808080  "C537"  1 1 7 ""  1 ""  <> 0 0 0 537 537 1 0 1097 3 <> <> 537 0 537 537 <> "CCD match"  <> 1 0.98 643 <> <> <> <> <> <> <> <>
  538 3 -9.485568 -7.373703 -20.636892 84 L "A" 24 -0.18000 -0.18000 "LEU " " CD2" "    " 6 0 0 0 808080  "C538"  1 1 7 ""  1 ""  <> 0 0 0 538 538 1 0 1098 3 <> <> 538 0 538 538 <> "CCD match"  <> 1 0.98 644 <> <> <> <> <> <> <> <>
  539 25 -9.133090 -2.238659 -20.268491 85 N "A" 38 -0.50000 -0.50000 "ASN " " N  " "    " 7 0 0 1 2E2EFF  "N539"  1 1 7 ""  1 ""  <> 0 0 0 539 539 1 0 1110 1 <> <> 539 0 539 539 <> "CCD match"  <> 1 0.98 645 <> <> <> <> <> <> <> <>
  540 3 -10.002068 -1.215674 -19.625078 85 N "A" 24 0.14000 0.14000 "ASN " " CA " "    " 6 0 0 1 808080  "C540"  1 1 -1109 "%RT%RN"  2 ""  FF9600  0 0 0 540 540 1 0 1111 1 <> <> 540 0 540 540 <> "CCD match"  <> 1 0.98 646 <> <> <> <> <> <> <> <>
  541 2 -10.227591 -0.078394 -20.584287 85 N "A" 24 0.50000 0.50000 "ASN " " C  " "    " 6 0 0 1 808080  "C541"  1 1 7 ""  1 ""  <> 0 0 0 541 541 1 0 1112 0 <> <> 541 0 541 541 <> "CCD match"  <> 1 0.98 647 <> <> <> <> <> <> <> <>
  542 3 -9.612876 -0.678147 -18.237642 85 N "A" 24 -0.12000 -0.12000 "ASN " " CB " "    " 6 0 0 1 808080  "C542"  1 1 7 ""  1 ""  <> 0 0 0 542 542 1 0 1113 2 <> <> 542 0 542 542 <> "CCD match"  <> 1 0.98 648 <> <> <> <> <> <> <> <>
  543 15 -11.412878 0.287222 -20.858306 85 N "A" 70 -0.50000 -0.50000 "ASN " " O  " "    " 8 0 0 1 FF2E2E  "O543"  1 1 7 ""  1 ""  <> 0 0 0 543 543 1 0 1114 0 <> <> 543 0 543 543 <> "CCD match"  <> 1 0.98 649 <> <> <> <> <> <> <> <>
  544 2 -9.764789 -1.660424 -17.065742 85 N "A" 24 0.50000 0.50000 "ASN " " CG " "    " 6 0 0 1 808080  "C544"  1 1 7 "%UT"  13 "Flip"  <> 0 0 0 544 544 1 0 1115 0 <> <> 544 0 544 544 <> "CCD match"  <> 1 0.98 650 0.099105859355284 "Flip"  <> <> <> <> <> <>
  545 25 -8.860810 -1.604077 -16.103065 85 N "A" 38 -0.76000 -0.76000 "ASN " " ND2" "    " 7 0 0 1 2E2EFF  "N545"  1 1 7 ""  1 ""  <> 0 0 0 545 545 1 0 1116 2 <> <> 545 0 545 545 <> "CCD match"  <> 1 0.98 651 <> <> <> <> <> <> <> <>
  546 15 -10.737908 -2.411629 -16.952839 85 N "A" 70 -0.50000 -0.50000 "ASN " " OD1" "    " 8 0 0 1 FF2E2E  "O546"  1 1 7 ""  1 ""  <> 0 0 0 546 546 1 0 1117 0 <> <> 546 0 546 546 <> "CCD match"  <> 1 0.98 652 <> <> <> <> <> <> <> <>
  547 25 -9.161976 0.486755 -21.140158 86 D "A" 38 -0.50000 -0.50000 "ASP " " N  " "    " 7 0 0 0 2E2EFF  "N547"  1 1 7 ""  1 ""  <> 0 0 0 547 547 1 0 1124 1 <> <> 547 0 547 547 <> "CCD match"  <> 1 0.97 653 <> <> <> <> <> <> <> <>
  548 3 -9.261659 1.540624 -22.165979 86 D "A" 24 0.14000 0.14000 "ASP " " CA " "    " 6 0 0 0 808080  "C548"  1 1 -1109 "%RT%RN"  2 ""  FF9600  0 0 0 548 548 1 0 1125 1 <> <> 548 0 548 548 <> "CCD match"  <> 1 0.97 654 <> <> <> <> <> <> <> <>
  549 2 -10.148945 1.311657 -23.374143 86 D "A" 24 0.50000 0.50000 "ASP " " C  " "    " 6 0 0 0 808080  "C549"  1 1 7 ""  1 ""  <> 0 0 0 549 549 1 0 1126 0 <> <> 549 0 549 549 <> "CCD match"  <> 1 0.97 655 <> <> <> <> <> <> <> <>
  550 3 -7.865431 1.925871 -22.737233 86 D "A" 24 -0.22000 -0.22000 "ASP " " CB " "    " 6 0 0 0 808080  "C550"  1 1 7 ""  1 ""  <> 0 0 0 550 550 1 0 1127 2 <> <> 550 0 550 550 <> "CCD match"  <> 1 0.97 656 <> <> <> <> <> <> <> <>
  551 15 -11.074115 2.133959 -23.573082 86 D "A" 70 -0.50000 -0.50000 "ASP " " O  " "    " 8 0 0 0 FF2E2E  "O551"  1 1 7 ""  1 ""  <> 0 0 0 551 551 1 0 1128 0 <> <> 551 0 551 551 <> "CCD match"  <> 1 0.97 657 <> <> <> <> <> <> <> <>
  552 2 -7.002327 2.835289 -21.866023 86 D "A" 24 0.70000 0.70000 "ASP " " CG " "    " 6 0 0 0 808080  "C552"  1 1 7 "%UT"  13 ""  <> 0 0 0 552 552 1 0 1129 0 <> <> 552 0 552 552 <> "CCD match"  <> 1 0.97 658 10 <> <> <> <> <> <> <>
  553 15 -7.353071 3.221142 -20.748212 86 D "A" 70 -0.80000 -0.80000 "ASP " " OD1" "    " 8 0 0 0 FF2E2E  "O553"  1 1 7 ""  1 ""  <> 0 0 0 553 553 1 0 1130 0 <> <> 553 0 553 553 <> "CCD match"  <> 1 0.97 659 <> <> <> <> <> <> <> <>
  554 18 -5.962086 3.362146 -22.391868 86 D "A" 70 -0.80000 -0.80000 "ASP " " OD2" "    " 8 -1 0 0 FF2E2E  "O554"  1 1 7 ""  1 ""  <> 0 0 0 554 554 1 0 1131 0 <> <> 554 0 554 554 <> "CCD match"  <> 1 0.97 660 <> <> <> <> <> <> <> <>
  555 25 -9.826706 0.226167 -24.125194 87 V "A" 38 -0.50000 -0.50000 "VAL " " N  " "    " 7 0 0 0 2E2EFF  "N555"  1 1 7 ""  1 ""  <> 0 0 0 555 555 1 0 1136 1 <> <> 555 0 555 555 <> "CCD match"  <> 1 0.98 661 <> <> <> <> <> <> <> <>
  556 3 -10.531580 -0.091368 -25.315718 87 V "A" 24 0.14000 0.14000 "VAL " " CA " "    " 6 0 0 0 808080  "C556"  1 1 -1109 "%RT%RN"  2 ""  FF9600  0 0 0 556 556 1 0 1137 1 <> <> 556 0 556 556 <> "CCD match"  <> 1 0.98 662 <> <> <> <> <> <> <> <>
  557 2 -12.020880 -0.498528 -25.019325 87 V "A" 24 0.50000 0.50000 "VAL " " C  " "    " 6 0 0 0 808080  "C557"  1 1 7 ""  1 ""  <> 0 0 0 557 557 1 0 1138 0 <> <> 557 0 557 557 <> "CCD match"  <> 1 0.98 663 <> <> <> <> <> <> <> <>
  558 3 -9.780056 -1.029688 -26.310900 87 V "A" 24 -0.06000 -0.06000 "VAL " " CB " "    " 6 0 0 0 808080  "C558"  1 1 7 ""  1 ""  <> 0 0 0 558 558 1 0 1139 1 <> <> 558 0 558 558 <> "CCD match"  <> 1 0.98 664 <> <> <> <> <> <> <> <>
  559 15 -12.903717 -0.159399 -25.772785 87 V "A" 70 -0.50000 -0.50000 "VAL " " O  " "    " 8 0 0 0 FF2E2E  "O559"  1 1 7 ""  1 ""  <> 0 0 0 559 559 1 0 1140 0 <> <> 559 0 559 559 <> "CCD match"  <> 1 0.98 665 <> <> <> <> <> <> <> <>
  560 3 -9.531234 -2.346234 -25.666238 87 V "A" 24 -0.18000 -0.18000 "VAL " " CG1" "    " 6 0 0 0 808080  "C560"  1 1 7 ""  1 ""  <> 0 0 0 560 560 1 0 1141 3 <> <> 560 0 560 560 <> "CCD match"  <> 1 0.98 666 <> <> <> <> <> <> <> <>
  561 3 -10.458448 -1.191315 -27.701141 87 V "A" 24 -0.18000 -0.18000 "VAL " " CG2" "    " 6 0 0 0 808080  "C561"  1 1 7 ""  1 ""  <> 0 0 0 561 561 1 0 1142 3 <> <> 561 0 561 561 <> "CCD match"  <> 1 0.98 667 <> <> <> <> <> <> <> <>
  562 25 -12.289707 -1.065367 -23.823842 88 T "A" 38 -0.50000 -0.50000 "THR " " N  " "    " 7 0 0 0 2E2EFF  "N562"  1 1 7 ""  1 ""  <> 0 0 0 562 562 1 0 1152 1 <> <> 562 0 562 562 <> "CCD match"  <> 1 0.97 668 <> <> <> <> <> <> <> <>
  563 3 -13.644868 -1.487774 -23.373101 88 T "A" 24 0.14000 0.14000 "THR " " CA " "    " 6 0 0 0 808080  "C563"  1 1 -1109 "%RT%RN"  2 ""  FF9600  0 0 0 563 563 1 0 1153 1 <> <> 563 0 563 563 <> "CCD match"  <> 1 0.97 669 <> <> <> <> <> <> <> <>
  564 2 -14.547271 -0.272475 -23.055923 88 T "A" 24 0.50000 0.50000 "THR " " C  " "    " 6 0 0 0 808080  "C564"  1 1 7 ""  1 ""  <> 0 0 0 564 564 1 0 1154 0 <> <> 564 0 564 564 <> "CCD match"  <> 1 0.97 670 <> <> <> <> <> <> <> <>
  565 3 -13.514337 -2.320297 -22.088027 88 T "A" 24 0.20500 0.20500 "THR " " CB " "    " 6 0 0 0 808080  "C565"  1 1 7 ""  1 ""  <> 0 0 0 565 565 1 0 1155 1 <> <> 565 0 565 565 <> "CCD match"  <> 1 0.97 671 <> <> <> <> <> <> <> <>
  566 15 -15.722615 -0.244612 -23.363864 88 T "A" 70 -0.50000 -0.50000 "THR " " O  " "    " 8 0 0 0 FF2E2E  "O566"  1 1 7 ""  1 ""  <> 0 0 0 566 566 1 0 1156 0 <> <> 566 0 566 566 <> "CCD match"  <> 1 0.97 672 <> <> <> <> <> <> <> <>
  567 3 -14.883629 -2.789536 -21.415395 88 T "A" 24 -0.18000 -0.18000 "THR " " CG2" "    " 6 0 0 0 808080  "C567"  1 1 7 ""  1 ""  <> 0 0 0 567 567 1 0 1157 3 <> <> 567 0 567 567 <> "CCD match"  <> 1 0.97 673 <> <> <> <> <> <> <> <>
  568 16 -12.773756 -3.525849 -22.384478 88 T "A" 70 -0.68300 -0.68300 "THR " " OG1" "    " 8 0 0 0 FF2E2E  "O568"  1 1 7 "%UT"  13 ""  <> 0 0 0 568 568 1 0 1158 1 <> <> 568 0 568 568 <> "CCD match"  <> 1 0.97 674 <> <> <> <> <> <> <> <>
  569 25 -13.918230 0.753540 -22.551021 89 F "A" 38 -0.50000 -0.50000 "PHE " " N  " "    " 7 0 0 0 2E2EFF  "N569"  1 1 7 ""  1 ""  <> 0 0 0 569 569 1 0 1166 1 <> <> 569 0 569 569 <> "CCD match"  <> 1 0.97 675 <> <> <> <> <> <> <> <>
  570 3 -14.504812 1.996914 -22.188790 89 F "A" 24 0.14000 0.14000 "PHE " " CA " "    " 6 0 0 0 808080  "C570"  1 1 -1109 "%RT%RN"  2 ""  FF9600  0 0 0 570 570 1 0 1167 1 <> <> 570 0 570 570 <> "CCD match"  <> 1 0.97 676 <> <> <> <> <> <> <> <>
  571 2 -14.781635 2.856970 -23.438339 89 F "A" 24 0.50000 0.50000 "PHE " " C  " "    " 6 0 0 0 808080  "C571"  1 1 7 ""  1 ""  <> 0 0 0 571 571 1 0 1168 0 <> <> 571 0 571 571 <> "CCD match"  <> 1 0.97 677 <> <> <> <> <> <> <> <>
  572 3 -13.573775 2.768108 -21.207895 89 F "A" 24 -0.00500 -0.00500 "PHE " " CB " "    " 6 0 0 0 808080  "C572"  1 1 7 ""  1 ""  <> 0 0 0 572 572 1 0 1169 2 <> <> 572 0 572 572 <> "CCD match"  <> 1 0.97 678 <> <> <> <> <> <> <> <>
  573 15 -15.887708 3.294924 -23.659839 89 F "A" 70 -0.50000 -0.50000 "PHE " " O  " "    " 8 0 0 0 FF2E2E  "O573"  1 1 7 ""  1 ""  <> 0 0 0 573 573 1 0 1170 0 <> <> 573 0 573 573 <> "CCD match"  <> 1 0.97 679 <> <> <> <> <> <> <> <>
  574 2 -14.153696 3.076370 -19.846535 89 F "A" 24 -0.11500 -0.11500 "PHE " " CG " "    " 6 0 0 0 808080  "C574"  1 1 7 ""  1 ""  <> 0 0 0 574 574 1 0 1171 0 <> <> 574 0 574 574 <> "CCD match"  <> 1 0.97 680 <> <> <> <> <> <> <> <>
  575 2 -14.617438 4.370992 -19.561080 89 F "A" 24 -0.11500 -0.11500 "PHE " " CD1" "    " 6 0 0 0 808080  "C575"  1 1 7 ""  1 ""  <> 0 0 0 575 575 1 0 1172 1 <> <> 575 0 575 575 <> "CCD match"  <> 1 0.97 681 <> <> <> <> <> <> <> <>
  576 2 -14.321625 2.029531 -18.882048 89 F "A" 24 -0.11500 -0.11500 "PHE " " CD2" "    " 6 0 0 0 808080  "C576"  1 1 7 ""  1 ""  <> 0 0 0 576 576 1 0 1173 1 <> <> 576 0 576 576 <> "CCD match"  <> 1 0.97 682 <> <> <> <> <> <> <> <>
  577 2 -15.157446 4.688743 -18.266891 89 F "A" 24 -0.11500 -0.11500 "PHE " " CE1" "    " 6 0 0 0 808080  "C577"  1 1 7 ""  1 ""  <> 0 0 0 577 577 1 0 1174 1 <> <> 577 0 577 577 <> "CCD match"  <> 1 0.97 683 <> <> <> <> <> <> <> <>
  578 2 -15.025438 2.346287 -17.729993 89 F "A" 24 -0.11500 -0.11500 "PHE " " CE2" "    " 6 0 0 0 808080  "C578"  1 1 7 ""  1 ""  <> 0 0 0 578 578 1 0 1175 1 <> <> 578 0 578 578 <> "CCD match"  <> 1 0.97 684 <> <> <> <> <> <> <> <>
  579 2 -15.427097 3.596283 -17.438650 89 F "A" 24 -0.11500 -0.11500 "PHE " " CZ " "    " 6 0 0 0 808080  "C579"  1 1 7 ""  1 ""  <> 0 0 0 579 579 1 0 1176 1 <> <> 579 0 579 579 <> "CCD match"  <> 1 0.97 685 <> <> <> <> <> <> <> <>
  580 25 -13.775688 2.968059 -24.298140 90 L "A" 38 -0.50000 -0.50000 "LEU " " N  " "    " 7 0 0 0 2E2EFF  "N580"  1 1 7 ""  1 ""  <> 0 0 0 580 580 1 0 1186 1 <> <> 580 0 580 580 <> "CCD match"  <> 1 0.97 686 <> <> <> <> <> <> <> <>
  581 3 -13.826711 3.588022 -25.617969 90 L "A" 24 0.14000 0.14000 "LEU " " CA " "    " 6 0 0 0 808080  "C581"  1 1 -1109 "%RT%RN"  2 ""  FF9600  0 0 0 581 581 1 0 1187 1 <> <> 581 0 581 581 <> "CCD match"  <> 1 0.97 687 <> <> <> <> <> <> <> <>
  582 2 -14.976233 3.006050 -26.444673 90 L "A" 24 0.50000 0.50000 "LEU " " C  " "    " 6 0 0 0 808080  "C582"  1 1 7 ""  1 ""  <> 0 0 0 582 582 1 0 1188 0 <> <> 582 0 582 582 <> "CCD match"  <> 1 0.97 688 <> <> <> <> <> <> <> <>
  583 3 -12.478159 3.422792 -26.375643 90 L "A" 24 -0.12000 -0.12000 "LEU " " CB " "    " 6 0 0 0 808080  "C583"  1 1 7 ""  1 ""  <> 0 0 0 583 583 1 0 1189 2 <> <> 583 0 583 583 <> "CCD match"  <> 1 0.97 689 <> <> <> <> <> <> <> <>
  584 15 -15.816063 3.829317 -26.914691 90 L "A" 70 -0.50000 -0.50000 "LEU " " O  " "    " 8 0 0 0 FF2E2E  "O584"  1 1 7 ""  1 ""  <> 0 0 0 584 584 1 0 1190 0 <> <> 584 0 584 584 <> "CCD match"  <> 1 0.97 690 <> <> <> <> <> <> <> <>
  585 3 -11.360187 4.463032 -25.963602 90 L "A" 24 -0.06000 -0.06000 "LEU " " CG " "    " 6 0 0 0 808080  "C585"  1 1 7 ""  1 ""  <> 0 0 0 585 585 1 0 1191 1 <> <> 585 0 585 585 <> "CCD match"  <> 1 0.97 691 <> <> <> <> <> <> <> <>
  586 3 -10.054962 3.859613 -26.506927 90 L "A" 24 -0.18000 -0.18000 "LEU " " CD1" "    " 6 0 0 0 808080  "C586"  1 1 7 ""  1 ""  <> 0 0 0 586 586 1 0 1192 3 <> <> 586 0 586 586 <> "CCD match"  <> 1 0.97 692 <> <> <> <> <> <> <> <>
  587 3 -11.547783 5.882086 -26.590045 90 L "A" 24 -0.18000 -0.18000 "LEU " " CD2" "    " 6 0 0 0 808080  "C587"  1 1 7 ""  1 ""  <> 0 0 0 587 587 1 0 1193 3 <> <> 587 0 587 587 <> "CCD match"  <> 1 0.97 693 <> <> <> <> <> <> <> <>
  588 25 -15.048522 1.687296 -26.609528 91 V "A" 38 -0.50000 -0.50000 "VAL " " N  " "    " 7 0 0 0 2E2EFF  "N588"  1 1 7 ""  1 ""  <> 0 0 0 588 588 1 0 1205 1 <> <> 588 0 588 588 <> "CCD match"  <> 1 0.96 694 <> <> <> <> <> <> <> <>
  589 3 -16.114002 0.870178 -27.257414 91 V "A" 24 0.14000 0.14000 "VAL " " CA " "    " 6 0 0 0 808080  "C589"  1 1 -1109 "%RT%RN"  2 ""  FF9600  0 0 0 589 589 1 0 1206 1 <> <> 589 0 589 589 <> "CCD match"  <> 1 0.96 695 <> <> <> <> <> <> <> <>
  590 2 -17.494399 1.034929 -26.547745 91 V "A" 24 0.50000 0.50000 "VAL " " C  " "    " 6 0 0 0 808080  "C590"  1 1 7 ""  1 ""  <> 0 0 0 590 590 1 0 1207 0 <> <> 590 0 590 590 <> "CCD match"  <> 1 0.96 696 <> <> <> <> <> <> <> <>
  591 3 -15.725588 -0.679270 -27.324560 91 V "A" 24 -0.06000 -0.06000 "VAL " " CB " "    " 6 0 0 0 808080  "C591"  1 1 7 ""  1 ""  <> 0 0 0 591 591 1 0 1208 1 <> <> 591 0 591 591 <> "CCD match"  <> 1 0.96 697 <> <> <> <> <> <> <> <>
  592 15 -18.493140 0.958277 -27.243268 91 V "A" 70 -0.50000 -0.50000 "VAL " " O  " "    " 8 0 0 0 FF2E2E  "O592"  1 1 7 ""  1 ""  <> 0 0 0 592 592 1 0 1209 0 <> <> 592 0 592 592 <> "CCD match"  <> 1 0.96 698 <> <> <> <> <> <> <> <>
  593 3 -16.847983 -1.654846 -27.609132 91 V "A" 24 -0.18000 -0.18000 "VAL " " CG1" "    " 6 0 0 0 808080  "C593"  1 1 7 ""  1 ""  <> 0 0 0 593 593 1 0 1210 3 <> <> 593 0 593 593 <> "CCD match"  <> 1 0.96 699 <> <> <> <> <> <> <> <>
  594 3 -14.674038 -0.782957 -28.364786 91 V "A" 24 -0.18000 -0.18000 "VAL " " CG2" "    " 6 0 0 0 808080  "C594"  1 1 7 ""  1 ""  <> 0 0 0 594 594 1 0 1211 3 <> <> 594 0 594 594 <> "CCD match"  <> 1 0.96 700 <> <> <> <> <> <> <> <>
  595 25 -17.594872 1.128826 -25.219321 92 H "A" 38 -0.50000 -0.50000 "HIP " " N  " "    " 7 0 0 0 2E2EFF  "N595"  1 1 7 ""  1 ""  <> 0 0 0 595 595 1 0 1221 1 <> <> 595 0 595 595 <> "CCD match"  <> 1 0.94 701 <> <> <> <> <> <> <> <>
  596 3 -18.898569 1.488706 -24.605572 92 H "A" 24 0.14000 0.14000 "HIP " " CA " "    " 6 0 0 0 808080  "C596"  1 1 -1109 "%RT%RN"  2 ""  FF9600  0 0 0 596 596 1 0 1222 1 <> <> 596 0 596 596 <> "CCD match"  <> 1 0.94 702 <> <> <> <> <> <> <> <>
  597 2 -19.237228 2.986427 -24.781787 92 H "A" 24 0.50000 0.50000 "HIP " " C  " "    " 6 0 0 0 808080  "C597"  1 1 7 ""  1 ""  <> 0 0 0 597 597 1 0 1223 0 <> <> 597 0 597 597 <> "CCD match"  <> 1 0.94 703 <> <> <> <> <> <> <> <>
  598 3 -18.703621 1.102031 -23.119097 92 H "A" 24 -0.12000 -0.12000 "HIP " " CB " "    " 6 0 0 0 808080  "C598"  1 1 7 ""  1 ""  <> 0 0 0 598 598 1 0 1224 2 <> <> 598 0 598 598 <> "CCD match"  <> 1 0.94 704 <> <> <> <> <> <> <> <>
  599 15 -20.367322 3.322672 -24.424161 92 H "A" 70 -0.50000 -0.50000 "HIP " " O  " "    " 8 0 0 0 FF2E2E  "O599"  1 1 7 ""  1 ""  <> 0 0 0 599 599 1 0 1225 0 <> <> 599 0 599 599 <> "CCD match"  <> 1 0.94 705 <> <> <> <> <> <> <> <>
  600 2 -18.963022 -0.289444 -22.676390 92 H "A" 24 0.06940 0.06940 "HIP " " CG " "    " 6 0 0 0 808080  "C600"  1 1 7 "%UT"  13 "HIP"  <> 0 0 0 600 600 1 0 1226 0 <> <> 600 0 600 600 <> "CCD match"  <> 1 0.94 706 0.179916567913597 "HIP"  <> <> <> <> <> <>
  601 2 -18.395958 -1.523792 -23.076459 92 H "A" 24 -0.21580 -0.21580 "HIP " " CD2" "    " 6 0 0 0 808080  "C601"  1 1 7 ""  1 ""  <> 0 0 0 601 601 1 0 1227 1 <> <> 601 0 601 601 <> "CCD match"  <> 1 0.94 707 <> <> <> <> <> <> <> <>
  602 31 -19.501810 -0.552641 -21.398100 92 H "A" 38 -0.03810 -0.03810 "HIP " " ND1" "    " 7 1 0 0 2E2EFF  "N602"  1 1 7 ""  1 ""  <> 0 0 0 602 602 1 0 1228 1 <> <> 602 0 602 602 <> "CCD match"  <> 1 0.94 708 <> <> <> <> <> <> <> <>
  603 2 -19.334100 -1.822853 -21.128378 92 H "A" 24 -0.04790 -0.04790 "HIP " " CE1" "    " 6 0 0 0 808080  "C603"  1 1 7 ""  1 ""  <> 0 0 0 603 603 1 0 1229 1 <> <> 603 0 603 603 <> "CCD match"  <> 1 0.94 709 <> <> <> <> <> <> <> <>
  604 25 -18.732574 -2.478359 -22.118001 92 H "A" 38 -0.03810 -0.03810 "HIP " " NE2" "    " 7 0 0 0 2E2EFF  "N604"  1 1 7 ""  1 ""  <> 0 0 0 604 604 1 0 1230 1 <> <> 604 0 604 604 <> "CCD match"  <> 1 0.94 710 <> <> <> <> <> <> <> <>
  605 25 -18.321447 3.779247 -25.282617 93 G "A" 38 -0.50000 -0.50000 "GLY " " N  " "    " 7 0 0 0 2E2EFF  "N605"  0 1 7 ""  1 ""  <> 0 0 0 605 605 1 0 1239 1 <> <> 605 0 605 605 <> "CCD match"  <> 1 0.94 711 <> <> <> <> <> <> <> <>
  606 3 -18.667140 5.103103 -25.876685 93 G "A" 24 0.08000 0.08000 "GLY " " CA " "    " 6 0 0 0 808080  "C606"  0 1 -1109 "%RT%RN"  2 ""  FF9600  0 0 0 606 606 1 0 1240 2 <> <> 606 0 606 606 <> "CCD match"  <> 1 0.94 712 <> <> <> <> <> <> <> <>
  607 2 -18.128155 6.273771 -25.065216 93 G "A" 24 0.50000 0.50000 "GLY " " C  " "    " 6 0 0 0 808080  "C607"  0 1 7 ""  1 ""  <> 0 0 0 607 607 1 0 1241 0 <> <> 607 0 607 607 <> "CCD match"  <> 1 0.94 713 <> <> <> <> <> <> <> <>
  608 15 -18.552128 7.426813 -25.233725 93 G "A" 70 -0.50000 -0.50000 "GLY " " O  " "    " 8 0 0 0 FF2E2E  "O608"  0 1 7 ""  1 ""  <> 0 0 0 608 608 1 0 1242 0 <> <> 608 0 608 608 <> "CCD match"  <> 1 0.94 714 <> <> <> <> <> <> <> <>
  609 25 -17.320079 5.868809 -24.084584 94 A "A" 38 -0.50000 -0.50000 "ALA " " N  " "    " 7 0 0 0 2E2EFF  "N609"  1 1 7 ""  1 ""  <> 0 0 0 609 609 1 0 1246 1 <> <> 609 0 609 609 <> "CCD match"  <> 1 0.95 715 <> <> <> <> <> <> <> <>
  610 3 -16.578656 6.794584 -23.191327 94 A "A" 24 0.14000 0.14000 "ALA " " CA " "    " 6 0 0 0 808080  "C610"  1 1 -1109 "%RT%RN"  2 ""  FF9600  0 0 0 610 610 1 0 1247 1 <> <> 610 0 610 610 <> "CCD match"  <> 1 0.95 716 <> <> <> <> <> <> <> <>
  611 2 -15.243111 7.119098 -23.763432 94 A "A" 24 0.50000 0.50000 "ALA " " C  " "    " 6 0 0 0 808080  "C611"  1 1 7 ""  1 ""  <> 0 0 0 611 611 1 0 1248 0 <> <> 611 0 611 611 <> "CCD match"  <> 1 0.95 717 <> <> <> <> <> <> <> <>
  612 3 -16.468224 6.102699 -21.887814 94 A "A" 24 -0.18000 -0.18000 "ALA " " CB " "    " 6 0 0 0 808080  "C612"  1 1 7 ""  1 ""  <> 0 0 0 612 612 1 0 1249 3 <> <> 612 0 612 612 <> "CCD match"  <> 1 0.95 718 <> <> <> <> <> <> <> <>
  613 15 -14.971044 6.809109 -24.933899 94 A "A" 70 -0.50000 -0.50000 "ALA " " O  " "    " 8 0 0 0 FF2E2E  "O613"  1 1 7 ""  1 ""  <> 0 0 0 613 613 1 0 1250 0 <> <> 613 0 613 613 <> "CCD match"  <> 1 0.95 719 <> <> <> <> <> <> <> <>
  614 25 -14.359987 7.756655 -22.944016 95 S "A" 38 -0.50000 -0.50000 "SER " " N  " "    " 7 0 0 0 2E2EFF  "N614"  1 1 7 ""  1 ""  <> 0 0 0 614 614 1 0 1256 1 <> <> 614 0 614 614 <> "CCD match"  <> 1 0.93 720 <> <> <> <> <> <> <> <>
  615 3 -12.966336 7.984232 -23.154476 95 S "A" 24 0.14000 0.14000 "SER " " CA " "    " 6 0 0 0 808080  "C615"  1 1 -1109 "%RT%RN"  2 ""  FF9600  0 0 0 615 615 1 0 1257 1 <> <> 615 0 615 615 <> "CCD match"  <> 1 0.93 721 <> <> <> <> <> <> <> <>
  616 2 -12.019673 6.790146 -22.769991 95 S "A" 24 0.50000 0.50000 "SER " " C  " "    " 6 0 0 0 808080  "C616"  1 1 7 ""  1 ""  <> 0 0 0 616 616 1 0 1258 0 <> <> 616 0 616 616 <> "CCD match"  <> 1 0.93 722 <> <> <> <> <> <> <> <>
  617 3 -12.578017 9.179144 -22.299726 95 S "A" 24 0.14500 0.14500 "SER " " CB " "    " 6 0 0 0 808080  "C617"  1 1 7 ""  1 ""  <> 0 0 0 617 617 1 0 1259 2 <> <> 617 0 617 617 <> "CCD match"  <> 1 0.93 723 <> <> <> <> <> <> <> <>
  618 15 -12.503748 5.841528 -22.102854 95 S "A" 70 -0.50000 -0.50000 "SER " " O  " "    " 8 0 0 0 FF2E2E  "O618"  1 1 7 ""  1 ""  <> 0 0 0 618 618 1 0 1260 0 <> <> 618 0 618 618 <> "CCD match"  <> 1 0.93 724 <> <> <> <> <> <> <> <>
  619 16 -12.975411 8.930658 -20.986642 95 S "A" 70 -0.68300 -0.68300 "SER " " OG " "    " 8 0 0 0 FF2E2E  "O619"  1 1 7 "%UT"  13 ""  <> 0 0 0 619 619 1 0 1261 1 <> <> 619 0 619 619 <> "CCD match"  <> 1 0.93 725 <> <> <> <> <> <> <> <>
  620 25 -10.721880 6.847204 -23.068890 96 Q "A" 38 -0.50000 -0.50000 "GLN " " N  " "    " 7 0 0 0 2E2EFF  "N620"  1 1 7 ""  1 ""  <> 0 0 0 620 620 1 0 1267 1 <> <> 620 0 620 620 <> "CCD match"  <> 1 0.93 726 <> <> <> <> <> <> <> <>
  621 3 -9.697007 5.986349 -22.418209 96 Q "A" 24 0.14000 0.14000 "GLN " " CA " "    " 6 0 0 0 808080  "C621"  1 1 -1109 "%RT%RN"  2 ""  FF9600  0 0 0 621 621 1 0 1268 1 <> <> 621 0 621 621 <> "CCD match"  <> 1 0.93 727 <> <> <> <> <> <> <> <>
  622 2 -9.723382 6.222589 -20.894107 96 Q "A" 24 0.50000 0.50000 "GLN " " C  " "    " 6 0 0 0 808080  "C622"  1 1 7 ""  1 ""  <> 0 0 0 622 622 1 0 1269 0 <> <> 622 0 622 622 <> "CCD match"  <> 1 0.93 728 <> <> <> <> <> <> <> <>
  623 3 -8.277796 6.320802 -22.971161 96 Q "A" 24 -0.12000 -0.12000 "GLN " " CB " "    " 6 0 0 0 808080  "C623"  1 1 7 ""  1 ""  <> 0 0 0 623 623 1 0 1270 2 <> <> 623 0 623 623 <> "CCD match"  <> 1 0.93 729 <> <> <> <> <> <> <> <>
  624 15 -9.966304 7.358597 -20.476211 96 Q "A" 70 -0.50000 -0.50000 "GLN " " O  " "    " 8 0 0 0 FF2E2E  "O624"  1 1 7 ""  1 ""  <> 0 0 0 624 624 1 0 1271 0 <> <> 624 0 624 624 <> "CCD match"  <> 1 0.93 730 <> <> <> <> <> <> <> <>
  625 3 -8.072390 5.920063 -24.435773 96 Q "A" 24 -0.12000 -0.12000 "GLN " " CG " "    " 6 0 0 0 808080  "C625"  1 1 7 ""  1 ""  <> 0 0 0 625 625 1 0 1272 2 <> <> 625 0 625 625 <> "CCD match"  <> 1 0.93 731 <> <> <> <> <> <> <> <>
  626 2 -6.642709 6.255365 -24.887093 96 Q "A" 24 0.50000 0.50000 "GLN " " CD " "    " 6 0 0 0 808080  "C626"  1 1 7 "%UT"  13 ""  <> 0 0 0 626 626 1 0 1273 0 <> <> 626 0 626 626 <> "CCD match"  <> 1 0.93 732 0.116727746156615 "No Flip"  <> <> <> <> <> <>
  627 25 -5.662432 5.678449 -24.210529 96 Q "A" 38 -0.76000 -0.76000 "GLN " " NE2" "    " 7 0 0 0 2E2EFF  "N627"  1 1 7 ""  1 ""  <> 0 0 0 627 627 1 0 1274 2 <> <> 627 0 627 627 <> "CCD match"  <> 1 0.93 733 <> <> <> <> <> <> <> <>
  628 15 -6.388762 7.145984 -25.706649 96 Q "A" 70 -0.50000 -0.50000 "GLN " " OE1" "    " 8 0 0 0 FF2E2E  "O628"  1 1 7 ""  1 ""  <> 0 0 0 628 628 1 0 1275 0 <> <> 628 0 628 628 <> "CCD match"  <> 1 0.93 734 <> <> <> <> <> <> <> <>
  629 25 -9.550607 5.255813 -20.060980 97 S "A" 38 -0.50000 -0.50000 "SER " " N  " "    " 7 0 0 0 2E2EFF  "N629"  1 1 7 ""  1 ""  <> 0 0 0 629 629 1 0 1284 1 <> <> 629 0 629 629 <> "CCD match"  <> 1 0.96 735 <> <> <> <> <> <> <> <>
  630 3 -9.744937 5.306413 -18.610968 97 S "A" 24 0.14000 0.14000 "SER " " CA " "    " 6 0 0 0 808080  "C630"  1 1 -1109 "%RT%RN"  2 ""  FF9600  0 0 0 630 630 1 0 1285 1 <> <> 630 0 630 630 <> "CCD match"  <> 1 0.96 736 <> <> <> <> <> <> <> <>
  631 2 -8.663214 6.051992 -17.860011 97 S "A" 24 0.50000 0.50000 "SER " " C  " "    " 6 0 0 0 808080  "C631"  1 1 7 ""  1 ""  <> 0 0 0 631 631 1 0 1286 0 <> <> 631 0 631 631 <> "CCD match"  <> 1 0.96 737 <> <> <> <> <> <> <> <>
  632 3 -9.888100 3.821619 -18.136839 97 S "A" 24 0.14500 0.14500 "SER " " CB " "    " 6 0 0 0 808080  "C632"  1 1 7 ""  1 ""  <> 0 0 0 632 632 1 0 1287 2 <> <> 632 0 632 632 <> "CCD match"  <> 1 0.96 738 <> <> <> <> <> <> <> <>
  633 15 -8.957358 6.431358 -16.737018 97 S "A" 70 -0.50000 -0.50000 "SER " " O  " "    " 8 0 0 0 FF2E2E  "O633"  1 1 7 ""  1 ""  <> 0 0 0 633 633 1 0 1288 0 <> <> 633 0 633 633 <> "CCD match"  <> 1 0.96 739 <> <> <> <> <> <> <> <>
  634 16 -8.654995 3.054512 -18.157840 97 S "A" 70 -0.68300 -0.68300 "SER " " OG " "    " 8 0 0 0 FF2E2E  "O634"  1 1 7 "%UT"  13 ""  <> 0 0 0 634 634 1 0 1289 1 <> <> 634 0 634 634 <> "CCD match"  <> 1 0.96 740 <> <> <> <> <> <> <> <>
  635 25 -7.491024 6.443235 -18.456732 98 I "A" 38 -0.50000 -0.50000 "ILE " " N  " "    " 7 0 0 0 2E2EFF  "N635"  1 1 7 ""  1 ""  <> 0 0 0 635 635 1 0 1295 1 <> <> 635 0 635 635 <> "CCD match"  <> 1 0.96 741 <> <> <> <> <> <> <> <>
  636 3 -6.608328 7.475406 -17.966431 98 I "A" 24 0.14000 0.14000 "ILE " " CA " "    " 6 0 0 0 808080  "C636"  1 1 -1109 "%RT%RN"  2 ""  FF9600  0 0 0 636 636 1 0 1296 1 <> <> 636 0 636 636 <> "CCD match"  <> 1 0.96 742 <> <> <> <> <> <> <> <>
  637 2 -7.262793 8.914011 -17.796298 98 I "A" 24 0.50000 0.50000 "ILE " " C  " "    " 6 0 0 0 808080  "C637"  1 1 7 ""  1 ""  <> 0 0 0 637 637 1 0 1297 0 <> <> 637 0 637 637 <> "CCD match"  <> 1 0.96 743 <> <> <> <> <> <> <> <>
  638 3 -5.449554 7.647182 -18.980459 98 I "A" 24 -0.06000 -0.06000 "ILE " " CB " "    " 6 0 0 0 808080  "C638"  1 1 7 ""  1 ""  <> 0 0 0 638 638 1 0 1298 1 <> <> 638 0 638 638 <> "CCD match"  <> 1 0.96 744 <> <> <> <> <> <> <> <>
  639 15 -6.840479 9.616718 -16.870954 98 I "A" 70 -0.50000 -0.50000 "ILE " " O  " "    " 8 0 0 0 FF2E2E  "O639"  1 1 7 ""  1 ""  <> 0 0 0 639 639 1 0 1299 0 <> <> 639 0 639 639 <> "CCD match"  <> 1 0.96 745 <> <> <> <> <> <> <> <>
  640 3 -4.375442 8.720499 -18.609991 98 I "A" 24 -0.12000 -0.12000 "ILE " " CG1" "    " 6 0 0 0 808080  "C640"  1 1 7 ""  1 ""  <> 0 0 0 640 640 1 0 1300 2 <> <> 640 0 640 640 <> "CCD match"  <> 1 0.96 746 <> <> <> <> <> <> <> <>
  641 3 -5.938023 7.906862 -20.386002 98 I "A" 24 -0.18000 -0.18000 "ILE " " CG2" "    " 6 0 0 0 808080  "C641"  1 1 7 ""  1 ""  <> 0 0 0 641 641 1 0 1301 3 <> <> 641 0 641 641 <> "CCD match"  <> 1 0.96 747 <> <> <> <> <> <> <> <>
  642 3 -3.103298 8.641041 -19.431732 98 I "A" 24 -0.18000 -0.18000 "ILE " " CD1" "    " 6 0 0 0 808080  "C642"  1 1 7 ""  1 ""  <> 0 0 0 642 642 1 0 1302 3 <> <> 642 0 642 642 <> "CCD match"  <> 1 0.96 748 <> <> <> <> <> <> <> <>
  643 25 -8.306107 9.302231 -18.550205 99 T "A" 38 -0.50000 -0.50000 "THR " " N  " "    " 7 0 0 0 2E2EFF  "N643"  1 1 7 ""  1 ""  <> 0 0 0 643 643 1 0 1314 1 <> <> 643 0 643 643 <> "CCD match"  <> 1 0.94 749 <> <> <> <> <> <> <> <>
  644 3 -9.158991 10.434166 -18.264752 99 T "A" 24 0.14000 0.14000 "THR " " CA " "    " 6 0 0 0 808080  "C644"  1 1 -1109 "%RT%RN"  2 ""  FF9600  0 0 0 644 644 1 0 1315 1 <> <> 644 0 644 644 <> "CCD match"  <> 1 0.94 750 <> <> <> <> <> <> <> <>
  645 2 -10.294012 9.802261 -17.382684 99 T "A" 24 0.50000 0.50000 "THR " " C  " "    " 6 0 0 0 808080  "C645"  1 1 7 ""  1 ""  <> 0 0 0 645 645 1 0 1316 0 <> <> 645 0 645 645 <> "CCD match"  <> 1 0.94 751 <> <> <> <> <> <> <> <>
  646 3 -9.809370 10.946632 -19.576282 99 T "A" 24 0.20500 0.20500 "THR " " CB " "    " 6 0 0 0 808080  "C646"  1 1 7 ""  1 ""  <> 0 0 0 646 646 1 0 1317 1 <> <> 646 0 646 646 <> "CCD match"  <> 1 0.94 752 <> <> <> <> <> <> <> <>
  647 15 -10.910100 8.831157 -17.778904 99 T "A" 70 -0.50000 -0.50000 "THR " " O  " "    " 8 0 0 0 FF2E2E  "O647"  1 1 7 ""  1 ""  <> 0 0 0 647 647 1 0 1318 0 <> <> 647 0 647 647 <> "CCD match"  <> 1 0.94 753 <> <> <> <> <> <> <> <>
  648 3 -10.777975 12.118404 -19.284916 99 T "A" 24 -0.18000 -0.18000 "THR " " CG2" "    " 6 0 0 0 808080  "C648"  1 1 7 ""  1 ""  <> 0 0 0 648 648 1 0 1319 3 <> <> 648 0 648 648 <> "CCD match"  <> 1 0.94 754 <> <> <> <> <> <> <> <>
  649 16 -8.831251 11.371650 -20.533885 99 T "A" 70 -0.68300 -0.68300 "THR " " OG1" "    " 8 0 0 0 FF2E2E  "O649"  1 1 7 "%UT"  13 ""  <> 0 0 0 649 649 1 0 1320 1 <> <> 649 0 649 649 <> "CCD match"  <> 1 0.94 755 <> <> <> <> <> <> <> <>
  650 25 -10.614331 10.404711 -16.212667 100 D "A" 38 -0.50000 -0.50000 "ASP " " N  " "    " 7 0 0 0 2E2EFF  "N650"  1 1 7 ""  1 ""  <> 0 0 0 650 650 1 0 1328 1 <> <> 650 0 650 650 <> "CCD match"  <> 1 0.95 756 <> <> <> <> <> <> <> <>
  651 3 -11.566745 10.088253 -15.170580 100 D "A" 24 0.14000 0.14000 "ASP " " CA " "    " 6 0 0 0 808080  "C651"  1 1 -1110 "%RT%RN"  2 ""  FFB400  0 0 0 651 651 1 0 1329 1 <> <> 651 0 651 651 <> "CCD match"  <> 1 0.95 757 <> <> <> <> <> <> <> <>
  652 2 -11.028692 8.981455 -14.284036 100 D "A" 24 0.50000 0.50000 "ASP " " C  " "    " 6 0 0 0 808080  "C652"  1 1 7 ""  1 ""  <> 0 0 0 652 652 1 0 1330 0 <> <> 652 0 652 652 <> "CCD match"  <> 1 0.95 758 <> <> <> <> <> <> <> <>
  653 3 -13.015673 9.859775 -15.620601 100 D "A" 24 -0.22000 -0.22000 "ASP " " CB " "    " 6 0 0 0 808080  "C653"  1 1 7 ""  1 ""  <> 0 0 0 653 653 1 0 1331 2 <> <> 653 0 653 653 <> "CCD match"  <> 1 0.95 759 <> <> <> <> <> <> <> <>
  654 15 -11.760173 8.160848 -13.847864 100 D "A" 70 -0.50000 -0.50000 "ASP " " O  " "    " 8 0 0 0 FF2E2E  "O654"  1 1 7 ""  1 ""  <> 0 0 0 654 654 1 0 1332 0 <> <> 654 0 654 654 <> "CCD match"  <> 1 0.95 760 <> <> <> <> <> <> <> <>
  655 2 -13.735080 10.950063 -16.492166 100 D "A" 24 0.70000 0.70000 "ASP " " CG " "    " 6 0 0 0 808080  "C655"  1 1 7 "%UT"  13 ""  <> 0 0 0 655 655 1 0 1333 0 <> <> 655 0 655 655 <> "CCD match"  <> 1 0.95 761 <> <> <> <> <> <> <> <>
  656 15 -14.696142 10.599567 -17.137180 100 D "A" 70 -0.80000 -0.80000 "ASP " " OD1" "    " 8 0 0 0 FF2E2E  "O656"  1 1 7 ""  1 ""  <> 0 0 0 656 656 1 0 1334 0 <> <> 656 0 656 656 <> "CCD match"  <> 1 0.95 762 <> <> <> <> <> <> <> <>
  657 18 -13.545863 12.153484 -16.217766 100 D "A" 70 -0.80000 -0.80000 "ASP " " OD2" "    " 8 -1 0 0 FF2E2E  "O657"  1 1 7 ""  1 ""  <> 0 0 0 657 657 1 0 1335 0 <> <> 657 0 657 657 <> "CCD match"  <> 1 0.95 763 <> <> <> <> <> <> <> <>
  658 25 -9.667371 8.843981 -14.206158 101 V "A" 38 -0.50000 -0.50000 "VAL " " N  " "    " 7 0 0 0 2E2EFF  "N658"  1 1 7 ""  1 ""  <> 0 0 0 658 658 1 0 1340 1 <> <> 658 0 658 658 <> "CCD match"  <> 1 0.97 764 <> <> <> <> <> <> <> <>
  659 3 -8.951085 7.739059 -13.625351 101 V "A" 24 0.14000 0.14000 "VAL " " CA " "    " 6 0 0 0 808080  "C659"  1 1 -1110 "%RT%RN"  2 ""  FFB400  0 0 0 659 659 1 0 1341 1 <> <> 659 0 659 659 <> "CCD match"  <> 1 0.97 765 <> <> <> <> <> <> <> <>
  660 2 -9.244041 7.529081 -12.120180 101 V "A" 24 0.50000 0.50000 "VAL " " C  " "    " 6 0 0 0 808080  "C660"  1 1 7 ""  1 ""  <> 0 0 0 660 660 1 0 1342 0 <> <> 660 0 660 660 <> "CCD match"  <> 1 0.97 766 <> <> <> <> <> <> <> <>
  661 3 -7.429327 7.689604 -13.926380 101 V "A" 24 -0.06000 -0.06000 "VAL " " CB " "    " 6 0 0 0 808080  "C661"  1 1 7 ""  1 ""  <> 0 0 0 661 661 1 0 1343 1 <> <> 661 0 661 661 <> "CCD match"  <> 1 0.97 767 <> <> <> <> <> <> <> <>
  662 15 -9.364450 6.374380 -11.686186 101 V "A" 70 -0.50000 -0.50000 "VAL " " O  " "    " 8 0 0 0 FF2E2E  "O662"  1 1 7 ""  1 ""  <> 0 0 0 662 662 1 0 1344 0 <> <> 662 0 662 662 <> "CCD match"  <> 1 0.97 768 <> <> <> <> <> <> <> <>
  663 3 -6.704352 9.044376 -13.432291 101 V "A" 24 -0.18000 -0.18000 "VAL " " CG1" "    " 6 0 0 0 808080  "C663"  1 1 7 ""  1 ""  <> 0 0 0 663 663 1 0 1345 3 <> <> 663 0 663 663 <> "CCD match"  <> 1 0.97 769 <> <> <> <> <> <> <> <>
  664 3 -6.714589 6.462591 -13.429739 101 V "A" 24 -0.18000 -0.18000 "VAL " " CG2" "    " 6 0 0 0 808080  "C664"  1 1 7 ""  1 ""  <> 0 0 0 664 664 1 0 1346 3 <> <> 664 0 664 664 <> "CCD match"  <> 1 0.97 770 <> <> <> <> <> <> <> <>
  665 25 -9.326487 8.623031 -11.340610 102 A "A" 38 -0.50000 -0.50000 "ALA " " N  " "    " 7 0 0 0 2E2EFF  "N665"  1 1 7 ""  1 ""  <> 0 0 0 665 665 1 0 1356 1 <> <> 665 0 665 665 <> "CCD match"  <> 1 0.95 771 <> <> <> <> <> <> <> <>
  666 3 -9.665186 8.546428 -9.906242 102 A "A" 24 0.14000 0.14000 "ALA " " CA " "    " 6 0 0 0 808080  "C666"  1 1 -1110 "%RT%RN"  2 ""  FFB400  0 0 0 666 666 1 0 1357 1 <> <> 666 0 666 666 <> "CCD match"  <> 1 0.95 772 <> <> <> <> <> <> <> <>
  667 2 -11.151228 8.217838 -9.637089 102 A "A" 24 0.50000 0.50000 "ALA " " C  " "    " 6 0 0 0 808080  "C667"  1 1 7 ""  1 ""  <> 0 0 0 667 667 1 0 1358 0 <> <> 667 0 667 667 <> "CCD match"  <> 1 0.95 773 <> <> <> <> <> <> <> <>
  668 3 -9.402991 9.924759 -9.266695 102 A "A" 24 -0.18000 -0.18000 "ALA " " CB " "    " 6 0 0 0 808080  "C668"  1 1 7 ""  1 ""  <> 0 0 0 668 668 1 0 1359 3 <> <> 668 0 668 668 <> "CCD match"  <> 1 0.95 774 <> <> <> <> <> <> <> <>
  669 15 -11.356359 7.424579 -8.723724 102 A "A" 70 -0.50000 -0.50000 "ALA " " O  " "    " 8 0 0 0 FF2E2E  "O669"  1 1 7 ""  1 ""  <> 0 0 0 669 669 1 0 1360 0 <> <> 669 0 669 669 <> "CCD match"  <> 1 0.95 775 <> <> <> <> <> <> <> <>
  670 25 -12.094771 8.719847 -10.475269 103 Q "A" 38 -0.50000 -0.50000 "GLN " " N  " "    " 7 0 0 0 2E2EFF  "N670"  1 1 7 ""  1 ""  <> 0 0 0 670 670 1 0 1366 1 <> <> 670 0 670 670 <> "CCD match"  <> 1 0.91 776 <> <> <> <> <> <> <> <>
  671 3 -13.449346 8.300598 -10.641525 103 Q "A" 24 0.14000 0.14000 "GLN " " CA " "    " 6 0 0 0 808080  "C671"  1 1 -1110 "%RT%RN"  2 ""  FFB400  0 0 0 671 671 1 0 1367 1 <> <> 671 0 671 671 <> "CCD match"  <> 1 0.91 777 <> <> <> <> <> <> <> <>
  672 2 -13.548179 6.811506 -11.060879 103 Q "A" 24 0.50000 0.50000 "GLN " " C  " "    " 6 0 0 0 808080  "C672"  1 1 7 ""  1 ""  <> 0 0 0 672 672 1 0 1368 0 <> <> 672 0 672 672 <> "CCD match"  <> 1 0.91 778 <> <> <> <> <> <> <> <>
  673 3 -14.087081 9.319752 -11.616600 103 Q "A" 24 -0.12000 -0.12000 "GLN " " CB " "    " 6 0 0 0 808080  "C673"  1 1 7 ""  1 ""  <> 0 0 0 673 673 1 0 1369 2 <> <> 673 0 673 673 <> "CCD match"  <> 1 0.91 779 <> <> <> <> <> <> <> <>
  674 15 -14.151381 6.057079 -10.329088 103 Q "A" 70 -0.50000 -0.50000 "GLN " " O  " "    " 8 0 0 0 FF2E2E  "O674"  1 1 7 ""  1 ""  <> 0 0 0 674 674 1 0 1370 0 <> <> 674 0 674 674 <> "CCD match"  <> 1 0.91 780 <> <> <> <> <> <> <> <>
  675 3 -15.404887 8.928947 -12.266538 103 Q "A" 24 -0.12000 -0.12000 "GLN " " CG " "    " 6 0 0 0 808080  "C675"  1 1 7 ""  1 ""  <> 0 0 0 675 675 1 0 1371 2 <> <> 675 0 675 675 <> "CCD match"  <> 1 0.91 781 <> <> <> <> <> <> <> <>
  676 2 -16.033353 9.946714 -13.261099 103 Q "A" 24 0.50000 0.50000 "GLN " " CD " "    " 6 0 0 0 808080  "C676"  1 1 7 "%UT"  13 ""  <> 0 0 0 676 676 1 0 1372 0 <> <> 676 0 676 676 <> "CCD match"  <> 1 0.91 782 0.29771948935742 "No Flip"  <> <> <> <> <> <>
  677 25 -16.379235 9.448818 -14.431061 103 Q "A" 38 -0.76000 -0.76000 "GLN " " NE2" "    " 7 0 0 0 2E2EFF  "N677"  1 1 7 ""  1 ""  <> 0 0 0 677 677 1 0 1373 2 <> <> 677 0 677 677 <> "CCD match"  <> 1 0.91 783 <> <> <> <> <> <> <> <>
  678 15 -16.237396 11.145452 -12.888113 103 Q "A" 70 -0.50000 -0.50000 "GLN " " OE1" "    " 8 0 0 0 FF2E2E  "O678"  1 1 7 ""  1 ""  <> 0 0 0 678 678 1 0 1374 0 <> <> 678 0 678 678 <> "CCD match"  <> 1 0.91 784 <> <> <> <> <> <> <> <>
  679 25 -12.787229 6.423136 -12.121883 104 N "A" 38 -0.50000 -0.50000 "ASN " " N  " "    " 7 0 0 0 2E2EFF  "N679"  1 1 7 ""  1 ""  <> 0 0 0 679 679 1 0 1383 1 <> <> 679 0 679 679 <> "CCD match"  <> 1 0.97 785 <> <> <> <> <> <> <> <>
  680 3 -12.678415 4.950954 -12.422506 104 N "A" 24 0.14000 0.14000 "ASN " " CA " "    " 6 0 0 0 808080  "C680"  1 1 -1110 "%RT%RN"  2 ""  FFB400  0 0 0 680 680 1 0 1384 1 <> <> 680 0 680 680 <> "CCD match"  <> 1 0.97 786 <> <> <> <> <> <> <> <>
  681 2 -12.093250 4.111038 -11.288179 104 N "A" 24 0.50000 0.50000 "ASN " " C  " "    " 6 0 0 0 808080  "C681"  1 1 7 ""  1 ""  <> 0 0 0 681 681 1 0 1385 0 <> <> 681 0 681 681 <> "CCD match"  <> 1 0.97 787 <> <> <> <> <> <> <> <>
  682 3 -11.887183 4.851509 -13.757915 104 N "A" 24 -0.12000 -0.12000 "ASN " " CB " "    " 6 0 0 0 808080  "C682"  1 1 7 ""  1 ""  <> 0 0 0 682 682 1 0 1386 2 <> <> 682 0 682 682 <> "CCD match"  <> 1 0.97 788 <> <> <> <> <> <> <> <>
  683 15 -12.801717 3.253185 -10.791138 104 N "A" 70 -0.50000 -0.50000 "ASN " " O  " "    " 8 0 0 0 FF2E2E  "O683"  1 1 7 ""  1 ""  <> 0 0 0 683 683 1 0 1387 0 <> <> 683 0 683 683 <> "CCD match"  <> 1 0.97 789 <> <> <> <> <> <> <> <>
  684 2 -12.608398 5.316253 -15.022764 104 N "A" 24 0.50000 0.50000 "ASN " " CG " "    " 6 0 0 0 808080  "C684"  1 1 7 "%UT"  13 ""  <> 0 0 0 684 684 1 0 1388 0 <> <> 684 0 684 684 <> "CCD match"  <> 1 0.97 790 0.690183951817776 "No Flip"  <> <> <> <> <> <>
  685 25 -11.848018 5.878626 -15.963587 104 N "A" 38 -0.76000 -0.76000 "ASN " " ND2" "    " 7 0 0 0 2E2EFF  "N685"  1 1 7 ""  1 ""  <> 0 0 0 685 685 1 0 1389 2 <> <> 685 0 685 685 <> "CCD match"  <> 1 0.97 791 <> <> <> <> <> <> <> <>
  686 15 -13.745416 5.011474 -15.258476 104 N "A" 70 -0.50000 -0.50000 "ASN " " OD1" "    " 8 0 0 0 FF2E2E  "O686"  1 1 7 ""  1 ""  <> 0 0 0 686 686 1 0 1390 0 <> <> 686 0 686 686 <> "CCD match"  <> 1 0.97 792 <> <> <> <> <> <> <> <>
  687 25 -10.929376 4.381931 -10.785333 105 A "A" 38 -0.50000 -0.50000 "ALA " " N  " "    " 7 0 0 0 2E2EFF  "N687"  1 1 7 ""  1 ""  <> 0 0 0 687 687 1 0 1397 1 <> <> 687 0 687 687 <> "CCD match"  <> 1 0.97 793 <> <> <> <> <> <> <> <>
  688 3 -10.190207 3.462745 -9.917459 105 A "A" 24 0.14000 0.14000 "ALA " " CA " "    " 6 0 0 0 808080  "C688"  1 1 -1110 "%RT%RN"  2 ""  FFB400  0 0 0 688 688 1 0 1398 1 <> <> 688 0 688 688 <> "CCD match"  <> 1 0.97 794 <> <> <> <> <> <> <> <>
  689 2 -10.794580 3.352070 -8.480394 105 A "A" 24 0.50000 0.50000 "ALA " " C  " "    " 6 0 0 0 808080  "C689"  1 1 7 ""  1 ""  <> 0 0 0 689 689 1 0 1399 0 <> <> 689 0 689 689 <> "CCD match"  <> 1 0.97 795 <> <> <> <> <> <> <> <>
  690 3 -8.689938 3.860149 -9.801946 105 A "A" 24 -0.18000 -0.18000 "ALA " " CB " "    " 6 0 0 0 808080  "C690"  1 1 7 ""  1 ""  <> 0 0 0 690 690 1 0 1400 3 <> <> 690 0 690 690 <> "CCD match"  <> 1 0.97 796 <> <> <> <> <> <> <> <>
  691 15 -10.750777 2.277580 -7.907253 105 A "A" 70 -0.50000 -0.50000 "ALA " " O  " "    " 8 0 0 0 FF2E2E  "O691"  1 1 7 ""  1 ""  <> 0 0 0 691 691 1 0 1401 0 <> <> 691 0 691 691 <> "CCD match"  <> 1 0.97 797 <> <> <> <> <> <> <> <>
  692 25 -11.487242 4.449657 -7.957119 106 M "A" 38 -0.50000 -0.50000 "MET " " N  " "    " 7 0 0 0 2E2EFF  "N692"  1 1 7 ""  1 ""  <> 0 0 0 692 692 1 0 1407 1 <> <> 692 0 692 692 <> "CCD match"  <> 1 0.96 798 <> <> <> <> <> <> <> <>
  693 3 -12.305013 4.387811 -6.754820 106 M "A" 24 0.14000 0.14000 "MET " " CA " "    " 6 0 0 0 808080  "C693"  1 1 -1110 "%RT%RN"  2 ""  FFB400  0 0 0 693 693 1 0 1408 1 <> <> 693 0 693 693 <> "CCD match"  <> 1 0.96 799 <> <> <> <> <> <> <> <>
  694 2 -13.549470 3.461389 -6.864441 106 M "A" 24 0.50000 0.50000 "MET " " C  " "    " 6 0 0 0 808080  "C694"  1 1 7 ""  1 ""  <> 0 0 0 694 694 1 0 1409 0 <> <> 694 0 694 694 <> "CCD match"  <> 1 0.96 800 <> <> <> <> <> <> <> <>
  695 3 -12.734936 5.852035 -6.375177 106 M "A" 24 -0.12000 -0.12000 "MET " " CB " "    " 6 0 0 0 808080  "C695"  1 1 7 ""  1 ""  <> 0 0 0 695 695 1 0 1410 2 <> <> 695 0 695 695 <> "CCD match"  <> 1 0.96 801 <> <> <> <> <> <> <> <>
  696 15 -13.938791 2.828056 -5.892694 106 M "A" 70 -0.50000 -0.50000 "MET " " O  " "    " 8 0 0 0 FF2E2E  "O696"  1 1 7 ""  1 ""  <> 0 0 0 696 696 1 0 1411 0 <> <> 696 0 696 696 <> "CCD match"  <> 1 0.96 802 <> <> <> <> <> <> <> <>
  697 3 -13.462999 6.030287 -5.034151 106 M "A" 24 0.00020 0.00020 "MET " " CG " "    " 6 0 0 0 808080  "C697"  1 1 7 ""  1 ""  <> 0 0 0 697 697 1 0 1412 2 <> <> 697 0 697 697 <> "CCD match"  <> 1 0.96 803 <> <> <> <> <> <> <> <>
  698 49 -12.459617 5.965254 -3.485706 106 M "A" 143 -0.24040 -0.24040 "MET " " SD " "    " 16 0 0 0 FFFF6B  "S698"  1 1 7 ""  1 ""  <> 0 0 0 698 698 1 0 1413 0 <> <> 698 0 698 698 <> "CCD match"  <> 1 0.96 804 <> <> <> <> <> <> <> <>
  699 3 -12.353416 4.180822 -3.072529 106 M "A" 24 -0.05980 -0.05980 "MET " " CE " "    " 6 0 0 0 808080  "C699"  1 1 7 ""  1 ""  <> 0 0 0 699 699 1 0 1414 3 <> <> 699 0 699 699 <> "CCD match"  <> 1 0.96 805 <> <> <> <> <> <> <> <>
  700 25 -14.041372 3.382753 -8.082695 107 A "A" 38 -0.50000 -0.50000 "ALA " " N  " "    " 7 0 0 0 2E2EFF  "N700"  1 1 7 ""  1 ""  <> 0 0 0 700 700 1 0 1424 1 <> <> 700 0 700 700 <> "CCD match"  <> 1 0.96 806 <> <> <> <> <> <> <> <>
  701 3 -15.149189 2.504883 -8.434196 107 A "A" 24 0.14000 0.14000 "ALA " " CA " "    " 6 0 0 0 808080  "C701"  1 1 -1110 "%RT%RN"  2 ""  FFB400  0 0 0 701 701 1 0 1425 1 <> <> 701 0 701 701 <> "CCD match"  <> 1 0.96 807 <> <> <> <> <> <> <> <>
  702 2 -14.622557 1.069996 -8.507240 107 A "A" 24 0.50000 0.50000 "ALA " " C  " "    " 6 0 0 0 808080  "C702"  1 1 7 ""  1 ""  <> 0 0 0 702 702 1 0 1426 0 <> <> 702 0 702 702 <> "CCD match"  <> 1 0.96 808 <> <> <> <> <> <> <> <>
  703 3 -15.923503 2.940172 -9.766750 107 A "A" 24 -0.18000 -0.18000 "ALA " " CB " "    " 6 0 0 0 808080  "C703"  1 1 7 ""  1 ""  <> 0 0 0 703 703 1 0 1427 3 <> <> 703 0 703 703 <> "CCD match"  <> 1 0.96 809 <> <> <> <> <> <> <> <>
  704 15 -15.286089 0.235035 -7.862408 107 A "A" 70 -0.50000 -0.50000 "ALA " " O  " "    " 8 0 0 0 FF2E2E  "O704"  1 1 7 ""  1 ""  <> 0 0 0 704 704 1 0 1428 0 <> <> 704 0 704 704 <> "CCD match"  <> 1 0.96 810 <> <> <> <> <> <> <> <>
  705 25 -13.447155 0.804065 -9.106291 108 D "A" 38 -0.50000 -0.50000 "ASP " " N  " "    " 7 0 0 0 2E2EFF  "N705"  1 1 7 ""  1 ""  <> 0 0 0 705 705 1 0 1434 1 <> <> 705 0 705 705 <> "CCD match"  <> 1 0.98 811 <> <> <> <> <> <> <> <>
  706 3 -12.673792 -0.411373 -8.996622 108 D "A" 24 0.14000 0.14000 "ASP " " CA " "    " 6 0 0 0 808080  "C706"  1 1 -1110 "%RT%RN"  2 ""  FFB400  0 0 0 706 706 1 0 1435 1 <> <> 706 0 706 706 <> "CCD match"  <> 1 0.98 812 <> <> <> <> <> <> <> <>
  707 2 -12.429815 -0.901932 -7.539060 108 D "A" 24 0.50000 0.50000 "ASP " " C  " "    " 6 0 0 0 808080  "C707"  1 1 7 ""  1 ""  <> 0 0 0 707 707 1 0 1436 0 <> <> 707 0 707 707 <> "CCD match"  <> 1 0.98 813 <> <> <> <> <> <> <> <>
  708 3 -11.345578 -0.473244 -9.696447 108 D "A" 24 -0.22000 -0.22000 "ASP " " CB " "    " 6 0 0 0 808080  "C708"  1 1 7 ""  1 ""  <> 0 0 0 708 708 1 0 1437 2 <> <> 708 0 708 708 <> "CCD match"  <> 1 0.98 814 <> <> <> <> <> <> <> <>
  709 15 -12.504942 -2.121781 -7.318542 108 D "A" 70 -0.50000 -0.50000 "ASP " " O  " "    " 8 0 0 0 FF2E2E  "O709"  1 1 7 ""  1 ""  <> 0 0 0 709 709 1 0 1438 0 <> <> 709 0 709 709 <> "CCD match"  <> 1 0.98 815 <> <> <> <> <> <> <> <>
  710 2 -11.323509 -0.377932 -11.251081 108 D "A" 24 0.70000 0.70000 "ASP " " CG " "    " 6 0 0 0 808080  "C710"  1 1 7 "%UT"  13 ""  <> 0 0 0 710 710 1 0 1439 0 <> <> 710 0 710 710 <> "CCD match"  <> 1 0.98 816 <> <> <> <> <> <> <> <>
  711 15 -10.208973 -0.096142 -11.811163 108 D "A" 70 -0.80000 -0.80000 "ASP " " OD1" "    " 8 0 0 0 FF2E2E  "O711"  1 1 7 ""  1 ""  <> 0 0 0 711 711 1 0 1440 0 <> <> 711 0 711 711 <> "CCD match"  <> 1 0.98 817 <> <> <> <> <> <> <> <>
  712 18 -12.292208 -0.873097 -11.890205 108 D "A" 70 -0.80000 -0.80000 "ASP " " OD2" "    " 8 -1 0 0 FF2E2E  "O712"  1 1 7 ""  1 ""  <> 0 0 0 712 712 1 0 1441 0 <> <> 712 0 712 712 <> "CCD match"  <> 1 0.98 818 <> <> <> <> <> <> <> <>
  713 25 -12.094201 -0.056999 -6.654579 109 S "A" 38 -0.50000 -0.50000 "SER " " N  " "    " 7 0 0 0 2E2EFF  "N713"  1 1 7 ""  1 ""  <> 0 0 0 713 713 1 0 1446 1 <> <> 713 0 713 713 <> "CCD match"  <> 1 0.97 819 <> <> <> <> <> <> <> <>
  714 3 -11.718108 -0.440325 -5.295568 109 S "A" 24 0.14000 0.14000 "SER " " CA " "    " 6 0 0 0 808080  "C714"  1 1 -1110 "%RT%RN"  2 ""  FFB400  0 0 0 714 714 1 0 1447 1 <> <> 714 0 714 714 <> "CCD match"  <> 1 0.97 820 <> <> <> <> <> <> <> <>
  715 2 -13.076014 -0.617235 -4.557247 109 S "A" 24 0.50000 0.50000 "SER " " C  " "    " 6 0 0 0 808080  "C715"  1 1 7 ""  1 ""  <> 0 0 0 715 715 1 0 1448 0 <> <> 715 0 715 715 <> "CCD match"  <> 1 0.97 821 <> <> <> <> <> <> <> <>
  716 3 -10.935201 0.664005 -4.562443 109 S "A" 24 0.14500 0.14500 "SER " " CB " "    " 6 0 0 0 808080  "C716"  1 1 7 ""  1 ""  <> 0 0 0 716 716 1 0 1449 2 <> <> 716 0 716 716 <> "CCD match"  <> 1 0.97 822 <> <> <> <> <> <> <> <>
  717 15 -13.079855 -1.484997 -3.666109 109 S "A" 70 -0.50000 -0.50000 "SER " " O  " "    " 8 0 0 0 FF2E2E  "O717"  1 1 7 ""  1 ""  <> 0 0 0 717 717 1 0 1450 0 <> <> 717 0 717 717 <> "CCD match"  <> 1 0.97 823 <> <> <> <> <> <> <> <>
  718 16 -9.623489 0.536768 -4.974083 109 S "A" 70 -0.68300 -0.68300 "SER " " OG " "    " 8 0 0 0 FF2E2E  "O718"  1 1 7 "%UT"  13 ""  <> 0 0 0 718 718 1 0 1451 1 <> <> 718 0 718 718 <> "CCD match"  <> 1 0.97 824 <> <> <> <> <> <> <> <>
  719 25 -14.160116 0.104664 -4.903993 110 A "A" 38 -0.50000 -0.50000 "ALA " " N  " "    " 7 0 0 0 2E2EFF  "N719"  1 1 7 ""  1 ""  <> 0 0 0 719 719 1 0 1457 1 <> <> 719 0 719 719 <> "CCD match"  <> 1 0.97 825 <> <> <> <> <> <> <> <>
  720 3 -15.454039 -0.279076 -4.332947 110 A "A" 24 0.14000 0.14000 "ALA " " CA " "    " 6 0 0 0 808080  "C720"  1 1 -1110 "%RT%RN"  2 ""  FFB400  0 0 0 720 720 1 0 1458 1 <> <> 720 0 720 720 <> "CCD match"  <> 1 0.97 826 <> <> <> <> <> <> <> <>
  721 2 -15.965370 -1.648888 -4.844066 110 A "A" 24 0.50000 0.50000 "ALA " " C  " "    " 6 0 0 0 808080  "C721"  1 1 7 ""  1 ""  <> 0 0 0 721 721 1 0 1459 0 <> <> 721 0 721 721 <> "CCD match"  <> 1 0.97 827 <> <> <> <> <> <> <> <>
  722 3 -16.425770 0.841968 -4.533087 110 A "A" 24 -0.18000 -0.18000 "ALA " " CB " "    " 6 0 0 0 808080  "C722"  1 1 7 ""  1 ""  <> 0 0 0 722 722 1 0 1460 3 <> <> 722 0 722 722 <> "CCD match"  <> 1 0.97 828 <> <> <> <> <> <> <> <>
  723 15 -16.588145 -2.364815 -4.049724 110 A "A" 70 -0.50000 -0.50000 "ALA " " O  " "    " 8 0 0 0 FF2E2E  "O723"  1 1 7 ""  1 ""  <> 0 0 0 723 723 1 0 1461 0 <> <> 723 0 723 723 <> "CCD match"  <> 1 0.97 829 <> <> <> <> <> <> <> <>
  724 25 -15.663390 -1.944325 -6.105409 111 T "A" 38 -0.50000 -0.50000 "THR " " N  " "    " 7 0 0 0 2E2EFF  "N724"  1 1 7 ""  1 ""  <> 0 0 0 724 724 1 0 1467 1 <> <> 724 0 724 724 <> "CCD match"  <> 1 0.97 830 <> <> <> <> <> <> <> <>
  725 3 -16.098344 -3.216759 -6.622732 111 T "A" 24 0.14000 0.14000 "THR " " CA " "    " 6 0 0 0 808080  "C725"  1 1 -1110 "%RT%RN"  2 ""  FFB400  0 0 0 725 725 1 0 1468 1 <> <> 725 0 725 725 <> "CCD match"  <> 1 0.97 831 <> <> <> <> <> <> <> <>
  726 2 -15.360655 -4.426232 -5.974848 111 T "A" 24 0.50000 0.50000 "THR " " C  " "    " 6 0 0 0 808080  "C726"  1 1 7 ""  1 ""  <> 0 0 0 726 726 1 0 1469 0 <> <> 726 0 726 726 <> "CCD match"  <> 1 0.97 832 <> <> <> <> <> <> <> <>
  727 3 -15.874912 -3.194226 -8.146856 111 T "A" 24 0.20500 0.20500 "THR " " CB " "    " 6 0 0 0 808080  "C727"  1 1 7 ""  1 ""  <> 0 0 0 727 727 1 0 1470 1 <> <> 727 0 727 727 <> "CCD match"  <> 1 0.97 833 <> <> <> <> <> <> <> <>
  728 15 -16.074191 -5.368878 -5.661386 111 T "A" 70 -0.50000 -0.50000 "THR " " O  " "    " 8 0 0 0 FF2E2E  "O728"  1 1 7 ""  1 ""  <> 0 0 0 728 728 1 0 1471 0 <> <> 728 0 728 728 <> "CCD match"  <> 1 0.97 834 <> <> <> <> <> <> <> <>
  729 3 -16.046376 -4.556305 -8.874813 111 T "A" 24 -0.18000 -0.18000 "THR " " CG2" "    " 6 0 0 0 808080  "C729"  1 1 7 ""  1 ""  <> 0 0 0 729 729 1 0 1472 3 <> <> 729 0 729 729 <> "CCD match"  <> 1 0.97 835 <> <> <> <> <> <> <> <>
  730 16 -16.687674 -2.228390 -8.807424 111 T "A" 70 -0.68300 -0.68300 "THR " " OG1" "    " 8 0 0 0 FF2E2E  "O730"  1 1 7 "%UT"  13 ""  <> 0 0 0 730 730 1 0 1473 1 <> <> 730 0 730 730 <> "CCD match"  <> 1 0.97 836 <> <> <> <> <> <> <> <>
  731 25 -14.040992 -4.285530 -5.645115 112 L "A" 38 -0.50000 -0.50000 "LEU " " N  " "    " 7 0 0 0 2E2EFF  "N731"  1 1 7 ""  1 ""  <> 0 0 0 731 731 1 0 1481 1 <> <> 731 0 731 731 <> "CCD match"  <> 1 0.98 837 <> <> <> <> <> <> <> <>
  732 3 -13.343203 -5.233525 -4.863731 112 L "A" 24 0.14000 0.14000 "LEU " " CA " "    " 6 0 0 0 808080  "C732"  1 1 -1110 "%RT%RN"  2 ""  FFB400  0 0 0 732 732 1 0 1482 1 <> <> 732 0 732 732 <> "CCD match"  <> 1 0.98 838 <> <> <> <> <> <> <> <>
  733 2 -14.002907 -5.400433 -3.510999 112 L "A" 24 0.50000 0.50000 "LEU " " C  " "    " 6 0 0 0 808080  "C733"  1 1 7 ""  1 ""  <> 0 0 0 733 733 1 0 1483 0 <> <> 733 0 733 733 <> "CCD match"  <> 1 0.98 839 <> <> <> <> <> <> <> <>
  734 3 -11.795936 -4.824799 -4.885000 112 L "A" 24 -0.12000 -0.12000 "LEU " " CB " "    " 6 0 0 0 808080  "C734"  1 1 7 ""  1 ""  <> 0 0 0 734 734 1 0 1484 2 <> <> 734 0 734 734 <> "CCD match"  <> 1 0.98 840 <> <> <> <> <> <> <> <>
  735 15 -14.260227 -6.538853 -3.185633 112 L "A" 70 -0.50000 -0.50000 "LEU " " O  " "    " 8 0 0 0 FF2E2E  "O735"  1 1 7 ""  1 ""  <> 0 0 0 735 735 1 0 1485 0 <> <> 735 0 735 735 <> "CCD match"  <> 1 0.98 841 <> <> <> <> <> <> <> <>
  736 3 -10.882309 -5.777642 -4.184185 112 L "A" 24 -0.06000 -0.06000 "LEU " " CG " "    " 6 0 0 0 808080  "C736"  1 1 7 ""  1 ""  <> 0 0 0 736 736 1 0 1486 1 <> <> 736 0 736 736 <> "CCD match"  <> 1 0.98 842 <> <> <> <> <> <> <> <>
  737 3 -10.957820 -7.300160 -4.563810 112 L "A" 24 -0.18000 -0.18000 "LEU " " CD1" "    " 6 0 0 0 808080  "C737"  1 1 7 ""  1 ""  <> 0 0 0 737 737 1 0 1487 3 <> <> 737 0 737 737 <> "CCD match"  <> 1 0.98 843 <> <> <> <> <> <> <> <>
  738 3 -9.385760 -5.412907 -4.186855 112 L "A" 24 -0.18000 -0.18000 "LEU " " CD2" "    " 6 0 0 0 808080  "C738"  1 1 7 ""  1 ""  <> 0 0 0 738 738 1 0 1488 3 <> <> 738 0 738 738 <> "CCD match"  <> 1 0.98 844 <> <> <> <> <> <> <> <>
  739 25 -14.415704 -4.379578 -2.723421 113 N "A" 38 -0.50000 -0.50000 "ASN " " N  " "    " 7 0 0 0 2E2EFF  "N739"  1 1 7 ""  1 ""  <> 0 0 0 739 739 1 0 1500 1 <> <> 739 0 739 739 <> "CCD match"  <> 1 0.97 845 <> <> <> <> <> <> <> <>
  740 3 -15.148737 -4.498871 -1.456726 113 N "A" 24 0.14000 0.14000 "ASN " " CA " "    " 6 0 0 0 808080  "C740"  1 1 -1110 "%RT%RN"  2 ""  FFB400  0 0 0 740 740 1 0 1501 1 <> <> 740 0 740 740 <> "CCD match"  <> 1 0.97 846 <> <> <> <> <> <> <> <>
  741 2 -16.475259 -5.201821 -1.633098 113 N "A" 24 0.50000 0.50000 "ASN " " C  " "    " 6 0 0 0 808080  "C741"  1 1 7 ""  1 ""  <> 0 0 0 741 741 1 0 1502 0 <> <> 741 0 741 741 <> "CCD match"  <> 1 0.97 847 <> <> <> <> <> <> <> <>
  742 3 -15.256557 -3.111904 -0.843477 113 N "A" 24 -0.12000 -0.12000 "ASN " " CB " "    " 6 0 0 0 808080  "C742"  1 1 7 ""  1 ""  <> 0 0 0 742 742 1 0 1503 2 <> <> 742 0 742 742 <> "CCD match"  <> 1 0.97 848 <> <> <> <> <> <> <> <>
  743 15 -16.676524 -6.096054 -0.840929 113 N "A" 70 -0.50000 -0.50000 "ASN " " O  " "    " 8 0 0 0 FF2E2E  "O743"  1 1 7 ""  1 ""  <> 0 0 0 743 743 1 0 1504 0 <> <> 743 0 743 743 <> "CCD match"  <> 1 0.97 849 <> <> <> <> <> <> <> <>
  744 2 -15.428556 -3.141091 0.723780 113 N "A" 24 0.50000 0.50000 "ASN " " CG " "    " 6 0 0 0 808080  "C744"  1 1 7 "%UT"  13 "Flip"  <> 0 0 0 744 744 1 0 1505 0 <> <> 744 0 744 744 <> "CCD match"  <> 1 0.97 850 6.83630766851709 "Flip"  <> <> <> <> <> <>
  745 25 -15.905948 -2.044873 1.264479 113 N "A" 38 -0.76000 -0.76000 "ASN " " ND2" "    " 7 0 0 0 2E2EFF  "N745"  1 1 7 ""  1 ""  <> 0 0 0 745 745 1 0 1506 2 <> <> 745 0 745 745 <> "CCD match"  <> 1 0.97 851 <> <> <> <> <> <> <> <>
  746 15 -15.047418 -4.011379 1.425158 113 N "A" 70 -0.50000 -0.50000 "ASN " " OD1" "    " 8 0 0 0 FF2E2E  "O746"  1 1 7 ""  1 ""  <> 0 0 0 746 746 1 0 1507 0 <> <> 746 0 746 746 <> "CCD match"  <> 1 0.97 852 <> <> <> <> <> <> <> <>
  747 25 -17.301952 -4.678223 -2.532917 114 I "A" 38 -0.50000 -0.50000 "ILE " " N  " "    " 7 0 0 0 2E2EFF  "N747"  1 1 7 ""  1 ""  <> 0 0 0 747 747 1 0 1514 1 <> <> 747 0 747 747 <> "CCD match"  <> 1 0.97 853 <> <> <> <> <> <> <> <>
  748 3 -18.659441 -5.123326 -2.749460 114 I "A" 24 0.14000 0.14000 "ILE " " CA " "    " 6 0 0 0 808080  "C748"  1 1 -1110 "%RT%RN"  2 ""  FFB400  0 0 0 748 748 1 0 1515 1 <> <> 748 0 748 748 <> "CCD match"  <> 1 0.97 854 <> <> <> <> <> <> <> <>
  749 2 -18.736806 -6.591904 -3.034443 114 I "A" 24 0.50000 0.50000 "ILE " " C  " "    " 6 0 0 0 808080  "C749"  1 1 7 ""  1 ""  <> 0 0 0 749 749 1 0 1516 0 <> <> 749 0 749 749 <> "CCD match"  <> 1 0.97 855 <> <> <> <> <> <> <> <>
  750 3 -19.448878 -4.306778 -3.756889 114 I "A" 24 -0.06000 -0.06000 "ILE " " CB " "    " 6 0 0 0 808080  "C750"  1 1 7 ""  1 ""  <> 0 0 0 750 750 1 0 1517 1 <> <> 750 0 750 750 <> "CCD match"  <> 1 0.97 856 <> <> <> <> <> <> <> <>
  751 15 -19.483503 -7.248806 -2.326040 114 I "A" 70 -0.50000 -0.50000 "ILE " " O  " "    " 8 0 0 0 FF2E2E  "O751"  1 1 7 ""  1 ""  <> 0 0 0 751 751 1 0 1518 0 <> <> 751 0 751 751 <> "CCD match"  <> 1 0.97 857 <> <> <> <> <> <> <> <>
  752 3 -19.802032 -2.881909 -3.217460 114 I "A" 24 -0.12000 -0.12000 "ILE " " CG1" "    " 6 0 0 0 808080  "C752"  1 1 7 ""  1 ""  <> 0 0 0 752 752 1 0 1519 2 <> <> 752 0 752 752 <> "CCD match"  <> 1 0.97 858 <> <> <> <> <> <> <> <>
  753 3 -20.833985 -4.974217 -4.110817 114 I "A" 24 -0.18000 -0.18000 "ILE " " CG2" "    " 6 0 0 0 808080  "C753"  1 1 7 ""  1 ""  <> 0 0 0 753 753 1 0 1520 3 <> <> 753 0 753 753 <> "CCD match"  <> 1 0.97 859 <> <> <> <> <> <> <> <>
  754 3 -20.307657 -2.038273 -4.286087 114 I "A" 24 -0.18000 -0.18000 "ILE " " CD1" "    " 6 0 0 0 808080  "C754"  1 1 7 ""  1 ""  <> 0 0 0 754 754 1 0 1521 3 <> <> 754 0 754 754 <> "CCD match"  <> 1 0.97 860 <> <> <> <> <> <> <> <>
  755 25 -17.970054 -7.050774 -4.012028 115 L "A" 38 -0.50000 -0.50000 "LEU " " N  " "    " 7 0 0 0 2E2EFF  "N755"  1 1 7 ""  1 ""  <> 0 0 0 755 755 1 0 1533 1 <> <> 755 0 755 755 <> "CCD match"  <> 1 0.98 861 <> <> <> <> <> <> <> <>
  756 3 -17.713609 -8.437493 -4.398756 115 L "A" 24 0.14000 0.14000 "LEU " " CA " "    " 6 0 0 0 808080  "C756"  1 1 -1110 "%RT%RN"  2 ""  FFB400  0 0 0 756 756 1 0 1534 1 <> <> 756 0 756 756 <> "CCD match"  <> 1 0.98 862 <> <> <> <> <> <> <> <>
  757 2 -17.308087 -9.252720 -3.157917 115 L "A" 24 0.50000 0.50000 "LEU " " C  " "    " 6 0 0 0 808080  "C757"  1 1 7 ""  1 ""  <> 0 0 0 757 757 1 0 1535 0 <> <> 757 0 757 757 <> "CCD match"  <> 1 0.98 863 <> <> <> <> <> <> <> <>
  758 3 -16.600641 -8.539673 -5.516189 115 L "A" 24 -0.12000 -0.12000 "LEU " " CB " "    " 6 0 0 0 808080  "C758"  1 1 7 ""  1 ""  <> 0 0 0 758 758 1 0 1536 2 <> <> 758 0 758 758 <> "CCD match"  <> 1 0.98 864 <> <> <> <> <> <> <> <>
  759 15 -17.870144 -10.319664 -2.852375 115 L "A" 70 -0.50000 -0.50000 "LEU " " O  " "    " 8 0 0 0 FF2E2E  "O759"  1 1 7 ""  1 ""  <> 0 0 0 759 759 1 0 1537 0 <> <> 759 0 759 759 <> "CCD match"  <> 1 0.98 865 <> <> <> <> <> <> <> <>
  760 3 -17.168345 -8.728829 -6.957935 115 L "A" 24 -0.06000 -0.06000 "LEU " " CG " "    " 6 0 0 0 808080  "C760"  1 1 7 ""  1 ""  <> 0 0 0 760 760 1 0 1538 1 <> <> 760 0 760 760 <> "CCD match"  <> 1 0.98 866 <> <> <> <> <> <> <> <>
  761 3 -18.281734 -7.771504 -7.390549 115 L "A" 24 -0.18000 -0.18000 "LEU " " CD1" "    " 6 0 0 0 808080  "C761"  1 1 7 ""  1 ""  <> 0 0 0 761 761 1 0 1539 3 <> <> 761 0 761 761 <> "CCD match"  <> 1 0.98 867 <> <> <> <> <> <> <> <>
  762 3 -15.964656 -8.704212 -7.900953 115 L "A" 24 -0.18000 -0.18000 "LEU " " CD2" "    " 6 0 0 0 808080  "C762"  1 1 7 ""  1 ""  <> 0 0 0 762 762 1 0 1540 3 <> <> 762 0 762 762 <> "CCD match"  <> 1 0.98 868 <> <> <> <> <> <> <> <>
  763 25 -16.355466 -8.751808 -2.352045 116 N "A" 38 -0.50000 -0.50000 "ASN " " N  " "    " 7 0 0 0 2E2EFF  "N763"  1 1 7 ""  1 ""  <> 0 0 0 763 763 1 0 1552 1 <> <> 763 0 763 763 <> "CCD match"  <> 1 0.96 869 <> <> <> <> <> <> <> <>
  764 3 -15.836973 -9.389973 -1.101965 116 N "A" 24 0.14000 0.14000 "ASN " " CA " "    " 6 0 0 0 808080  "C764"  1 1 -1110 "%RT%RN"  2 ""  FFB400  0 0 0 764 764 1 0 1553 1 <> <> 764 0 764 764 <> "CCD match"  <> 1 0.96 870 <> <> <> <> <> <> <> <>
  765 2 -16.919959 -9.488377 -0.026682 116 N "A" 24 0.50000 0.50000 "ASN " " C  " "    " 6 0 0 0 808080  "C765"  1 1 7 ""  1 ""  <> 0 0 0 765 765 1 0 1554 0 <> <> 765 0 765 765 <> "CCD match"  <> 1 0.96 871 <> <> <> <> <> <> <> <>
  766 3 -14.549919 -8.681820 -0.644064 116 N "A" 24 -0.12000 -0.12000 "ASN " " CB " "    " 6 0 0 0 808080  "C766"  1 1 7 ""  1 ""  <> 0 0 0 766 766 1 0 1555 2 <> <> 766 0 766 766 <> "CCD match"  <> 1 0.96 872 <> <> <> <> <> <> <> <>
  767 15 -17.021830 -10.592159 0.572378 116 N "A" 70 -0.50000 -0.50000 "ASN " " O  " "    " 8 0 0 0 FF2E2E  "O767"  1 1 7 ""  1 ""  <> 0 0 0 767 767 1 0 1556 0 <> <> 767 0 767 767 <> "CCD match"  <> 1 0.96 873 <> <> <> <> <> <> <> <>
  768 2 -13.801338 -9.477177 0.353869 116 N "A" 24 0.50000 0.50000 "ASN " " CG " "    " 6 0 0 0 808080  "C768"  1 1 7 "%UT"  13 ""  <> 0 0 0 768 768 1 0 1557 0 <> <> 768 0 768 768 <> "CCD match"  <> 1 0.96 874 95.2953715702761 "No Flip"  <> <> <> <> <> <>
  769 25 -13.790117 -9.051254 1.598852 116 N "A" 38 -0.76000 -0.76000 "ASN " " ND2" "    " 7 0 0 0 2E2EFF  "N769"  1 1 7 ""  1 ""  <> 0 0 0 769 769 1 0 1558 2 <> <> 769 0 769 769 <> "CCD match"  <> 1 0.96 875 <> <> <> <> <> <> <> <>
  770 15 -13.185655 -10.485562 -0.056108 116 N "A" 70 -0.50000 -0.50000 "ASN " " OD1" "    " 8 0 0 0 FF2E2E  "O770"  1 1 7 ""  1 ""  <> 0 0 0 770 770 1 0 1559 0 <> <> 770 0 770 770 <> "CCD match"  <> 1 0.96 876 <> <> <> <> <> <> <> <>
  771 25 -17.714235 -8.401585 0.232073 117 Y "A" 38 -0.50000 -0.50000 "TYR " " N  " "    " 7 0 0 0 2E2EFF  "N771"  1 1 7 ""  1 ""  <> 0 0 0 771 771 1 0 1566 1 <> <> 771 0 771 771 <> "CCD match"  <> 1 0.94 877 <> <> <> <> <> <> <> <>
  772 3 -18.570179 -8.321964 1.423624 117 Y "A" 24 0.14000 0.14000 "TYR " " CA " "    " 6 0 0 0 808080  "C772"  1 1 -1110 "%RT%RN"  2 ""  FFB400  0 0 0 772 772 1 0 1567 1 <> <> 772 0 772 772 <> "CCD match"  <> 1 0.94 878 <> <> <> <> <> <> <> <>
  773 2 -19.846586 -9.187439 1.241789 117 Y "A" 24 0.50000 0.50000 "TYR " " C  " "    " 6 0 0 0 808080  "C773"  1 1 7 ""  1 ""  <> 0 0 0 773 773 1 0 1568 0 <> <> 773 0 773 773 <> "CCD match"  <> 1 0.94 879 <> <> <> <> <> <> <> <>
  774 3 -18.927302 -6.881813 1.651938 117 Y "A" 24 -0.00500 -0.00500 "TYR " " CB " "    " 6 0 0 0 808080  "C774"  1 1 7 ""  1 ""  <> 0 0 0 774 774 1 0 1569 2 <> <> 774 0 774 774 <> "CCD match"  <> 1 0.94 880 <> <> <> <> <> <> <> <>
  775 15 -20.417082 -9.706745 2.217936 117 Y "A" 70 -0.50000 -0.50000 "TYR " " O  " "    " 8 0 0 0 FF2E2E  "O775"  1 1 7 ""  1 ""  <> 0 0 0 775 775 1 0 1570 0 <> <> 775 0 775 775 <> "CCD match"  <> 1 0.94 881 <> <> <> <> <> <> <> <>
  776 2 -19.962492 -6.499417 2.650480 117 Y "A" 24 -0.11500 -0.11500 "TYR " " CG " "    " 6 0 0 0 808080  "C776"  1 1 7 ""  1 ""  <> 0 0 0 776 776 1 0 1571 0 <> <> 776 0 776 776 <> "CCD match"  <> 1 0.94 882 <> <> <> <> <> <> <> <>
  777 2 -19.599978 -6.224320 3.931223 117 Y "A" 24 -0.11500 -0.11500 "TYR " " CD1" "    " 6 0 0 0 808080  "C777"  1 1 7 ""  1 ""  <> 0 0 0 777 777 1 0 1572 1 <> <> 777 0 777 777 <> "CCD match"  <> 1 0.94 883 <> <> <> <> <> <> <> <>
  778 2 -21.346730 -6.357235 2.229906 117 Y "A" 24 -0.11500 -0.11500 "TYR " " CD2" "    " 6 0 0 0 808080  "C778"  1 1 7 ""  1 ""  <> 0 0 0 778 778 1 0 1573 1 <> <> 778 0 778 778 <> "CCD match"  <> 1 0.94 884 <> <> <> <> <> <> <> <>
  779 2 -20.549511 -5.850430 4.884096 117 Y "A" 24 -0.11500 -0.11500 "TYR " " CE1" "    " 6 0 0 0 808080  "C779"  1 1 7 ""  1 ""  <> 0 0 0 779 779 1 0 1574 1 <> <> 779 0 779 779 <> "CCD match"  <> 1 0.94 885 <> <> <> <> <> <> <> <>
  780 2 -22.310927 -6.055168 3.243502 117 Y "A" 24 -0.11500 -0.11500 "TYR " " CE2" "    " 6 0 0 0 808080  "C780"  1 1 7 ""  1 ""  <> 0 0 0 780 780 1 0 1575 1 <> <> 780 0 780 780 <> "CCD match"  <> 1 0.94 886 <> <> <> <> <> <> <> <>
  781 16 -22.879695 -5.422878 5.460097 117 Y "A" 70 -0.58500 -0.58500 "TYR " " OH " "    " 8 0 0 0 FF2E2E  "O781"  1 1 7 "%UT"  13 ""  <> 0 0 0 781 781 1 0 1576 1 <> <> 781 0 781 781 <> "CCD match"  <> 1 0.94 887 <> <> <> <> <> <> <> <>
  782 2 -21.953952 -5.859455 4.589266 117 Y "A" 24 0.15000 0.15000 "TYR " " CZ " "    " 6 0 0 0 808080  "C782"  1 1 7 ""  1 ""  <> 0 0 0 782 782 1 0 1577 0 <> <> 782 0 782 782 <> "CCD match"  <> 1 0.94 888 <> <> <> <> <> <> <> <>
  783 25 -20.282528 -9.327141 0.003073 118 F "A" 38 -0.50000 -0.50000 "PHE " " N  " "    " 7 0 0 0 2E2EFF  "N783"  0 1 7 ""  1 ""  <> 0 0 0 783 783 1 0 1587 1 <> <> 783 0 783 783 <> "CCD match"  <> 1 0.96 889 <> <> <> <> <> <> <> <>
  784 3 -21.405392 -10.148960 -0.441351 118 F "A" 24 0.14000 0.14000 "PHE " " CA " "    " 6 0 0 0 808080  "C784"  0 1 -1111 "%RT%RN"  2 ""  FFD200  0 0 0 784 784 1 0 1588 1 <> <> 784 0 784 784 <> "CCD match"  <> 1 0.96 890 <> <> <> <> <> <> <> <>
  785 2 -20.891064 -11.523457 -0.902475 118 F "A" 24 0.50000 0.50000 "PHE " " C  " "    " 6 0 0 0 808080  "C785"  0 1 7 ""  1 ""  <> 0 0 0 785 785 1 0 1589 0 <> <> 785 0 785 785 <> "CCD match"  <> 1 0.96 891 <> <> <> <> <> <> <> <>
  786 3 -22.144064 -9.417935 -1.565039 118 F "A" 24 -0.00500 -0.00500 "PHE " " CB " "    " 6 0 0 0 808080  "C786"  0 1 7 ""  1 ""  <> 0 0 0 786 786 1 0 1590 2 <> <> 786 0 786 786 <> "CCD match"  <> 1 0.96 892 <> <> <> <> <> <> <> <>
  787 15 -21.690331 -12.314011 -1.391552 118 F "A" 70 -0.50000 -0.50000 "PHE " " O  " "    " 8 0 0 0 FF2E2E  "O787"  0 1 7 ""  1 ""  <> 0 0 0 787 787 1 0 1591 0 <> <> 787 0 787 787 <> "CCD match"  <> 1 0.96 893 <> <> <> <> <> <> <> <>
  788 2 -23.103427 -8.276097 -1.063326 118 F "A" 24 -0.11500 -0.11500 "PHE " " CG " "    " 6 0 0 0 808080  "C788"  0 1 7 ""  1 ""  <> 0 0 0 788 788 1 0 1592 0 <> <> 788 0 788 788 <> "CCD match"  <> 1 0.96 894 <> <> <> <> <> <> <> <>
  789 2 -22.690950 -6.892559 -1.148344 118 F "A" 24 -0.11500 -0.11500 "PHE " " CD1" "    " 6 0 0 0 808080  "C789"  0 1 7 ""  1 ""  <> 0 0 0 789 789 1 0 1593 1 <> <> 789 0 789 789 <> "CCD match"  <> 1 0.96 895 <> <> <> <> <> <> <> <>
  790 2 -24.351757 -8.497044 -0.407442 118 F "A" 24 -0.11500 -0.11500 "PHE " " CD2" "    " 6 0 0 0 808080  "C790"  0 1 7 ""  1 ""  <> 0 0 0 790 790 1 0 1594 1 <> <> 790 0 790 790 <> "CCD match"  <> 1 0.96 896 <> <> <> <> <> <> <> <>
  791 2 -23.486310 -5.829682 -0.785196 118 F "A" 24 -0.11500 -0.11500 "PHE " " CE1" "    " 6 0 0 0 808080  "C791"  0 1 7 ""  1 ""  <> 0 0 0 791 791 1 0 1595 1 <> <> 791 0 791 791 <> "CCD match"  <> 1 0.96 897 <> <> <> <> <> <> <> <>
  792 2 -25.143805 -7.403088 0.047148 118 F "A" 24 -0.11500 -0.11500 "PHE " " CE2" "    " 6 0 0 0 808080  "C792"  0 1 7 ""  1 ""  <> 0 0 0 792 792 1 0 1596 1 <> <> 792 0 792 792 <> "CCD match"  <> 1 0.96 898 <> <> <> <> <> <> <> <>
  793 2 -24.747582 -6.049320 -0.212824 118 F "A" 24 -0.11500 -0.11500 "PHE " " CZ " "    " 6 0 0 0 808080  "C793"  0 1 7 ""  1 ""  <> 0 0 0 793 793 1 0 1597 1 <> <> 793 0 793 793 <> "CCD match"  <> 1 0.96 899 <> <> <> <> <> <> <> <>
  794 25 -19.627946 -11.930012 -0.595560 119 N "A" 38 -0.50000 -0.50000 "ASN " " N  " "    " 7 0 0 0 2E2EFF  "N794"  0 1 7 ""  1 ""  <> 0 0 0 794 794 1 0 1607 1 <> <> 794 0 794 794 <> "CCD match"  <> 1 0.96 900 <> <> <> <> <> <> <> <>
  795 3 -19.000120 -13.242604 -0.908647 119 N "A" 24 0.14000 0.14000 "ASN " " CA " "    " 6 0 0 0 808080  "C795"  0 1 -1111 "%RT%RN"  2 ""  FFD200  0 0 0 795 795 1 0 1608 1 <> <> 795 0 795 795 <> "CCD match"  <> 1 0.96 901 <> <> <> <> <> <> <> <>
  796 2 -19.056883 -13.726143 -2.397844 119 N "A" 24 0.50000 0.50000 "ASN " " C  " "    " 6 0 0 0 808080  "C796"  0 1 7 ""  1 ""  <> 0 0 0 796 796 1 0 1609 0 <> <> 796 0 796 796 <> "CCD match"  <> 1 0.96 902 <> <> <> <> <> <> <> <>
  797 3 -19.589718 -14.298374 0.163519 119 N "A" 24 -0.12000 -0.12000 "ASN " " CB " "    " 6 0 0 0 808080  "C797"  0 1 7 ""  1 ""  <> 0 0 0 797 797 1 0 1610 2 <> <> 797 0 797 797 <> "CCD match"  <> 1 0.96 903 <> <> <> <> <> <> <> <>
  798 15 -19.339984 -14.913426 -2.588068 119 N "A" 70 -0.50000 -0.50000 "ASN " " O  " "    " 8 0 0 0 FF2E2E  "O798"  0 1 7 ""  1 ""  <> 0 0 0 798 798 1 0 1611 0 <> <> 798 0 798 798 <> "CCD match"  <> 1 0.96 904 <> <> <> <> <> <> <> <>
  799 2 -19.082745 -14.267735 1.598734 119 N "A" 24 0.50000 0.50000 "ASN " " CG " "    " 6 0 0 0 808080  "C799"  0 1 7 "%UT"  13 ""  <> 0 0 0 799 799 1 0 1612 0 <> <> 799 0 799 799 <> "CCD match"  <> 1 0.96 905 0.555696044452178 "No Flip"  <> <> <> <> <> <>
  800 25 -18.462798 -15.318348 2.123148 119 N "A" 38 -0.76000 -0.76000 "ASN " " ND2" "    " 7 0 0 0 2E2EFF  "N800"  0 1 7 ""  1 ""  <> 0 0 0 800 800 1 0 1613 2 <> <> 800 0 800 800 <> "CCD match"  <> 1 0.96 906 <> <> <> <> <> <> <> <>
  801 15 -19.426766 -13.343148 2.307142 119 N "A" 70 -0.50000 -0.50000 "ASN " " OD1" "    " 8 0 0 0 FF2E2E  "O801"  0 1 7 ""  1 ""  <> 0 0 0 801 801 1 0 1614 0 <> <> 801 0 801 801 <> "CCD match"  <> 1 0.96 907 <> <> <> <> <> <> <> <>
  802 25 -18.936624 -12.805683 -3.408962 120 F "A" 38 -0.50000 -0.50000 "PHE " " N  " "    " 7 0 0 0 2E2EFF  "N802"  1 1 7 ""  1 ""  <> 0 0 0 802 802 1 0 1621 1 <> <> 802 0 802 802 <> "CCD match"  <> 1 0.98 908 <> <> <> <> <> <> <> <>
  803 3 -18.949459 -13.080826 -4.828356 120 F "A" 24 0.14000 0.14000 "PHE " " CA " "    " 6 0 0 0 808080  "C803"  1 1 -1111 "%RT%RN"  2 ""  FFD200  0 0 0 803 803 1 0 1622 1 <> <> 803 0 803 803 <> "CCD match"  <> 1 0.98 909 <> <> <> <> <> <> <> <>
  804 2 -18.093679 -14.296513 -5.237995 120 F "A" 24 0.50000 0.50000 "PHE " " C  " "    " 6 0 0 0 808080  "C804"  1 1 7 ""  1 ""  <> 0 0 0 804 804 1 0 1623 0 <> <> 804 0 804 804 <> "CCD match"  <> 1 0.98 910 <> <> <> <> <> <> <> <>
  805 3 -18.697992 -11.860611 -5.698517 120 F "A" 24 -0.00500 -0.00500 "PHE " " CB " "    " 6 0 0 0 808080  "C805"  1 1 7 ""  1 ""  <> 0 0 0 805 805 1 0 1624 2 <> <> 805 0 805 805 <> "CCD match"  <> 1 0.98 911 <> <> <> <> <> <> <> <>
  806 15 -18.624271 -15.094944 -6.053699 120 F "A" 70 -0.50000 -0.50000 "PHE " " O  " "    " 8 0 0 0 FF2E2E  "O806"  1 1 7 ""  1 ""  <> 0 0 0 806 806 1 0 1625 0 <> <> 806 0 806 806 <> "CCD match"  <> 1 0.98 912 <> <> <> <> <> <> <> <>
  807 2 -19.981948 -11.062489 -5.979261 120 F "A" 24 -0.11500 -0.11500 "PHE " " CG " "    " 6 0 0 0 808080  "C807"  1 1 7 ""  1 ""  <> 0 0 0 807 807 1 0 1626 0 <> <> 807 0 807 807 <> "CCD match"  <> 1 0.98 913 <> <> <> <> <> <> <> <>
  808 2 -20.345621 -10.878918 -7.320446 120 F "A" 24 -0.11500 -0.11500 "PHE " " CD1" "    " 6 0 0 0 808080  "C808"  1 1 7 ""  1 ""  <> 0 0 0 808 808 1 0 1627 1 <> <> 808 0 808 808 <> "CCD match"  <> 1 0.98 914 <> <> <> <> <> <> <> <>
  809 2 -20.687316 -10.419396 -4.947466 120 F "A" 24 -0.11500 -0.11500 "PHE " " CD2" "    " 6 0 0 0 808080  "C809"  1 1 7 ""  1 ""  <> 0 0 0 809 809 1 0 1628 1 <> <> 809 0 809 809 <> "CCD match"  <> 1 0.98 915 <> <> <> <> <> <> <> <>
  810 2 -21.430118 -10.058972 -7.616497 120 F "A" 24 -0.11500 -0.11500 "PHE " " CE1" "    " 6 0 0 0 808080  "C810"  1 1 7 ""  1 ""  <> 0 0 0 810 810 1 0 1629 1 <> <> 810 0 810 810 <> "CCD match"  <> 1 0.98 916 <> <> <> <> <> <> <> <>
  811 2 -21.617918 -9.452759 -5.255487 120 F "A" 24 -0.11500 -0.11500 "PHE " " CE2" "    " 6 0 0 0 808080  "C811"  1 1 7 ""  1 ""  <> 0 0 0 811 811 1 0 1630 1 <> <> 811 0 811 811 <> "CCD match"  <> 1 0.98 917 <> <> <> <> <> <> <> <>
  812 2 -22.051575 -9.329102 -6.604605 120 F "A" 24 -0.11500 -0.11500 "PHE " " CZ " "    " 6 0 0 0 808080  "C812"  1 1 7 ""  1 ""  <> 0 0 0 812 812 1 0 1631 1 <> <> 812 0 812 812 <> "CCD match"  <> 1 0.98 918 <> <> <> <> <> <> <> <>
  813 25 -16.907075 -14.441010 -4.701521 121 W "A" 38 -0.50000 -0.50000 "TRP " " N  " "    " 7 0 0 0 2E2EFF  "N813"  1 1 7 ""  1 ""  <> 0 0 0 813 813 1 0 1641 1 <> <> 813 0 813 813 <> "CCD match"  <> 1 0.98 919 <> <> <> <> <> <> <> <>
  814 3 -15.955164 -15.576493 -4.836668 121 W "A" 24 0.14000 0.14000 "TRP " " CA " "    " 6 0 0 0 808080  "C814"  1 1 -1111 "%RT%RN"  2 ""  FFD200  0 0 0 814 814 1 0 1642 1 <> <> 814 0 814 814 <> "CCD match"  <> 1 0.98 920 <> <> <> <> <> <> <> <>
  815 2 -16.639381 -16.944279 -4.559152 121 W "A" 24 0.50000 0.50000 "TRP " " C  " "    " 6 0 0 0 808080  "C815"  1 1 7 ""  1 ""  <> 0 0 0 815 815 1 0 1643 0 <> <> 815 0 815 815 <> "CCD match"  <> 1 0.98 921 <> <> <> <> <> <> <> <>
  816 3 -14.696428 -15.383118 -3.932018 121 W "A" 24 -0.12000 -0.12000 "TRP " " CB " "    " 6 0 0 0 808080  "C816"  1 1 7 ""  1 ""  <> 0 0 0 816 816 1 0 1644 2 <> <> 816 0 816 816 <> "CCD match"  <> 1 0.98 922 <> <> <> <> <> <> <> <>
  817 15 -16.454528 -17.846878 -5.356977 121 W "A" 70 -0.50000 -0.50000 "TRP " " O  " "    " 8 0 0 0 FF2E2E  "O817"  1 1 7 ""  1 ""  <> 0 0 0 817 817 1 0 1645 0 <> <> 817 0 817 817 <> "CCD match"  <> 1 0.98 923 <> <> <> <> <> <> <> <>
  818 2 -14.362320 -13.956021 -3.653307 121 W "A" 24 0.07500 0.07500 "TRP " " CG " "    " 6 0 0 0 808080  "C818"  1 1 7 ""  1 ""  <> 0 0 0 818 818 1 0 1646 0 <> <> 818 0 818 818 <> "CCD match"  <> 1 0.98 924 <> <> <> <> <> <> <> <>
  819 2 -14.149613 -13.455368 -2.407385 121 W "A" 24 -0.11500 -0.11500 "TRP " " CD1" "    " 6 0 0 0 808080  "C819"  1 1 7 ""  1 ""  <> 0 0 0 819 819 1 0 1647 1 <> <> 819 0 819 819 <> "CCD match"  <> 1 0.98 925 <> <> <> <> <> <> <> <>
  820 2 -13.978636 -12.961704 -4.605501 121 W "A" 24 -0.05500 -0.05500 "TRP " " CD2" "    " 6 0 0 0 808080  "C820"  1 1 7 ""  1 ""  <> 0 0 0 820 820 1 0 1648 0 <> <> 820 0 820 820 <> "CCD match"  <> 1 0.98 926 <> <> <> <> <> <> <> <>
  821 2 -13.687191 -11.768219 -3.890743 121 W "A" 24 0.13000 0.13000 "TRP " " CE2" "    " 6 0 0 0 808080  "C821"  1 1 7 ""  1 ""  <> 0 0 0 821 821 1 0 1649 0 <> <> 821 0 821 821 <> "CCD match"  <> 1 0.98 927 <> <> <> <> <> <> <> <>
  822 2 -13.865724 -12.897015 -6.062610 121 W "A" 24 -0.11500 -0.11500 "TRP " " CE3" "    " 6 0 0 0 808080  "C822"  1 1 7 ""  1 ""  <> 0 0 0 822 822 1 0 1650 1 <> <> 822 0 822 822 <> "CCD match"  <> 1 0.98 928 <> <> <> <> <> <> <> <>
  823 25 -13.810200 -12.128174 -2.549759 121 W "A" 38 -0.57000 -0.57000 "TRP " " NE1" "    " 7 0 0 0 2E2EFF  "N823"  1 1 7 ""  1 ""  <> 0 0 0 823 823 1 0 1651 1 <> <> 823 0 823 823 <> "CCD match"  <> 1 0.98 929 <> <> <> <> <> <> <> <>
  824 2 -13.322932 -10.514981 -5.975231 121 W "A" 24 -0.11500 -0.11500 "TRP " " CH2" "    " 6 0 0 0 808080  "C824"  1 1 7 ""  1 ""  <> 0 0 0 824 824 1 0 1652 1 <> <> 824 0 824 824 <> "CCD match"  <> 1 0.98 930 <> <> <> <> <> <> <> <>
  825 2 -13.318028 -10.589028 -4.567644 121 W "A" 24 -0.11500 -0.11500 "TRP " " CZ2" "    " 6 0 0 0 808080  "C825"  1 1 7 ""  1 ""  <> 0 0 0 825 825 1 0 1653 1 <> <> 825 0 825 825 <> "CCD match"  <> 1 0.98 931 <> <> <> <> <> <> <> <>
  826 2 -13.516199 -11.706833 -6.713466 121 W "A" 24 -0.11500 -0.11500 "TRP " " CZ3" "    " 6 0 0 0 808080  "C826"  1 1 7 ""  1 ""  <> 0 0 0 826 826 1 0 1654 1 <> <> 826 0 826 826 <> "CCD match"  <> 1 0.98 932 <> <> <> <> <> <> <> <>
  827 25 -17.362950 -17.023957 -3.443331 122 D "A" 38 -0.50000 -0.50000 "ASP " " N  " "    " 7 0 0 0 2E2EFF  "N827"  1 1 7 ""  1 ""  <> 0 0 0 827 827 1 0 1665 1 <> <> 827 0 827 827 <> "CCD match"  <> 1 0.97 933 <> <> <> <> <> <> <> <>
  828 3 -18.014038 -18.263054 -2.916345 122 D "A" 24 0.14000 0.14000 "ASP " " CA " "    " 6 0 0 0 808080  "C828"  1 1 -1111 "%RT%RN"  2 ""  FFD200  0 0 0 828 828 1 0 1666 1 <> <> 828 0 828 828 <> "CCD match"  <> 1 0.97 934 <> <> <> <> <> <> <> <>
  829 2 -19.273603 -18.515152 -3.684881 122 D "A" 24 0.50000 0.50000 "ASP " " C  " "    " 6 0 0 0 808080  "C829"  1 1 7 ""  1 ""  <> 0 0 0 829 829 1 0 1667 0 <> <> 829 0 829 829 <> "CCD match"  <> 1 0.97 935 <> <> <> <> <> <> <> <>
  830 3 -18.322614 -18.142269 -1.418348 122 D "A" 24 -0.22000 -0.22000 "ASP " " CB " "    " 6 0 0 0 808080  "C830"  1 1 7 ""  1 ""  <> 0 0 0 830 830 1 0 1668 2 <> <> 830 0 830 830 <> "CCD match"  <> 1 0.97 936 <> <> <> <> <> <> <> <>
  831 15 -19.543218 -19.628132 -4.164779 122 D "A" 70 -0.50000 -0.50000 "ASP " " O  " "    " 8 0 0 0 FF2E2E  "O831"  1 1 7 ""  1 ""  <> 0 0 0 831 831 1 0 1669 0 <> <> 831 0 831 831 <> "CCD match"  <> 1 0.97 937 <> <> <> <> <> <> <> <>
  832 2 -17.093847 -18.071728 -0.538648 122 D "A" 24 0.70000 0.70000 "ASP " " CG " "    " 6 0 0 0 808080  "C832"  1 1 7 "%UT"  13 ""  <> 0 0 0 832 832 1 0 1670 0 <> <> 832 0 832 832 <> "CCD match"  <> 1 0.97 938 81.0528189212894 <> <> <> <> <> <> <>
  833 15 -17.172493 -17.493794 0.594378 122 D "A" 70 -0.80000 -0.80000 "ASP " " OD1" "    " 8 0 0 0 FF2E2E  "O833"  1 1 7 ""  1 ""  <> 0 0 0 833 833 1 0 1671 0 <> <> 833 0 833 833 <> "CCD match"  <> 1 0.97 939 <> <> <> <> <> <> <> <>
  834 18 -15.985727 -18.475693 -0.928320 122 D "A" 70 -0.80000 -0.80000 "ASP " " OD2" "    " 8 -1 0 0 FF2E2E  "O834"  1 1 7 ""  1 ""  <> 0 0 0 834 834 1 0 1672 0 <> <> 834 0 834 834 <> "CCD match"  <> 1 0.97 940 <> <> <> <> <> <> <> <>
  835 25 -20.093897 -17.426308 -3.859369 123 V "A" 38 -0.50000 -0.50000 "VAL " " N  " "    " 7 0 0 0 2E2EFF  "N835"  1 1 7 ""  1 ""  <> 0 0 0 835 835 1 0 1677 1 <> <> 835 0 835 835 <> "CCD match"  <> 1 0.97 941 <> <> <> <> <> <> <> <>
  836 3 -21.279193 -17.440922 -4.650936 123 V "A" 24 0.14000 0.14000 "VAL " " CA " "    " 6 0 0 0 808080  "C836"  1 1 -1111 "%RT%RN"  2 ""  FFD200  0 0 0 836 836 1 0 1678 1 <> <> 836 0 836 836 <> "CCD match"  <> 1 0.97 942 <> <> <> <> <> <> <> <>
  837 2 -21.215763 -18.075711 -6.036617 123 V "A" 24 0.50000 0.50000 "VAL " " C  " "    " 6 0 0 0 808080  "C837"  1 1 7 ""  1 ""  <> 0 0 0 837 837 1 0 1679 0 <> <> 837 0 837 837 <> "CCD match"  <> 1 0.97 943 <> <> <> <> <> <> <> <>
  838 3 -21.825433 -15.986263 -4.756937 123 V "A" 24 -0.06000 -0.06000 "VAL " " CB " "    " 6 0 0 0 808080  "C838"  1 1 7 ""  1 ""  <> 0 0 0 838 838 1 0 1680 1 <> <> 838 0 838 838 <> "CCD match"  <> 1 0.97 944 <> <> <> <> <> <> <> <>
  839 15 -22.181697 -18.647141 -6.562876 123 V "A" 70 -0.50000 -0.50000 "VAL " " O  " "    " 8 0 0 0 FF2E2E  "O839"  1 1 7 ""  1 ""  <> 0 0 0 839 839 1 0 1681 0 <> <> 839 0 839 839 <> "CCD match"  <> 1 0.97 945 <> <> <> <> <> <> <> <>
  840 3 -22.979447 -15.795632 -5.734392 123 V "A" 24 -0.18000 -0.18000 "VAL " " CG1" "    " 6 0 0 0 808080  "C840"  1 1 7 ""  1 ""  <> 0 0 0 840 840 1 0 1682 3 <> <> 840 0 840 840 <> "CCD match"  <> 1 0.97 946 <> <> <> <> <> <> <> <>
  841 3 -22.442236 -15.542649 -3.367060 123 V "A" 24 -0.18000 -0.18000 "VAL " " CG2" "    " 6 0 0 0 808080  "C841"  1 1 7 ""  1 ""  <> 0 0 0 841 841 1 0 1683 3 <> <> 841 0 841 841 <> "CCD match"  <> 1 0.97 947 <> <> <> <> <> <> <> <>
  842 25 -20.084504 -17.757023 -6.706743 124 I "A" 38 -0.50000 -0.50000 "ILE " " N  " "    " 7 0 0 0 2E2EFF  "N842"  0 1 7 ""  1 ""  <> 0 0 0 842 842 1 0 1693 1 <> <> 842 0 842 842 <> "CCD match"  <> 1 0.98 948 <> <> <> <> <> <> <> <>
  843 3 -19.837365 -18.175934 -8.118980 124 I "A" 24 0.14000 0.14000 "ILE " " CA " "    " 6 0 0 0 808080  "C843"  0 1 -1111 "%RT%RN"  2 ""  FFD200  0 0 0 843 843 1 0 1694 1 <> <> 843 0 843 843 <> "CCD match"  <> 1 0.98 949 <> <> <> <> <> <> <> <>
  844 2 -18.822813 -19.360016 -8.132124 124 I "A" 24 0.50000 0.50000 "ILE " " C  " "    " 6 0 0 0 808080  "C844"  0 1 7 ""  1 ""  <> 0 0 0 844 844 1 0 1695 0 <> <> 844 0 844 844 <> "CCD match"  <> 1 0.98 950 <> <> <> <> <> <> <> <>
  845 3 -19.215898 -17.054947 -8.936498 124 I "A" 24 -0.06000 -0.06000 "ILE " " CB " "    " 6 0 0 0 808080  "C845"  0 1 7 ""  1 ""  <> 0 0 0 845 845 1 0 1696 1 <> <> 845 0 845 845 <> "CCD match"  <> 1 0.98 951 <> <> <> <> <> <> <> <>
  846 15 -17.766672 -19.237648 -7.479368 124 I "A" 70 -0.50000 -0.50000 "ILE " " O  " "    " 8 0 0 0 FF2E2E  "O846"  0 1 7 ""  1 ""  <> 0 0 0 846 846 1 0 1697 0 <> <> 846 0 846 846 <> "CCD match"  <> 1 0.98 952 <> <> <> <> <> <> <> <>
  847 3 -20.218202 -15.890999 -9.029898 124 I "A" 24 -0.12000 -0.12000 "ILE " " CG1" "    " 6 0 0 0 808080  "C847"  0 1 7 ""  1 ""  <> 0 0 0 847 847 1 0 1698 2 <> <> 847 0 847 847 <> "CCD match"  <> 1 0.98 953 <> <> <> <> <> <> <> <>
  848 3 -18.690099 -17.384358 -10.244184 124 I "A" 24 -0.18000 -0.18000 "ILE " " CG2" "    " 6 0 0 0 808080  "C848"  0 1 7 ""  1 ""  <> 0 0 0 848 848 1 0 1699 3 <> <> 848 0 848 848 <> "CCD match"  <> 1 0.98 954 <> <> <> <> <> <> <> <>
  849 3 -19.516444 -14.466030 -9.032602 124 I "A" 24 -0.18000 -0.18000 "ILE " " CD1" "    " 6 0 0 0 808080  "C849"  0 1 7 ""  1 ""  <> 0 0 0 849 849 1 0 1700 3 <> <> 849 0 849 849 <> "CCD match"  <> 1 0.98 955 <> <> <> <> <> <> <> <>
  850 25 -19.316721 -20.565682 -8.544397 125 P "A" 38 -0.14000 -0.14000 "PRO " " N  " "    " 7 0 0 0 2E2EFF  "N850"  0 1 7 ""  1 ""  <> 0 0 0 850 850 1 0 1712 0 <> <> 850 0 850 850 <> "CCD match"  <> 1 0.97 956 <> <> <> <> <> <> <> <>
  851 3 -18.559258 -21.823853 -8.337017 125 P "A" 24 0.01000 0.01000 "PRO " " CA " "    " 6 0 0 0 808080  "C851"  0 1 -1111 "%RT%RN"  2 ""  FFD200  0 0 0 851 851 1 0 1713 1 <> <> 851 0 851 851 <> "CCD match"  <> 1 0.97 957 <> <> <> <> <> <> <> <>
  852 2 -17.239983 -21.951630 -9.189359 125 P "A" 24 0.50000 0.50000 "PRO " " C  " "    " 6 0 0 0 808080  "C852"  0 1 7 ""  1 ""  <> 0 0 0 852 852 1 0 1714 0 <> <> 852 0 852 852 <> "CCD match"  <> 1 0.97 958 <> <> <> <> <> <> <> <>
  853 3 -19.593848 -22.910874 -8.788919 125 P "A" 24 -0.12000 -0.12000 "PRO " " CB " "    " 6 0 0 0 808080  "C853"  0 1 7 ""  1 ""  <> 0 0 0 853 853 1 0 1715 2 <> <> 853 0 853 853 <> "CCD match"  <> 1 0.97 959 <> <> <> <> <> <> <> <>
  854 15 -17.313114 -21.825913 -10.401079 125 P "A" 70 -0.50000 -0.50000 "PRO " " O  " "    " 8 0 0 0 FF2E2E  "O854"  0 1 7 ""  1 ""  <> 0 0 0 854 854 1 0 1716 0 <> <> 854 0 854 854 <> "CCD match"  <> 1 0.97 960 <> <> <> <> <> <> <> <>
  855 3 -20.493649 -22.240982 -9.797153 125 P "A" 24 -0.12000 -0.12000 "PRO " " CG " "    " 6 0 0 0 808080  "C855"  0 1 7 ""  1 ""  <> 0 0 0 855 855 1 0 1717 2 <> <> 855 0 855 855 <> "CCD match"  <> 1 0.97 961 <> <> <> <> <> <> <> <>
  856 3 -20.531094 -20.843552 -9.337152 125 P "A" 24 -0.05000 -0.05000 "PRO " " CD " "    " 6 0 0 0 808080  "C856"  0 1 7 ""  1 ""  <> 0 0 0 856 856 1 0 1718 2 <> <> 856 0 856 856 <> "CCD match"  <> 1 0.97 962 <> <> <> <> <> <> <> <>
  857 25 -16.118615 -22.132710 -8.478472 126 L "A" 38 -0.50000 -0.50000 "LEU " " N  " "    " 7 0 0 0 2E2EFF  "N857"  0 1 7 ""  1 ""  <> 0 0 0 857 857 1 0 1726 1 <> <> 857 0 857 857 <> "CCD match"  <> 1 0.96 963 <> <> <> <> <> <> <> <>
  858 3 -14.769507 -22.238064 -8.977234 126 L "A" 24 0.14000 0.14000 "LEU " " CA " "    " 6 0 0 0 808080  "C858"  0 1 -1111 "%RT%RN"  2 ""  FFD200  0 0 0 858 858 1 0 1727 1 <> <> 858 0 858 858 <> "CCD match"  <> 1 0.96 964 <> <> <> <> <> <> <> <>
  859 2 -14.599844 -23.190369 -10.111793 126 L "A" 24 0.50000 0.50000 "LEU " " C  " "    " 6 0 0 0 808080  "C859"  0 1 7 ""  1 ""  <> 0 0 0 859 859 1 0 1728 0 <> <> 859 0 859 859 <> "CCD match"  <> 1 0.96 965 <> <> <> <> <> <> <> <>
  860 3 -13.888239 -22.509186 -7.761276 126 L "A" 24 -0.12000 -0.12000 "LEU " " CB " "    " 6 0 0 0 808080  "C860"  0 1 7 ""  1 ""  <> 0 0 0 860 860 1 0 1729 2 <> <> 860 0 860 860 <> "CCD match"  <> 1 0.96 966 <> <> <> <> <> <> <> <>
  861 15 -13.915037 -22.762722 -11.033169 126 L "A" 70 -0.50000 -0.50000 "LEU " " O  " "    " 8 0 0 0 FF2E2E  "O861"  0 1 7 ""  1 ""  <> 0 0 0 861 861 1 0 1730 0 <> <> 861 0 861 861 <> "CCD match"  <> 1 0.96 967 <> <> <> <> <> <> <> <>
  862 3 -12.327819 -22.424584 -7.927963 126 L "A" 24 -0.06000 -0.06000 "LEU " " CG " "    " 6 0 0 0 808080  "C862"  0 1 7 ""  1 ""  <> 0 0 0 862 862 1 0 1731 1 <> <> 862 0 862 862 <> "CCD match"  <> 1 0.96 968 <> <> <> <> <> <> <> <>
  863 3 -11.823970 -20.984604 -8.171242 126 L "A" 24 -0.18000 -0.18000 "LEU " " CD1" "    " 6 0 0 0 808080  "C863"  0 1 7 ""  1 ""  <> 0 0 0 863 863 1 0 1732 3 <> <> 863 0 863 863 <> "CCD match"  <> 1 0.96 969 <> <> <> <> <> <> <> <>
  864 3 -11.666154 -23.083817 -6.691219 126 L "A" 24 -0.18000 -0.18000 "LEU " " CD2" "    " 6 0 0 0 808080  "C864"  0 1 7 ""  1 ""  <> 0 0 0 864 864 1 0 1733 3 <> <> 864 0 864 864 <> "CCD match"  <> 1 0.96 970 <> <> <> <> <> <> <> <>
  865 25 -15.270195 -24.344525 -10.126600 127 D "A" 38 -0.50000 -0.50000 "ASP " " N  " "    " 7 0 0 0 2E2EFF  "N865"  0 1 7 ""  1 ""  <> 0 0 0 865 865 1 0 1745 1 <> <> 865 0 865 865 <> "CCD match"  <> 1 0.93 971 <> <> <> <> <> <> <> <>
  866 3 -15.072574 -25.433190 -11.151327 127 D "A" 24 0.14000 0.14000 "ASP " " CA " "    " 6 0 0 0 808080  "C866"  0 1 -1111 "%RT%RN"  2 ""  FFD200  0 0 0 866 866 1 0 1746 1 <> <> 866 0 866 866 <> "CCD match"  <> 1 0.93 972 <> <> <> <> <> <> <> <>
  867 2 -16.295056 -25.397061 -12.100700 127 D "A" 24 0.50000 0.50000 "ASP " " C  " "    " 6 0 0 0 808080  "C867"  0 1 7 ""  1 ""  <> 0 0 0 867 867 1 0 1747 0 <> <> 867 0 867 867 <> "CCD match"  <> 1 0.93 973 <> <> <> <> <> <> <> <>
  868 3 -14.884740 -26.845516 -10.544618 127 D "A" 24 -0.22000 -0.22000 "ASP " " CB " "    " 6 0 0 0 808080  "C868"  0 1 7 ""  1 ""  <> 0 0 0 868 868 1 0 1748 2 <> <> 868 0 868 868 <> "CCD match"  <> 1 0.93 974 <> <> <> <> <> <> <> <>
  869 15 -16.791153 -26.417382 -12.549181 127 D "A" 70 -0.50000 -0.50000 "ASP " " O  " "    " 8 0 0 0 FF2E2E  "O869"  0 1 7 ""  1 ""  <> 0 0 0 869 869 1 0 1749 0 <> <> 869 0 869 869 <> "CCD match"  <> 1 0.93 975 <> <> <> <> <> <> <> <>
  870 2 -13.671778 -27.042923 -9.623642 127 D "A" 24 0.70000 0.70000 "ASP " " CG " "    " 6 0 0 0 808080  "C870"  0 1 7 "%UT"  13 ""  <> 0 0 0 870 870 1 0 1750 0 <> <> 870 0 870 870 <> "CCD match"  <> 1 0.93 976 10 <> <> <> <> <> <> <>
  871 15 -13.747531 -28.044502 -8.831272 127 D "A" 70 -0.80000 -0.80000 "ASP " " OD1" "    " 8 0 0 0 FF2E2E  "O871"  0 1 7 ""  1 ""  <> 0 0 0 871 871 1 0 1751 0 <> <> 871 0 871 871 <> "CCD match"  <> 1 0.93 977 <> <> <> <> <> <> <> <>
  872 18 -12.544617 -26.372013 -9.742222 127 D "A" 70 -0.80000 -0.80000 "ASP " " OD2" "    " 8 -1 0 0 FF2E2E  "O872"  0 1 7 ""  1 ""  <> 0 0 0 872 872 1 0 1752 0 <> <> 872 0 872 872 <> "CCD match"  <> 1 0.93 978 <> <> <> <> <> <> <> <>
  873 25 -16.799522 -24.186104 -12.428755 128 G "A" 38 -0.50000 -0.50000 "GLY " " N  " "    " 7 0 0 0 2E2EFF  "N873"  0 1 7 ""  1 ""  <> 0 0 0 873 873 1 0 1757 1 <> <> 873 0 873 873 <> "CCD match"  <> 1 0.95 979 <> <> <> <> <> <> <> <>
  874 3 -17.982277 -23.942082 -13.242716 128 G "A" 24 0.08000 0.08000 "GLY " " CA " "    " 6 0 0 0 808080  "C874"  0 1 -1111 "%RT%RN"  2 ""  FFD200  0 0 0 874 874 1 0 1758 2 <> <> 874 0 874 874 <> "CCD match"  <> 1 0.95 980 <> <> <> <> <> <> <> <>
  875 2 -18.215741 -22.561020 -13.717466 128 G "A" 24 0.50000 0.50000 "GLY " " C  " "    " 6 0 0 0 808080  "C875"  0 1 7 ""  1 ""  <> 0 0 0 875 875 1 0 1759 0 <> <> 875 0 875 875 <> "CCD match"  <> 1 0.95 981 <> <> <> <> <> <> <> <>
  876 15 -17.239972 -21.929241 -14.103866 128 G "A" 70 -0.50000 -0.50000 "GLY " " O  " "    " 8 0 0 0 FF2E2E  "O876"  0 1 7 ""  1 ""  <> 0 0 0 876 876 1 0 1760 0 <> <> 876 0 876 876 <> "CCD match"  <> 1 0.95 982 <> <> <> <> <> <> <> <>
  877 25 -19.421788 -22.079376 -13.686252 129 D "A" 38 -0.50000 -0.50000 "ASP " " N  " "    " 7 0 0 0 2E2EFF  "N877"  0 1 7 ""  1 ""  <> 0 0 0 877 877 1 0 1764 1 <> <> 877 0 877 877 <> "CCD match"  <> 1 0.97 983 <> <> <> <> <> <> <> <>
  878 3 -19.823098 -20.818524 -14.192383 129 D "A" 24 0.14000 0.14000 "ASP " " CA " "    " 6 0 0 0 808080  "C878"  0 1 -1111 "%RT%RN"  2 ""  FFD200  0 0 0 878 878 1 0 1765 1 <> <> 878 0 878 878 <> "CCD match"  <> 1 0.97 984 <> <> <> <> <> <> <> <>
  879 2 -21.044803 -20.291245 -13.477596 129 D "A" 24 0.50000 0.50000 "ASP " " C  " "    " 6 0 0 0 808080  "C879"  0 1 7 ""  1 ""  <> 0 0 0 879 879 1 0 1766 0 <> <> 879 0 879 879 <> "CCD match"  <> 1 0.97 985 <> <> <> <> <> <> <> <>
  880 3 -19.897192 -20.697670 -15.795374 129 D "A" 24 -0.22000 -0.22000 "ASP " " CB " "    " 6 0 0 0 808080  "C880"  0 1 7 ""  1 ""  <> 0 0 0 880 880 1 0 1767 2 <> <> 880 0 880 880 <> "CCD match"  <> 1 0.97 986 <> <> <> <> <> <> <> <>
  881 15 -21.780908 -21.095516 -12.956323 129 D "A" 70 -0.50000 -0.50000 "ASP " " O  " "    " 8 0 0 0 FF2E2E  "O881"  0 1 7 ""  1 ""  <> 0 0 0 881 881 1 0 1768 0 <> <> 881 0 881 881 <> "CCD match"  <> 1 0.97 987 <> <> <> <> <> <> <> <>
  882 2 -20.802031 -21.622833 -16.655056 129 D "A" 24 0.70000 0.70000 "ASP " " CG " "    " 6 0 0 0 808080  "C882"  0 1 7 "%UT"  13 ""  <> 0 0 0 882 882 1 0 1769 0 <> <> 882 0 882 882 <> "CCD match"  <> 1 0.97 988 10 <> <> <> <> <> <> <>
  883 15 -21.827069 -22.120598 -16.152931 129 D "A" 70 -0.80000 -0.80000 "ASP " " OD1" "    " 8 0 0 0 FF2E2E  "O883"  0 1 7 ""  1 ""  <> 0 0 0 883 883 1 0 1770 0 <> <> 883 0 883 883 <> "CCD match"  <> 1 0.97 989 <> <> <> <> <> <> <> <>
  884 18 -20.469594 -21.802757 -17.836933 129 D "A" 70 -0.80000 -0.80000 "ASP " " OD2" "    " 8 -1 0 0 FF2E2E  "O884"  0 1 7 ""  1 ""  <> 0 0 0 884 884 1 0 1771 0 <> <> 884 0 884 884 <> "CCD match"  <> 1 0.97 990 <> <> <> <> <> <> <> <>
  885 25 -21.309222 -18.986756 -13.482162 130 A "A" 38 -0.50000 -0.50000 "ALA " " N  " "    " 7 0 0 0 2E2EFF  "N885"  0 1 7 ""  1 ""  <> 0 0 0 885 885 1 0 1776 1 <> <> 885 0 885 885 <> "CCD match"  <> 1 0.98 991 <> <> <> <> <> <> <> <>
  886 3 -22.531845 -18.371186 -13.008217 130 A "A" 24 0.14000 0.14000 "ALA " " CA " "    " 6 0 0 0 808080  "C886"  0 1 -1111 "%RT%RN"  2 ""  FFD200  0 0 0 886 886 1 0 1777 1 <> <> 886 0 886 886 <> "CCD match"  <> 1 0.98 992 <> <> <> <> <> <> <> <>
  887 2 -23.015751 -17.327919 -14.044411 130 A "A" 24 0.50000 0.50000 "ALA " " C  " "    " 6 0 0 0 808080  "C887"  0 1 7 ""  1 ""  <> 0 0 0 887 887 1 0 1778 0 <> <> 887 0 887 887 <> "CCD match"  <> 1 0.98 993 <> <> <> <> <> <> <> <>
  888 3 -22.233854 -17.719513 -11.607246 130 A "A" 24 -0.18000 -0.18000 "ALA " " CB " "    " 6 0 0 0 808080  "C888"  0 1 7 ""  1 ""  <> 0 0 0 888 888 1 0 1779 3 <> <> 888 0 888 888 <> "CCD match"  <> 1 0.98 994 <> <> <> <> <> <> <> <>
  889 15 -22.239548 -16.914849 -14.895080 130 A "A" 70 -0.50000 -0.50000 "ALA " " O  " "    " 8 0 0 0 FF2E2E  "O889"  0 1 7 ""  1 ""  <> 0 0 0 889 889 1 0 1780 0 <> <> 889 0 889 889 <> "CCD match"  <> 1 0.98 995 <> <> <> <> <> <> <> <>
  890 25 -24.258878 -16.909447 -13.842134 131 S "A" 38 -0.50000 -0.50000 "SER " " N  " "    " 7 0 0 0 2E2EFF  "N890"  0 1 7 ""  1 ""  <> 0 0 0 890 890 1 0 1786 1 <> <> 890 0 890 890 <> "CCD match"  <> 1 0.97 996 <> <> <> <> <> <> <> <>
  891 3 -24.854933 -15.760956 -14.562511 131 S "A" 24 0.14000 0.14000 "SER " " CA " "    " 6 0 0 0 808080  "C891"  0 1 -1111 "%RT%RN"  2 ""  FFD200  0 0 0 891 891 1 0 1787 1 <> <> 891 0 891 891 <> "CCD match"  <> 1 0.97 997 <> <> <> <> <> <> <> <>
  892 2 -25.272928 -14.712597 -13.521198 131 S "A" 24 0.50000 0.50000 "SER " " C  " "    " 6 0 0 0 808080  "C892"  0 1 7 ""  1 ""  <> 0 0 0 892 892 1 0 1788 0 <> <> 892 0 892 892 <> "CCD match"  <> 1 0.97 998 <> <> <> <> <> <> <> <>
  893 3 -26.114124 -16.322205 -15.424633 131 S "A" 24 0.14500 0.14500 "SER " " CB " "    " 6 0 0 0 808080  "C893"  0 1 7 ""  1 ""  <> 0 0 0 893 893 1 0 1789 2 <> <> 893 0 893 893 <> "CCD match"  <> 1 0.97 999 <> <> <> <> <> <> <> <>
  894 15 -25.489438 -15.001679 -12.339842 131 S "A" 70 -0.50000 -0.50000 "SER " " O  " "    " 8 0 0 0 FF2E2E  "O894"  0 1 7 ""  1 ""  <> 0 0 0 894 894 1 0 1790 0 <> <> 894 0 894 894 <> "CCD match"  <> 1 0.97 1000 <> <> <> <> <> <> <> <>
  895 16 -26.859621 -15.455479 -16.275644 131 S "A" 70 -0.68300 -0.68300 "SER " " OG " "    " 8 0 0 0 FF2E2E  "O895"  0 1 7 "%UT"  13 ""  <> 0 0 0 895 895 1 0 1791 1 <> <> 895 0 895 895 <> "CCD match"  <> 1 0.97 1001 <> <> <> <> <> <> <> <>
  896 25 -25.445142 -13.506359 -14.029651 132 F "A" 38 -0.50000 -0.50000 "PHE " " N  " "    " 7 0 0 0 2E2EFF  "N896"  1 1 7 ""  1 ""  <> 0 0 0 896 896 1 0 1797 1 <> <> 896 0 896 896 <> "CCD match"  <> 1 0.95 1002 <> <> <> <> <> <> <> <>
  897 3 -25.845993 -12.314617 -13.305902 132 F "A" 24 0.14000 0.14000 "PHE " " CA " "    " 6 0 0 0 808080  "C897"  1 1 -1111 "%RT%RN"  2 ""  FFD200  0 0 0 897 897 1 0 1798 1 <> <> 897 0 897 897 <> "CCD match"  <> 1 0.95 1003 <> <> <> <> <> <> <> <>
  898 2 -27.188551 -12.498661 -12.524877 132 F "A" 24 0.50000 0.50000 "PHE " " C  " "    " 6 0 0 0 808080  "C898"  1 1 7 ""  1 ""  <> 0 0 0 898 898 1 0 1799 0 <> <> 898 0 898 898 <> "CCD match"  <> 1 0.95 1004 <> <> <> <> <> <> <> <>
  899 3 -25.985541 -11.015335 -14.112984 132 F "A" 24 -0.00500 -0.00500 "PHE " " CB " "    " 6 0 0 0 808080  "C899"  1 1 7 ""  1 ""  <> 0 0 0 899 899 1 0 1800 2 <> <> 899 0 899 899 <> "CCD match"  <> 1 0.95 1005 <> <> <> <> <> <> <> <>
  900 15 -27.292434 -12.172539 -11.323341 132 F "A" 70 -0.50000 -0.50000 "PHE " " O  " "    " 8 0 0 0 FF2E2E  "O900"  1 1 7 ""  1 ""  <> 0 0 0 900 900 1 0 1801 0 <> <> 900 0 900 900 <> "CCD match"  <> 1 0.95 1006 <> <> <> <> <> <> <> <>
  901 2 -24.632898 -10.476097 -14.508470 132 F "A" 24 -0.11500 -0.11500 "PHE " " CG " "    " 6 0 0 0 808080  "C901"  1 1 7 ""  1 ""  <> 0 0 0 901 901 1 0 1802 0 <> <> 901 0 901 901 <> "CCD match"  <> 1 0.95 1007 <> <> <> <> <> <> <> <>
  902 2 -23.747184 -11.279721 -15.286554 132 F "A" 24 -0.11500 -0.11500 "PHE " " CD1" "    " 6 0 0 0 808080  "C902"  1 1 7 ""  1 ""  <> 0 0 0 902 902 1 0 1803 1 <> <> 902 0 902 902 <> "CCD match"  <> 1 0.95 1008 <> <> <> <> <> <> <> <>
  903 2 -24.332864 -9.128666 -14.250364 132 F "A" 24 -0.11500 -0.11500 "PHE " " CD2" "    " 6 0 0 0 808080  "C903"  1 1 7 ""  1 ""  <> 0 0 0 903 903 1 0 1804 1 <> <> 903 0 903 903 <> "CCD match"  <> 1 0.95 1009 <> <> <> <> <> <> <> <>
  904 2 -22.586025 -10.705422 -15.767074 132 F "A" 24 -0.11500 -0.11500 "PHE " " CE1" "    " 6 0 0 0 808080  "C904"  1 1 7 ""  1 ""  <> 0 0 0 904 904 1 0 1805 1 <> <> 904 0 904 904 <> "CCD match"  <> 1 0.95 1010 <> <> <> <> <> <> <> <>
  905 2 -23.191767 -8.581372 -14.852947 132 F "A" 24 -0.11500 -0.11500 "PHE " " CE2" "    " 6 0 0 0 808080  "C905"  1 1 7 ""  1 ""  <> 0 0 0 905 905 1 0 1806 1 <> <> 905 0 905 905 <> "CCD match"  <> 1 0.95 1011 <> <> <> <> <> <> <> <>
  906 2 -22.328175 -9.335667 -15.603147 132 F "A" 24 -0.11500 -0.11500 "PHE " " CZ " "    " 6 0 0 0 808080  "C906"  1 1 7 ""  1 ""  <> 0 0 0 906 906 1 0 1807 1 <> <> 906 0 906 906 <> "CCD match"  <> 1 0.95 1012 <> <> <> <> <> <> <> <>
  907 25 -28.169853 -13.091713 -13.181253 133 A "A" 38 -0.50000 -0.50000 "ALA " " N  " "    " 7 0 0 0 2E2EFF  "N907"  1 1 7 ""  1 ""  <> 0 0 0 907 907 1 0 1817 1 <> <> 907 0 907 907 <> "CCD match"  <> 1 0.97 1013 <> <> <> <> <> <> <> <>
  908 3 -29.441099 -13.479683 -12.540016 133 A "A" 24 0.14000 0.14000 "ALA " " CA " "    " 6 0 0 0 808080  "C908"  1 1 -1111 "%RT%RN"  2 ""  FFD200  0 0 0 908 908 1 0 1818 1 <> <> 908 0 908 908 <> "CCD match"  <> 1 0.97 1014 <> <> <> <> <> <> <> <>
  909 2 -29.336378 -14.318131 -11.237619 133 A "A" 24 0.50000 0.50000 "ALA " " C  " "    " 6 0 0 0 808080  "C909"  1 1 7 ""  1 ""  <> 0 0 0 909 909 1 0 1819 0 <> <> 909 0 909 909 <> "CCD match"  <> 1 0.97 1015 <> <> <> <> <> <> <> <>
  910 3 -30.238879 -14.200905 -13.552915 133 A "A" 24 -0.18000 -0.18000 "ALA " " CB " "    " 6 0 0 0 808080  "C910"  1 1 7 ""  1 ""  <> 0 0 0 910 910 1 0 1820 3 <> <> 910 0 910 910 <> "CCD match"  <> 1 0.97 1016 <> <> <> <> <> <> <> <>
  911 15 -29.875553 -13.918843 -10.229633 133 A "A" 70 -0.50000 -0.50000 "ALA " " O  " "    " 8 0 0 0 FF2E2E  "O911"  1 1 7 ""  1 ""  <> 0 0 0 911 911 1 0 1821 0 <> <> 911 0 911 911 <> "CCD match"  <> 1 0.97 1017 <> <> <> <> <> <> <> <>
  912 25 -28.566778 -15.401364 -11.371548 134 E "A" 38 -0.50000 -0.50000 "GLU " " N  " "    " 7 0 0 0 2E2EFF  "N912"  1 1 7 ""  1 ""  <> 0 0 0 912 912 1 0 1827 1 <> <> 912 0 912 912 <> "CCD match"  <> 1 0.98 1018 <> <> <> <> <> <> <> <>
  913 3 -28.299080 -16.411133 -10.328050 134 E "A" 24 0.14000 0.14000 "GLU " " CA " "    " 6 0 0 0 808080  "C913"  1 1 -1111 "%RT%RN"  2 ""  FFD200  0 0 0 913 913 1 0 1828 1 <> <> 913 0 913 913 <> "CCD match"  <> 1 0.98 1019 <> <> <> <> <> <> <> <>
  914 2 -27.396876 -15.790611 -9.184759 134 E "A" 24 0.50000 0.50000 "GLU " " C  " "    " 6 0 0 0 808080  "C914"  1 1 7 ""  1 ""  <> 0 0 0 914 914 1 0 1829 0 <> <> 914 0 914 914 <> "CCD match"  <> 1 0.98 1020 <> <> <> <> <> <> <> <>
  915 3 -27.507189 -17.497856 -10.986542 134 E "A" 24 -0.12000 -0.12000 "GLU " " CB " "    " 6 0 0 0 808080  "C915"  1 1 7 ""  1 ""  <> 0 0 0 915 915 1 0 1830 2 <> <> 915 0 915 915 <> "CCD match"  <> 1 0.98 1021 <> <> <> <> <> <> <> <>
  916 15 -27.713809 -16.087288 -8.042660 134 E "A" 70 -0.50000 -0.50000 "GLU " " O  " "    " 8 0 0 0 FF2E2E  "O916"  1 1 7 ""  1 ""  <> 0 0 0 916 916 1 0 1831 0 <> <> 916 0 916 916 <> "CCD match"  <> 1 0.98 1022 <> <> <> <> <> <> <> <>
  917 3 -28.130782 -18.242829 -12.205328 134 E "A" 24 -0.22000 -0.22000 "GLU " " CG " "    " 6 0 0 0 808080  "C917"  1 1 7 ""  1 ""  <> 0 0 0 917 917 1 0 1832 2 <> <> 917 0 917 917 <> "CCD match"  <> 1 0.98 1023 <> <> <> <> <> <> <> <>
  918 2 -27.147068 -19.041741 -13.073303 134 E "A" 24 0.70000 0.70000 "GLU " " CD " "    " 6 0 0 0 808080  "C918"  1 1 7 "%UT"  13 ""  <> 0 0 0 918 918 1 0 1833 0 <> <> 918 0 918 918 <> "CCD match"  <> 1 0.98 1024 10 <> <> <> <> <> <> <>
  919 15 -25.978206 -19.174031 -12.752567 134 E "A" 70 -0.80000 -0.80000 "GLU " " OE1" "    " 8 0 0 0 FF2E2E  "O919"  1 1 7 ""  1 ""  <> 0 0 0 919 919 1 0 1834 0 <> <> 919 0 919 919 <> "CCD match"  <> 1 0.98 1025 <> <> <> <> <> <> <> <>
  920 18 -27.626748 -19.617607 -14.061779 134 E "A" 70 -0.80000 -0.80000 "GLU " " OE2" "    " 8 -1 0 0 FF2E2E  "O920"  1 1 7 ""  1 ""  <> 0 0 0 920 920 1 0 1835 0 <> <> 920 0 920 920 <> "CCD match"  <> 1 0.98 1026 <> <> <> <> <> <> <> <>
  921 25 -26.458594 -14.899285 -9.493780 135 I "A" 38 -0.50000 -0.50000 "ILE " " N  " "    " 7 0 0 0 2E2EFF  "N921"  1 1 7 ""  1 ""  <> 0 0 0 921 921 1 0 1842 1 <> <> 921 0 921 921 <> "CCD match"  <> 1 0.98 1027 <> <> <> <> <> <> <> <>
  922 3 -25.591864 -14.204891 -8.502718 135 I "A" 24 0.14000 0.14000 "ILE " " CA " "    " 6 0 0 0 808080  "C922"  1 1 -1111 "%RT%RN"  2 ""  FFD200  0 0 0 922 922 1 0 1843 1 <> <> 922 0 922 922 <> "CCD match"  <> 1 0.98 1028 <> <> <> <> <> <> <> <>
  923 2 -26.440715 -13.192291 -7.752325 135 I "A" 24 0.50000 0.50000 "ILE " " C  " "    " 6 0 0 0 808080  "C923"  1 1 7 ""  1 ""  <> 0 0 0 923 923 1 0 1844 0 <> <> 923 0 923 923 <> "CCD match"  <> 1 0.98 1029 <> <> <> <> <> <> <> <>
  924 3 -24.443131 -13.393456 -9.168264 135 I "A" 24 -0.06000 -0.06000 "ILE " " CB " "    " 6 0 0 0 808080  "C924"  1 1 7 ""  1 ""  <> 0 0 0 924 924 1 0 1845 1 <> <> 924 0 924 924 <> "CCD match"  <> 1 0.98 1030 <> <> <> <> <> <> <> <>
  925 15 -26.277945 -13.105095 -6.501970 135 I "A" 70 -0.50000 -0.50000 "ILE " " O  " "    " 8 0 0 0 FF2E2E  "O925"  1 1 7 ""  1 ""  <> 0 0 0 925 925 1 0 1846 0 <> <> 925 0 925 925 <> "CCD match"  <> 1 0.98 1031 <> <> <> <> <> <> <> <>
  926 3 -23.532508 -14.319798 -10.087221 135 I "A" 24 -0.12000 -0.12000 "ILE " " CG1" "    " 6 0 0 0 808080  "C926"  1 1 7 ""  1 ""  <> 0 0 0 926 926 1 0 1847 2 <> <> 926 0 926 926 <> "CCD match"  <> 1 0.98 1032 <> <> <> <> <> <> <> <>
  927 3 -23.477420 -12.539723 -8.235716 135 I "A" 24 -0.18000 -0.18000 "ILE " " CG2" "    " 6 0 0 0 808080  "C927"  1 1 7 ""  1 ""  <> 0 0 0 927 927 1 0 1848 3 <> <> 927 0 927 927 <> "CCD match"  <> 1 0.98 1033 <> <> <> <> <> <> <> <>
  928 3 -22.709067 -13.614407 -11.184183 135 I "A" 24 -0.18000 -0.18000 "ILE " " CD1" "    " 6 0 0 0 808080  "C928"  1 1 7 ""  1 ""  <> 0 0 0 928 928 1 0 1849 3 <> <> 928 0 928 928 <> "CCD match"  <> 1 0.98 1034 <> <> <> <> <> <> <> <>
  929 25 -27.211204 -12.363960 -8.536781 136 A "A" 38 -0.50000 -0.50000 "ALA " " N  " "    " 7 0 0 0 2E2EFF  "N929"  1 1 7 ""  1 ""  <> 0 0 0 929 929 1 0 1861 1 <> <> 929 0 929 929 <> "CCD match"  <> 1 0.97 1035 <> <> <> <> <> <> <> <>
  930 3 -28.136439 -11.404198 -7.916609 136 A "A" 24 0.14000 0.14000 "ALA " " CA " "    " 6 0 0 0 808080  "C930"  1 1 -1111 "%RT%RN"  2 ""  FFD200  0 0 0 930 930 1 0 1862 1 <> <> 930 0 930 930 <> "CCD match"  <> 1 0.97 1036 <> <> <> <> <> <> <> <>
  931 2 -29.105151 -11.974743 -6.840105 136 A "A" 24 0.50000 0.50000 "ALA " " C  " "    " 6 0 0 0 808080  "C931"  1 1 7 ""  1 ""  <> 0 0 0 931 931 1 0 1863 0 <> <> 931 0 931 931 <> "CCD match"  <> 1 0.97 1037 <> <> <> <> <> <> <> <>
  932 3 -29.041378 -10.771458 -8.971004 136 A "A" 24 -0.18000 -0.18000 "ALA " " CB " "    " 6 0 0 0 808080  "C932"  1 1 7 ""  1 ""  <> 0 0 0 932 932 1 0 1864 3 <> <> 932 0 932 932 <> "CCD match"  <> 1 0.97 1038 <> <> <> <> <> <> <> <>
  933 15 -29.116495 -11.461170 -5.722957 136 A "A" 70 -0.50000 -0.50000 "ALA " " O  " "    " 8 0 0 0 FF2E2E  "O933"  1 1 7 ""  1 ""  <> 0 0 0 933 933 1 0 1865 0 <> <> 933 0 933 933 <> "CCD match"  <> 1 0.97 1039 <> <> <> <> <> <> <> <>
  934 25 -29.728300 -13.012234 -7.333414 137 K "A" 38 -0.50000 -0.50000 "LYS " " N  " "    " 7 0 0 0 2E2EFF  "N934"  1 1 7 ""  1 ""  <> 0 0 0 934 934 1 0 1871 1 <> <> 934 0 934 934 <> "CCD match"  <> 1 0.98 1040 <> <> <> <> <> <> <> <>
  935 3 -30.697995 -13.838898 -6.492237 137 K "A" 24 0.14000 0.14000 "LYS " " CA " "    " 6 0 0 0 808080  "C935"  1 1 -1112 "%RT%RN"  2 ""  FFF000  0 0 0 935 935 1 0 1872 1 <> <> 935 0 935 935 <> "CCD match"  <> 1 0.98 1041 <> <> <> <> <> <> <> <>
  936 2 -30.006809 -14.354744 -5.244240 137 K "A" 24 0.50000 0.50000 "LYS " " C  " "    " 6 0 0 0 808080  "C936"  1 1 7 ""  1 ""  <> 0 0 0 936 936 1 0 1873 0 <> <> 936 0 936 936 <> "CCD match"  <> 1 0.98 1042 <> <> <> <> <> <> <> <>
  937 3 -31.444929 -14.926728 -7.286993 137 K "A" 24 -0.12000 -0.12000 "LYS " " CB " "    " 6 0 0 0 808080  "C937"  1 1 7 ""  1 ""  <> 0 0 0 937 937 1 0 1874 2 <> <> 937 0 937 937 <> "CCD match"  <> 1 0.98 1043 <> <> <> <> <> <> <> <>
  938 15 -30.470324 -14.143048 -4.102060 137 K "A" 70 -0.50000 -0.50000 "LYS " " O  " "    " 8 0 0 0 FF2E2E  "O938"  1 1 7 ""  1 ""  <> 0 0 0 938 938 1 0 1875 0 <> <> 938 0 938 938 <> "CCD match"  <> 1 0.98 1044 <> <> <> <> <> <> <> <>
  939 3 -32.672734 -14.430256 -8.010485 137 K "A" 24 -0.12000 -0.12000 "LYS " " CG " "    " 6 0 0 0 808080  "C939"  1 1 7 ""  1 ""  <> 0 0 0 939 939 1 0 1876 2 <> <> 939 0 939 939 <> "CCD match"  <> 1 0.98 1045 <> <> <> <> <> <> <> <>
  940 3 -32.935556 -15.076897 -9.364202 137 K "A" 24 -0.12000 -0.12000 "LYS " " CD " "    " 6 0 0 0 808080  "C940"  1 1 7 ""  1 ""  <> 0 0 0 940 940 1 0 1877 2 <> <> 940 0 940 940 <> "CCD match"  <> 1 0.98 1046 <> <> <> <> <> <> <> <>
  941 3 -33.550697 -16.461437 -9.322355 137 K "A" 24 0.19000 0.19000 "LYS " " CE " "    " 6 0 0 0 808080  "C941"  1 1 7 ""  1 ""  <> 0 0 0 941 941 1 0 1878 2 <> <> 941 0 941 941 <> "CCD match"  <> 1 0.98 1047 <> <> <> <> <> <> <> <>
  942 32 -33.910293 -16.859295 -10.656164 137 K "A" 38 -0.30000 -0.30000 "LYS " " NZ " "    " 7 1 0 0 2E2EFF  "N942"  1 1 7 "%UT"  13 ""  <> 0 0 0 942 942 1 0 1879 3 <> <> 942 0 942 942 <> "CCD match"  <> 1 0.98 1048 <> <> <> <> <> <> <> <>
  943 25 -28.858102 -15.001442 -5.406511 138 A "A" 38 -0.50000 -0.50000 "ALA " " N  " "    " 7 0 0 0 2E2EFF  "N943"  1 1 7 ""  1 ""  <> 0 0 0 943 943 1 0 1893 1 <> <> 943 0 943 943 <> "CCD match"  <> 1 0.98 1049 <> <> <> <> <> <> <> <>
  944 3 -28.021345 -15.541287 -4.348526 138 A "A" 24 0.14000 0.14000 "ALA " " CA " "    " 6 0 0 0 808080  "C944"  1 1 -1112 "%RT%RN"  2 ""  FFF000  0 0 0 944 944 1 0 1894 1 <> <> 944 0 944 944 <> "CCD match"  <> 1 0.98 1050 <> <> <> <> <> <> <> <>
  945 2 -27.639476 -14.531922 -3.264435 138 A "A" 24 0.50000 0.50000 "ALA " " C  " "    " 6 0 0 0 808080  "C945"  1 1 7 ""  1 ""  <> 0 0 0 945 945 1 0 1895 0 <> <> 945 0 945 945 <> "CCD match"  <> 1 0.98 1051 <> <> <> <> <> <> <> <>
  946 3 -26.804890 -16.006901 -5.027250 138 A "A" 24 -0.18000 -0.18000 "ALA " " CB " "    " 6 0 0 0 808080  "C946"  1 1 7 ""  1 ""  <> 0 0 0 946 946 1 0 1896 3 <> <> 946 0 946 946 <> "CCD match"  <> 1 0.98 1052 <> <> <> <> <> <> <> <>
  947 15 -27.874726 -14.730843 -2.086029 138 A "A" 70 -0.50000 -0.50000 "ALA " " O  " "    " 8 0 0 0 FF2E2E  "O947"  1 1 7 ""  1 ""  <> 0 0 0 947 947 1 0 1897 0 <> <> 947 0 947 947 <> "CCD match"  <> 1 0.98 1053 <> <> <> <> <> <> <> <>
  948 25 -26.987876 -13.426609 -3.778412 139 V "A" 38 -0.50000 -0.50000 "VAL " " N  " "    " 7 0 0 0 2E2EFF  "N948"  1 1 7 ""  1 ""  <> 0 0 0 948 948 1 0 1903 1 <> <> 948 0 948 948 <> "CCD match"  <> 1 0.98 1054 <> <> <> <> <> <> <> <>
  949 3 -26.487759 -12.394760 -2.846868 139 V "A" 24 0.14000 0.14000 "VAL " " CA " "    " 6 0 0 0 808080  "C949"  1 1 -1112 "%RT%RN"  2 ""  FFF000  0 0 0 949 949 1 0 1904 1 <> <> 949 0 949 949 <> "CCD match"  <> 1 0.98 1055 <> <> <> <> <> <> <> <>
  950 2 -27.577478 -11.641426 -2.098631 139 V "A" 24 0.50000 0.50000 "VAL " " C  " "    " 6 0 0 0 808080  "C950"  1 1 7 ""  1 ""  <> 0 0 0 950 950 1 0 1905 0 <> <> 950 0 950 950 <> "CCD match"  <> 1 0.98 1056 <> <> <> <> <> <> <> <>
  951 3 -25.539144 -11.391876 -3.574808 139 V "A" 24 -0.06000 -0.06000 "VAL " " CB " "    " 6 0 0 0 808080  "C951"  1 1 7 ""  1 ""  <> 0 0 0 951 951 1 0 1906 1 <> <> 951 0 951 951 <> "CCD match"  <> 1 0.98 1057 <> <> <> <> <> <> <> <>
  952 15 -27.309056 -11.021813 -1.087446 139 V "A" 70 -0.50000 -0.50000 "VAL " " O  " "    " 8 0 0 0 FF2E2E  "O952"  1 1 7 ""  1 ""  <> 0 0 0 952 952 1 0 1907 0 <> <> 952 0 952 952 <> "CCD match"  <> 1 0.98 1058 <> <> <> <> <> <> <> <>
  953 3 -24.245590 -12.062695 -3.959442 139 V "A" 24 -0.18000 -0.18000 "VAL " " CG1" "    " 6 0 0 0 808080  "C953"  1 1 7 ""  1 ""  <> 0 0 0 953 953 1 0 1908 3 <> <> 953 0 953 953 <> "CCD match"  <> 1 0.98 1059 <> <> <> <> <> <> <> <>
  954 3 -26.092991 -10.567341 -4.736154 139 V "A" 24 -0.18000 -0.18000 "VAL " " CG2" "    " 6 0 0 0 808080  "C954"  1 1 7 ""  1 ""  <> 0 0 0 954 954 1 0 1909 3 <> <> 954 0 954 954 <> "CCD match"  <> 1 0.98 1060 <> <> <> <> <> <> <> <>
  955 25 -28.851258 -11.755924 -2.582725 140 R "A" 38 -0.50000 -0.50000 "ARG " " N  " "    " 7 0 0 0 2E2EFF  "N955"  0 1 7 ""  1 ""  <> 0 0 0 955 955 1 0 1919 1 <> <> 955 0 955 955 <> "CCD match"  <> 1 0.98 1061 <> <> <> <> <> <> <> <>
  956 3 -30.058337 -11.101219 -2.180555 140 R "A" 24 0.14000 0.14000 "ARG " " CA " "    " 6 0 0 0 808080  "C956"  0 1 -1112 "%RT%RN"  2 ""  FFF000  0 0 0 956 956 1 0 1920 1 <> <> 956 0 956 956 <> "CCD match"  <> 1 0.98 1062 <> <> <> <> <> <> <> <>
  957 2 -29.993329 -9.591572 -2.512237 140 R "A" 24 0.50000 0.50000 "ARG " " C  " "    " 6 0 0 0 808080  "C957"  0 1 7 ""  1 ""  <> 0 0 0 957 957 1 0 1921 0 <> <> 957 0 957 957 <> "CCD match"  <> 1 0.98 1063 <> <> <> <> <> <> <> <>
  958 3 -30.410725 -11.282257 -0.713590 140 R "A" 24 -0.12000 -0.12000 "ARG " " CB " "    " 6 0 0 0 808080  "C958"  0 1 7 ""  1 ""  <> 0 0 0 958 958 1 0 1922 2 <> <> 958 0 958 958 <> "CCD match"  <> 1 0.98 1064 <> <> <> <> <> <> <> <>
  959 15 -30.345445 -8.747895 -1.696649 140 R "A" 70 -0.50000 -0.50000 "ARG " " O  " "    " 8 0 0 0 FF2E2E  "O959"  0 1 7 ""  1 ""  <> 0 0 0 959 959 1 0 1923 0 <> <> 959 0 959 959 <> "CCD match"  <> 1 0.98 1065 <> <> <> <> <> <> <> <>
  960 3 -30.593372 -12.797856 -0.389768 140 R "A" 24 -0.05000 -0.05000 "ARG " " CG " "    " 6 0 0 0 808080  "C960"  0 1 7 ""  1 ""  <> 0 0 0 960 960 1 0 1924 2 <> <> 960 0 960 960 <> "CCD match"  <> 1 0.98 1066 <> <> <> <> <> <> <> <>
  961 3 -31.166738 -13.007336 1.051134 140 R "A" 24 0.19000 0.19000 "ARG " " CD " "    " 6 0 0 0 808080  "C961"  0 1 7 ""  1 ""  <> 0 0 0 961 961 1 0 1925 2 <> <> 961 0 961 961 <> "CCD match"  <> 1 0.98 1067 <> <> <> <> <> <> <> <>
  962 25 -32.624863 -12.936016 1.051214 140 R "A" 38 -0.69997 -0.69997 "ARG " " NE " "    " 7 0 0 0 2E2EFF  "N962"  0 1 7 ""  1 ""  <> 0 0 0 962 962 1 0 1926 1 <> <> 962 0 962 962 <> "CCD match"  <> 1 0.98 1068 <> <> <> <> <> <> <> <>
  963 25 -33.003765 -13.845360 3.202261 140 R "A" 38 -0.79997 -0.79997 "ARG " " NH1" "    " 7 0 0 0 2E2EFF  "N963"  0 1 7 ""  1 ""  <> 0 0 0 963 963 1 0 1927 2 <> <> 963 0 963 963 <> "CCD match"  <> 1 0.98 1069 <> <> <> <> <> <> <> <>
  964 31 -34.708035 -13.611218 1.662134 140 R "A" 38 -0.79997 -0.79997 "ARG " " NH2" "    " 7 1 0 0 2E2EFF  "N964"  0 1 7 ""  1 ""  <> 0 0 0 964 964 1 0 1928 2 <> <> 964 0 964 964 <> "CCD match"  <> 1 0.98 1070 <> <> <> <> <> <> <> <>
  965 2 -33.415041 -13.500305 1.963705 140 R "A" 24 0.63990 0.63990 "ARG " " CZ " "    " 6 0 0 0 808080  "C965"  0 1 7 ""  1 ""  <> 0 0 0 965 965 1 0 1929 0 <> <> 965 0 965 965 <> "CCD match"  <> 1 0.98 1071 <> <> <> <> <> <> <> <>
  966 25 -29.639164 -9.227619 -3.751741 141 L "A" 38 -0.50000 -0.50000 "LEU " " N  " "    " 7 0 0 0 2E2EFF  "N966"  0 1 7 ""  1 ""  <> 0 0 0 966 966 1 0 1943 1 <> <> 966 0 966 966 <> "CCD match"  <> 1 0.97 1072 <> <> <> <> <> <> <> <>
  967 3 -29.778771 -7.908337 -4.210398 141 L "A" 24 0.14000 0.14000 "LEU " " CA " "    " 6 0 0 0 808080  "C967"  0 1 -1112 "%RT%RN"  2 ""  FFF000  0 0 0 967 967 1 0 1944 1 <> <> 967 0 967 967 <> "CCD match"  <> 1 0.97 1073 <> <> <> <> <> <> <> <>
  968 2 -30.439784 -7.904137 -5.631906 141 L "A" 24 0.50000 0.50000 "LEU " " C  " "    " 6 0 0 0 808080  "C968"  0 1 7 ""  1 ""  <> 0 0 0 968 968 1 0 1945 0 <> <> 968 0 968 968 <> "CCD match"  <> 1 0.97 1074 <> <> <> <> <> <> <> <>
  969 3 -28.359893 -7.267567 -4.497431 141 L "A" 24 -0.12000 -0.12000 "LEU " " CB " "    " 6 0 0 0 808080  "C969"  0 1 7 ""  1 ""  <> 0 0 0 969 969 1 0 1946 2 <> <> 969 0 969 969 <> "CCD match"  <> 1 0.97 1075 <> <> <> <> <> <> <> <>
  970 15 -30.241101 -8.838009 -6.409456 141 L "A" 70 -0.50000 -0.50000 "LEU " " O  " "    " 8 0 0 0 FF2E2E  "O970"  0 1 7 ""  1 ""  <> 0 0 0 970 970 1 0 1947 0 <> <> 970 0 970 970 <> "CCD match"  <> 1 0.97 1076 <> <> <> <> <> <> <> <>
  971 3 -27.395905 -7.169987 -3.291429 141 L "A" 24 -0.06000 -0.06000 "LEU " " CG " "    " 6 0 0 0 808080  "C971"  0 1 7 ""  1 ""  <> 0 0 0 971 971 1 0 1948 1 <> <> 971 0 971 971 <> "CCD match"  <> 1 0.97 1077 <> <> <> <> <> <> <> <>
  972 3 -25.945442 -6.802532 -3.767959 141 L "A" 24 -0.18000 -0.18000 "LEU " " CD1" "    " 6 0 0 0 808080  "C972"  0 1 7 ""  1 ""  <> 0 0 0 972 972 1 0 1949 3 <> <> 972 0 972 972 <> "CCD match"  <> 1 0.97 1078 <> <> <> <> <> <> <> <>
  973 3 -27.970650 -6.343159 -2.152830 141 L "A" 24 -0.18000 -0.18000 "LEU " " CD2" "    " 6 0 0 0 808080  "C973"  0 1 7 ""  1 ""  <> 0 0 0 973 973 1 0 1950 3 <> <> 973 0 973 973 <> "CCD match"  <> 1 0.97 1079 <> <> <> <> <> <> <> <>
  974 25 -31.182705 -6.843739 -6.002659 142 P "A" 38 -0.14000 -0.14000 "PRO " " N  " "    " 7 0 0 0 2E2EFF  "N974"  0 1 7 ""  1 ""  <> 0 0 0 974 974 1 0 1962 0 <> <> 974 0 974 974 <> "CCD match"  <> 1 0.95 1080 <> <> <> <> <> <> <> <>
  975 3 -31.518855 -6.629502 -7.436926 142 P "A" 24 0.01000 0.01000 "PRO " " CA " "    " 6 0 0 0 808080  "C975"  0 1 -1112 "%RT%RN"  2 ""  FFF000  0 0 0 975 975 1 0 1963 1 <> <> 975 0 975 975 <> "CCD match"  <> 1 0.95 1081 <> <> <> <> <> <> <> <>
  976 2 -30.264556 -6.673828 -8.467941 142 P "A" 24 0.50000 0.50000 "PRO " " C  " "    " 6 0 0 0 808080  "C976"  0 1 7 ""  1 ""  <> 0 0 0 976 976 1 0 1964 0 <> <> 976 0 976 976 <> "CCD match"  <> 1 0.95 1082 <> <> <> <> <> <> <> <>
  977 3 -32.012530 -5.128021 -7.506988 142 P "A" 24 -0.12000 -0.12000 "PRO " " CB " "    " 6 0 0 0 808080  "C977"  0 1 7 ""  1 ""  <> 0 0 0 977 977 1 0 1965 2 <> <> 977 0 977 977 <> "CCD match"  <> 1 0.95 1083 <> <> <> <> <> <> <> <>
  978 15 -29.255859 -6.086819 -8.158058 142 P "A" 70 -0.50000 -0.50000 "PRO " " O  " "    " 8 0 0 0 FF2E2E  "O978"  0 1 7 ""  1 ""  <> 0 0 0 978 978 1 0 1966 0 <> <> 978 0 978 978 <> "CCD match"  <> 1 0.95 1084 <> <> <> <> <> <> <> <>
  979 3 -31.643055 -4.587868 -6.100349 142 P "A" 24 -0.12000 -0.12000 "PRO " " CG " "    " 6 0 0 0 808080  "C979"  0 1 7 ""  1 ""  <> 0 0 0 979 979 1 0 1967 2 <> <> 979 0 979 979 <> "CCD match"  <> 1 0.95 1085 <> <> <> <> <> <> <> <>
  980 3 -31.646206 -5.738133 -5.171165 142 P "A" 24 -0.05000 -0.05000 "PRO " " CD " "    " 6 0 0 0 808080  "C980"  0 1 7 ""  1 ""  <> 0 0 0 980 980 1 0 1968 2 <> <> 980 0 980 980 <> "CCD match"  <> 1 0.95 1086 <> <> <> <> <> <> <> <>
  981 25 -30.337549 -7.341339 -9.655634 143 Q "A" 38 -0.50000 -0.50000 "GLN " " N  " "    " 7 0 0 0 2E2EFF  "N981"  0 1 7 ""  1 ""  <> 0 0 0 981 981 1 0 1976 1 <> <> 981 0 981 981 <> "CCD match"  <> 1 0.93 1087 <> <> <> <> <> <> <> <>
  982 3 -29.370163 -7.386231 -10.769804 143 Q "A" 24 0.14000 0.14000 "GLN " " CA " "    " 6 0 0 0 808080  "C982"  0 1 -1112 "%RT%RN"  2 ""  FFF000  0 0 0 982 982 1 0 1977 1 <> <> 982 0 982 982 <> "CCD match"  <> 1 0.93 1088 <> <> <> <> <> <> <> <>
  983 2 -28.817799 -6.044178 -11.202028 143 Q "A" 24 0.50000 0.50000 "GLN " " C  " "    " 6 0 0 0 808080  "C983"  0 1 7 ""  1 ""  <> 0 0 0 983 983 1 0 1978 0 <> <> 983 0 983 983 <> "CCD match"  <> 1 0.93 1089 <> <> <> <> <> <> <> <>
  984 3 -30.005291 -8.213600 -11.942337 143 Q "A" 24 -0.12000 -0.12000 "GLN " " CB " "    " 6 0 0 0 808080  "C984"  0 1 7 ""  1 ""  <> 0 0 0 984 984 1 0 1979 2 <> <> 984 0 984 984 <> "CCD match"  <> 1 0.93 1090 <> <> <> <> <> <> <> <>
  985 15 -27.608240 -5.998615 -11.499014 143 Q "A" 70 -0.50000 -0.50000 "GLN " " O  " "    " 8 0 0 0 FF2E2E  "O985"  0 1 7 ""  1 ""  <> 0 0 0 985 985 1 0 1980 0 <> <> 985 0 985 985 <> "CCD match"  <> 1 0.93 1091 <> <> <> <> <> <> <> <>
  986 3 -28.978563 -8.224106 -13.165628 143 Q "A" 24 -0.12000 -0.12000 "GLN " " CG " "    " 6 0 0 0 808080  "C986"  0 1 7 ""  1 ""  <> 0 0 0 986 986 1 0 1981 2 <> <> 986 0 986 986 <> "CCD match"  <> 1 0.93 1092 <> <> <> <> <> <> <> <>
  987 2 -29.417659 -9.088372 -14.338117 143 Q "A" 24 0.50000 0.50000 "GLN " " CD " "    " 6 0 0 0 808080  "C987"  0 1 7 "%UT"  13 ""  <> 0 0 0 987 987 1 0 1982 0 <> <> 987 0 987 987 <> "CCD match"  <> 1 0.93 1093 0.938588975701925 "No Flip"  <> <> <> <> <> <>
  988 25 -28.748894 -8.888352 -15.516764 143 Q "A" 38 -0.76000 -0.76000 "GLN " " NE2" "    " 7 0 0 0 2E2EFF  "N988"  0 1 7 ""  1 ""  <> 0 0 0 988 988 1 0 1983 2 <> <> 988 0 988 988 <> "CCD match"  <> 1 0.93 1094 <> <> <> <> <> <> <> <>
  989 15 -30.178780 -10.027863 -14.205984 143 Q "A" 70 -0.50000 -0.50000 "GLN " " OE1" "    " 8 0 0 0 FF2E2E  "O989"  0 1 7 ""  1 ""  <> 0 0 0 989 989 1 0 1984 0 <> <> 989 0 989 989 <> "CCD match"  <> 1 0.93 1095 <> <> <> <> <> <> <> <>
  990 25 -29.588107 -4.956711 -11.064672 144 E "A" 38 -0.50000 -0.50000 "GLU " " N  " "    " 7 0 0 0 2E2EFF  "N990"  1 1 7 ""  1 ""  <> 0 0 0 990 990 1 0 1993 1 <> <> 990 0 990 990 <> "CCD match"  <> 1 0.89 1096 <> <> <> <> <> <> <> <>
  991 3 -29.245948 -3.535633 -11.256962 144 E "A" 24 0.14000 0.14000 "GLU " " CA " "    " 6 0 0 0 808080  "C991"  1 1 -1112 "%RT%RN"  2 ""  FFF000  0 0 0 991 991 1 0 1994 1 <> <> 991 0 991 991 <> "CCD match"  <> 1 0.89 1097 <> <> <> <> <> <> <> <>
  992 2 -27.967307 -3.223244 -10.525751 144 E "A" 24 0.50000 0.50000 "GLU " " C  " "    " 6 0 0 0 808080  "C992"  1 1 7 ""  1 ""  <> 0 0 0 992 992 1 0 1995 0 <> <> 992 0 992 992 <> "CCD match"  <> 1 0.89 1098 <> <> <> <> <> <> <> <>
  993 3 -30.401885 -2.662483 -10.629175 144 E "A" 24 -0.12000 -0.12000 "GLU " " CB " "    " 6 0 0 0 808080  "C993"  1 1 7 ""  1 ""  <> 0 0 0 993 993 1 0 1996 2 <> <> 993 0 993 993 <> "CCD match"  <> 1 0.89 1099 <> <> <> <> <> <> <> <>
  994 15 -27.062143 -2.491749 -11.005686 144 E "A" 70 -0.50000 -0.50000 "GLU " " O  " "    " 8 0 0 0 FF2E2E  "O994"  1 1 7 ""  1 ""  <> 0 0 0 994 994 1 0 1997 0 <> <> 994 0 994 994 <> "CCD match"  <> 1 0.89 1100 <> <> <> <> <> <> <> <>
  995 3 -31.680798 -2.953320 -11.276705 144 E "A" 24 -0.22000 -0.22000 "GLU " " CG " "    " 6 0 0 0 808080  "C995"  1 1 7 ""  1 ""  <> 0 0 0 995 995 1 0 1998 2 <> <> 995 0 995 995 <> "CCD match"  <> 1 0.89 1101 <> <> <> <> <> <> <> <>
  996 2 -32.803459 -2.038643 -11.018957 144 E "A" 24 0.70000 0.70000 "GLU " " CD " "    " 6 0 0 0 808080  "C996"  1 1 7 "%UT"  13 ""  <> 0 0 0 996 996 1 0 1999 0 <> <> 996 0 996 996 <> "CCD match"  <> 1 0.89 1102 10 <> <> <> <> <> <> <>
  997 15 -33.836108 -2.337471 -11.661053 144 E "A" 70 -0.80000 -0.80000 "GLU " " OE1" "    " 8 0 0 0 FF2E2E  "O997"  1 1 7 ""  1 ""  <> 0 0 0 997 997 1 0 2000 0 <> <> 997 0 997 997 <> "CCD match"  <> 1 0.89 1103 <> <> <> <> <> <> <> <>
  998 18 -32.707426 -1.041542 -10.278845 144 E "A" 70 -0.80000 -0.80000 "GLU " " OE2" "    " 8 -1 0 0 FF2E2E  "O998"  1 1 7 ""  1 ""  <> 0 0 0 998 998 1 0 2001 0 <> <> 998 0 998 998 <> "CCD match"  <> 1 0.89 1104 <> <> <> <> <> <> <> <>
  999 25 -27.859134 -3.700138 -9.280754 145 A "A" 38 -0.50000 -0.50000 "ALA " " N  " "    " 7 0 0 0 2E2EFF  "N999"  1 1 7 ""  1 ""  <> 0 0 0 999 999 1 0 2008 1 <> <> 999 0 999 999 <> "CCD match"  <> 1 0.93 1105 <> <> <> <> <> <> <> <>
  1000 3 -26.698333 -3.571938 -8.456772 145 A "A" 24 0.14000 0.14000 "ALA " " CA " "    " 6 0 0 0 808080  "C1000"  1 1 -1112 "%RT%RN"  2 ""  FFF000  0 0 0 1000 1000 1 0 2009 1 <> <> 1000 0 1000 1000 <> "CCD match"  <> 1 0.93 1106 <> <> <> <> <> <> <> <>
  1001 2 -25.495202 -4.413147 -8.846535 145 A "A" 24 0.50000 0.50000 "ALA " " C  " "    " 6 0 0 0 808080  "C1001"  1 1 7 ""  1 ""  <> 0 0 0 1001 1001 1 0 2010 0 <> <> 1001 0 1001 1001 <> "CCD match"  <> 1 0.93 1107 <> <> <> <> <> <> <> <>
  1002 3 -27.105398 -3.816941 -7.011988 145 A "A" 24 -0.18000 -0.18000 "ALA " " CB " "    " 6 0 0 0 808080  "C1002"  1 1 7 ""  1 ""  <> 0 0 0 1002 1002 1 0 2011 3 <> <> 1002 0 1002 1002 <> "CCD match"  <> 1 0.93 1108 <> <> <> <> <> <> <> <>
  1003 15 -24.408209 -3.836231 -8.808349 145 A "A" 70 -0.50000 -0.50000 "ALA " " O  " "    " 8 0 0 0 FF2E2E  "O1003"  1 1 7 ""  1 ""  <> 0 0 0 1003 1003 1 0 2012 0 <> <> 1003 0 1003 1003 <> "CCD match"  <> 1 0.93 1109 <> <> <> <> <> <> <> <>
  1004 25 -25.738507 -5.526272 -9.465790 146 V "A" 38 -0.50000 -0.50000 "VAL " " N  " "    " 7 0 0 0 2E2EFF  "N1004"  1 1 7 ""  1 ""  <> 0 0 0 1004 1004 1 0 2018 1 <> <> 1004 0 1004 1004 <> "CCD match"  <> 1 0.95 1110 <> <> <> <> <> <> <> <>
  1005 3 -24.657282 -6.312432 -10.110636 146 V "A" 24 0.14000 0.14000 "VAL " " CA " "    " 6 0 0 0 808080  "C1005"  1 1 -1112 "%RT%RN"  2 ""  FFF000  0 0 0 1005 1005 1 0 2019 1 <> <> 1005 0 1005 1005 <> "CCD match"  <> 1 0.95 1111 <> <> <> <> <> <> <> <>
  1006 2 -24.180972 -5.503407 -11.286878 146 V "A" 24 0.50000 0.50000 "VAL " " C  " "    " 6 0 0 0 808080  "C1006"  1 1 7 ""  1 ""  <> 0 0 0 1006 1006 1 0 2020 0 <> <> 1006 0 1006 1006 <> "CCD match"  <> 1 0.95 1112 <> <> <> <> <> <> <> <>
  1007 3 -25.156029 -7.730561 -10.418007 146 V "A" 24 -0.06000 -0.06000 "VAL " " CB " "    " 6 0 0 0 808080  "C1007"  1 1 7 ""  1 ""  <> 0 0 0 1007 1007 1 0 2021 1 <> <> 1007 0 1007 1007 <> "CCD match"  <> 1 0.95 1113 <> <> <> <> <> <> <> <>
  1008 15 -22.988331 -5.345783 -11.355295 146 V "A" 70 -0.50000 -0.50000 "VAL " " O  " "    " 8 0 0 0 FF2E2E  "O1008"  1 1 7 ""  1 ""  <> 0 0 0 1008 1008 1 0 2022 0 <> <> 1008 0 1008 1008 <> "CCD match"  <> 1 0.95 1114 <> <> <> <> <> <> <> <>
  1009 3 -23.905814 -8.655022 -10.713150 146 V "A" 24 -0.18000 -0.18000 "VAL " " CG1" "    " 6 0 0 0 808080  "C1009"  1 1 7 ""  1 ""  <> 0 0 0 1009 1009 1 0 2023 3 <> <> 1009 0 1009 1009 <> "CCD match"  <> 1 0.95 1115 <> <> <> <> <> <> <> <>
  1010 3 -25.879268 -8.441681 -9.228226 146 V "A" 24 -0.18000 -0.18000 "VAL " " CG2" "    " 6 0 0 0 808080  "C1010"  1 1 7 ""  1 ""  <> 0 0 0 1010 1010 1 0 2024 3 <> <> 1010 0 1010 1010 <> "CCD match"  <> 1 0.95 1116 <> <> <> <> <> <> <> <>
  1011 25 -25.032084 -5.085263 -12.194219 147 E "A" 38 -0.50000 -0.50000 "GLU " " N  " "    " 7 0 0 0 2E2EFF  "N1011"  1 1 7 ""  1 ""  <> 0 0 0 1011 1011 1 0 2034 1 <> <> 1011 0 1011 1011 <> "CCD match"  <> 1 0.89 1117 <> <> <> <> <> <> <> <>
  1012 3 -24.663503 -4.254147 -13.360508 147 E "A" 24 0.14000 0.14000 "GLU " " CA " "    " 6 0 0 0 808080  "C1012"  1 1 -1112 "%RT%RN"  2 ""  FFF000  0 0 0 1012 1012 1 0 2035 1 <> <> 1012 0 1012 1012 <> "CCD match"  <> 1 0.89 1118 <> <> <> <> <> <> <> <>
  1013 2 -24.052919 -2.894200 -13.067419 147 E "A" 24 0.50000 0.50000 "GLU " " C  " "    " 6 0 0 0 808080  "C1013"  1 1 7 ""  1 ""  <> 0 0 0 1013 1013 1 0 2036 0 <> <> 1013 0 1013 1013 <> "CCD match"  <> 1 0.89 1119 <> <> <> <> <> <> <> <>
  1014 3 -25.834344 -4.011360 -14.342987 147 E "A" 24 -0.12000 -0.12000 "GLU " " CB " "    " 6 0 0 0 808080  "C1014"  1 1 7 ""  1 ""  <> 0 0 0 1014 1014 1 0 2037 2 <> <> 1014 0 1014 1014 <> "CCD match"  <> 1 0.89 1120 <> <> <> <> <> <> <> <>
  1015 15 -23.399922 -2.292774 -13.913898 147 E "A" 70 -0.50000 -0.50000 "GLU " " O  " "    " 8 0 0 0 FF2E2E  "O1015"  1 1 7 ""  1 ""  <> 0 0 0 1015 1015 1 0 2038 0 <> <> 1015 0 1015 1015 <> "CCD match"  <> 1 0.89 1121 <> <> <> <> <> <> <> <>
  1016 3 -26.507249 -5.266258 -14.929060 147 E "A" 24 -0.22000 -0.22000 "GLU " " CG " "    " 6 0 0 0 808080  "C1016"  1 1 7 ""  1 ""  <> 0 0 0 1016 1016 1 0 2039 2 <> <> 1016 0 1016 1016 <> "CCD match"  <> 1 0.89 1122 <> <> <> <> <> <> <> <>
  1017 2 -27.710854 -5.121582 -15.888401 147 E "A" 24 0.70000 0.70000 "GLU " " CD " "    " 6 0 0 0 808080  "C1017"  1 1 7 "%UT"  13 ""  <> 0 0 0 1017 1017 1 0 2040 0 <> <> 1017 0 1017 1017 <> "CCD match"  <> 1 0.89 1123 10 <> <> <> <> <> <> <>
  1018 15 -28.149917 -6.178238 -16.355974 147 E "A" 70 -0.80000 -0.80000 "GLU " " OE1" "    " 8 0 0 0 FF2E2E  "O1018"  1 1 7 ""  1 ""  <> 0 0 0 1018 1018 1 0 2041 0 <> <> 1018 0 1018 1018 <> "CCD match"  <> 1 0.89 1124 <> <> <> <> <> <> <> <>
  1019 18 -28.188477 -3.995976 -16.146658 147 E "A" 70 -0.80000 -0.80000 "GLU " " OE2" "    " 8 -1 0 0 FF2E2E  "O1019"  1 1 7 ""  1 ""  <> 0 0 0 1019 1019 1 0 2042 0 <> <> 1019 0 1019 1019 <> "CCD match"  <> 1 0.89 1125 <> <> <> <> <> <> <> <>
  1020 25 -24.360552 -2.347912 -11.867939 148 A "A" 38 -0.50000 -0.50000 "ALA " " N  " "    " 7 0 0 0 2E2EFF  "N1020"  1 1 7 ""  1 ""  <> 0 0 0 1020 1020 1 0 2049 1 <> <> 1020 0 1020 1020 <> "CCD match"  <> 1 0.89 1126 <> <> <> <> <> <> <> <>
  1021 3 -23.686248 -1.157854 -11.327503 148 A "A" 24 0.14000 0.14000 "ALA " " CA " "    " 6 0 0 0 808080  "C1021"  1 1 -1112 "%RT%RN"  2 ""  FFF000  0 0 0 1021 1021 1 0 2050 1 <> <> 1021 0 1021 1021 <> "CCD match"  <> 1 0.89 1127 <> <> <> <> <> <> <> <>
  1022 2 -22.220563 -1.342390 -11.054928 148 A "A" 24 0.50000 0.50000 "ALA " " C  " "    " 6 0 0 0 808080  "C1022"  1 1 7 ""  1 ""  <> 0 0 0 1022 1022 1 0 2051 0 <> <> 1022 0 1022 1022 <> "CCD match"  <> 1 0.89 1128 <> <> <> <> <> <> <> <>
  1023 3 -24.440310 -0.593989 -10.075418 148 A "A" 24 -0.18000 -0.18000 "ALA " " CB " "    " 6 0 0 0 808080  "C1023"  1 1 7 ""  1 ""  <> 0 0 0 1023 1023 1 0 2052 3 <> <> 1023 0 1023 1023 <> "CCD match"  <> 1 0.89 1129 <> <> <> <> <> <> <> <>
  1024 15 -21.545972 -0.281761 -10.965208 148 A "A" 70 -0.50000 -0.50000 "ALA " " O  " "    " 8 0 0 0 FF2E2E  "O1024"  1 1 7 ""  1 ""  <> 0 0 0 1024 1024 1 0 2053 0 <> <> 1024 0 1024 1024 <> "CCD match"  <> 1 0.89 1130 <> <> <> <> <> <> <> <>
  1025 25 -21.756086 -2.602085 -10.790632 149 I "A" 38 -0.50000 -0.50000 "ILE " " N  " "    " 7 0 0 0 2E2EFF  "N1025"  1 1 7 ""  1 ""  <> 0 0 0 1025 1025 1 0 2059 1 <> <> 1025 0 1025 1025 <> "CCD match"  <> 1 0.95 1131 <> <> <> <> <> <> <> <>
  1026 3 -20.319188 -2.925705 -10.472153 149 I "A" 24 0.14000 0.14000 "ILE " " CA " "    " 6 0 0 0 808080  "C1026"  1 1 -1112 "%RT%RN"  2 ""  FFF000  0 0 0 1026 1026 1 0 2060 1 <> <> 1026 0 1026 1026 <> "CCD match"  <> 1 0.95 1132 <> <> <> <> <> <> <> <>
  1027 2 -19.647593 -4.025334 -11.380827 149 I "A" 24 0.50000 0.50000 "ILE " " C  " "    " 6 0 0 0 808080  "C1027"  1 1 7 ""  1 ""  <> 0 0 0 1027 1027 1 0 2061 0 <> <> 1027 0 1027 1027 <> "CCD match"  <> 1 0.95 1133 <> <> <> <> <> <> <> <>
  1028 3 -20.146951 -3.486836 -9.037838 149 I "A" 24 -0.06000 -0.06000 "ILE " " CB " "    " 6 0 0 0 808080  "C1028"  1 1 7 ""  1 ""  <> 0 0 0 1028 1028 1 0 2062 1 <> <> 1028 0 1028 1028 <> "CCD match"  <> 1 0.95 1134 <> <> <> <> <> <> <> <>
  1029 15 -18.508875 -3.772240 -11.773485 149 I "A" 70 -0.50000 -0.50000 "ILE " " O  " "    " 8 0 0 0 FF2E2E  "O1029"  1 1 7 ""  1 ""  <> 0 0 0 1029 1029 1 0 2063 0 <> <> 1029 0 1029 1029 <> "CCD match"  <> 1 0.95 1135 <> <> <> <> <> <> <> <>
  1030 3 -21.132601 -4.661503 -8.709543 149 I "A" 24 -0.12000 -0.12000 "ILE " " CG1" "    " 6 0 0 0 808080  "C1030"  1 1 7 ""  1 ""  <> 0 0 0 1030 1030 1 0 2064 2 <> <> 1030 0 1030 1030 <> "CCD match"  <> 1 0.95 1136 <> <> <> <> <> <> <> <>
  1031 3 -20.190609 -2.356304 -7.948154 149 I "A" 24 -0.18000 -0.18000 "ILE " " CG2" "    " 6 0 0 0 808080  "C1031"  1 1 7 ""  1 ""  <> 0 0 0 1031 1031 1 0 2065 3 <> <> 1031 0 1031 1031 <> "CCD match"  <> 1 0.95 1137 <> <> <> <> <> <> <> <>
  1032 3 -20.964309 -5.396713 -7.326673 149 I "A" 24 -0.18000 -0.18000 "ILE " " CD1" "    " 6 0 0 0 808080  "C1032"  1 1 7 ""  1 ""  <> 0 0 0 1032 1032 1 0 2066 3 <> <> 1032 0 1032 1032 <> "CCD match"  <> 1 0.95 1138 <> <> <> <> <> <> <> <>
  1033 25 -20.329929 -5.139027 -11.785137 150 L "A" 38 -0.50000 -0.50000 "LEU " " N  " "    " 7 0 0 0 2E2EFF  "N1033"  1 1 7 ""  1 ""  <> 0 0 0 1033 1033 1 0 2078 1 <> <> 1033 0 1033 1033 <> "CCD match"  <> 1 0.95 1139 <> <> <> <> <> <> <> <>
  1034 3 -19.699456 -6.329682 -12.330143 150 L "A" 24 0.14000 0.14000 "LEU " " CA " "    " 6 0 0 0 808080  "C1034"  1 1 -1112 "%RT%RN"  2 ""  FFF000  0 0 0 1034 1034 1 0 2079 1 <> <> 1034 0 1034 1034 <> "CCD match"  <> 1 0.95 1140 <> <> <> <> <> <> <> <>
  1035 2 -18.985396 -6.224495 -13.661808 150 L "A" 24 0.50000 0.50000 "LEU " " C  " "    " 6 0 0 0 808080  "C1035"  1 1 7 ""  1 ""  <> 0 0 0 1035 1035 1 0 2080 0 <> <> 1035 0 1035 1035 <> "CCD match"  <> 1 0.95 1141 <> <> <> <> <> <> <> <>
  1036 3 -20.641078 -7.523533 -12.134281 150 L "A" 24 -0.12000 -0.12000 "LEU " " CB " "    " 6 0 0 0 808080  "C1036"  1 1 7 ""  1 ""  <> 0 0 0 1036 1036 1 0 2081 2 <> <> 1036 0 1036 1036 <> "CCD match"  <> 1 0.95 1142 <> <> <> <> <> <> <> <>
  1037 15 -17.816989 -6.662682 -13.694944 150 L "A" 70 -0.50000 -0.50000 "LEU " " O  " "    " 8 0 0 0 FF2E2E  "O1037"  1 1 7 ""  1 ""  <> 0 0 0 1037 1037 1 0 2082 0 <> <> 1037 0 1037 1037 <> "CCD match"  <> 1 0.95 1143 <> <> <> <> <> <> <> <>
  1038 3 -19.955816 -8.916027 -12.146019 150 L "A" 24 -0.06000 -0.06000 "LEU " " CG " "    " 6 0 0 0 808080  "C1038"  1 1 7 ""  1 ""  <> 0 0 0 1038 1038 1 0 2083 1 <> <> 1038 0 1038 1038 <> "CCD match"  <> 1 0.95 1144 <> <> <> <> <> <> <> <>
  1039 3 -18.804382 -9.019722 -11.119335 150 L "A" 24 -0.18000 -0.18000 "LEU " " CD1" "    " 6 0 0 0 808080  "C1039"  1 1 7 ""  1 ""  <> 0 0 0 1039 1039 1 0 2084 3 <> <> 1039 0 1039 1039 <> "CCD match"  <> 1 0.95 1145 <> <> <> <> <> <> <> <>
  1040 3 -20.903648 -10.112499 -12.249452 150 L "A" 24 -0.18000 -0.18000 "LEU " " CD2" "    " 6 0 0 0 808080  "C1040"  1 1 7 ""  1 ""  <> 0 0 0 1040 1040 1 0 2085 3 <> <> 1040 0 1040 1040 <> "CCD match"  <> 1 0.95 1146 <> <> <> <> <> <> <> <>
  1041 25 -19.519466 -5.572773 -14.663574 151 P "A" 38 -0.14000 -0.14000 "PRO " " N  " "    " 7 0 0 0 2E2EFF  "N1041"  1 1 7 ""  1 ""  <> 0 0 0 1041 1041 1 0 2097 0 <> <> 1041 0 1041 1041 <> "CCD match"  <> 1 0.92 1147 <> <> <> <> <> <> <> <>
  1042 3 -18.747775 -5.464482 -15.915064 151 P "A" 24 0.01000 0.01000 "PRO " " CA " "    " 6 0 0 0 808080  "C1042"  1 1 -1112 "%RT%RN"  2 ""  FFF000  0 0 0 1042 1042 1 0 2098 1 <> <> 1042 0 1042 1042 <> "CCD match"  <> 1 0.92 1148 <> <> <> <> <> <> <> <>
  1043 2 -17.388236 -4.723992 -15.806543 151 P "A" 24 0.50000 0.50000 "PRO " " C  " "    " 6 0 0 0 808080  "C1043"  1 1 7 ""  1 ""  <> 0 0 0 1043 1043 1 0 2099 0 <> <> 1043 0 1043 1043 <> "CCD match"  <> 1 0.92 1149 <> <> <> <> <> <> <> <>
  1044 3 -19.797006 -4.721768 -16.818001 151 P "A" 24 -0.12000 -0.12000 "PRO " " CB " "    " 6 0 0 0 808080  "C1044"  1 1 7 ""  1 ""  <> 0 0 0 1044 1044 1 0 2100 2 <> <> 1044 0 1044 1044 <> "CCD match"  <> 1 0.92 1150 <> <> <> <> <> <> <> <>
  1045 15 -16.471987 -5.012226 -16.559446 151 P "A" 70 -0.50000 -0.50000 "PRO " " O  " "    " 8 0 0 0 FF2E2E  "O1045"  1 1 7 ""  1 ""  <> 0 0 0 1045 1045 1 0 2101 0 <> <> 1045 0 1045 1045 <> "CCD match"  <> 1 0.92 1151 <> <> <> <> <> <> <> <>
  1046 3 -21.184176 -4.764084 -16.229988 151 P "A" 24 -0.12000 -0.12000 "PRO " " CG " "    " 6 0 0 0 808080  "C1046"  1 1 7 ""  1 ""  <> 0 0 0 1046 1046 1 0 2102 2 <> <> 1046 0 1046 1046 <> "CCD match"  <> 1 0.92 1152 <> <> <> <> <> <> <> <>
  1047 3 -20.817043 -4.876515 -14.680923 151 P "A" 24 -0.05000 -0.05000 "PRO " " CD " "    " 6 0 0 0 808080  "C1047"  1 1 7 ""  1 ""  <> 0 0 0 1047 1047 1 0 2103 2 <> <> 1047 0 1047 1047 <> "CCD match"  <> 1 0.92 1153 <> <> <> <> <> <> <> <>
  1048 25 -17.252649 -3.751656 -14.815695 152 Y "A" 38 -0.50000 -0.50000 "TYR " " N  " "    " 7 0 0 0 2E2EFF  "N1048"  1 1 7 ""  1 ""  <> 0 0 0 1048 1048 1 0 2111 1 <> <> 1048 0 1048 1048 <> "CCD match"  <> 1 0.94 1154 <> <> <> <> <> <> <> <>
  1049 3 -16.092383 -2.957978 -14.626575 152 Y "A" 24 0.14000 0.14000 "TYR " " CA " "    " 6 0 0 0 808080  "C1049"  1 1 -1112 "%RT%RN"  2 ""  FFF000  0 0 0 1049 1049 1 0 2112 1 <> <> 1049 0 1049 1049 <> "CCD match"  <> 1 0.94 1155 <> <> <> <> <> <> <> <>
  1050 2 -14.960170 -3.786129 -13.919891 152 Y "A" 24 0.50000 0.50000 "TYR " " C  " "    " 6 0 0 0 808080  "C1050"  1 1 7 ""  1 ""  <> 0 0 0 1050 1050 1 0 2113 0 <> <> 1050 0 1050 1050 <> "CCD match"  <> 1 0.94 1156 <> <> <> <> <> <> <> <>
  1051 3 -16.422374 -1.710137 -13.836235 152 Y "A" 24 -0.00500 -0.00500 "TYR " " CB " "    " 6 0 0 0 808080  "C1051"  1 1 7 ""  1 ""  <> 0 0 0 1051 1051 1 0 2114 2 <> <> 1051 0 1051 1051 <> "CCD match"  <> 1 0.94 1157 <> <> <> <> <> <> <> <>
  1052 15 -13.899427 -3.233540 -13.702181 152 Y "A" 70 -0.50000 -0.50000 "TYR " " O  " "    " 8 0 0 0 FF2E2E  "O1052"  1 1 7 ""  1 ""  <> 0 0 0 1052 1052 1 0 2115 0 <> <> 1052 0 1052 1052 <> "CCD match"  <> 1 0.94 1158 <> <> <> <> <> <> <> <>
  1053 2 -17.664053 -0.951229 -14.378341 152 Y "A" 24 -0.11500 -0.11500 "TYR " " CG " "    " 6 0 0 0 808080  "C1053"  1 1 7 ""  1 ""  <> 0 0 0 1053 1053 1 0 2116 0 <> <> 1053 0 1053 1053 <> "CCD match"  <> 1 0.94 1159 <> <> <> <> <> <> <> <>
  1054 2 -17.563440 -0.350512 -15.645618 152 Y "A" 24 -0.11500 -0.11500 "TYR " " CD1" "    " 6 0 0 0 808080  "C1054"  1 1 7 ""  1 ""  <> 0 0 0 1054 1054 1 0 2117 1 <> <> 1054 0 1054 1054 <> "CCD match"  <> 1 0.94 1160 <> <> <> <> <> <> <> <>
  1055 2 -18.917876 -1.017521 -13.879162 152 Y "A" 24 -0.11500 -0.11500 "TYR " " CD2" "    " 6 0 0 0 808080  "C1055"  1 1 7 ""  1 ""  <> 0 0 0 1055 1055 1 0 2118 1 <> <> 1055 0 1055 1055 <> "CCD match"  <> 1 0.94 1161 <> <> <> <> <> <> <> <>
  1056 2 -18.594059 0.242224 -16.341158 152 Y "A" 24 -0.11500 -0.11500 "TYR " " CE1" "    " 6 0 0 0 808080  "C1056"  1 1 7 ""  1 ""  <> 0 0 0 1056 1056 1 0 2119 1 <> <> 1056 0 1056 1056 <> "CCD match"  <> 1 0.94 1162 <> <> <> <> <> <> <> <>
  1057 2 -20.099191 -0.441765 -14.471807 152 Y "A" 24 -0.11500 -0.11500 "TYR " " CE2" "    " 6 0 0 0 808080  "C1057"  1 1 7 ""  1 ""  <> 0 0 0 1057 1057 1 0 2120 1 <> <> 1057 0 1057 1057 <> "CCD match"  <> 1 0.94 1163 <> <> <> <> <> <> <> <>
  1058 16 -20.966429 0.706457 -16.333687 152 Y "A" 70 -0.58500 -0.58500 "TYR " " OH " "    " 8 0 0 0 FF2E2E  "O1058"  1 1 7 "%UT"  13 ""  <> 0 0 0 1058 1058 1 0 2121 1 <> <> 1058 0 1058 1058 <> "CCD match"  <> 1 0.94 1164 <> <> <> <> <> <> <> <>
  1059 2 -19.876593 0.133081 -15.737549 152 Y "A" 24 0.15000 0.15000 "TYR " " CZ " "    " 6 0 0 0 808080  "C1059"  1 1 7 ""  1 ""  <> 0 0 0 1059 1059 1 0 2122 0 <> <> 1059 0 1059 1059 <> "CCD match"  <> 1 0.94 1165 <> <> <> <> <> <> <> <>
  1060 25 -15.214882 -5.019119 -13.392801 153 A "A" 38 -0.50000 -0.50000 "ALA " " N  " "    " 7 0 0 0 2E2EFF  "N1060"  1 1 7 ""  1 ""  <> 0 0 0 1060 1060 1 0 2132 1 <> <> 1060 0 1060 1060 <> "CCD match"  <> 1 0.97 1166 <> <> <> <> <> <> <> <>
  1061 3 -14.235920 -5.981117 -12.930761 153 A "A" 24 0.14000 0.14000 "ALA " " CA " "    " 6 0 0 0 808080  "C1061"  1 1 -1112 "%RT%RN"  2 ""  FFF000  0 0 0 1061 1061 1 0 2133 1 <> <> 1061 0 1061 1061 <> "CCD match"  <> 1 0.97 1167 <> <> <> <> <> <> <> <>
  1062 2 -13.778500 -6.878006 -14.021475 153 A "A" 24 0.50000 0.50000 "ALA " " C  " "    " 6 0 0 0 808080  "C1062"  1 1 7 ""  1 ""  <> 0 0 0 1062 1062 1 0 2134 0 <> <> 1062 0 1062 1062 <> "CCD match"  <> 1 0.97 1168 <> <> <> <> <> <> <> <>
  1063 3 -14.887334 -6.711128 -11.709266 153 A "A" 24 -0.18000 -0.18000 "ALA " " CB " "    " 6 0 0 0 808080  "C1063"  1 1 7 ""  1 ""  <> 0 0 0 1063 1063 1 0 2135 3 <> <> 1063 0 1063 1063 <> "CCD match"  <> 1 0.97 1169 <> <> <> <> <> <> <> <>
  1064 15 -12.615600 -7.327393 -13.955484 153 A "A" 70 -0.50000 -0.50000 "ALA " " O  " "    " 8 0 0 0 FF2E2E  "O1064"  1 1 7 ""  1 ""  <> 0 0 0 1064 1064 1 0 2136 0 <> <> 1064 0 1064 1064 <> "CCD match"  <> 1 0.97 1170 <> <> <> <> <> <> <> <>
  1065 25 -14.538082 -7.077690 -15.111549 154 F "A" 38 -0.50000 -0.50000 "PHE " " N  " "    " 7 0 0 0 2E2EFF  "N1065"  0 1 7 ""  1 ""  <> 0 0 0 1065 1065 1 0 2142 1 <> <> 1065 0 1065 1065 <> "CCD match"  <> 1 0.94 1171 <> <> <> <> <> <> <> <>
  1066 3 -14.239938 -7.997124 -16.192089 154 F "A" 24 0.14000 0.14000 "PHE " " CA " "    " 6 0 0 0 808080  "C1066"  0 1 -1112 "%RT%RN"  2 ""  FFF000  0 0 0 1066 1066 1 0 2143 1 <> <> 1066 0 1066 1066 <> "CCD match"  <> 1 0.94 1172 <> <> <> <> <> <> <> <>
  1067 2 -13.003294 -7.484692 -16.958702 154 F "A" 24 0.50000 0.50000 "PHE " " C  " "    " 6 0 0 0 808080  "C1067"  0 1 7 ""  1 ""  <> 0 0 0 1067 1067 1 0 2144 0 <> <> 1067 0 1067 1067 <> "CCD match"  <> 1 0.94 1173 <> <> <> <> <> <> <> <>
  1068 3 -15.421739 -8.248886 -16.950619 154 F "A" 24 -0.00500 -0.00500 "PHE " " CB " "    " 6 0 0 0 808080  "C1068"  0 1 7 ""  1 ""  <> 0 0 0 1068 1068 1 0 2145 2 <> <> 1068 0 1068 1068 <> "CCD match"  <> 1 0.94 1174 <> <> <> <> <> <> <> <>
  1069 15 -11.981366 -8.170559 -17.071277 154 F "A" 70 -0.50000 -0.50000 "PHE " " O  " "    " 8 0 0 0 FF2E2E  "O1069"  0 1 7 ""  1 ""  <> 0 0 0 1069 1069 1 0 2146 0 <> <> 1069 0 1069 1069 <> "CCD match"  <> 1 0.94 1175 <> <> <> <> <> <> <> <>
  1070 2 -16.595187 -8.965893 -16.277593 154 F "A" 24 -0.11500 -0.11500 "PHE " " CG " "    " 6 0 0 0 808080  "C1070"  0 1 7 ""  1 ""  <> 0 0 0 1070 1070 1 0 2147 0 <> <> 1070 0 1070 1070 <> "CCD match"  <> 1 0.94 1176 <> <> <> <> <> <> <> <>
  1071 2 -17.734695 -9.238976 -17.062218 154 F "A" 24 -0.11500 -0.11500 "PHE " " CD1" "    " 6 0 0 0 808080  "C1071"  0 1 7 ""  1 ""  <> 0 0 0 1071 1071 1 0 2148 1 <> <> 1071 0 1071 1071 <> "CCD match"  <> 1 0.94 1177 <> <> <> <> <> <> <> <>
  1072 2 -16.515360 -9.531944 -14.999855 154 F "A" 24 -0.11500 -0.11500 "PHE " " CD2" "    " 6 0 0 0 808080  "C1072"  0 1 7 ""  1 ""  <> 0 0 0 1072 1072 1 0 2149 1 <> <> 1072 0 1072 1072 <> "CCD match"  <> 1 0.94 1178 <> <> <> <> <> <> <> <>
  1073 2 -18.842000 -9.821526 -16.467182 154 F "A" 24 -0.11500 -0.11500 "PHE " " CE1" "    " 6 0 0 0 808080  "C1073"  0 1 7 ""  1 ""  <> 0 0 0 1073 1073 1 0 2150 1 <> <> 1073 0 1073 1073 <> "CCD match"  <> 1 0.94 1179 <> <> <> <> <> <> <> <>
  1074 2 -17.591526 -10.172928 -14.410543 154 F "A" 24 -0.11500 -0.11500 "PHE " " CE2" "    " 6 0 0 0 808080  "C1074"  0 1 7 ""  1 ""  <> 0 0 0 1074 1074 1 0 2151 1 <> <> 1074 0 1074 1074 <> "CCD match"  <> 1 0.94 1180 <> <> <> <> <> <> <> <>
  1075 2 -18.756143 -10.334942 -15.194366 154 F "A" 24 -0.11500 -0.11500 "PHE " " CZ " "    " 6 0 0 0 808080  "C1075"  0 1 7 ""  1 ""  <> 0 0 0 1075 1075 1 0 2152 1 <> <> 1075 0 1075 1075 <> "CCD match"  <> 1 0.94 1181 <> <> <> <> <> <> <> <>
  1076 25 -13.088383 -6.184403 -17.353634 155 S "A" 38 -0.50000 -0.50000 "SER " " N  " "    " 7 0 0 0 2E2EFF  "N1076"  0 1 7 ""  1 ""  <> 0 0 0 1076 1076 1 0 2162 1 <> <> 1076 0 1076 1076 <> "CCD match"  <> 1 0.93 1182 <> <> <> <> <> <> <> <>
  1077 3 -11.929249 -5.477597 -18.009489 155 S "A" 24 0.14000 0.14000 "SER " " CA " "    " 6 0 0 0 808080  "C1077"  0 1 -1112 "%RT%RN"  2 ""  FFF000  0 0 0 1077 1077 1 0 2163 1 <> <> 1077 0 1077 1077 <> "CCD match"  <> 1 0.93 1183 <> <> <> <> <> <> <> <>
  1078 2 -10.629786 -5.389069 -17.136276 155 S "A" 24 0.50000 0.50000 "SER " " C  " "    " 6 0 0 0 808080  "C1078"  0 1 7 ""  1 ""  <> 0 0 0 1078 1078 1 0 2164 0 <> <> 1078 0 1078 1078 <> "CCD match"  <> 1 0.93 1184 <> <> <> <> <> <> <> <>
  1079 3 -12.450948 -4.302323 -18.900234 155 S "A" 24 0.14500 0.14500 "SER " " CB " "    " 6 0 0 0 808080  "C1079"  0 1 7 ""  1 ""  <> 0 0 0 1079 1079 1 0 2165 2 <> <> 1079 0 1079 1079 <> "CCD match"  <> 1 0.93 1185 <> <> <> <> <> <> <> <>
  1080 15 -9.551347 -5.097141 -17.682136 155 S "A" 70 -0.50000 -0.50000 "SER " " O  " "    " 8 0 0 0 FF2E2E  "O1080"  0 1 7 ""  1 ""  <> 0 0 0 1080 1080 1 0 2166 0 <> <> 1080 0 1080 1080 <> "CCD match"  <> 1 0.93 1186 <> <> <> <> <> <> <> <>
  1081 16 -13.034232 -3.308552 -18.120861 155 S "A" 70 -0.68300 -0.68300 "SER " " OG " "    " 8 0 0 0 FF2E2E  "O1081"  0 1 7 "%UT"  13 ""  <> 0 0 0 1081 1081 1 0 2167 1 <> <> 1081 0 1081 1081 <> "CCD match"  <> 1 0.93 1187 <> <> <> <> <> <> <> <>
  1082 25 -10.705611 -5.722786 -15.832407 156 N "A" 38 -0.50000 -0.50000 "ASN " " N  " "    " 7 0 0 0 2E2EFF  "N1082"  0 1 7 ""  1 ""  <> 0 0 0 1082 1082 1 0 2173 1 <> <> 1082 0 1082 1082 <> "CCD match"  <> 1 0.96 1188 <> <> <> <> <> <> <> <>
  1083 3 -9.601627 -5.804432 -14.889396 156 N "A" 24 0.14000 0.14000 "ASN " " CA " "    " 6 0 0 0 808080  "C1083"  0 1 -1113 "%RT%RN"  2 ""  FFFF00  0 0 0 1083 1083 1 0 2174 1 <> <> 1083 0 1083 1083 <> "CCD match"  <> 1 0.96 1189 <> <> <> <> <> <> <> <>
  1084 2 -9.182923 -7.274060 -14.665777 156 N "A" 24 0.50000 0.50000 "ASN " " C  " "    " 6 0 0 0 808080  "C1084"  0 1 7 ""  1 ""  <> 0 0 0 1084 1084 1 0 2175 0 <> <> 1084 0 1084 1084 <> "CCD match"  <> 1 0.96 1190 <> <> <> <> <> <> <> <>
  1085 3 -9.913801 -5.083512 -13.568004 156 N "A" 24 -0.12000 -0.12000 "ASN " " CB " "    " 6 0 0 0 808080  "C1085"  0 1 7 ""  1 ""  <> 0 0 0 1085 1085 1 0 2176 2 <> <> 1085 0 1085 1085 <> "CCD match"  <> 1 0.96 1191 <> <> <> <> <> <> <> <>
  1086 15 -8.576867 -7.622669 -13.660198 156 N "A" 70 -0.50000 -0.50000 "ASN " " O  " "    " 8 0 0 0 FF2E2E  "O1086"  0 1 7 ""  1 ""  <> 0 0 0 1086 1086 1 0 2177 0 <> <> 1086 0 1086 1086 <> "CCD match"  <> 1 0.96 1192 <> <> <> <> <> <> <> <>
  1087 2 -9.953869 -3.577690 -13.610622 156 N "A" 24 0.50000 0.50000 "ASN " " CG " "    " 6 0 0 0 808080  "C1087"  0 1 7 "%UT"  13 ""  <> 0 0 0 1087 1087 1 0 2178 0 <> <> 1087 0 1087 1087 <> "CCD match"  <> 1 0.96 1193 0.144101568742755 "No Flip"  <> <> <> <> <> <>
  1088 25 -11.150631 -2.926537 -13.507236 156 N "A" 38 -0.76000 -0.76000 "ASN " " ND2" "    " 7 0 0 0 2E2EFF  "N1088"  0 1 7 ""  1 ""  <> 0 0 0 1088 1088 1 0 2179 2 <> <> 1088 0 1088 1088 <> "CCD match"  <> 1 0.96 1194 <> <> <> <> <> <> <> <>
  1089 15 -8.892594 -2.919262 -13.693327 156 N "A" 70 -0.50000 -0.50000 "ASN " " OD1" "    " 8 0 0 0 FF2E2E  "O1089"  0 1 7 ""  1 ""  <> 0 0 0 1089 1089 1 0 2180 0 <> <> 1089 0 1089 1089 <> "CCD match"  <> 1 0.96 1195 <> <> <> <> <> <> <> <>
  1090 25 -9.630025 -8.171746 -15.614034 157 R "A" 38 -0.50000 -0.50000 "ARG " " N  " "    " 7 0 0 0 2E2EFF  "N1090"  0 1 7 ""  1 ""  <> 0 0 0 1090 1090 1 0 2187 1 <> <> 1090 0 1090 1090 <> "CCD match"  <> 1 0.96 1196 <> <> <> <> <> <> <> <>
  1091 3 -9.550726 -9.568512 -15.722820 157 R "A" 24 0.14000 0.14000 "ARG " " CA " "    " 6 0 0 0 808080  "C1091"  0 1 -1113 "%RT%RN"  2 ""  FFFF00  0 0 0 1091 1091 1 0 2188 1 <> <> 1091 0 1091 1091 <> "CCD match"  <> 1 0.96 1197 <> <> <> <> <> <> <> <>
  1092 2 -9.683901 -10.271179 -14.318466 157 R "A" 24 0.50000 0.50000 "ARG " " C  " "    " 6 0 0 0 808080  "C1092"  0 1 7 ""  1 ""  <> 0 0 0 1092 1092 1 0 2189 0 <> <> 1092 0 1092 1092 <> "CCD match"  <> 1 0.96 1198 <> <> <> <> <> <> <> <>
  1093 3 -8.316289 -9.917240 -16.529520 157 R "A" 24 -0.12000 -0.12000 "ARG " " CB " "    " 6 0 0 0 808080  "C1093"  0 1 7 ""  1 ""  <> 0 0 0 1093 1093 1 0 2190 2 <> <> 1093 0 1093 1093 <> "CCD match"  <> 1 0.96 1199 <> <> <> <> <> <> <> <>
  1094 15 -9.086022 -11.305222 -14.024639 157 R "A" 70 -0.50000 -0.50000 "ARG " " O  " "    " 8 0 0 0 FF2E2E  "O1094"  0 1 7 ""  1 ""  <> 0 0 0 1094 1094 1 0 2191 0 <> <> 1094 0 1094 1094 <> "CCD match"  <> 1 0.96 1200 <> <> <> <> <> <> <> <>
  1095 3 -8.217411 -9.150234 -17.885322 157 R "A" 24 -0.05000 -0.05000 "ARG " " CG " "    " 6 0 0 0 808080  "C1095"  0 1 7 ""  1 ""  <> 0 0 0 1095 1095 1 0 2192 2 <> <> 1095 0 1095 1095 <> "CCD match"  <> 1 0.96 1201 <> <> <> <> <> <> <> <>
  1096 3 -7.054401 -9.763100 -18.776377 157 R "A" 24 0.19000 0.19000 "ARG " " CD " "    " 6 0 0 0 808080  "C1096"  0 1 7 ""  1 ""  <> 0 0 0 1096 1096 1 0 2193 2 <> <> 1096 0 1096 1096 <> "CCD match"  <> 1 0.96 1202 <> <> <> <> <> <> <> <>
  1097 25 -7.344446 -11.108189 -19.296254 157 R "A" 38 -0.69997 -0.69997 "ARG " " NE " "    " 7 0 0 0 2E2EFF  "N1097"  0 1 7 ""  1 ""  <> 0 0 0 1097 1097 1 0 2194 1 <> <> 1097 0 1097 1097 <> "CCD match"  <> 1 0.96 1203 <> <> <> <> <> <> <> <>
  1098 25 -5.949007 -11.320797 -21.225799 157 R "A" 38 -0.79997 -0.79997 "ARG " " NH1" "    " 7 0 0 0 2E2EFF  "N1098"  0 1 7 ""  1 ""  <> 0 0 0 1098 1098 1 0 2195 2 <> <> 1098 0 1098 1098 <> "CCD match"  <> 1 0.96 1204 <> <> <> <> <> <> <> <>
  1099 31 -7.461735 -12.927132 -20.658243 157 R "A" 38 -0.79997 -0.79997 "ARG " " NH2" "    " 7 1 0 0 2E2EFF  "N1099"  0 1 7 ""  1 ""  <> 0 0 0 1099 1099 1 0 2196 2 <> <> 1099 0 1099 1099 <> "CCD match"  <> 1 0.96 1205 <> <> <> <> <> <> <> <>
  1100 2 -6.881207 -11.780071 -20.387681 157 R "A" 24 0.63990 0.63990 "ARG " " CZ " "    " 6 0 0 0 808080  "C1100"  0 1 7 ""  1 ""  <> 0 0 0 1100 1100 1 0 2197 0 <> <> 1100 0 1100 1100 <> "CCD match"  <> 1 0.96 1206 <> <> <> <> <> <> <> <>
  1101 25 -10.655835 -9.850445 -13.508285 158 I "A" 38 -0.50000 -0.50000 "ILE " " N  " "    " 7 0 0 0 2E2EFF  "N1101"  0 1 7 ""  1 ""  <> 0 0 0 1101 1101 1 0 2211 1 <> <> 1101 0 1101 1101 <> "CCD match"  <> 1 0.98 1207 <> <> <> <> <> <> <> <>
  1102 3 -11.274992 -10.517590 -12.416536 158 I "A" 24 0.14000 0.14000 "ILE " " CA " "    " 6 0 0 0 808080  "C1102"  0 1 -1113 "%RT%RN"  2 ""  FFFF00  0 0 0 1102 1102 1 0 2212 1 <> <> 1102 0 1102 1102 <> "CCD match"  <> 1 0.98 1208 <> <> <> <> <> <> <> <>
  1103 2 -12.676756 -11.061527 -12.817468 158 I "A" 24 0.50000 0.50000 "ILE " " C  " "    " 6 0 0 0 808080  "C1103"  0 1 7 ""  1 ""  <> 0 0 0 1103 1103 1 0 2213 0 <> <> 1103 0 1103 1103 <> "CCD match"  <> 1 0.98 1209 <> <> <> <> <> <> <> <>
  1104 3 -11.357379 -9.503208 -11.195528 158 I "A" 24 -0.06000 -0.06000 "ILE " " CB " "    " 6 0 0 0 808080  "C1104"  0 1 7 ""  1 ""  <> 0 0 0 1104 1104 1 0 2214 1 <> <> 1104 0 1104 1104 <> "CCD match"  <> 1 0.98 1210 <> <> <> <> <> <> <> <>
  1105 15 -13.530597 -10.248745 -12.963030 158 I "A" 70 -0.50000 -0.50000 "ILE " " O  " "    " 8 0 0 0 FF2E2E  "O1105"  0 1 7 ""  1 ""  <> 0 0 0 1105 1105 1 0 2215 0 <> <> 1105 0 1105 1105 <> "CCD match"  <> 1 0.98 1211 <> <> <> <> <> <> <> <>
  1106 3 -10.120041 -8.733498 -10.790447 158 I "A" 24 -0.12000 -0.12000 "ILE " " CG1" "    " 6 0 0 0 808080  "C1106"  0 1 7 ""  1 ""  <> 0 0 0 1106 1106 1 0 2216 2 <> <> 1106 0 1106 1106 <> "CCD match"  <> 1 0.98 1212 <> <> <> <> <> <> <> <>
  1107 3 -11.927850 -10.131939 -9.874796 158 I "A" 24 -0.18000 -0.18000 "ILE " " CG2" "    " 6 0 0 0 808080  "C1107"  0 1 7 ""  1 ""  <> 0 0 0 1107 1107 1 0 2217 3 <> <> 1107 0 1107 1107 <> "CCD match"  <> 1 0.98 1213 <> <> <> <> <> <> <> <>
  1108 3 -10.402659 -7.293446 -10.248258 158 I "A" 24 -0.18000 -0.18000 "ILE " " CD1" "    " 6 0 0 0 808080  "C1108"  0 1 7 ""  1 ""  <> 0 0 0 1108 1108 1 0 2218 3 <> <> 1108 0 1108 1108 <> "CCD match"  <> 1 0.98 1214 <> <> <> <> <> <> <> <>
  1109 25 -12.786346 -12.410248 -13.011764 159 F "A" 38 -0.50000 -0.50000 "PHE " " N  " "    " 7 0 0 0 2E2EFF  "N1109"  0 1 7 ""  1 ""  <> 0 0 0 1109 1109 1 0 2230 1 <> <> 1109 0 1109 1109 <> "CCD match"  <> 1 0.98 1215 <> <> <> <> <> <> <> <>
  1110 3 -13.797204 -13.175728 -13.744032 159 F "A" 24 0.14000 0.14000 "PHE " " CA " "    " 6 0 0 0 808080  "C1110"  0 1 -1113 "%RT%RN"  2 ""  FFFF00  0 0 0 1110 1110 1 0 2231 1 <> <> 1110 0 1110 1110 <> "CCD match"  <> 1 0.98 1216 <> <> <> <> <> <> <> <>
  1111 2 -13.825310 -12.807122 -15.315647 159 F "A" 24 0.50000 0.50000 "PHE " " C  " "    " 6 0 0 0 808080  "C1111"  0 1 7 ""  1 ""  <> 0 0 0 1111 1111 1 0 2232 0 <> <> 1111 0 1111 1111 <> "CCD match"  <> 1 0.98 1217 <> <> <> <> <> <> <> <>
  1112 3 -15.170836 -12.886944 -13.212715 159 F "A" 24 -0.00500 -0.00500 "PHE " " CB " "    " 6 0 0 0 808080  "C1112"  0 1 7 ""  1 ""  <> 0 0 0 1112 1112 1 0 2233 2 <> <> 1112 0 1112 1112 <> "CCD match"  <> 1 0.98 1218 <> <> <> <> <> <> <> <>
  1113 15 -13.354331 -11.718491 -15.687250 159 F "A" 70 -0.50000 -0.50000 "PHE " " O  " "    " 8 0 0 0 FF2E2E  "O1113"  0 1 7 ""  1 ""  <> 0 0 0 1113 1113 1 0 2234 0 <> <> 1113 0 1113 1113 <> "CCD match"  <> 1 0.98 1219 <> <> <> <> <> <> <> <>
  1114 2 -15.505578 -13.103775 -11.696842 159 F "A" 24 -0.11500 -0.11500 "PHE " " CG " "    " 6 0 0 0 808080  "C1114"  0 1 7 ""  1 ""  <> 0 0 0 1114 1114 1 0 2235 0 <> <> 1114 0 1114 1114 <> "CCD match"  <> 1 0.98 1220 <> <> <> <> <> <> <> <>
  1115 2 -15.771136 -11.990883 -10.908096 159 F "A" 24 -0.11500 -0.11500 "PHE " " CD1" "    " 6 0 0 0 808080  "C1115"  0 1 7 ""  1 ""  <> 0 0 0 1115 1115 1 0 2236 1 <> <> 1115 0 1115 1115 <> "CCD match"  <> 1 0.98 1221 <> <> <> <> <> <> <> <>
  1116 2 -15.451754 -14.412232 -11.170305 159 F "A" 24 -0.11500 -0.11500 "PHE " " CD2" "    " 6 0 0 0 808080  "C1116"  0 1 7 ""  1 ""  <> 0 0 0 1116 1116 1 0 2237 1 <> <> 1116 0 1116 1116 <> "CCD match"  <> 1 0.98 1222 <> <> <> <> <> <> <> <>
  1117 2 -15.929280 -12.243096 -9.520302 159 F "A" 24 -0.11500 -0.11500 "PHE " " CE1" "    " 6 0 0 0 808080  "C1117"  0 1 7 ""  1 ""  <> 0 0 0 1117 1117 1 0 2238 1 <> <> 1117 0 1117 1117 <> "CCD match"  <> 1 0.98 1223 <> <> <> <> <> <> <> <>
  1118 2 -15.665740 -14.600495 -9.777908 159 F "A" 24 -0.11500 -0.11500 "PHE " " CE2" "    " 6 0 0 0 808080  "C1118"  0 1 7 ""  1 ""  <> 0 0 0 1118 1118 1 0 2239 1 <> <> 1118 0 1118 1118 <> "CCD match"  <> 1 0.98 1224 <> <> <> <> <> <> <> <>
  1119 2 -15.881537 -13.543804 -8.973421 159 F "A" 24 -0.11500 -0.11500 "PHE " " CZ " "    " 6 0 0 0 808080  "C1119"  0 1 7 ""  1 ""  <> 0 0 0 1119 1119 1 0 2240 1 <> <> 1119 0 1119 1119 <> "CCD match"  <> 1 0.98 1225 <> <> <> <> <> <> <> <>
  1120 25 -14.163731 -13.812649 -16.110731 160 E "A" 38 -0.50000 -0.50000 "GLU " " N  " "    " 7 0 0 0 2E2EFF  "N1120"  0 1 7 ""  1 ""  <> 0 0 0 1120 1120 1 0 2250 1 <> <> 1120 0 1120 1120 <> "CCD match"  <> 1 0.95 1226 <> <> <> <> <> <> <> <>
  1121 3 -14.172731 -13.798191 -17.529997 160 E "A" 24 0.14000 0.14000 "GLU " " CA " "    " 6 0 0 0 808080  "C1121"  0 1 -1113 "%RT%RN"  2 ""  FFFF00  0 0 0 1121 1121 1 0 2251 1 <> <> 1121 0 1121 1121 <> "CCD match"  <> 1 0.95 1227 <> <> <> <> <> <> <> <>
  1122 2 -15.502176 -14.330189 -18.160907 160 E "A" 24 0.50000 0.50000 "GLU " " C  " "    " 6 0 0 0 808080  "C1122"  0 1 7 ""  1 ""  <> 0 0 0 1122 1122 1 0 2252 0 <> <> 1122 0 1122 1122 <> "CCD match"  <> 1 0.95 1228 <> <> <> <> <> <> <> <>
  1123 3 -12.964598 -14.681523 -17.867122 160 E "A" 24 -0.12000 -0.12000 "GLU " " CB " "    " 6 0 0 0 808080  "C1123"  0 1 7 ""  1 ""  <> 0 0 0 1123 1123 1 0 2253 2 <> <> 1123 0 1123 1123 <> "CCD match"  <> 1 0.95 1229 <> <> <> <> <> <> <> <>
  1124 15 -15.977720 -15.416451 -17.860781 160 E "A" 70 -0.50000 -0.50000 "GLU " " O  " "    " 8 0 0 0 FF2E2E  "O1124"  0 1 7 ""  1 ""  <> 0 0 0 1124 1124 1 0 2254 0 <> <> 1124 0 1124 1124 <> "CCD match"  <> 1 0.95 1230 <> <> <> <> <> <> <> <>
  1125 3 -12.880532 -15.024773 -19.413688 160 E "A" 24 -0.22000 -0.22000 "GLU " " CG " "    " 6 0 0 0 808080  "C1125"  0 1 7 ""  1 ""  <> 0 0 0 1125 1125 1 0 2255 2 <> <> 1125 0 1125 1125 <> "CCD match"  <> 1 0.95 1231 <> <> <> <> <> <> <> <>
  1126 2 -11.822212 -16.111283 -19.653772 160 E "A" 24 0.70000 0.70000 "GLU " " CD " "    " 6 0 0 0 808080  "C1126"  0 1 7 "%UT"  13 ""  <> 0 0 0 1126 1126 1 0 2256 0 <> <> 1126 0 1126 1126 <> "CCD match"  <> 1 0.95 1232 10 <> <> <> <> <> <> <>
  1127 15 -10.597864 -15.756665 -19.610231 160 E "A" 70 -0.80000 -0.80000 "GLU " " OE1" "    " 8 0 0 0 FF2E2E  "O1127"  0 1 7 ""  1 ""  <> 0 0 0 1127 1127 1 0 2257 0 <> <> 1127 0 1127 1127 <> "CCD match"  <> 1 0.95 1233 <> <> <> <> <> <> <> <>
  1128 18 -12.170755 -17.274697 -19.790885 160 E "A" 70 -0.80000 -0.80000 "GLU " " OE2" "    " 8 -1 0 0 FF2E2E  "O1128"  0 1 7 ""  1 ""  <> 0 0 0 1128 1128 1 0 2258 0 <> <> 1128 0 1128 1128 <> "CCD match"  <> 1 0.95 1234 <> <> <> <> <> <> <> <>
  1129 25 -16.126029 -13.444420 -19.036737 161 P "A" 38 -0.14000 -0.14000 "PRO " " N  " "    " 7 0 0 0 2E2EFF  "N1129"  0 1 7 ""  1 ""  <> 0 0 0 1129 1129 1 0 2265 0 <> <> 1129 0 1129 1129 <> "CCD match"  <> 1 0.93 1235 <> <> <> <> <> <> <> <>
  1130 3 -17.222512 -13.888558 -19.944683 161 P "A" 24 0.01000 0.01000 "PRO " " CA " "    " 6 0 0 0 808080  "C1130"  0 1 -1113 "%RT%RN"  2 ""  FFFF00  0 0 0 1130 1130 1 0 2266 1 <> <> 1130 0 1130 1130 <> "CCD match"  <> 1 0.93 1236 <> <> <> <> <> <> <> <>
  1131 2 -17.024616 -15.134667 -20.746074 161 P "A" 24 0.50000 0.50000 "PRO " " C  " "    " 6 0 0 0 808080  "C1131"  0 1 7 ""  1 ""  <> 0 0 0 1131 1131 1 0 2267 0 <> <> 1131 0 1131 1131 <> "CCD match"  <> 1 0.93 1237 <> <> <> <> <> <> <> <>
  1132 3 -17.373635 -12.638947 -20.896138 161 P "A" 24 -0.12000 -0.12000 "PRO " " CB " "    " 6 0 0 0 808080  "C1132"  0 1 7 ""  1 ""  <> 0 0 0 1132 1132 1 0 2268 2 <> <> 1132 0 1132 1132 <> "CCD match"  <> 1 0.93 1238 <> <> <> <> <> <> <> <>
  1133 15 -15.929179 -15.316815 -21.305374 161 P "A" 70 -0.50000 -0.50000 "PRO " " O  " "    " 8 0 0 0 FF2E2E  "O1133"  0 1 7 ""  1 ""  <> 0 0 0 1133 1133 1 0 2269 0 <> <> 1133 0 1133 1133 <> "CCD match"  <> 1 0.93 1239 <> <> <> <> <> <> <> <>
  1134 3 -16.733399 -11.457428 -20.159030 161 P "A" 24 -0.12000 -0.12000 "PRO " " CG " "    " 6 0 0 0 808080  "C1134"  0 1 7 ""  1 ""  <> 0 0 0 1134 1134 1 0 2270 2 <> <> 1134 0 1134 1134 <> "CCD match"  <> 1 0.93 1240 <> <> <> <> <> <> <> <>
  1135 3 -15.677245 -12.104035 -19.339801 161 P "A" 24 -0.05000 -0.05000 "PRO " " CD " "    " 6 0 0 0 808080  "C1135"  0 1 7 ""  1 ""  <> 0 0 0 1135 1135 1 0 2271 2 <> <> 1135 0 1135 1135 <> "CCD match"  <> 1 0.93 1241 <> <> <> <> <> <> <> <>
  1136 25 -18.011677 -16.021145 -20.792543 162 V "A" 38 -0.50000 -0.50000 "VAL " " N  " "    " 7 0 0 0 2E2EFF  "N1136"  0 1 7 ""  1 ""  <> 0 0 0 1136 1136 1 0 2279 1 <> <> 1136 0 1136 1136 <> "CCD match"  <> 1 0.93 1242 <> <> <> <> <> <> <> <>
  1137 3 -18.084150 -17.262619 -21.627704 162 V "A" 24 0.14000 0.14000 "VAL " " CA " "    " 6 0 0 0 808080  "C1137"  0 1 -1113 "%RT%RN"  2 ""  FFFF00  0 0 0 1137 1137 1 0 2280 1 <> <> 1137 0 1137 1137 <> "CCD match"  <> 1 0.93 1243 <> <> <> <> <> <> <> <>
  1138 2 -18.200346 -17.069039 -23.158647 162 V "A" 24 0.50000 0.50000 "VAL " " C  " "    " 6 0 0 0 808080  "C1138"  0 1 7 ""  1 ""  <> 0 0 0 1138 1138 1 0 2281 0 <> <> 1138 0 1138 1138 <> "CCD match"  <> 1 0.93 1244 <> <> <> <> <> <> <> <>
  1139 3 -19.225591 -18.258408 -21.066348 162 V "A" 24 -0.06000 -0.06000 "VAL " " CB " "    " 6 0 0 0 808080  "C1139"  0 1 7 ""  1 ""  <> 0 0 0 1139 1139 1 0 2282 1 <> <> 1139 0 1139 1139 <> "CCD match"  <> 1 0.93 1245 <> <> <> <> <> <> <> <>
  1140 15 -17.798687 -17.953873 -23.870457 162 V "A" 70 -0.50000 -0.50000 "VAL " " O  " "    " 8 0 0 0 FF2E2E  "O1140"  0 1 7 ""  1 ""  <> 0 0 0 1140 1140 1 0 2283 0 <> <> 1140 0 1140 1140 <> "CCD match"  <> 1 0.93 1246 <> <> <> <> <> <> <> <>
  1141 3 -19.711880 -19.361874 -21.978707 162 V "A" 24 -0.18000 -0.18000 "VAL " " CG1" "    " 6 0 0 0 808080  "C1141"  0 1 7 ""  1 ""  <> 0 0 0 1141 1141 1 0 2284 3 <> <> 1141 0 1141 1141 <> "CCD match"  <> 1 0.93 1247 <> <> <> <> <> <> <> <>
  1142 3 -18.844580 -18.823868 -19.745532 162 V "A" 24 -0.18000 -0.18000 "VAL " " CG2" "    " 6 0 0 0 808080  "C1142"  0 1 7 ""  1 ""  <> 0 0 0 1142 1142 1 0 2285 3 <> <> 1142 0 1142 1142 <> "CCD match"  <> 1 0.93 1248 <> <> <> <> <> <> <> <>
  1143 25 -18.726586 -15.903179 -23.462908 163 T "A" 38 -0.50000 -0.50000 "THR " " N  " "    " 7 0 0 0 2E2EFF  "N1143"  0 1 7 ""  1 ""  <> 0 0 0 1143 1143 1 0 2295 1 <> <> 1143 0 1143 1143 <> "CCD match"  <> 1 0.88 1249 <> <> <> <> <> <> <> <>
  1144 3 -18.751325 -15.286000 -24.774124 163 T "A" 24 0.14000 0.14000 "THR " " CA " "    " 6 0 0 0 808080  "C1144"  0 1 -1113 "%RT%RN"  2 ""  FFFF00  0 0 0 1144 1144 1 0 2296 1 <> <> 1144 0 1144 1144 <> "CCD match"  <> 1 0.88 1250 <> <> <> <> <> <> <> <>
  1145 2 -18.447874 -13.741356 -24.656919 163 T "A" 24 0.50000 0.50000 "THR " " C  " "    " 6 0 0 0 808080  "C1145"  0 1 7 ""  1 ""  <> 0 0 0 1145 1145 1 0 2297 0 <> <> 1145 0 1145 1145 <> "CCD match"  <> 1 0.88 1251 <> <> <> <> <> <> <> <>
  1146 3 -20.002538 -15.681961 -25.608284 163 T "A" 24 0.20500 0.20500 "THR " " CB " "    " 6 0 0 0 808080  "C1146"  0 1 7 ""  1 ""  <> 0 0 0 1146 1146 1 0 2298 1 <> <> 1146 0 1146 1146 <> "CCD match"  <> 1 0.88 1252 <> <> <> <> <> <> <> <>
  1147 15 -19.166754 -13.110153 -23.856627 163 T "A" 70 -0.50000 -0.50000 "THR " " O  " "    " 8 0 0 0 FF2E2E  "O1147"  0 1 7 ""  1 ""  <> 0 0 0 1147 1147 1 0 2299 0 <> <> 1147 0 1147 1147 <> "CCD match"  <> 1 0.88 1253 <> <> <> <> <> <> <> <>
  1148 3 -21.340063 -15.361210 -24.997990 163 T "A" 24 -0.18000 -0.18000 "THR " " CG2" "    " 6 0 0 0 808080  "C1148"  0 1 7 ""  1 ""  <> 0 0 0 1148 1148 1 0 2300 3 <> <> 1148 0 1148 1148 <> "CCD match"  <> 1 0.88 1254 <> <> <> <> <> <> <> <>
  1149 16 -19.899761 -15.143696 -26.875800 163 T "A" 70 -0.68300 -0.68300 "THR " " OG1" "    " 8 0 0 0 FF2E2E  "O1149"  0 1 7 "%UT"  13 ""  <> 0 0 0 1149 1149 1 0 2301 1 <> <> 1149 0 1149 1149 <> "CCD match"  <> 1 0.88 1255 <> <> <> <> <> <> <> <>
  1150 25 -17.590332 -13.202263 -25.457189 164 I "A" 38 -0.50000 -0.50000 "ILE " " N  " "    " 7 0 0 0 2E2EFF  "N1150"  0 1 7 ""  1 ""  <> 0 0 0 1150 1150 1 0 2309 1 <> <> 1150 0 1150 1150 <> "CCD match"  <> 1 0.82 1256 <> <> <> <> <> <> <> <>
  1151 3 -17.311334 -11.807877 -25.496980 164 I "A" 24 0.14000 0.14000 "ILE " " CA " "    " 6 0 0 0 808080  "C1151"  0 1 -1113 "%RT%RN"  2 ""  FFFF00  0 0 0 1151 1151 1 0 2310 1 <> <> 1151 0 1151 1151 <> "CCD match"  <> 1 0.82 1257 <> <> <> <> <> <> <> <>
  1152 2 -18.451631 -10.907944 -26.019032 164 I "A" 24 0.50000 0.50000 "ILE " " C  " "    " 6 0 0 0 808080  "C1152"  0 1 7 ""  1 ""  <> 0 0 0 1152 1152 1 0 2311 0 <> <> 1152 0 1152 1152 <> "CCD match"  <> 1 0.82 1258 <> <> <> <> <> <> <> <>
  1153 3 -15.986593 -11.536976 -26.316683 164 I "A" 24 -0.06000 -0.06000 "ILE " " CB " "    " 6 0 0 0 808080  "C1153"  0 1 7 ""  1 ""  <> 0 0 0 1153 1153 1 0 2312 1 <> <> 1153 0 1153 1153 <> "CCD match"  <> 1 0.82 1259 <> <> <> <> <> <> <> <>
  1154 15 -18.487562 -9.713921 -25.535900 164 I "A" 70 -0.50000 -0.50000 "ILE " " O  " "    " 8 0 0 0 FF2E2E  "O1154"  0 1 7 ""  1 ""  <> 0 0 0 1154 1154 1 0 2313 0 <> <> 1154 0 1154 1154 <> "CCD match"  <> 1 0.82 1260 <> <> <> <> <> <> <> <>
  1155 3 -14.782507 -12.194325 -25.686179 164 I "A" 24 -0.12000 -0.12000 "ILE " " CG1" "    " 6 0 0 0 808080  "C1155"  0 1 7 ""  1 ""  <> 0 0 0 1155 1155 1 0 2314 2 <> <> 1155 0 1155 1155 <> "CCD match"  <> 1 0.82 1261 <> <> <> <> <> <> <> <>
  1156 3 -15.687081 -10.068310 -26.659007 164 I "A" 24 -0.18000 -0.18000 "ILE " " CG2" "    " 6 0 0 0 808080  "C1156"  0 1 7 ""  1 ""  <> 0 0 0 1156 1156 1 0 2315 3 <> <> 1156 0 1156 1156 <> "CCD match"  <> 1 0.82 1262 <> <> <> <> <> <> <> <>
  1157 3 -13.535073 -12.295540 -26.569820 164 I "A" 24 -0.18000 -0.18000 "ILE " " CD1" "    " 6 0 0 0 808080  "C1157"  0 1 7 ""  1 ""  <> 0 0 0 1157 1157 1 0 2316 3 <> <> 1157 0 1157 1157 <> "CCD match"  <> 1 0.82 1263 <> <> <> <> <> <> <> <>
  1158 25 -19.321831 -11.429131 -26.880214 165 G "A" 38 -0.50000 -0.50000 "GLY " " N  " "    " 7 0 0 0 2E2EFF  "N1158"  0 1 7 ""  1 ""  <> 0 0 0 1158 1158 1 0 2328 1 <> <> 1158 0 1158 1158 <> "CCD match"  <> 1 0.77 1264 <> <> <> <> <> <> <> <>
  1159 3 -20.504138 -10.699482 -27.267093 165 G "A" 24 0.08000 0.08000 "GLY " " CA " "    " 6 0 0 0 808080  "C1159"  0 1 -1113 "%RT%RN"  2 ""  FFFF00  0 0 0 1159 1159 1 0 2329 2 <> <> 1159 0 1159 1159 <> "CCD match"  <> 1 0.77 1265 <> <> <> <> <> <> <> <>
  1160 2 -21.515089 -10.658406 -26.096861 165 G "A" 24 0.50000 0.50000 "GLY " " C  " "    " 6 0 0 0 808080  "C1160"  0 1 7 ""  1 ""  <> 0 0 0 1160 1160 1 0 2330 0 <> <> 1160 0 1160 1160 <> "CCD match"  <> 1 0.77 1266 <> <> <> <> <> <> <> <>
  1161 15 -22.509069 -9.932709 -26.292205 165 G "A" 70 -0.50000 -0.50000 "GLY " " O  " "    " 8 0 0 0 FF2E2E  "O1161"  0 1 7 ""  1 ""  <> 0 0 0 1161 1161 1 0 2331 0 <> <> 1161 0 1161 1161 <> "CCD match"  <> 1 0.77 1267 <> <> <> <> <> <> <> <>
  1162 25 -21.309810 -11.285492 -24.913775 166 D "A" 38 -0.50000 -0.50000 "ASP " " N  " "    " 7 0 0 0 2E2EFF  "N1162"  0 1 7 ""  1 ""  <> 0 0 0 1162 1162 1 0 2335 1 <> <> 1162 0 1162 1162 <> "CCD match"  <> 1 0.81 1268 <> <> <> <> <> <> <> <>
  1163 3 -22.360528 -11.282261 -23.954373 166 D "A" 24 0.14000 0.14000 "ASP " " CA " "    " 6 0 0 0 808080  "C1163"  0 1 -1113 "%RT%RN"  2 ""  FFFF00  0 0 0 1163 1163 1 0 2336 1 <> <> 1163 0 1163 1163 <> "CCD match"  <> 1 0.81 1269 <> <> <> <> <> <> <> <>
  1164 2 -21.639254 -11.321385 -22.613413 166 D "A" 24 0.50000 0.50000 "ASP " " C  " "    " 6 0 0 0 808080  "C1164"  0 1 7 ""  1 ""  <> 0 0 0 1164 1164 1 0 2337 0 <> <> 1164 0 1164 1164 <> "CCD match"  <> 1 0.81 1270 <> <> <> <> <> <> <> <>
  1165 3 -23.435663 -12.405239 -24.158533 166 D "A" 24 -0.22000 -0.22000 "ASP " " CB " "    " 6 0 0 0 808080  "C1165"  0 1 7 ""  1 ""  <> 0 0 0 1165 1165 1 0 2338 2 <> <> 1165 0 1165 1165 <> "CCD match"  <> 1 0.81 1271 <> <> <> <> <> <> <> <>
  1166 15 -21.688585 -12.231877 -21.833731 166 D "A" 70 -0.50000 -0.50000 "ASP " " O  " "    " 8 0 0 0 FF2E2E  "O1166"  0 1 7 ""  1 ""  <> 0 0 0 1166 1166 1 0 2339 0 <> <> 1166 0 1166 1166 <> "CCD match"  <> 1 0.81 1272 <> <> <> <> <> <> <> <>
  1167 2 -24.872965 -11.866055 -23.767690 166 D "A" 24 0.70000 0.70000 "ASP " " CG " "    " 6 0 0 0 808080  "C1167"  0 1 7 "%UT"  13 ""  <> 0 0 0 1167 1167 1 0 2340 0 <> <> 1167 0 1167 1167 <> "CCD match"  <> 1 0.81 1273 10 <> <> <> <> <> <> <>
  1168 15 -25.005717 -10.969769 -22.938165 166 D "A" 70 -0.80000 -0.80000 "ASP " " OD1" "    " 8 0 0 0 FF2E2E  "O1168"  0 1 7 ""  1 ""  <> 0 0 0 1168 1168 1 0 2341 0 <> <> 1168 0 1168 1168 <> "CCD match"  <> 1 0.81 1274 <> <> <> <> <> <> <> <>
  1169 18 -25.850763 -12.426777 -24.293041 166 D "A" 70 -0.80000 -0.80000 "ASP " " OD2" "    " 8 -1 0 0 FF2E2E  "O1169"  0 1 7 ""  1 ""  <> 0 0 0 1169 1169 1 0 2342 0 <> <> 1169 0 1169 1169 <> "CCD match"  <> 1 0.81 1275 <> <> <> <> <> <> <> <>
  1170 25 -21.049487 -10.190926 -22.110664 167 P "A" 38 -0.14000 -0.14000 "PRO " " N  " "    " 7 0 0 0 2E2EFF  "N1170"  0 1 7 ""  1 ""  <> 0 0 0 1170 1170 1 0 2347 0 <> <> 1170 0 1170 1170 <> "CCD match"  <> 1 0.77 1276 <> <> <> <> <> <> <> <>
  1171 3 -20.581976 -10.100426 -20.703136 167 P "A" 24 0.01000 0.01000 "PRO " " CA " "    " 6 0 0 0 808080  "C1171"  0 1 -1113 "%RT%RN"  2 ""  FFFF00  0 0 0 1171 1171 1 0 2348 1 <> <> 1171 0 1171 1171 <> "CCD match"  <> 1 0.77 1277 <> <> <> <> <> <> <> <>
  1172 2 -21.714544 -10.345406 -19.693064 167 P "A" 24 0.50000 0.50000 "PRO " " C  " "    " 6 0 0 0 808080  "C1172"  0 1 7 ""  1 ""  <> 0 0 0 1172 1172 1 0 2349 0 <> <> 1172 0 1172 1172 <> "CCD match"  <> 1 0.77 1278 <> <> <> <> <> <> <> <>
  1173 3 -20.155534 -8.650097 -20.546566 167 P "A" 24 -0.12000 -0.12000 "PRO " " CB " "    " 6 0 0 0 808080  "C1173"  0 1 7 ""  1 ""  <> 0 0 0 1173 1173 1 0 2350 2 <> <> 1173 0 1173 1173 <> "CCD match"  <> 1 0.77 1279 <> <> <> <> <> <> <> <>
  1174 15 -21.411292 -10.975479 -18.670049 167 P "A" 70 -0.50000 -0.50000 "PRO " " O  " "    " 8 0 0 0 FF2E2E  "O1174"  0 1 7 ""  1 ""  <> 0 0 0 1174 1174 1 0 2351 0 <> <> 1174 0 1174 1174 <> "CCD match"  <> 1 0.77 1280 <> <> <> <> <> <> <> <>
  1175 3 -20.637447 -7.932141 -21.778400 167 P "A" 24 -0.12000 -0.12000 "PRO " " CG " "    " 6 0 0 0 808080  "C1175"  0 1 7 ""  1 ""  <> 0 0 0 1175 1175 1 0 2352 2 <> <> 1175 0 1175 1175 <> "CCD match"  <> 1 0.77 1281 <> <> <> <> <> <> <> <>
  1176 3 -20.791248 -8.963986 -22.831687 167 P "A" 24 -0.05000 -0.05000 "PRO " " CD " "    " 6 0 0 0 808080  "C1176"  0 1 7 ""  1 ""  <> 0 0 0 1176 1176 1 0 2353 2 <> <> 1176 0 1176 1176 <> "CCD match"  <> 1 0.77 1282 <> <> <> <> <> <> <> <>
  1177 25 -22.959491 -9.931019 -20.027869 168 N "A" 38 -0.50000 -0.50000 "ASN " " N  " "    " 7 0 0 0 2E2EFF  "N1177"  0 1 7 ""  1 ""  <> 0 0 0 1177 1177 1 0 2361 1 <> <> 1177 0 1177 1177 <> "CCD match"  <> 1 0.87 1283 <> <> <> <> <> <> <> <>
  1178 3 -24.119423 -9.999951 -19.106890 168 N "A" 24 0.14000 0.14000 "ASN " " CA " "    " 6 0 0 0 808080  "C1178"  0 1 -1113 "%RT%RN"  2 ""  FFFF00  0 0 0 1178 1178 1 0 2362 1 <> <> 1178 0 1178 1178 <> "CCD match"  <> 1 0.87 1284 <> <> <> <> <> <> <> <>
  1179 2 -24.751894 -11.369995 -18.924694 168 N "A" 24 0.50000 0.50000 "ASN " " C  " "    " 6 0 0 0 808080  "C1179"  0 1 7 ""  1 ""  <> 0 0 0 1179 1179 1 0 2363 0 <> <> 1179 0 1179 1179 <> "CCD match"  <> 1 0.87 1285 <> <> <> <> <> <> <> <>
  1180 3 -25.168267 -8.894081 -19.501245 168 N "A" 24 -0.12000 -0.12000 "ASN " " CB " "    " 6 0 0 0 808080  "C1180"  0 1 7 ""  1 ""  <> 0 0 0 1180 1180 1 0 2364 2 <> <> 1180 0 1180 1180 <> "CCD match"  <> 1 0.87 1286 <> <> <> <> <> <> <> <>
  1181 15 -25.864488 -11.437805 -18.502816 168 N "A" 70 -0.50000 -0.50000 "ASN " " O  " "    " 8 0 0 0 FF2E2E  "O1181"  0 1 7 ""  1 ""  <> 0 0 0 1181 1181 1 0 2365 0 <> <> 1181 0 1181 1181 <> "CCD match"  <> 1 0.87 1287 <> <> <> <> <> <> <> <>
  1182 2 -24.659240 -7.577786 -18.948448 168 N "A" 24 0.50000 0.50000 "ASN " " CG " "    " 6 0 0 0 808080  "C1182"  0 1 7 "%UT"  13 "Flip"  <> 0 0 0 1182 1182 1 0 2366 0 <> <> 1182 0 1182 1182 <> "CCD match"  <> 1 0.87 1288 0.220807135022885 "Flip"  <> <> <> <> <> <>
  1183 25 -25.343392 -7.019932 -17.944620 168 N "A" 38 -0.76000 -0.76000 "ASN " " ND2" "    " 7 0 0 0 2E2EFF  "N1183"  0 1 7 ""  1 ""  <> 0 0 0 1183 1183 1 0 2367 2 <> <> 1183 0 1183 1183 <> "CCD match"  <> 1 0.87 1289 <> <> <> <> <> <> <> <>
  1184 15 -23.587618 -7.052803 -19.277566 168 N "A" 70 -0.50000 -0.50000 "ASN " " OD1" "    " 8 0 0 0 FF2E2E  "O1184"  0 1 7 ""  1 ""  <> 0 0 0 1184 1184 1 0 2368 0 <> <> 1184 0 1184 1184 <> "CCD match"  <> 1 0.87 1290 <> <> <> <> <> <> <> <>
  1185 25 -24.075986 -12.403080 -19.332247 169 S "A" 38 -0.50000 -0.50000 "SER " " N  " "    " 7 0 0 0 2E2EFF  "N1185"  0 1 7 ""  1 ""  <> 0 0 0 1185 1185 1 0 2375 1 <> <> 1185 0 1185 1185 <> "CCD match"  <> 1 0.9 1291 <> <> <> <> <> <> <> <>
  1186 3 -24.565419 -13.755684 -19.227743 169 S "A" 24 0.14000 0.14000 "SER " " CA " "    " 6 0 0 0 808080  "C1186"  0 1 -1113 "%RT%RN"  2 ""  FFFF00  0 0 0 1186 1186 1 0 2376 1 <> <> 1186 0 1186 1186 <> "CCD match"  <> 1 0.9 1292 <> <> <> <> <> <> <> <>
  1187 2 -23.640597 -14.677670 -18.457183 169 S "A" 24 0.50000 0.50000 "SER " " C  " "    " 6 0 0 0 808080  "C1187"  0 1 7 ""  1 ""  <> 0 0 0 1187 1187 1 0 2377 0 <> <> 1187 0 1187 1187 <> "CCD match"  <> 1 0.9 1293 <> <> <> <> <> <> <> <>
  1188 3 -25.001927 -14.227181 -20.668732 169 S "A" 24 0.14500 0.14500 "SER " " CB " "    " 6 0 0 0 808080  "C1188"  0 1 7 ""  1 ""  <> 0 0 0 1188 1188 1 0 2378 2 <> <> 1188 0 1188 1188 <> "CCD match"  <> 1 0.9 1294 <> <> <> <> <> <> <> <>
  1189 15 -23.164343 -14.259831 -17.404439 169 S "A" 70 -0.50000 -0.50000 "SER " " O  " "    " 8 0 0 0 FF2E2E  "O1189"  0 1 7 ""  1 ""  <> 0 0 0 1189 1189 1 0 2379 0 <> <> 1189 0 1189 1189 <> "CCD match"  <> 1 0.9 1295 <> <> <> <> <> <> <> <>
  1190 16 -25.800724 -15.377880 -20.678785 169 S "A" 70 -0.68300 -0.68300 "SER " " OG " "    " 8 0 0 0 FF2E2E  "O1190"  0 1 7 "%UT"  13 ""  <> 0 0 0 1190 1190 1 0 2380 1 <> <> 1190 0 1190 1190 <> "CCD match"  <> 1 0.9 1296 <> <> <> <> <> <> <> <>
  1191 25 -23.261466 -15.972553 -18.909215 170 R "A" 38 -0.50000 -0.50000 "ARG " " N  " "    " 7 0 0 0 2E2EFF  "N1191"  0 1 7 ""  1 ""  <> 0 0 0 1191 1191 1 0 2386 1 <> <> 1191 0 1191 1191 <> "CCD match"  <> 1 0.96 1297 <> <> <> <> <> <> <> <>
  1192 3 -22.343888 -16.855553 -18.204550 170 R "A" 24 0.14000 0.14000 "ARG " " CA " "    " 6 0 0 0 808080  "C1192"  0 1 -1113 "%RT%RN"  2 ""  FFFF00  0 0 0 1192 1192 1 0 2387 1 <> <> 1192 0 1192 1192 <> "CCD match"  <> 1 0.96 1298 <> <> <> <> <> <> <> <>
  1193 2 -20.964576 -16.280102 -18.180661 170 R "A" 24 0.50000 0.50000 "ARG " " C  " "    " 6 0 0 0 808080  "C1193"  0 1 7 ""  1 ""  <> 0 0 0 1193 1193 1 0 2388 0 <> <> 1193 0 1193 1193 <> "CCD match"  <> 1 0.96 1299 <> <> <> <> <> <> <> <>
  1194 3 -22.509533 -18.284966 -18.649408 170 R "A" 24 -0.12000 -0.12000 "ARG " " CB " "    " 6 0 0 0 808080  "C1194"  0 1 7 ""  1 ""  <> 0 0 0 1194 1194 1 0 2389 2 <> <> 1194 0 1194 1194 <> "CCD match"  <> 1 0.96 1300 <> <> <> <> <> <> <> <>
  1195 15 -20.430568 -15.917679 -19.219452 170 R "A" 70 -0.50000 -0.50000 "ARG " " O  " "    " 8 0 0 0 FF2E2E  "O1195"  0 1 7 ""  1 ""  <> 0 0 0 1195 1195 1 0 2390 0 <> <> 1195 0 1195 1195 <> "CCD match"  <> 1 0.96 1301 <> <> <> <> <> <> <> <>
  1196 3 -23.979292 -18.763222 -18.682544 170 R "A" 24 -0.05000 -0.05000 "ARG " " CG " "    " 6 0 0 0 808080  "C1196"  0 1 7 ""  1 ""  <> 0 0 0 1196 1196 1 0 2391 2 <> <> 1196 0 1196 1196 <> "CCD match"  <> 1 0.96 1302 <> <> <> <> <> <> <> <>
  1197 3 -24.226153 -20.306198 -18.788502 170 R "A" 24 0.19000 0.19000 "ARG " " CD " "    " 6 0 0 0 808080  "C1197"  0 1 7 ""  1 ""  <> 0 0 0 1197 1197 1 0 2392 2 <> <> 1197 0 1197 1197 <> "CCD match"  <> 1 0.96 1303 <> <> <> <> <> <> <> <>
  1198 25 -24.138290 -20.974877 -17.528436 170 R "A" 38 -0.69997 -0.69997 "ARG " " NE " "    " 7 0 0 0 2E2EFF  "N1198"  0 1 7 ""  1 ""  <> 0 0 0 1198 1198 1 0 2393 1 <> <> 1198 0 1198 1198 <> "CCD match"  <> 1 0.96 1304 <> <> <> <> <> <> <> <>
  1199 25 -26.206157 -20.346737 -16.426140 170 R "A" 38 -0.79997 -0.79997 "ARG " " NH1" "    " 7 0 0 0 2E2EFF  "N1199"  0 1 7 ""  1 ""  <> 0 0 0 1199 1199 1 0 2394 2 <> <> 1199 0 1199 1199 <> "CCD match"  <> 1 0.96 1305 <> <> <> <> <> <> <> <>
  1200 31 -24.671119 -21.557297 -15.315199 170 R "A" 38 -0.79997 -0.79997 "ARG " " NH2" "    " 7 1 0 0 2E2EFF  "N1200"  0 1 7 ""  1 ""  <> 0 0 0 1200 1200 1 0 2395 2 <> <> 1200 0 1200 1200 <> "CCD match"  <> 1 0.96 1306 <> <> <> <> <> <> <> <>
  1201 2 -25.023397 -20.896988 -16.442697 170 R "A" 24 0.63990 0.63990 "ARG " " CZ " "    " 6 0 0 0 808080  "C1201"  0 1 7 ""  1 ""  <> 0 0 0 1201 1201 1 0 2396 0 <> <> 1201 0 1201 1201 <> "CCD match"  <> 1 0.96 1307 <> <> <> <> <> <> <> <>
  1202 25 -20.314258 -16.276222 -16.985016 171 I "A" 38 -0.50000 -0.50000 "ILE " " N  " "    " 7 0 0 0 2E2EFF  "N1202"  2 1 7 ""  1 ""  <> 0 0 0 1202 1202 1 0 2410 1 <> <> 1202 0 1202 1202 <> "CCD match"  <> 1 0.97 1308 <> <> <> <> <> <> <> <>
  1203 3 -18.916773 -15.833527 -16.689668 171 I "A" 24 0.14000 0.14000 "ILE " " CA " "    " 6 0 0 0 808080  "C1203"  2 1 -1113 "%RT%RN"  2 ""  FFFF00  0 0 0 1203 1203 1 0 2411 1 <> <> 1203 0 1203 1203 <> "CCD match"  <> 1 0.97 1309 <> <> <> <> <> <> <> <>
  1204 2 -18.156036 -16.912815 -15.847624 171 I "A" 24 0.50000 0.50000 "ILE " " C  " "    " 6 0 0 0 808080  "C1204"  2 1 7 ""  1 ""  <> 0 0 0 1204 1204 1 0 2412 0 <> <> 1204 0 1204 1204 <> "CCD match"  <> 1 0.97 1310 <> <> <> <> <> <> <> <>
  1205 3 -18.895798 -14.467476 -15.922218 171 I "A" 24 -0.06000 -0.06000 "ILE " " CB " "    " 6 0 0 0 808080  "C1205"  2 1 7 ""  1 ""  <> 0 0 0 1205 1205 1 0 2413 1 <> <> 1205 0 1205 1205 <> "CCD match"  <> 1 0.97 1311 <> <> <> <> <> <> <> <>
  1206 15 -18.807750 -17.696457 -15.231775 171 I "A" 70 -0.50000 -0.50000 "ILE " " O  " "    " 8 0 0 0 FF2E2E  "O1206"  2 1 7 ""  1 ""  <> 0 0 0 1206 1206 1 0 2414 0 <> <> 1206 0 1206 1206 <> "CCD match"  <> 1 0.97 1312 <> <> <> <> <> <> <> <>
  1207 3 -19.637366 -14.550667 -14.545593 171 I "A" 24 -0.12000 -0.12000 "ILE " " CG1" "    " 6 0 0 0 808080  "C1207"  2 1 7 ""  1 ""  <> 0 0 0 1207 1207 1 0 2415 2 <> <> 1207 0 1207 1207 <> "CCD match"  <> 1 0.97 1313 <> <> <> <> <> <> <> <>
  1208 3 -19.426822 -13.271076 -16.721700 171 I "A" 24 -0.18000 -0.18000 "ILE " " CG2" "    " 6 0 0 0 808080  "C1208"  2 1 7 ""  1 ""  <> 0 0 0 1208 1208 1 0 2416 3 <> <> 1208 0 1208 1208 <> "CCD match"  <> 1 0.97 1314 <> <> <> <> <> <> <> <>
  1209 3 -19.041925 -13.641308 -13.499637 171 I "A" 24 -0.18000 -0.18000 "ILE " " CD1" "    " 6 0 0 0 808080  "C1209"  2 1 7 ""  1 ""  <> 0 0 0 1209 1209 1 0 2417 3 <> <> 1209 0 1209 1209 <> "CCD match"  <> 1 0.97 1315 <> <> <> <> <> <> <> <>
  1210 25 -16.862690 -17.032414 -15.893400 172 R "A" 38 -0.50000 -0.50000 "ARG " " N  " "    " 7 0 0 0 2E2EFF  "N1210"  2 1 7 ""  1 ""  <> 0 0 0 1210 1210 1 0 2429 1 <> <> 1210 0 1210 1210 <> "CCD match"  <> 1 0.97 1316 <> <> <> <> <> <> <> <>
  1211 3 -16.051058 -18.059189 -15.240187 172 R "A" 24 0.14000 0.14000 "ARG " " CA " "    " 6 0 0 0 808080  "C1211"  2 1 -1113 "%RT%RN"  2 ""  FFFF00  0 0 0 1211 1211 1 0 2430 1 <> <> 1211 0 1211 1211 <> "CCD match"  <> 1 0.97 1317 <> <> <> <> <> <> <> <>
  1212 2 -15.008186 -17.320889 -14.408302 172 R "A" 24 0.50000 0.50000 "ARG " " C  " "    " 6 0 0 0 808080  "C1212"  2 1 7 ""  1 ""  <> 0 0 0 1212 1212 1 0 2431 0 <> <> 1212 0 1212 1212 <> "CCD match"  <> 1 0.97 1318 <> <> <> <> <> <> <> <>
  1213 3 -15.277260 -18.888977 -16.355503 172 R "A" 24 -0.12000 -0.12000 "ARG " " CB " "    " 6 0 0 0 808080  "C1213"  2 1 7 ""  1 ""  <> 0 0 0 1213 1213 1 0 2432 2 <> <> 1213 0 1213 1213 <> "CCD match"  <> 1 0.97 1319 <> <> <> <> <> <> <> <>
  1214 15 -14.803937 -16.157696 -14.528436 172 R "A" 70 -0.50000 -0.50000 "ARG " " O  " "    " 8 0 0 0 FF2E2E  "O1214"  2 1 7 ""  1 ""  <> 0 0 0 1214 1214 1 0 2433 0 <> <> 1214 0 1214 1214 <> "CCD match"  <> 1 0.97 1320 <> <> <> <> <> <> <> <>
  1215 3 -16.143620 -20.014714 -16.970749 172 R "A" 24 -0.05000 -0.05000 "ARG " " CG " "    " 6 0 0 0 808080  "C1215"  2 1 7 ""  1 ""  <> 0 0 0 1215 1215 1 0 2434 2 <> <> 1215 0 1215 1215 <> "CCD match"  <> 1 0.97 1321 <> <> <> <> <> <> <> <>
  1216 3 -15.308227 -20.918793 -17.849186 172 R "A" 24 0.19000 0.19000 "ARG " " CD " "    " 6 0 0 0 808080  "C1216"  2 1 7 ""  1 ""  <> 0 0 0 1216 1216 1 0 2435 2 <> <> 1216 0 1216 1216 <> "CCD match"  <> 1 0.97 1322 <> <> <> <> <> <> <> <>
  1217 25 -14.596066 -20.249192 -18.925887 172 R "A" 38 -0.69997 -0.69997 "ARG " " NE " "    " 7 0 0 0 2E2EFF  "N1217"  2 1 7 ""  1 ""  <> 0 0 0 1217 1217 1 0 2436 1 <> <> 1217 0 1217 1217 <> "CCD match"  <> 1 0.97 1323 <> <> <> <> <> <> <> <>
  1218 25 -15.997905 -20.653412 -20.680348 172 R "A" 38 -0.79997 -0.79997 "ARG " " NH1" "    " 7 0 0 0 2E2EFF  "N1218"  2 1 7 ""  1 ""  <> 0 0 0 1218 1218 1 0 2437 2 <> <> 1218 0 1218 1218 <> "CCD match"  <> 1 0.97 1324 <> <> <> <> <> <> <> <>
  1219 31 -14.241635 -19.200691 -20.976635 172 R "A" 38 -0.79997 -0.79997 "ARG " " NH2" "    " 7 1 0 0 2E2EFF  "N1219"  2 1 7 ""  1 ""  <> 0 0 0 1219 1219 1 0 2438 2 <> <> 1219 0 1219 1219 <> "CCD match"  <> 1 0.97 1325 <> <> <> <> <> <> <> <>
  1220 2 -14.966083 -20.022030 -20.143216 172 R "A" 24 0.63990 0.63990 "ARG " " CZ " "    " 6 0 0 0 808080  "C1220"  2 1 7 ""  1 ""  <> 0 0 0 1220 1220 1 0 2439 0 <> <> 1220 0 1220 1220 <> "CCD match"  <> 1 0.97 1326 <> <> <> <> <> <> <> <>
  1221 25 -14.325399 -17.953415 -13.449835 173 H "A" 38 -0.50000 -0.50000 "HIE " " N  " "    " 7 0 0 0 2E2EFF  "N1221"  0 1 7 ""  1 ""  <> 0 0 0 1221 1221 1 0 2453 1 <> <> 1221 0 1221 1221 <> "CCD match"  <> 1 0.98 1327 <> <> <> <> <> <> <> <>
  1222 3 -13.193843 -17.483048 -12.690929 173 H "A" 24 0.14000 0.14000 "HIE " " CA " "    " 6 0 0 0 808080  "C1222"  0 1 -1113 "%RT%RN"  2 ""  FFFF00  0 0 0 1222 1222 1 0 2454 1 <> <> 1222 0 1222 1222 <> "CCD match"  <> 1 0.98 1328 <> <> <> <> <> <> <> <>
  1223 2 -11.975106 -17.309284 -13.547163 173 H "A" 24 0.50000 0.50000 "HIE " " C  " "    " 6 0 0 0 808080  "C1223"  0 1 7 ""  1 ""  <> 0 0 0 1223 1223 1 0 2455 0 <> <> 1223 0 1223 1223 <> "CCD match"  <> 1 0.98 1329 <> <> <> <> <> <> <> <>
  1224 3 -12.958746 -18.585304 -11.539997 173 H "A" 24 -0.12000 -0.12000 "HIE " " CB " "    " 6 0 0 0 808080  "C1224"  0 1 7 ""  1 ""  <> 0 0 0 1224 1224 1 0 2456 2 <> <> 1224 0 1224 1224 <> "CCD match"  <> 1 0.98 1330 <> <> <> <> <> <> <> <>
  1225 15 -11.836725 -18.035938 -14.519049 173 H "A" 70 -0.50000 -0.50000 "HIE " " O  " "    " 8 0 0 0 FF2E2E  "O1225"  0 1 7 ""  1 ""  <> 0 0 0 1225 1225 1 0 2457 0 <> <> 1225 0 1225 1225 <> "CCD match"  <> 1 0.98 1331 <> <> <> <> <> <> <> <>
  1226 2 -13.744694 -18.320076 -10.281685 173 H "A" 24 0.26000 0.26000 "HIE " " CG " "    " 6 0 0 0 808080  "C1226"  0 1 7 "%UT"  13 "HIE"  <> 0 0 0 1226 1226 1 0 2458 0 <> <> 1226 0 1226 1226 <> "CCD match"  <> 1 0.98 1332 <> "HIE"  <> <> <> <> <> <>
  1227 2 -14.935975 -18.789185 -9.853782 173 H "A" 24 -0.28600 -0.28600 "HIE " " CD2" "    " 6 0 0 0 808080  "C1227"  0 1 7 ""  1 ""  <> 0 0 0 1227 1227 1 0 2459 1 <> <> 1227 0 1227 1227 <> "CCD match"  <> 1 0.98 1333 <> <> <> <> <> <> <> <>
  1228 25 -13.228217 -17.491844 -9.347950 173 H "A" 38 -0.56300 -0.56300 "HIE " " ND1" "    " 7 0 0 0 2E2EFF  "N1228"  0 1 7 ""  1 ""  <> 0 0 0 1228 1228 1 0 2460 0 <> <> 1228 0 1228 1228 <> "CCD match"  <> 1 0.98 1334 <> <> <> <> <> <> <> <>
  1229 2 -13.992716 -17.569557 -8.290642 173 H "A" 24 0.27500 0.27500 "HIE " " CE1" "    " 6 0 0 0 808080  "C1229"  0 1 7 ""  1 ""  <> 0 0 0 1229 1229 1 0 2461 1 <> <> 1229 0 1229 1229 <> "CCD match"  <> 1 0.98 1335 <> <> <> <> <> <> <> <>
  1230 25 -15.084020 -18.264385 -8.561861 173 H "A" 38 -0.25700 -0.25700 "HIE " " NE2" "    " 7 0 0 0 2E2EFF  "N1230"  0 1 7 ""  1 ""  <> 0 0 0 1230 1230 1 0 2462 1 <> <> 1230 0 1230 1230 <> "CCD match"  <> 1 0.98 1336 <> <> <> <> <> <> <> <>
  1231 25 -11.207081 -16.269520 -13.224558 174 T "A" 38 -0.50000 -0.50000 "THR " " N  " "    " 7 0 0 0 2E2EFF  "N1231"  0 1 7 ""  1 ""  <> 0 0 0 1231 1231 1 0 2470 1 <> <> 1231 0 1231 1231 <> "CCD match"  <> 1 0.97 1337 <> <> <> <> <> <> <> <>
  1232 3 -9.824018 -16.156918 -13.642574 174 T "A" 24 0.14000 0.14000 "THR " " CA " "    " 6 0 0 0 808080  "C1232"  0 1 -1113 "%RT%RN"  2 ""  FFFF00  0 0 0 1232 1232 1 0 2471 1 <> <> 1232 0 1232 1232 <> "CCD match"  <> 1 0.97 1338 <> <> <> <> <> <> <> <>
  1233 2 -8.925895 -16.201340 -12.392687 174 T "A" 24 0.50000 0.50000 "THR " " C  " "    " 6 0 0 0 808080  "C1233"  0 1 7 ""  1 ""  <> 0 0 0 1233 1233 1 0 2472 0 <> <> 1233 0 1233 1233 <> "CCD match"  <> 1 0.97 1339 <> <> <> <> <> <> <> <>
  1234 3 -9.708292 -14.775334 -14.207039 174 T "A" 24 0.20500 0.20500 "THR " " CB " "    " 6 0 0 0 808080  "C1234"  0 1 7 ""  1 ""  <> 0 0 0 1234 1234 1 0 2473 1 <> <> 1234 0 1234 1234 <> "CCD match"  <> 1 0.97 1340 <> <> <> <> <> <> <> <>
  1235 15 -9.366449 -16.538624 -11.330055 174 T "A" 70 -0.50000 -0.50000 "THR " " O  " "    " 8 0 0 0 FF2E2E  "O1235"  0 1 7 ""  1 ""  <> 0 0 0 1235 1235 1 0 2474 0 <> <> 1235 0 1235 1235 <> "CCD match"  <> 1 0.97 1341 <> <> <> <> <> <> <> <>
  1236 3 -10.527317 -14.621552 -15.477665 174 T "A" 24 -0.18000 -0.18000 "THR " " CG2" "    " 6 0 0 0 808080  "C1236"  0 1 7 ""  1 ""  <> 0 0 0 1236 1236 1 0 2475 3 <> <> 1236 0 1236 1236 <> "CCD match"  <> 1 0.97 1342 <> <> <> <> <> <> <> <>
  1237 16 -10.066508 -13.747780 -13.354862 174 T "A" 70 -0.68300 -0.68300 "THR " " OG1" "    " 8 0 0 0 FF2E2E  "O1237"  0 1 7 "%UT"  13 ""  <> 0 0 0 1237 1237 1 0 2476 1 <> <> 1237 0 1237 1237 <> "CCD match"  <> 1 0.97 1343 <> <> <> <> <> <> <> <>
  1238 25 -7.619284 -15.928963 -12.634229 175 S "A" 38 -0.50000 -0.50000 "SER " " N  " "    " 7 0 0 0 2E2EFF  "N1238"  1 1 7 ""  1 ""  <> 0 0 0 1238 1238 1 0 2484 1 <> <> 1238 0 1238 1238 <> "CCD match"  <> 1 0.97 1344 <> <> <> <> <> <> <> <>
  1239 3 -6.514786 -15.860687 -11.664657 175 S "A" 24 0.14000 0.14000 "SER " " CA " "    " 6 0 0 0 808080  "C1239"  1 1 -1113 "%RT%RN"  2 ""  FFFF00  0 0 0 1239 1239 1 0 2485 1 <> <> 1239 0 1239 1239 <> "CCD match"  <> 1 0.97 1345 <> <> <> <> <> <> <> <>
  1240 2 -6.866171 -14.832207 -10.514416 175 S "A" 24 0.50000 0.50000 "SER " " C  " "    " 6 0 0 0 808080  "C1240"  1 1 7 ""  1 ""  <> 0 0 0 1240 1240 1 0 2486 0 <> <> 1240 0 1240 1240 <> "CCD match"  <> 1 0.97 1346 <> <> <> <> <> <> <> <>
  1241 3 -5.216591 -15.381550 -12.319353 175 S "A" 24 0.14500 0.14500 "SER " " CB " "    " 6 0 0 0 808080  "C1241"  1 1 7 ""  1 ""  <> 0 0 0 1241 1241 1 0 2487 2 <> <> 1241 0 1241 1241 <> "CCD match"  <> 1 0.97 1347 <> <> <> <> <> <> <> <>
  1242 15 -6.891398 -15.294605 -9.348841 175 S "A" 70 -0.50000 -0.50000 "SER " " O  " "    " 8 0 0 0 FF2E2E  "O1242"  1 1 7 ""  1 ""  <> 0 0 0 1242 1242 1 0 2488 0 <> <> 1242 0 1242 1242 <> "CCD match"  <> 1 0.97 1348 <> <> <> <> <> <> <> <>
  1243 16 -5.257658 -13.996693 -12.833364 175 S "A" 70 -0.68300 -0.68300 "SER " " OG " "    " 8 0 0 0 FF2E2E  "O1243"  1 1 7 "%UT"  13 ""  <> 0 0 0 1243 1243 1 0 2489 1 <> <> 1243 0 1243 1243 <> "CCD match"  <> 1 0.97 1349 <> <> <> <> <> <> <> <>
  1244 25 -7.384714 -13.689484 -10.850662 176 R "A" 38 -0.50000 -0.50000 "ARG " " N  " "    " 7 0 0 0 2E2EFF  "N1244"  1 1 7 ""  1 ""  <> 0 0 0 1244 1244 1 0 2495 1 <> <> 1244 0 1244 1244 <> "CCD match"  <> 1 0.97 1350 <> <> <> <> <> <> <> <>
  1245 3 -7.646816 -12.591999 -9.888515 176 R "A" 24 0.14000 0.14000 "ARG " " CA " "    " 6 0 0 0 808080  "C1245"  1 1 -1113 "%RT%RN"  2 ""  FFFF00  0 0 0 1245 1245 1 0 2496 1 <> <> 1245 0 1245 1245 <> "CCD match"  <> 1 0.97 1351 <> <> <> <> <> <> <> <>
  1246 2 -8.922145 -12.857758 -9.080158 176 R "A" 24 0.50000 0.50000 "ARG " " C  " "    " 6 0 0 0 808080  "C1246"  1 1 7 ""  1 ""  <> 0 0 0 1246 1246 1 0 2497 0 <> <> 1246 0 1246 1246 <> "CCD match"  <> 1 0.97 1352 <> <> <> <> <> <> <> <>
  1247 3 -7.666713 -11.216072 -10.610733 176 R "A" 24 -0.12000 -0.12000 "ARG " " CB " "    " 6 0 0 0 808080  "C1247"  1 1 7 ""  1 ""  <> 0 0 0 1247 1247 1 0 2498 2 <> <> 1247 0 1247 1247 <> "CCD match"  <> 1 0.97 1353 <> <> <> <> <> <> <> <>
  1248 15 -9.129633 -12.180973 -8.066154 176 R "A" 70 -0.50000 -0.50000 "ARG " " O  " "    " 8 0 0 0 FF2E2E  "O1248"  1 1 7 ""  1 ""  <> 0 0 0 1248 1248 1 0 2499 0 <> <> 1248 0 1248 1248 <> "CCD match"  <> 1 0.97 1354 <> <> <> <> <> <> <> <>
  1249 3 -6.478412 -10.928402 -11.578266 176 R "A" 24 -0.05000 -0.05000 "ARG " " CG " "    " 6 0 0 0 808080  "C1249"  1 1 7 ""  1 ""  <> 0 0 0 1249 1249 1 0 2500 2 <> <> 1249 0 1249 1249 <> "CCD match"  <> 1 0.97 1355 <> <> <> <> <> <> <> <>
  1250 3 -6.139772 -9.441548 -11.847936 176 R "A" 24 0.19000 0.19000 "ARG " " CD " "    " 6 0 0 0 808080  "C1250"  1 1 7 ""  1 ""  <> 0 0 0 1250 1250 1 0 2501 2 <> <> 1250 0 1250 1250 <> "CCD match"  <> 1 0.97 1356 <> <> <> <> <> <> <> <>
  1251 25 -5.686690 -8.654556 -10.643009 176 R "A" 38 -0.69997 -0.69997 "ARG " " NE " "    " 7 0 0 0 2E2EFF  "N1251"  1 1 7 ""  1 ""  <> 0 0 0 1251 1251 1 0 2502 1 <> <> 1251 0 1251 1251 <> "CCD match"  <> 1 0.97 1357 <> <> <> <> <> <> <> <>
  1252 25 -7.084499 -6.794430 -11.044926 176 R "A" 38 -0.79997 -0.79997 "ARG " " NH1" "    " 7 0 0 0 2E2EFF  "N1252"  1 1 7 ""  1 ""  <> 0 0 0 1252 1252 1 0 2503 2 <> <> 1252 0 1252 1252 <> "CCD match"  <> 1 0.97 1358 <> <> <> <> <> <> <> <>
  1253 31 -5.809956 -6.994488 -9.170070 176 R "A" 38 -0.79997 -0.79997 "ARG " " NH2" "    " 7 1 0 0 2E2EFF  "N1253"  1 1 7 ""  1 ""  <> 0 0 0 1253 1253 1 0 2504 2 <> <> 1253 0 1253 1253 <> "CCD match"  <> 1 0.97 1359 <> <> <> <> <> <> <> <>
  1254 2 -6.165146 -7.503170 -10.315235 176 R "A" 24 0.63990 0.63990 "ARG " " CZ " "    " 6 0 0 0 808080  "C1254"  1 1 7 ""  1 ""  <> 0 0 0 1254 1254 1 0 2505 0 <> <> 1254 0 1254 1254 <> "CCD match"  <> 1 0.97 1360 <> <> <> <> <> <> <> <>
  1255 25 -9.899216 -13.678410 -9.600580 177 S "A" 38 -0.50000 -0.50000 "SER " " N  " "    " 7 0 0 0 2E2EFF  "N1255"  1 1 7 ""  1 ""  <> 0 0 0 1255 1255 1 0 2519 1 <> <> 1255 0 1255 1255 <> "CCD match"  <> 1 0.98 1361 <> <> <> <> <> <> <> <>
  1256 3 -10.998878 -14.123783 -8.778684 177 S "A" 24 0.14000 0.14000 "SER " " CA " "    " 6 0 0 0 808080  "C1256"  1 1 -1113 "%RT%RN"  2 ""  FFFF00  0 0 0 1256 1256 1 0 2520 1 <> <> 1256 0 1256 1256 <> "CCD match"  <> 1 0.98 1362 <> <> <> <> <> <> <> <>
  1257 2 -10.616476 -15.397248 -7.972088 177 S "A" 24 0.50000 0.50000 "SER " " C  " "    " 6 0 0 0 808080  "C1257"  1 1 7 ""  1 ""  <> 0 0 0 1257 1257 1 0 2521 0 <> <> 1257 0 1257 1257 <> "CCD match"  <> 1 0.98 1363 <> <> <> <> <> <> <> <>
  1258 3 -12.200424 -14.320919 -9.679294 177 S "A" 24 0.14500 0.14500 "SER " " CB " "    " 6 0 0 0 808080  "C1258"  1 1 7 ""  1 ""  <> 0 0 0 1258 1258 1 0 2522 2 <> <> 1258 0 1258 1258 <> "CCD match"  <> 1 0.98 1364 <> <> <> <> <> <> <> <>
  1259 15 -11.115918 -15.647267 -6.866247 177 S "A" 70 -0.50000 -0.50000 "SER " " O  " "    " 8 0 0 0 FF2E2E  "O1259"  1 1 7 ""  1 ""  <> 0 0 0 1259 1259 1 0 2523 0 <> <> 1259 0 1259 1259 <> "CCD match"  <> 1 0.98 1365 <> <> <> <> <> <> <> <>
  1260 16 -12.025022 -15.422150 -10.495348 177 S "A" 70 -0.68300 -0.68300 "SER " " OG " "    " 8 0 0 0 FF2E2E  "O1260"  1 1 7 "%UT"  13 ""  <> 0 0 0 1260 1260 1 0 2524 1 <> <> 1260 0 1260 1260 <> "CCD match"  <> 1 0.98 1366 <> <> <> <> <> <> <> <>
  1261 25 -9.743591 -16.152207 -8.529377 178 A "A" 38 -0.50000 -0.50000 "ALA " " N  " "    " 7 0 0 0 2E2EFF  "N1261"  1 1 7 ""  1 ""  <> 0 0 0 1261 1261 1 0 2530 1 <> <> 1261 0 1261 1261 <> "CCD match"  <> 1 0.97 1367 <> <> <> <> <> <> <> <>
  1262 3 -9.179722 -17.364830 -8.011593 178 A "A" 24 0.14000 0.14000 "ALA " " CA " "    " 6 0 0 0 808080  "C1262"  1 1 -1113 "%RT%RN"  2 ""  FFFF00  0 0 0 1262 1262 1 0 2531 1 <> <> 1262 0 1262 1262 <> "CCD match"  <> 1 0.97 1368 <> <> <> <> <> <> <> <>
  1263 2 -8.368478 -17.060391 -6.753498 178 A "A" 24 0.50000 0.50000 "ALA " " C  " "    " 6 0 0 0 808080  "C1263"  1 1 7 ""  1 ""  <> 0 0 0 1263 1263 1 0 2532 0 <> <> 1263 0 1263 1263 <> "CCD match"  <> 1 0.97 1369 <> <> <> <> <> <> <> <>
  1264 3 -8.438001 -18.236176 -9.109443 178 A "A" 24 -0.18000 -0.18000 "ALA " " CB " "    " 6 0 0 0 808080  "C1264"  1 1 7 ""  1 ""  <> 0 0 0 1264 1264 1 0 2533 3 <> <> 1264 0 1264 1264 <> "CCD match"  <> 1 0.97 1370 <> <> <> <> <> <> <> <>
  1265 15 -8.649124 -17.710709 -5.715936 178 A "A" 70 -0.50000 -0.50000 "ALA " " O  " "    " 8 0 0 0 FF2E2E  "O1265"  1 1 7 ""  1 ""  <> 0 0 0 1265 1265 1 0 2534 0 <> <> 1265 0 1265 1265 <> "CCD match"  <> 1 0.97 1371 <> <> <> <> <> <> <> <>
  1266 25 -7.675469 -15.939133 -6.780628 179 A "A" 38 -0.50000 -0.50000 "ALA " " N  " "    " 7 0 0 1 2E2EFF  "N1266"  1 1 7 ""  1 ""  <> 0 0 0 1266 1266 1 0 2540 1 <> <> 1266 0 1266 1266 <> "CCD match"  <> 1 0.95 1372 <> <> <> <> <> <> <> <>
  1267 3 -6.797869 -15.527390 -5.746420 179 A "A" 24 0.14000 0.14000 "ALA " " CA " "    " 6 0 0 1 808080  "C1267"  1 1 -1114 "%RT%RN"  2 ""  CCFF00  0 0 0 1267 1267 1 0 2541 1 <> <> 1267 0 1267 1267 <> "CCD match"  <> 1 0.95 1373 <> <> <> <> <> <> <> <>
  1268 2 -7.452653 -15.436913 -4.361788 179 A "A" 24 0.50000 0.50000 "ALA " " C  " "    " 6 0 0 1 808080  "C1268"  1 1 7 ""  1 ""  <> 0 0 0 1268 1268 1 0 2542 0 <> <> 1268 0 1268 1268 <> "CCD match"  <> 1 0.95 1374 <> <> <> <> <> <> <> <>
  1269 3 -6.164243 -14.188797 -6.155678 179 A "A" 24 -0.18000 -0.18000 "ALA " " CB " "    " 6 0 0 1 808080  "C1269"  1 1 7 ""  1 ""  <> 0 0 0 1269 1269 1 0 2543 3 <> <> 1269 0 1269 1269 <> "CCD match"  <> 1 0.95 1375 <> <> <> <> <> <> <> <>
  1270 15 -6.876494 -15.723843 -3.327862 179 A "A" 70 -0.50000 -0.50000 "ALA " " O  " "    " 8 0 0 1 FF2E2E  "O1270"  1 1 7 ""  1 ""  <> 0 0 0 1270 1270 1 0 2544 0 <> <> 1270 0 1270 1270 <> "CCD match"  <> 1 0.95 1376 <> <> <> <> <> <> <> <>
  1271 25 -8.668602 -15.081265 -4.339098 180 M "A" 38 -0.50000 -0.50000 "MET " " N  " "    " 7 0 0 0 2E2EFF  "N1271"  1 1 7 ""  1 ""  <> 0 0 0 1271 1271 1 0 2550 1 <> <> 1271 0 1271 1271 <> "CCD match"  <> 1 0.96 1377 <> <> <> <> <> <> <> <>
  1272 3 -9.540685 -14.931359 -3.168657 180 M "A" 24 0.14000 0.14000 "MET " " CA " "    " 6 0 0 0 808080  "C1272"  1 1 -1114 "%RT%RN"  2 ""  CCFF00  0 0 0 1272 1272 1 0 2551 1 <> <> 1272 0 1272 1272 <> "CCD match"  <> 1 0.96 1378 <> <> <> <> <> <> <> <>
  1273 2 -9.893541 -16.219441 -2.472198 180 M "A" 24 0.50000 0.50000 "MET " " C  " "    " 6 0 0 0 808080  "C1273"  1 1 7 ""  1 ""  <> 0 0 0 1273 1273 1 0 2552 0 <> <> 1273 0 1273 1273 <> "CCD match"  <> 1 0.96 1379 <> <> <> <> <> <> <> <>
  1274 3 -10.765491 -14.080284 -3.653385 180 M "A" 24 -0.12000 -0.12000 "MET " " CB " "    " 6 0 0 0 808080  "C1274"  1 1 7 ""  1 ""  <> 0 0 0 1274 1274 1 0 2553 2 <> <> 1274 0 1274 1274 <> "CCD match"  <> 1 0.96 1380 <> <> <> <> <> <> <> <>
  1275 15 -10.184024 -16.255398 -1.269190 180 M "A" 70 -0.50000 -0.50000 "MET " " O  " "    " 8 0 0 0 FF2E2E  "O1275"  1 1 7 ""  1 ""  <> 0 0 0 1275 1275 1 0 2554 0 <> <> 1275 0 1275 1275 <> "CCD match"  <> 1 0.96 1381 <> <> <> <> <> <> <> <>
  1276 3 -10.277323 -12.757412 -4.303881 180 M "A" 24 0.00020 0.00020 "MET " " CG " "    " 6 0 0 0 808080  "C1276"  1 1 7 ""  1 ""  <> 0 0 0 1276 1276 1 0 2555 2 <> <> 1276 0 1276 1276 <> "CCD match"  <> 1 0.96 1382 <> <> <> <> <> <> <> <>
  1277 49 -9.176794 -11.574703 -3.475452 180 M "A" 143 -0.24040 -0.24040 "MET " " SD " "    " 16 0 0 0 FFFF6B  "S1277"  1 1 7 ""  1 ""  <> 0 0 0 1277 1277 1 0 2556 0 <> <> 1277 0 1277 1277 <> "CCD match"  <> 1 0.96 1383 <> <> <> <> <> <> <> <>
  1278 3 -10.323742 -10.747853 -2.262722 180 M "A" 24 -0.05980 -0.05980 "MET " " CE " "    " 6 0 0 0 808080  "C1278"  1 1 7 ""  1 ""  <> 0 0 0 1278 1278 1 0 2557 3 <> <> 1278 0 1278 1278 <> "CCD match"  <> 1 0.96 1384 <> <> <> <> <> <> <> <>
  1279 25 -10.122907 -17.215599 -3.339760 181 I "A" 38 -0.50000 -0.50000 "ILE " " N  " "    " 7 0 0 0 2E2EFF  "N1279"  1 1 7 ""  1 ""  <> 0 0 0 1279 1279 1 0 2567 1 <> <> 1279 0 1279 1279 <> "CCD match"  <> 1 0.95 1385 <> <> <> <> <> <> <> <>
  1280 3 -10.460464 -18.553719 -2.806921 181 I "A" 24 0.14000 0.14000 "ILE " " CA " "    " 6 0 0 0 808080  "C1280"  1 1 -1114 "%RT%RN"  2 ""  CCFF00  0 0 0 1280 1280 1 0 2568 1 <> <> 1280 0 1280 1280 <> "CCD match"  <> 1 0.95 1386 <> <> <> <> <> <> <> <>
  1281 2 -9.134544 -19.173977 -2.401249 181 I "A" 24 0.50000 0.50000 "ILE " " C  " "    " 6 0 0 0 808080  "C1281"  1 1 7 ""  1 ""  <> 0 0 0 1281 1281 1 0 2569 0 <> <> 1281 0 1281 1281 <> "CCD match"  <> 1 0.95 1387 <> <> <> <> <> <> <> <>
  1282 3 -11.317920 -19.485371 -3.811508 181 I "A" 24 -0.06000 -0.06000 "ILE " " CB " "    " 6 0 0 0 808080  "C1282"  1 1 7 ""  1 ""  <> 0 0 0 1282 1282 1 0 2570 1 <> <> 1282 0 1282 1282 <> "CCD match"  <> 1 0.95 1388 <> <> <> <> <> <> <> <>
  1283 15 -9.054427 -19.960190 -1.467533 181 I "A" 70 -0.50000 -0.50000 "ILE " " O  " "    " 8 0 0 0 FF2E2E  "O1283"  1 1 7 ""  1 ""  <> 0 0 0 1283 1283 1 0 2571 0 <> <> 1283 0 1283 1283 <> "CCD match"  <> 1 0.95 1389 <> <> <> <> <> <> <> <>
  1284 3 -12.667683 -18.848847 -4.202703 181 I "A" 24 -0.12000 -0.12000 "ILE " " CG1" "    " 6 0 0 0 808080  "C1284"  1 1 7 ""  1 ""  <> 0 0 0 1284 1284 1 0 2572 2 <> <> 1284 0 1284 1284 <> "CCD match"  <> 1 0.95 1390 <> <> <> <> <> <> <> <>
  1285 3 -11.503386 -20.925293 -3.201315 181 I "A" 24 -0.18000 -0.18000 "ILE " " CG2" "    " 6 0 0 0 808080  "C1285"  1 1 7 ""  1 ""  <> 0 0 0 1285 1285 1 0 2573 3 <> <> 1285 0 1285 1285 <> "CCD match"  <> 1 0.95 1391 <> <> <> <> <> <> <> <>
  1286 3 -13.457789 -19.703942 -5.164205 181 I "A" 24 -0.18000 -0.18000 "ILE " " CD1" "    " 6 0 0 0 808080  "C1286"  1 1 7 ""  1 ""  <> 0 0 0 1286 1286 1 0 2574 3 <> <> 1286 0 1286 1286 <> "CCD match"  <> 1 0.95 1392 <> <> <> <> <> <> <> <>
  1287 25 -8.076953 -18.918720 -3.147947 182 K "A" 38 -0.50000 -0.50000 "LYS " " N  " "    " 7 0 0 0 2E2EFF  "N1287"  1 1 7 ""  1 ""  <> 0 0 0 1287 1287 1 0 2586 1 <> <> 1287 0 1287 1287 <> "CCD match"  <> 1 0.93 1393 <> <> <> <> <> <> <> <>
  1288 3 -6.749637 -19.504189 -3.111366 182 K "A" 24 0.14000 0.14000 "LYS " " CA " "    " 6 0 0 0 808080  "C1288"  1 1 -1114 "%RT%RN"  2 ""  CCFF00  0 0 0 1288 1288 1 0 2587 1 <> <> 1288 0 1288 1288 <> "CCD match"  <> 1 0.93 1394 <> <> <> <> <> <> <> <>
  1289 2 -5.797258 -18.814556 -2.080248 182 K "A" 24 0.50000 0.50000 "LYS " " C  " "    " 6 0 0 0 808080  "C1289"  1 1 7 ""  1 ""  <> 0 0 0 1289 1289 1 0 2588 0 <> <> 1289 0 1289 1289 <> "CCD match"  <> 1 0.93 1395 <> <> <> <> <> <> <> <>
  1290 3 -6.135558 -19.523102 -4.533853 182 K "A" 24 -0.12000 -0.12000 "LYS " " CB " "    " 6 0 0 0 808080  "C1290"  1 1 7 ""  1 ""  <> 0 0 0 1290 1290 1 0 2589 2 <> <> 1290 0 1290 1290 <> "CCD match"  <> 1 0.93 1396 <> <> <> <> <> <> <> <>
  1291 15 -5.032686 -19.497029 -1.411316 182 K "A" 70 -0.50000 -0.50000 "LYS " " O  " "    " 8 0 0 0 FF2E2E  "O1291"  1 1 7 ""  1 ""  <> 0 0 0 1291 1291 1 0 2590 0 <> <> 1291 0 1291 1291 <> "CCD match"  <> 1 0.93 1397 <> <> <> <> <> <> <> <>
  1292 3 -6.828105 -20.667710 -5.351946 182 K "A" 24 -0.12000 -0.12000 "LYS " " CG " "    " 6 0 0 0 808080  "C1292"  1 1 7 ""  1 ""  <> 0 0 0 1292 1292 1 0 2591 2 <> <> 1292 0 1292 1292 <> "CCD match"  <> 1 0.93 1398 <> <> <> <> <> <> <> <>
  1293 3 -6.135021 -20.887074 -6.705744 182 K "A" 24 -0.12000 -0.12000 "LYS " " CD " "    " 6 0 0 0 808080  "C1293"  1 1 7 ""  1 ""  <> 0 0 0 1293 1293 1 0 2592 2 <> <> 1293 0 1293 1293 <> "CCD match"  <> 1 0.93 1399 <> <> <> <> <> <> <> <>
  1294 3 -6.666093 -22.133442 -7.494974 182 K "A" 24 0.19000 0.19000 "LYS " " CE " "    " 6 0 0 0 808080  "C1294"  1 1 7 ""  1 ""  <> 0 0 0 1294 1294 1 0 2593 2 <> <> 1294 0 1294 1294 <> "CCD match"  <> 1 0.93 1400 <> <> <> <> <> <> <> <>
  1295 32 -5.814275 -22.519722 -8.587856 182 K "A" 38 -0.30000 -0.30000 "LYS " " NZ " "    " 7 1 0 0 2E2EFF  "N1295"  1 1 7 "%UT"  13 ""  <> 0 0 0 1295 1295 1 0 2594 3 <> <> 1295 0 1295 1295 <> "CCD match"  <> 1 0.93 1401 <> <> <> <> <> <> <> <>
  1296 25 -5.949264 -17.537388 -1.776060 183 D "A" 38 -0.50000 -0.50000 "ASP " " N  " "    " 7 0 0 1 2E2EFF  "N1296"  0 1 7 ""  1 ""  <> 0 0 0 1296 1296 1 0 2608 1 <> <> 1296 0 1296 1296 <> "CCD match"  <> 1 0.89 1402 <> <> <> <> <> <> <> <>
  1297 3 -5.549202 -16.906487 -0.548635 183 D "A" 24 0.14000 0.14000 "ASP " " CA " "    " 6 0 0 1 808080  "C1297"  0 1 -1114 "%RT%RN"  2 ""  CCFF00  0 0 0 1297 1297 1 0 2609 1 <> <> 1297 0 1297 1297 <> "CCD match"  <> 1 0.89 1403 <> <> <> <> <> <> <> <>
  1298 2 -6.802959 -16.175835 0.064898 183 D "A" 24 0.50000 0.50000 "ASP " " C  " "    " 6 0 0 1 808080  "C1298"  0 1 7 ""  1 ""  <> 0 0 0 1298 1298 1 0 2610 0 <> <> 1298 0 1298 1298 <> "CCD match"  <> 1 0.89 1404 <> <> <> <> <> <> <> <>
  1299 3 -4.278087 -16.124100 -0.693933 183 D "A" 24 -0.22000 -0.22000 "ASP " " CB " "    " 6 0 0 1 808080  "C1299"  0 1 7 ""  1 ""  <> 0 0 0 1299 1299 1 0 2611 2 <> <> 1299 0 1299 1299 <> "CCD match"  <> 1 0.89 1405 <> <> <> <> <> <> <> <>
  1300 15 -6.967475 -15.017887 -0.077337 183 D "A" 70 -0.50000 -0.50000 "ASP " " O  " "    " 8 0 0 1 FF2E2E  "O1300"  0 1 7 ""  1 ""  <> 0 0 0 1300 1300 1 0 2612 0 <> <> 1300 0 1300 1300 <> "CCD match"  <> 1 0.89 1406 <> <> <> <> <> <> <> <>
  1301 2 -3.602058 -15.707779 0.634176 183 D "A" 24 0.70000 0.70000 "ASP " " CG " "    " 6 0 0 1 808080  "C1301"  0 1 7 "%UT"  13 ""  <> 0 0 0 1301 1301 1 0 2613 0 1493 3 1301 0 1301 1301 <> "CCD match"  <> 1 0.89 1407 9.69198764856653 <> <> <> <> <> <> <>
  1302 15 -2.580604 -15.006665 0.585749 183 D "A" 70 -0.80000 -0.80000 "ASP " " OD1" "    " 8 0 0 1 FF2E2E  "O1302"  0 1 7 ""  1 ""  <> 0 0 0 1302 1302 1 0 2614 0 1494 3 1302 0 1302 1302 <> "CCD match"  <> 1 0.89 1408 <> <> <> <> <> <> <> <>
  1303 18 -4.051393 -16.078465 1.710306 183 D "A" 70 -0.80000 -0.80000 "ASP " " OD2" "    " 8 -1 0 1 FF2E2E  "O1303"  0 1 7 ""  1 ""  <> 0 0 0 1303 1303 1 0 2615 0 <> <> 1303 0 1303 1303 <> "CCD match"  <> 1 0.89 1409 <> <> <> <> <> <> <> <>
  1304 25 -7.477045 -16.831864 0.997282 184 P "A" 38 -0.14000 -0.14000 "PRO " " N  " "    " 7 0 0 1 2E2EFF  "N1304"  0 1 7 ""  1 ""  <> 0 0 0 1304 1304 1 0 2620 0 <> <> 1304 0 1304 1304 <> "CCD match"  <> 1 0.89 1410 <> <> <> <> <> <> <> <>
  1305 3 -8.442285 -16.238270 1.917998 184 P "A" 24 0.01000 0.01000 "PRO " " CA " "    " 6 0 0 1 808080  "C1305"  0 1 -1114 "%RT%RN"  2 ""  CCFF00  0 0 0 1305 1305 1 0 2621 1 <> <> 1305 0 1305 1305 <> "CCD match"  <> 1 0.89 1411 <> <> <> <> <> <> <> <>
  1306 2 -8.098699 -15.117459 2.969671 184 P "A" 24 0.50000 0.50000 "PRO " " C  " "    " 6 0 0 1 808080  "C1306"  0 1 7 ""  1 ""  <> 0 0 0 1306 1306 1 0 2622 0 <> <> 1306 0 1306 1306 <> "CCD match"  <> 1 0.89 1412 <> <> <> <> <> <> <> <>
  1307 3 -9.164012 -17.382706 2.545790 184 P "A" 24 -0.12000 -0.12000 "PRO " " CB " "    " 6 0 0 1 808080  "C1307"  0 1 7 ""  1 ""  <> 0 0 0 1307 1307 1 0 2623 2 <> <> 1307 0 1307 1307 <> "CCD match"  <> 1 0.89 1413 <> <> <> <> <> <> <> <>
  1308 15 -9.082502 -14.465359 3.358946 184 P "A" 70 -0.50000 -0.50000 "PRO " " O  " "    " 8 0 0 1 FF2E2E  "O1308"  0 1 7 ""  1 ""  <> 0 0 0 1308 1308 1 0 2624 0 <> <> 1308 0 1308 1308 <> "CCD match"  <> 1 0.89 1414 <> <> <> <> <> <> <> <>
  1309 3 -8.915027 -18.549111 1.609354 184 P "A" 24 -0.12000 -0.12000 "PRO " " CG " "    " 6 0 0 1 808080  "C1309"  0 1 7 ""  1 ""  <> 0 0 0 1309 1309 1 0 2625 2 <> <> 1309 0 1309 1309 <> "CCD match"  <> 1 0.89 1415 <> <> <> <> <> <> <> <>
  1310 3 -7.500480 -18.322319 1.158076 184 P "A" 24 -0.05000 -0.05000 "PRO " " CD " "    " 6 0 0 1 808080  "C1310"  0 1 7 ""  1 ""  <> 0 0 0 1310 1310 1 0 2626 2 <> <> 1310 0 1310 1310 <> "CCD match"  <> 1 0.89 1416 <> <> <> <> <> <> <> <>
  1311 25 -6.774478 -14.942757 3.244669 185 T "A" 38 -0.50000 -0.50000 "THR " " N  " "    " 7 0 0 1 2E2EFF  "N1311"  0 1 7 ""  1 ""  <> 0 0 0 1311 1311 1 0 2634 1 <> <> 1311 0 1311 1311 <> "CCD match"  <> 1 0.89 1417 <> <> <> <> <> <> <> <>
  1312 3 -6.337091 -13.836617 4.080939 185 T "A" 24 0.14000 0.14000 "THR " " CA " "    " 6 0 0 1 808080  "C1312"  0 1 -1114 "%RT%RN"  2 ""  CCFF00  0 0 0 1312 1312 1 0 2635 1 <> <> 1312 0 1312 1312 <> "CCD match"  <> 1 0.89 1418 <> <> <> <> <> <> <> <>
  1313 2 -6.611565 -12.441136 3.381468 185 T "A" 24 0.50000 0.50000 "THR " " C  " "    " 6 0 0 1 808080  "C1313"  0 1 7 ""  1 ""  <> 0 0 0 1313 1313 1 0 2636 0 <> <> 1313 0 1313 1313 <> "CCD match"  <> 1 0.89 1419 <> <> <> <> <> <> <> <>
  1314 3 -4.854162 -13.866417 4.542250 185 T "A" 24 0.20500 0.20500 "THR " " CB " "    " 6 0 0 1 808080  "C1314"  0 1 7 ""  1 ""  <> 0 0 0 1314 1314 1 0 2637 1 <> <> 1314 0 1314 1314 <> "CCD match"  <> 1 0.89 1420 <> <> <> <> <> <> <> <>
  1315 15 -6.968993 -11.449436 4.071043 185 T "A" 70 -0.50000 -0.50000 "THR " " O  " "    " 8 0 0 1 FF2E2E  "O1315"  0 1 7 ""  1 ""  <> 0 0 0 1315 1315 1 0 2638 0 <> <> 1315 0 1315 1315 <> "CCD match"  <> 1 0.89 1421 <> <> <> <> <> <> <> <>
  1316 3 -4.546017 -15.163555 5.349119 185 T "A" 24 -0.18000 -0.18000 "THR " " CG2" "    " 6 0 0 1 808080  "C1316"  0 1 7 ""  1 ""  <> 0 0 0 1316 1316 1 0 2639 3 1508 3 1316 0 1316 1316 <> "CCD match"  <> 1 0.89 1422 <> <> <> <> <> <> <> <>
  1317 16 -4.085741 -13.809475 3.282118 185 T "A" 70 -0.68300 -0.68300 "THR " " OG1" "    " 8 0 0 1 FF2E2E  "O1317"  0 1 7 "%UT"  13 ""  <> 0 0 0 1317 1317 1 0 2640 1 <> <> 1317 0 1317 1317 <> "CCD match"  <> 1 0.89 1423 <> <> <> <> <> <> <> <>
  1318 25 -6.530219 -12.345410 2.053408 186 L "A" 38 -0.50000 -0.50000 "LEU " " N  " "    " 7 0 0 1 2E2EFF  "N1318"  1 1 7 ""  1 ""  <> 0 0 0 1318 1318 1 0 2648 1 <> <> 1318 0 1318 1318 <> "CCD match"  <> 1 0.92 1424 <> <> <> <> <> <> <> <>
  1319 3 -6.580112 -11.114247 1.337610 186 L "A" 24 0.14000 0.14000 "LEU " " CA " "    " 6 0 0 1 808080  "C1319"  1 1 -1114 "%RT%RN"  2 ""  CCFF00  0 0 0 1319 1319 1 0 2649 1 <> <> 1319 0 1319 1319 <> "CCD match"  <> 1 0.92 1425 <> <> <> <> <> <> <> <>
  1320 2 -7.959631 -10.375298 1.476931 186 L "A" 24 0.50000 0.50000 "LEU " " C  " "    " 6 0 0 1 808080  "C1320"  1 1 7 ""  1 ""  <> 0 0 0 1320 1320 1 0 2650 0 <> <> 1320 0 1320 1320 <> "CCD match"  <> 1 0.92 1426 <> <> <> <> <> <> <> <>
  1321 3 -6.134976 -11.366421 -0.077307 186 L "A" 24 -0.12000 -0.12000 "LEU " " CB " "    " 6 0 0 1 808080  "C1321"  1 1 7 ""  1 ""  <> 0 0 0 1321 1321 1 0 2651 2 <> <> 1321 0 1321 1321 <> "CCD match"  <> 1 0.92 1427 <> <> <> <> <> <> <> <>
  1322 15 -8.013364 -9.193447 1.353605 186 L "A" 70 -0.50000 -0.50000 "LEU " " O  " "    " 8 0 0 1 FF2E2E  "O1322"  1 1 7 ""  1 ""  <> 0 0 0 1322 1322 1 0 2652 0 <> <> 1322 0 1322 1322 <> "CCD match"  <> 1 0.92 1428 <> <> <> <> <> <> <> <>
  1323 3 -5.940604 -10.219189 -1.109644 186 L "A" 24 -0.06000 -0.06000 "LEU " " CG " "    " 6 0 0 1 808080  "C1323"  1 1 7 ""  1 ""  <> 0 0 0 1323 1323 1 0 2653 1 <> <> 1323 0 1323 1323 <> "CCD match"  <> 1 0.92 1429 <> <> <> <> <> <> <> <>
  1324 3 -5.125774 -8.991852 -0.587591 186 L "A" 24 -0.18000 -0.18000 "LEU " " CD1" "    " 6 0 0 1 808080  "C1324"  1 1 7 ""  1 ""  <> 0 0 0 1324 1324 1 0 2654 3 1516 3 1324 0 1324 1324 <> "CCD match"  <> 1 0.92 1430 <> <> <> <> <> <> <> <>
  1325 3 -5.343463 -10.766960 -2.418125 186 L "A" 24 -0.18000 -0.18000 "LEU " " CD2" "    " 6 0 0 1 808080  "C1325"  1 1 7 ""  1 ""  <> 0 0 0 1325 1325 1 0 2655 3 <> <> 1325 0 1325 1325 <> "CCD match"  <> 1 0.92 1431 <> <> <> <> <> <> <> <>
  1326 25 -9.023021 -11.202114 1.818800 187 R "A" 38 -0.50000 -0.50000 "ARG " " N  " "    " 7 0 0 1 2E2EFF  "N1326"  1 1 7 ""  1 ""  <> 0 0 0 1326 1326 1 0 2667 1 <> <> 1326 0 1326 1326 <> "CCD match"  <> 1 0.91 1432 <> <> <> <> <> <> <> <>
  1327 3 -10.353602 -10.803311 2.076842 187 R "A" 24 0.14000 0.14000 "ARG " " CA " "    " 6 0 0 1 808080  "C1327"  1 1 -1114 "%RT%RN"  2 ""  CCFF00  0 0 0 1327 1327 1 0 2668 1 <> <> 1327 0 1327 1327 <> "CCD match"  <> 1 0.91 1433 <> <> <> <> <> <> <> <>
  1328 2 -10.508080 -9.946236 3.328539 187 R "A" 24 0.50000 0.50000 "ARG " " C  " "    " 6 0 0 1 808080  "C1328"  1 1 7 ""  1 ""  <> 0 0 0 1328 1328 1 0 2669 0 <> <> 1328 0 1328 1328 <> "CCD match"  <> 1 0.91 1434 <> <> <> <> <> <> <> <>
  1329 3 -11.251655 -12.029717 2.218718 187 R "A" 24 -0.12000 -0.12000 "ARG " " CB " "    " 6 0 0 1 808080  "C1329"  1 1 7 ""  1 ""  <> 0 0 0 1329 1329 1 0 2670 2 <> <> 1329 0 1329 1329 <> "CCD match"  <> 1 0.91 1435 <> <> <> <> <> <> <> <>
  1330 15 -11.296981 -9.028950 3.275438 187 R "A" 70 -0.50000 -0.50000 "ARG " " O  " "    " 8 0 0 1 FF2E2E  "O1330"  1 1 7 ""  1 ""  <> 0 0 0 1330 1330 1 0 2671 0 <> <> 1330 0 1330 1330 <> "CCD match"  <> 1 0.91 1436 <> <> <> <> <> <> <> <>
  1331 3 -11.223557 -13.060742 1.178667 187 R "A" 24 -0.05000 -0.05000 "ARG " " CG " "    " 6 0 0 1 808080  "C1331"  1 1 7 ""  1 ""  <> 0 0 0 1331 1331 1 0 2672 2 <> <> 1331 0 1331 1331 <> "CCD match"  <> 1 0.91 1437 <> <> <> <> <> <> <> <>
  1332 3 -12.366075 -14.107579 1.467356 187 R "A" 24 0.19000 0.19000 "ARG " " CD " "    " 6 0 0 1 808080  "C1332"  1 1 7 ""  1 ""  <> 0 0 0 1332 1332 1 0 2673 2 <> <> 1332 0 1332 1332 <> "CCD match"  <> 1 0.91 1438 <> <> <> <> <> <> <> <>
  1333 25 -12.423747 -15.167137 0.491179 187 R "A" 38 -0.69997 -0.69997 "ARG " " NE " "    " 7 0 0 1 2E2EFF  "N1333"  1 1 7 ""  1 ""  <> 0 0 0 1333 1333 1 0 2674 1 <> <> 1333 0 1333 1333 <> "CCD match"  <> 1 0.91 1439 <> <> <> <> <> <> <> <>
  1334 25 -14.715953 -15.882889 0.810950 187 R "A" 38 -0.79997 -0.79997 "ARG " " NH1" "    " 7 0 0 1 2E2EFF  "N1334"  1 1 7 ""  1 ""  <> 0 0 0 1334 1334 1 0 2675 2 <> <> 1334 0 1334 1334 <> "CCD match"  <> 1 0.91 1440 <> <> <> <> <> <> <> <>
  1335 31 -13.297051 -16.925846 -0.667234 187 R "A" 38 -0.79997 -0.79997 "ARG " " NH2" "    " 7 1 0 1 2E2EFF  "N1335"  1 1 7 ""  1 ""  <> 0 0 0 1335 1335 1 0 2676 2 <> <> 1335 0 1335 1335 <> "CCD match"  <> 1 0.91 1441 <> <> <> <> <> <> <> <>
  1336 2 -13.499537 -15.998989 0.249464 187 R "A" 24 0.63990 0.63990 "ARG " " CZ " "    " 6 0 0 1 808080  "C1336"  1 1 7 ""  1 ""  <> 0 0 0 1336 1336 1 0 2677 0 <> <> 1336 0 1336 1336 <> "CCD match"  <> 1 0.91 1442 <> <> <> <> <> <> <> <>
  1337 25 -9.768807 -10.258148 4.370478 188 I "A" 38 -0.50000 -0.50000 "ILE " " N  " "    " 7 0 0 1 2E2EFF  "N1337"  1 1 7 ""  1 ""  <> 0 0 0 1337 1337 1 0 2691 1 <> <> 1337 0 1337 1337 <> "CCD match"  <> 1 0.91 1443 <> <> <> <> <> <> <> <>
  1338 3 -9.745501 -9.497425 5.551005 188 I "A" 24 0.14000 0.14000 "ILE " " CA " "    " 6 0 0 1 808080  "C1338"  1 1 -1114 "%RT%RN"  2 ""  CCFF00  0 0 0 1338 1338 1 0 2692 1 <> <> 1338 0 1338 1338 <> "CCD match"  <> 1 0.91 1444 <> <> <> <> <> <> <> <>
  1339 2 -9.095241 -8.142143 5.251032 188 I "A" 24 0.50000 0.50000 "ILE " " C  " "    " 6 0 0 1 808080  "C1339"  1 1 7 ""  1 ""  <> 0 0 0 1339 1339 1 0 2693 0 1531 3 1339 0 1339 1339 <> "CCD match"  <> 1 0.91 1445 <> <> <> <> <> <> <> <>
  1340 3 -8.958581 -10.167309 6.696161 188 I "A" 24 -0.06000 -0.06000 "ILE " " CB " "    " 6 0 0 1 808080  "C1340"  1 1 7 ""  1 ""  <> 0 0 0 1340 1340 1 0 2694 1 <> <> 1340 0 1340 1340 <> "CCD match"  <> 1 0.91 1446 <> <> <> <> <> <> <> <>
  1341 15 -9.687672 -7.107617 5.588003 188 I "A" 70 -0.50000 -0.50000 "ILE " " O  " "    " 8 0 0 1 FF2E2E  "O1341"  1 1 7 ""  1 ""  <> 0 0 0 1341 1341 1 0 2695 0 1533 3 1341 0 1341 1341 <> "CCD match"  <> 1 0.91 1447 <> <> <> <> <> <> <> <>
  1342 3 -9.255966 -11.716061 6.764277 188 I "A" 24 -0.12000 -0.12000 "ILE " " CG1" "    " 6 0 0 1 808080  "C1342"  1 1 7 ""  1 ""  <> 0 0 0 1342 1342 1 0 2696 2 <> <> 1342 0 1342 1342 <> "CCD match"  <> 1 0.91 1448 <> <> <> <> <> <> <> <>
  1343 3 -9.307281 -9.514103 8.084116 188 I "A" 24 -0.18000 -0.18000 "ILE " " CG2" "    " 6 0 0 1 808080  "C1343"  1 1 7 ""  1 ""  <> 0 0 0 1343 1343 1 0 2697 3 <> <> 1343 0 1343 1343 <> "CCD match"  <> 1 0.91 1449 <> <> <> <> <> <> <> <>
  1344 3 -8.336336 -12.436356 7.769953 188 I "A" 24 -0.18000 -0.18000 "ILE " " CD1" "    " 6 0 0 1 808080  "C1344"  1 1 7 ""  1 ""  <> 0 0 0 1344 1344 1 0 2698 3 <> <> 1344 0 1344 1344 <> "CCD match"  <> 1 0.91 1450 <> <> <> <> <> <> <> <>
  1345 25 -8.008379 -8.142555 4.474707 189 I "A" 38 -0.50000 -0.50000 "ILE " " N  " "    " 7 0 0 1 2E2EFF  "N1345"  1 1 7 ""  1 ""  <> 0 0 0 1345 1345 1 0 2710 1 1537 3 1345 0 1345 1345 <> "CCD match"  <> 1 0.91 1451 <> <> <> <> <> <> <> <>
  1346 3 -7.225043 -6.988167 4.023386 189 I "A" 24 0.14000 0.14000 "ILE " " CA " "    " 6 0 0 1 808080  "C1346"  1 1 -1114 "%RT%RN"  2 ""  CCFF00  0 0 0 1346 1346 1 0 2711 1 1538 3 1346 0 1346 1346 <> "CCD match"  <> 1 0.91 1452 <> <> <> <> <> <> <> <>
  1347 2 -8.083737 -6.037964 3.160097 189 I "A" 24 0.50000 0.50000 "ILE " " C  " "    " 6 0 0 1 808080  "C1347"  1 1 7 ""  1 ""  <> 0 0 0 1347 1347 1 0 2712 0 1539 3 1347 0 1347 1347 <> "CCD match"  <> 1 0.91 1453 <> <> <> <> <> <> <> <>
  1348 3 -5.893212 -7.403359 3.248198 189 I "A" 24 -0.06000 -0.06000 "ILE " " CB " "    " 6 0 0 1 808080  "C1348"  1 1 7 ""  1 ""  <> 0 0 0 1348 1348 1 0 2713 1 1540 3 1348 0 1348 1348 <> "CCD match"  <> 1 0.91 1454 <> <> <> <> <> <> <> <>
  1349 15 -8.003203 -4.869545 3.379484 189 I "A" 70 -0.50000 -0.50000 "ILE " " O  " "    " 8 0 0 1 FF2E2E  "O1349"  1 1 7 ""  1 ""  <> 0 0 0 1349 1349 1 0 2714 0 1541 3 1349 0 1349 1349 <> "CCD match"  <> 1 0.91 1455 <> <> <> <> <> <> <> <>
  1350 3 -5.039807 -8.411637 4.120215 189 I "A" 24 -0.12000 -0.12000 "ILE " " CG1" "    " 6 0 0 1 808080  "C1350"  1 1 7 ""  1 ""  <> 0 0 0 1350 1350 1 0 2715 2 1542 3 1350 0 1350 1350 <> "CCD match"  <> 1 0.91 1456 <> <> <> <> <> <> <> <>
  1351 3 -5.040814 -6.206867 3.010443 189 I "A" 24 -0.18000 -0.18000 "ILE " " CG2" "    " 6 0 0 1 808080  "C1351"  1 1 7 ""  1 ""  <> 0 0 0 1351 1351 1 0 2716 3 1543 3 1351 0 1351 1351 <> "CCD match"  <> 1 0.91 1457 <> <> <> <> <> <> <> <>
  1352 3 -4.599992 -7.907978 5.486445 189 I "A" 24 -0.18000 -0.18000 "ILE " " CD1" "    " 6 0 0 1 808080  "C1352"  1 1 7 ""  1 ""  <> 0 0 0 1352 1352 1 0 2717 3 1544 3 1352 0 1352 1352 <> "CCD match"  <> 1 0.91 1458 <> <> <> <> <> <> <> <>
  1353 25 -8.944587 -6.598225 2.324991 190 V "A" 38 -0.50000 -0.50000 "VAL " " N  " "    " 7 0 0 1 2E2EFF  "N1353"  1 1 7 ""  1 ""  <> 0 0 0 1353 1353 1 0 2729 1 1545 3 1353 0 1353 1353 <> "CCD match"  <> 1 0.94 1459 <> <> <> <> <> <> <> <>
  1354 3 -10.017393 -5.870438 1.666598 190 V "A" 24 0.14000 0.14000 "VAL " " CA " "    " 6 0 0 1 808080  "C1354"  1 1 -1114 "%RT%RN"  2 ""  CCFF00  0 0 0 1354 1354 1 0 2730 1 <> <> 1354 0 1354 1354 <> "CCD match"  <> 1 0.94 1460 <> <> <> <> <> <> <> <>
  1355 2 -11.159901 -5.373677 2.550451 190 V "A" 24 0.50000 0.50000 "VAL " " C  " "    " 6 0 0 1 808080  "C1355"  1 1 7 ""  1 ""  <> 0 0 0 1355 1355 1 0 2731 0 <> <> 1355 0 1355 1355 <> "CCD match"  <> 1 0.94 1461 <> <> <> <> <> <> <> <>
  1356 3 -10.763239 -6.702408 0.557821 190 V "A" 24 -0.06000 -0.06000 "VAL " " CB " "    " 6 0 0 1 808080  "C1356"  1 1 7 ""  1 ""  <> 0 0 0 1356 1356 1 0 2732 1 <> <> 1356 0 1356 1356 <> "CCD match"  <> 1 0.94 1462 <> <> <> <> <> <> <> <>
  1357 15 -11.484276 -4.220654 2.389013 190 V "A" 70 -0.50000 -0.50000 "VAL " " O  " "    " 8 0 0 1 FF2E2E  "O1357"  1 1 7 ""  1 ""  <> 0 0 0 1357 1357 1 0 2733 0 <> <> 1357 0 1357 1357 <> "CCD match"  <> 1 0.94 1463 <> <> <> <> <> <> <> <>
  1358 3 -11.976749 -6.031979 -0.100328 190 V "A" 24 -0.18000 -0.18000 "VAL " " CG1" "    " 6 0 0 1 808080  "C1358"  1 1 7 ""  1 ""  <> 0 0 0 1358 1358 1 0 2734 3 <> <> 1358 0 1358 1358 <> "CCD match"  <> 1 0.94 1464 <> <> <> <> <> <> <> <>
  1359 3 -9.681946 -7.026283 -0.539884 190 V "A" 24 -0.18000 -0.18000 "VAL " " CG2" "    " 6 0 0 1 808080  "C1359"  1 1 7 ""  1 ""  <> 0 0 0 1359 1359 1 0 2735 3 <> <> 1359 0 1359 1359 <> "CCD match"  <> 1 0.94 1465 <> <> <> <> <> <> <> <>
  1360 25 -11.704805 -6.221195 3.456080 191 N "A" 38 -0.50000 -0.50000 "ASN " " N  " "    " 7 0 0 1 2E2EFF  "N1360"  1 1 7 ""  1 ""  <> 0 0 0 1360 1360 1 0 2745 1 <> <> 1360 0 1360 1360 <> "CCD match"  <> 1 0.92 1466 <> <> <> <> <> <> <> <>
  1361 3 -12.810072 -5.748284 4.355551 191 N "A" 24 0.14000 0.14000 "ASN " " CA " "    " 6 0 0 1 808080  "C1361"  1 1 -1114 "%RT%RN"  2 ""  CCFF00  0 0 0 1361 1361 1 0 2746 1 <> <> 1361 0 1361 1361 <> "CCD match"  <> 1 0.92 1467 <> <> <> <> <> <> <> <>
  1362 2 -12.385136 -4.610855 5.313090 191 N "A" 24 0.50000 0.50000 "ASN " " C  " "    " 6 0 0 1 808080  "C1362"  1 1 7 ""  1 ""  <> 0 0 0 1362 1362 1 0 2747 0 1554 3 1362 0 1362 1362 <> "CCD match"  <> 1 0.92 1468 <> <> <> <> <> <> <> <>
  1363 3 -13.363575 -7.013180 5.045283 191 N "A" 24 -0.12000 -0.12000 "ASN " " CB " "    " 6 0 0 1 808080  "C1363"  1 1 7 ""  1 ""  <> 0 0 0 1363 1363 1 0 2748 2 <> <> 1363 0 1363 1363 <> "CCD match"  <> 1 0.92 1469 <> <> <> <> <> <> <> <>
  1364 15 -13.268260 -3.735367 5.644728 191 N "A" 70 -0.50000 -0.50000 "ASN " " O  " "    " 8 0 0 1 FF2E2E  "O1364"  1 1 7 ""  1 ""  <> 0 0 0 1364 1364 1 0 2749 0 <> <> 1364 0 1364 1364 <> "CCD match"  <> 1 0.92 1470 <> <> <> <> <> <> <> <>
  1365 2 -14.785907 -6.764271 5.555285 191 N "A" 24 0.50000 0.50000 "ASN " " CG " "    " 6 0 0 1 808080  "C1365"  1 1 7 "%UT"  13 ""  <> 0 0 0 1365 1365 1 0 2750 0 <> <> 1365 0 1365 1365 <> "CCD match"  <> 1 0.92 1471 6.99603809025846 "No Flip"  <> <> <> <> <> <>
  1366 25 -15.022237 -7.080326 6.843329 191 N "A" 38 -0.76000 -0.76000 "ASN " " ND2" "    " 7 0 0 1 2E2EFF  "N1366"  1 1 7 ""  1 ""  <> 0 0 0 1366 1366 1 0 2751 2 <> <> 1366 0 1366 1366 <> "CCD match"  <> 1 0.92 1472 <> <> <> <> <> <> <> <>
  1367 15 -15.731841 -6.503048 4.836794 191 N "A" 70 -0.50000 -0.50000 "ASN " " OD1" "    " 8 0 0 1 FF2E2E  "O1367"  1 1 7 ""  1 ""  <> 0 0 0 1367 1367 1 0 2752 0 <> <> 1367 0 1367 1367 <> "CCD match"  <> 1 0.92 1473 <> <> <> <> <> <> <> <>
  1368 25 -11.138195 -4.546044 5.726156 192 L "A" 38 -0.50000 -0.50000 "LEU " " N  " "    " 7 0 0 1 2E2EFF  "N1368"  1 1 7 ""  1 ""  <> 0 0 0 1368 1368 1 0 2759 1 1560 3 1368 0 1368 1368 <> "CCD match"  <> 1 0.91 1474 <> <> <> <> <> <> <> <>
  1369 3 -10.541981 -3.615120 6.618578 192 L "A" 24 0.14000 0.14000 "LEU " " CA " "    " 6 0 0 1 808080  "C1369"  1 1 -1114 "%RT%RN"  2 ""  CCFF00  0 0 0 1369 1369 1 0 2760 1 1561 3 1369 0 1369 1369 <> "CCD match"  <> 1 0.91 1475 <> <> <> <> <> <> <> <>
  1370 2 -10.058449 -2.365818 5.896635 192 L "A" 24 0.50000 0.50000 "LEU " " C  " "    " 6 0 0 1 808080  "C1370"  1 1 7 ""  1 ""  <> 0 0 0 1370 1370 1 0 2761 0 1562 3 1370 0 1370 1370 <> "CCD match"  <> 1 0.91 1476 <> <> <> <> <> <> <> <>
  1371 3 -9.428971 -4.363400 7.340777 192 L "A" 24 -0.12000 -0.12000 "LEU " " CB " "    " 6 0 0 1 808080  "C1371"  1 1 7 ""  1 ""  <> 0 0 0 1371 1371 1 0 2762 2 1563 3 1371 0 1371 1371 <> "CCD match"  <> 1 0.91 1477 <> <> <> <> <> <> <> <>
  1372 15 -10.023938 -1.310440 6.445650 192 L "A" 70 -0.50000 -0.50000 "LEU " " O  " "    " 8 0 0 1 FF2E2E  "O1372"  1 1 7 ""  1 ""  <> 0 0 0 1372 1372 1 0 2763 0 1564 3 1372 0 1372 1372 <> "CCD match"  <> 1 0.91 1478 <> <> <> <> <> <> <> <>
  1373 3 -9.840729 -4.881665 8.783907 192 L "A" 24 -0.06000 -0.06000 "LEU " " CG " "    " 6 0 0 1 808080  "C1373"  1 1 7 ""  1 ""  <> 0 0 0 1373 1373 1 0 2764 1 1565 3 1373 0 1373 1373 <> "CCD match"  <> 1 0.91 1479 <> <> <> <> <> <> <> <>
  1374 3 -10.266789 -3.877583 9.744864 192 L "A" 24 -0.18000 -0.18000 "LEU " " CD1" "    " 6 0 0 1 808080  "C1374"  1 1 7 ""  1 ""  <> 0 0 0 1374 1374 1 0 2765 3 1566 3 1374 0 1374 1374 <> "CCD match"  <> 1 0.91 1480 <> <> <> <> <> <> <> <>
  1375 3 -10.831885 -6.075203 8.771113 192 L "A" 24 -0.18000 -0.18000 "LEU " " CD2" "    " 6 0 0 1 808080  "C1375"  1 1 7 ""  1 ""  <> 0 0 0 1375 1375 1 0 2766 3 1567 3 1375 0 1375 1375 <> "CCD match"  <> 1 0.91 1481 <> <> <> <> <> <> <> <>
  1376 25 -9.827737 -2.395619 4.600081 193 T "A" 38 -0.50000 -0.50000 "THR " " N  " "    " 7 0 0 1 2E2EFF  "N1376"  1 1 7 ""  1 ""  <> 0 0 0 1376 1376 1 0 2778 1 1568 3 1376 0 1376 1376 <> "CCD match"  <> 1 0.93 1482 <> <> <> <> <> <> <> <>
  1377 3 -9.252855 -1.225624 3.879751 193 T "A" 24 0.14000 0.14000 "THR " " CA " "    " 6 0 0 1 808080  "C1377"  1 1 -1114 "%RT%RN"  2 ""  CCFF00  0 0 0 1377 1377 1 0 2779 1 1569 3 1377 0 1377 1377 <> "CCD match"  <> 1 0.93 1483 <> <> <> <> <> <> <> <>
  1378 2 -10.460722 -0.343710 3.433348 193 T "A" 24 0.50000 0.50000 "THR " " C  " "    " 6 0 0 1 808080  "C1378"  1 1 7 ""  1 ""  <> 0 0 0 1378 1378 1 0 2780 0 1570 3 1378 0 1378 1378 <> "CCD match"  <> 1 0.93 1484 <> <> <> <> <> <> <> <>
  1379 3 -8.583381 -1.672459 2.575358 193 T "A" 24 0.20500 0.20500 "THR " " CB " "    " 6 0 0 1 808080  "C1379"  1 1 7 ""  1 ""  <> 0 0 0 1379 1379 1 0 2781 1 1571 3 1379 0 1379 1379 <> "CCD match"  <> 1 0.93 1485 <> <> <> <> <> <> <> <>
  1380 15 -11.496339 -0.853707 3.058706 193 T "A" 70 -0.50000 -0.50000 "THR " " O  " "    " 8 0 0 1 FF2E2E  "O1380"  1 1 7 ""  1 ""  <> 0 0 0 1380 1380 1 0 2782 0 1572 3 1380 0 1380 1380 <> "CCD match"  <> 1 0.93 1486 <> <> <> <> <> <> <> <>
  1381 3 -8.393800 -0.674776 1.347490 193 T "A" 24 -0.18000 -0.18000 "THR " " CG2" "    " 6 0 0 1 808080  "C1381"  1 1 7 ""  1 ""  <> 0 0 0 1381 1381 1 0 2783 3 1573 3 1381 0 1381 1381 <> "CCD match"  <> 1 0.93 1487 <> <> <> <> <> <> <> <>
  1382 16 -7.341437 -2.153515 3.056338 193 T "A" 70 -0.68300 -0.68300 "THR " " OG1" "    " 8 0 0 1 FF2E2E  "O1382"  1 1 7 "%UT"  13 ""  <> 0 0 0 1382 1382 1 0 2784 1 1574 3 1382 0 1382 1382 <> "CCD match"  <> 1 0.93 1488 <> <> <> <> <> <> <> <>
  1383 25 -10.307741 0.986000 3.528467 194 I "A" 38 -0.50000 -0.50000 "ILE " " N  " "    " 7 0 0 1 2E2EFF  "N1383"  1 1 7 ""  1 ""  <> 0 0 0 1383 1383 1 0 2792 1 <> <> 1383 0 1383 1383 <> "CCD match"  <> 1 0.95 1489 <> <> <> <> <> <> <> <>
  1384 3 -11.256887 2.182058 3.467009 194 I "A" 24 0.14000 0.14000 "ILE " " CA " "    " 6 0 0 1 808080  "C1384"  1 1 -1114 "%RT%RN"  2 ""  CCFF00  0 0 0 1384 1384 1 0 2793 1 <> <> 1384 0 1384 1384 <> "CCD match"  <> 1 0.95 1490 <> <> <> <> <> <> <> <>
  1385 2 -12.548551 2.013357 4.327883 194 I "A" 24 0.50000 0.50000 "ILE " " C  " "    " 6 0 0 1 808080  "C1385"  1 1 7 ""  1 ""  <> 0 0 0 1385 1385 1 0 2794 0 <> <> 1385 0 1385 1385 <> "CCD match"  <> 1 0.95 1491 <> <> <> <> <> <> <> <>
  1386 3 -11.494006 2.550592 1.934473 194 I "A" 24 -0.06000 -0.06000 "ILE " " CB " "    " 6 0 0 1 808080  "C1386"  1 1 7 ""  1 ""  <> 0 0 0 1386 1386 1 0 2795 1 <> <> 1386 0 1386 1386 <> "CCD match"  <> 1 0.95 1492 <> <> <> <> <> <> <> <>
  1387 15 -13.441836 2.790430 4.088495 194 I "A" 70 -0.50000 -0.50000 "ILE " " O  " "    " 8 0 0 1 FF2E2E  "O1387"  1 1 7 ""  1 ""  <> 0 0 0 1387 1387 1 0 2796 0 <> <> 1387 0 1387 1387 <> "CCD match"  <> 1 0.95 1493 <> <> <> <> <> <> <> <>
  1388 3 -12.205509 1.380012 1.137690 194 I "A" 24 -0.12000 -0.12000 "ILE " " CG1" "    " 6 0 0 1 808080  "C1388"  1 1 7 ""  1 ""  <> 0 0 0 1388 1388 1 0 2797 2 <> <> 1388 0 1388 1388 <> "CCD match"  <> 1 0.95 1494 <> <> <> <> <> <> <> <>
  1389 3 -10.373241 3.125479 1.154795 194 I "A" 24 -0.18000 -0.18000 "ILE " " CG2" "    " 6 0 0 1 808080  "C1389"  1 1 7 ""  1 ""  <> 0 0 0 1389 1389 1 0 2798 3 <> <> 1389 0 1389 1389 <> "CCD match"  <> 1 0.95 1495 <> <> <> <> <> <> <> <>
  1390 3 -12.947116 1.706445 -0.159357 194 I "A" 24 -0.18000 -0.18000 "ILE " " CD1" "    " 6 0 0 1 808080  "C1390"  1 1 7 ""  1 ""  <> 0 0 0 1390 1390 1 0 2799 3 <> <> 1390 0 1390 1390 <> "CCD match"  <> 1 0.95 1496 <> <> <> <> <> <> <> <>
  1391 25 -12.603658 1.112865 5.293844 195 D "A" 38 -0.50000 -0.50000 "ASP " " N  " "    " 7 0 0 1 2E2EFF  "N1391"  1 1 7 ""  1 ""  <> 0 0 0 1391 1391 1 0 2811 1 <> <> 1391 0 1391 1391 <> "CCD match"  <> 1 0.9 1497 <> <> <> <> <> <> <> <>
  1392 3 -13.777014 0.973951 6.180887 195 D "A" 24 0.14000 0.14000 "ASP " " CA " "    " 6 0 0 1 808080  "C1392"  1 1 -1114 "%RT%RN"  2 ""  CCFF00  0 0 0 1392 1392 1 0 2812 1 <> <> 1392 0 1392 1392 <> "CCD match"  <> 1 0.9 1498 <> <> <> <> <> <> <> <>
  1393 2 -13.927388 2.133701 7.138354 195 D "A" 24 0.50000 0.50000 "ASP " " C  " "    " 6 0 0 1 808080  "C1393"  1 1 7 ""  1 ""  <> 0 0 0 1393 1393 1 0 2813 0 <> <> 1393 0 1393 1393 <> "CCD match"  <> 1 0.9 1499 <> <> <> <> <> <> <> <>
  1394 3 -13.783751 -0.372517 6.935908 195 D "A" 24 -0.22000 -0.22000 "ASP " " CB " "    " 6 0 0 1 808080  "C1394"  1 1 7 ""  1 ""  <> 0 0 0 1394 1394 1 0 2814 2 <> <> 1394 0 1394 1394 <> "CCD match"  <> 1 0.9 1500 <> <> <> <> <> <> <> <>
  1395 15 -12.947511 2.498161 7.743395 195 D "A" 70 -0.50000 -0.50000 "ASP " " O  " "    " 8 0 0 1 FF2E2E  "O1395"  1 1 7 ""  1 ""  <> 0 0 0 1395 1395 1 0 2815 0 <> <> 1395 0 1395 1395 <> "CCD match"  <> 1 0.9 1501 <> <> <> <> <> <> <> <>
  1396 2 -15.177569 -0.642857 7.603083 195 D "A" 24 0.70000 0.70000 "ASP " " CG " "    " 6 0 0 1 808080  "C1396"  1 1 7 "%UT"  13 ""  <> 0 0 0 1396 1396 1 0 2816 0 <> <> 1396 0 1396 1396 <> "CCD match"  <> 1 0.9 1502 10 <> <> <> <> <> <> <>
  1397 15 -15.239293 -0.689947 8.802336 195 D "A" 70 -0.80000 -0.80000 "ASP " " OD1" "    " 8 0 0 1 FF2E2E  "O1397"  1 1 7 ""  1 ""  <> 0 0 0 1397 1397 1 0 2817 0 <> <> 1397 0 1397 1397 <> "CCD match"  <> 1 0.9 1503 <> <> <> <> <> <> <> <>
  1398 18 -16.214947 -0.797470 6.873385 195 D "A" 70 -0.80000 -0.80000 "ASP " " OD2" "    " 8 -1 0 1 FF2E2E  "O1398"  1 1 7 ""  1 ""  <> 0 0 0 1398 1398 1 0 2818 0 <> <> 1398 0 1398 1398 <> "CCD match"  <> 1 0.9 1504 <> <> <> <> <> <> <> <>
  1399 25 -15.104294 2.740206 7.113253 196 G "A" 38 -0.50000 -0.50000 "GLY " " N  " "    " 7 0 0 1 2E2EFF  "N1399"  1 1 7 ""  1 ""  <> 0 0 0 1399 1399 1 0 2823 1 <> <> 1399 0 1399 1399 <> "CCD match"  <> 1 0.91 1505 <> <> <> <> <> <> <> <>
  1400 3 -15.388266 3.907959 7.977823 196 G "A" 24 0.08000 0.08000 "GLY " " CA " "    " 6 0 0 1 808080  "C1400"  1 1 -1114 "%RT%RN"  2 ""  CCFF00  0 0 0 1400 1400 1 0 2824 2 <> <> 1400 0 1400 1400 <> "CCD match"  <> 1 0.91 1506 <> <> <> <> <> <> <> <>
  1401 2 -14.949161 5.220260 7.199213 196 G "A" 24 0.50000 0.50000 "GLY " " C  " "    " 6 0 0 1 808080  "C1401"  1 1 7 ""  1 ""  <> 0 0 0 1401 1401 1 0 2825 0 <> <> 1401 0 1401 1401 <> "CCD match"  <> 1 0.91 1507 <> <> <> <> <> <> <> <>
  1402 15 -15.367651 6.313566 7.593558 196 G "A" 70 -0.50000 -0.50000 "GLY " " O  " "    " 8 0 0 1 FF2E2E  "O1402"  1 1 7 ""  1 ""  <> 0 0 0 1402 1402 1 0 2826 0 <> <> 1402 0 1402 1402 <> "CCD match"  <> 1 0.91 1508 <> <> <> <> <> <> <> <>
  1403 25 -14.351011 5.106941 6.039133 197 L "A" 38 -0.50000 -0.50000 "LEU " " N  " "    " 7 0 0 1 2E2EFF  "N1403"  1 1 7 ""  1 ""  <> 0 0 0 1403 1403 1 0 2830 1 <> <> 1403 0 1403 1403 <> "CCD match"  <> 1 0.92 1509 <> <> <> <> <> <> <> <>
  1404 3 -13.914188 6.267467 5.286463 197 L "A" 24 0.14000 0.14000 "LEU " " CA " "    " 6 0 0 1 808080  "C1404"  1 1 -1114 "%RT%RN"  2 ""  CCFF00  0 0 0 1404 1404 1 0 2831 1 <> <> 1404 0 1404 1404 <> "CCD match"  <> 1 0.92 1510 <> <> <> <> <> <> <> <>
  1405 2 -14.980546 6.835222 4.362650 197 L "A" 24 0.50000 0.50000 "LEU " " C  " "    " 6 0 0 1 808080  "C1405"  1 1 7 ""  1 ""  <> 0 0 0 1405 1405 1 0 2832 0 <> <> 1405 0 1405 1405 <> "CCD match"  <> 1 0.92 1511 <> <> <> <> <> <> <> <>
  1406 3 -12.675691 6.059601 4.443072 197 L "A" 24 -0.12000 -0.12000 "LEU " " CB " "    " 6 0 0 1 808080  "C1406"  1 1 7 ""  1 ""  <> 0 0 0 1406 1406 1 0 2833 2 <> <> 1406 0 1406 1406 <> "CCD match"  <> 1 0.92 1512 <> <> <> <> <> <> <> <>
  1407 15 -14.793000 7.986292 3.961230 197 L "A" 70 -0.50000 -0.50000 "LEU " " O  " "    " 8 0 0 1 FF2E2E  "O1407"  1 1 7 ""  1 ""  <> 0 0 0 1407 1407 1 0 2834 0 <> <> 1407 0 1407 1407 <> "CCD match"  <> 1 0.92 1513 <> <> <> <> <> <> <> <>
  1408 3 -11.308053 6.247110 5.194746 197 L "A" 24 -0.06000 -0.06000 "LEU " " CG " "    " 6 0 0 1 808080  "C1408"  1 1 7 ""  1 ""  <> 0 0 0 1408 1408 1 0 2835 1 <> <> 1408 0 1408 1408 <> "CCD match"  <> 1 0.92 1514 <> <> <> <> <> <> <> <>
  1409 3 -11.095203 5.252544 6.340658 197 L "A" 24 -0.18000 -0.18000 "LEU " " CD1" "    " 6 0 0 1 808080  "C1409"  1 1 7 ""  1 ""  <> 0 0 0 1409 1409 1 0 2836 3 <> <> 1409 0 1409 1409 <> "CCD match"  <> 1 0.92 1515 <> <> <> <> <> <> <> <>
  1410 3 -10.140306 6.070478 4.257403 197 L "A" 24 -0.18000 -0.18000 "LEU " " CD2" "    " 6 0 0 1 808080  "C1410"  1 1 7 ""  1 ""  <> 0 0 0 1410 1410 1 0 2837 3 <> <> 1410 0 1410 1410 <> "CCD match"  <> 1 0.92 1516 <> <> <> <> <> <> <> <>
  1411 25 -16.104208 6.127838 4.089567 198 A "A" 38 -0.50000 -0.50000 "ALA " " N  " "    " 7 0 0 0 2E2EFF  "N1411"  1 1 7 ""  1 ""  <> 0 0 0 1411 1411 1 0 2849 1 <> <> 1411 0 1411 1411 <> "CCD match"  <> 1 0.93 1517 <> <> <> <> <> <> <> <>
  1412 3 -17.238246 6.621530 3.333948 198 A "A" 24 0.14000 0.14000 "ALA " " CA " "    " 6 0 0 0 808080  "C1412"  1 1 -1115 "%RT%RN"  2 ""  99FF00  0 0 0 1412 1412 1 0 2850 1 <> <> 1412 0 1412 1412 <> "CCD match"  <> 1 0.93 1518 <> <> <> <> <> <> <> <>
  1413 2 -17.876028 7.905758 3.835016 198 A "A" 24 0.50000 0.50000 "ALA " " C  " "    " 6 0 0 0 808080  "C1413"  1 1 7 ""  1 ""  <> 0 0 0 1413 1413 1 0 2851 0 <> <> 1413 0 1413 1413 <> "CCD match"  <> 1 0.93 1519 <> <> <> <> <> <> <> <>
  1414 3 -18.323916 5.500669 3.260019 198 A "A" 24 -0.18000 -0.18000 "ALA " " CB " "    " 6 0 0 0 808080  "C1414"  1 1 7 ""  1 ""  <> 0 0 0 1414 1414 1 0 2852 3 <> <> 1414 0 1414 1414 <> "CCD match"  <> 1 0.93 1520 <> <> <> <> <> <> <> <>
  1415 15 -18.213547 8.765226 3.031939 198 A "A" 70 -0.50000 -0.50000 "ALA " " O  " "    " 8 0 0 0 FF2E2E  "O1415"  1 1 7 ""  1 ""  <> 0 0 0 1415 1415 1 0 2853 0 <> <> 1415 0 1415 1415 <> "CCD match"  <> 1 0.93 1521 <> <> <> <> <> <> <> <>
  1416 25 -18.023224 8.060331 5.187342 199 G "A" 38 -0.50000 -0.50000 "GLY " " N  " "    " 7 0 0 0 2E2EFF  "N1416"  1 1 7 ""  1 ""  <> 0 0 0 1416 1416 1 0 2859 1 <> <> 1416 0 1416 1416 <> "CCD match"  <> 1 0.92 1522 <> <> <> <> <> <> <> <>
  1417 3 -18.572355 9.294828 5.736155 199 G "A" 24 0.08000 0.08000 "GLY " " CA " "    " 6 0 0 0 808080  "C1417"  1 1 -1115 "%RT%RN"  2 ""  99FF00  0 0 0 1417 1417 1 0 2860 2 <> <> 1417 0 1417 1417 <> "CCD match"  <> 1 0.92 1523 <> <> <> <> <> <> <> <>
  1418 2 -17.611814 10.466387 5.525801 199 G "A" 24 0.50000 0.50000 "GLY " " C  " "    " 6 0 0 0 808080  "C1418"  1 1 7 ""  1 ""  <> 0 0 0 1418 1418 1 0 2861 0 <> <> 1418 0 1418 1418 <> "CCD match"  <> 1 0.92 1524 <> <> <> <> <> <> <> <>
  1419 15 -17.983591 11.497789 4.924139 199 G "A" 70 -0.50000 -0.50000 "GLY " " O  " "    " 8 0 0 0 FF2E2E  "O1419"  1 1 7 ""  1 ""  <> 0 0 0 1419 1419 1 0 2862 0 <> <> 1419 0 1419 1419 <> "CCD match"  <> 1 0.92 1525 <> <> <> <> <> <> <> <>
  1420 25 -16.311591 10.331396 5.888090 200 P "A" 38 -0.14000 -0.14000 "PRO " " N  " "    " 7 0 0 0 2E2EFF  "N1420"  1 1 7 ""  1 ""  <> 0 0 0 1420 1420 1 0 2866 0 <> <> 1420 0 1420 1420 <> "CCD match"  <> 1 0.94 1526 <> <> <> <> <> <> <> <>
  1421 3 -15.233870 11.281862 5.365332 200 P "A" 24 0.01000 0.01000 "PRO " " CA " "    " 6 0 0 0 808080  "C1421"  1 1 -1115 "%RT%RN"  2 ""  99FF00  0 0 0 1421 1421 1 0 2867 1 <> <> 1421 0 1421 1421 <> "CCD match"  <> 1 0.94 1527 <> <> <> <> <> <> <> <>
  1422 2 -15.207307 11.724804 3.899939 200 P "A" 24 0.50000 0.50000 "PRO " " C  " "    " 6 0 0 0 808080  "C1422"  1 1 7 ""  1 ""  <> 0 0 0 1422 1422 1 0 2868 0 <> <> 1422 0 1422 1422 <> "CCD match"  <> 1 0.94 1528 <> <> <> <> <> <> <> <>
  1423 3 -13.984431 10.658844 5.873312 200 P "A" 24 -0.12000 -0.12000 "PRO " " CB " "    " 6 0 0 0 808080  "C1423"  1 1 7 ""  1 ""  <> 0 0 0 1423 1423 1 0 2869 2 <> <> 1423 0 1423 1423 <> "CCD match"  <> 1 0.94 1529 <> <> <> <> <> <> <> <>
  1424 15 -15.431784 12.901281 3.610682 200 P "A" 70 -0.50000 -0.50000 "PRO " " O  " "    " 8 0 0 0 FF2E2E  "O1424"  1 1 7 ""  1 ""  <> 0 0 0 1424 1424 1 0 2870 0 <> <> 1424 0 1424 1424 <> "CCD match"  <> 1 0.94 1530 <> <> <> <> <> <> <> <>
  1425 3 -14.330592 9.915134 7.112776 200 P "A" 24 -0.12000 -0.12000 "PRO " " CG " "    " 6 0 0 0 808080  "C1425"  1 1 7 ""  1 ""  <> 0 0 0 1425 1425 1 0 2871 2 <> <> 1425 0 1425 1425 <> "CCD match"  <> 1 0.94 1531 <> <> <> <> <> <> <> <>
  1426 3 -15.741872 9.344494 6.841887 200 P "A" 24 -0.05000 -0.05000 "PRO " " CD " "    " 6 0 0 0 808080  "C1426"  1 1 7 ""  1 ""  <> 0 0 0 1426 1426 1 0 2872 2 <> <> 1426 0 1426 1426 <> "CCD match"  <> 1 0.94 1532 <> <> <> <> <> <> <> <>
  1427 25 -15.056564 10.762213 3.015204 201 L "A" 38 -0.50000 -0.50000 "LEU " " N  " "    " 7 0 0 0 2E2EFF  "N1427"  1 1 7 ""  1 ""  <> 0 0 0 1427 1427 1 0 2880 1 <> <> 1427 0 1427 1427 <> "CCD match"  <> 1 0.96 1533 <> <> <> <> <> <> <> <>
  1428 3 -15.042411 10.988151 1.551035 201 L "A" 24 0.14000 0.14000 "LEU " " CA " "    " 6 0 0 0 808080  "C1428"  1 1 -1115 "%RT%RN"  2 ""  99FF00  0 0 0 1428 1428 1 0 2881 1 <> <> 1428 0 1428 1428 <> "CCD match"  <> 1 0.96 1534 <> <> <> <> <> <> <> <>
  1429 2 -16.210695 11.745516 1.005099 201 L "A" 24 0.50000 0.50000 "LEU " " C  " "    " 6 0 0 0 808080  "C1429"  1 1 7 ""  1 ""  <> 0 0 0 1429 1429 1 0 2882 0 <> <> 1429 0 1429 1429 <> "CCD match"  <> 1 0.96 1535 <> <> <> <> <> <> <> <>
  1430 3 -14.876591 9.612667 0.859270 201 L "A" 24 -0.12000 -0.12000 "LEU " " CB " "    " 6 0 0 0 808080  "C1430"  1 1 7 ""  1 ""  <> 0 0 0 1430 1430 1 0 2883 2 <> <> 1430 0 1430 1430 <> "CCD match"  <> 1 0.96 1536 <> <> <> <> <> <> <> <>
  1431 15 -16.132774 12.416820 -0.040125 201 L "A" 70 -0.50000 -0.50000 "LEU " " O  " "    " 8 0 0 0 FF2E2E  "O1431"  1 1 7 ""  1 ""  <> 0 0 0 1431 1431 1 0 2884 0 <> <> 1431 0 1431 1431 <> "CCD match"  <> 1 0.96 1537 <> <> <> <> <> <> <> <>
  1432 3 -13.532210 8.842678 1.005930 201 L "A" 24 -0.06000 -0.06000 "LEU " " CG " "    " 6 0 0 0 808080  "C1432"  1 1 7 ""  1 ""  <> 0 0 0 1432 1432 1 0 2885 1 <> <> 1432 0 1432 1432 <> "CCD match"  <> 1 0.96 1538 <> <> <> <> <> <> <> <>
  1433 3 -13.571216 7.382822 0.505778 201 L "A" 24 -0.18000 -0.18000 "LEU " " CD1" "    " 6 0 0 0 808080  "C1433"  1 1 7 ""  1 ""  <> 0 0 0 1433 1433 1 0 2886 3 <> <> 1433 0 1433 1433 <> "CCD match"  <> 1 0.96 1539 <> <> <> <> <> <> <> <>
  1434 3 -12.375134 9.709743 0.391989 201 L "A" 24 -0.18000 -0.18000 "LEU " " CD2" "    " 6 0 0 0 808080  "C1434"  1 1 7 ""  1 ""  <> 0 0 0 1434 1434 1 0 2887 3 <> <> 1434 0 1434 1434 <> "CCD match"  <> 1 0.96 1540 <> <> <> <> <> <> <> <>
  1435 25 -17.380292 11.665825 1.734137 202 S "A" 38 -0.50000 -0.50000 "SER " " N  " "    " 7 0 0 0 2E2EFF  "N1435"  1 1 7 ""  1 ""  <> 0 0 0 1435 1435 1 0 2899 1 <> <> 1435 0 1435 1435 <> "CCD match"  <> 1 0.94 1541 <> <> <> <> <> <> <> <>
  1436 3 -18.568526 12.368820 1.405768 202 S "A" 24 0.14000 0.14000 "SER " " CA " "    " 6 0 0 0 808080  "C1436"  1 1 -1115 "%RT%RN"  2 ""  99FF00  0 0 0 1436 1436 1 0 2900 1 <> <> 1436 0 1436 1436 <> "CCD match"  <> 1 0.94 1542 <> <> <> <> <> <> <> <>
  1437 2 -18.357777 13.902521 1.622420 202 S "A" 24 0.50000 0.50000 "SER " " C  " "    " 6 0 0 0 808080  "C1437"  1 1 7 ""  1 ""  <> 0 0 0 1437 1437 1 0 2901 0 <> <> 1437 0 1437 1437 <> "CCD match"  <> 1 0.94 1543 <> <> <> <> <> <> <> <>
  1438 3 -19.779922 11.904144 2.320288 202 S "A" 24 0.14500 0.14500 "SER " " CB " "    " 6 0 0 0 808080  "C1438"  1 1 7 ""  1 ""  <> 0 0 0 1438 1438 1 0 2902 2 <> <> 1438 0 1438 1438 <> "CCD match"  <> 1 0.94 1544 <> <> <> <> <> <> <> <>
  1439 15 -18.570336 14.630616 0.679640 202 S "A" 70 -0.50000 -0.50000 "SER " " O  " "    " 8 0 0 0 FF2E2E  "O1439"  1 1 7 ""  1 ""  <> 0 0 0 1439 1439 1 0 2903 0 <> <> 1439 0 1439 1439 <> "CCD match"  <> 1 0.94 1545 <> <> <> <> <> <> <> <>
  1440 16 -21.069588 12.324541 1.901018 202 S "A" 70 -0.68300 -0.68300 "SER " " OG " "    " 8 0 0 0 FF2E2E  "O1440"  1 1 7 "%UT"  13 ""  <> 0 0 0 1440 1440 1 0 2904 1 <> <> 1440 0 1440 1440 <> "CCD match"  <> 1 0.94 1546 <> <> <> <> <> <> <> <>
  1441 25 -17.881976 14.281393 2.862944 203 I "A" 38 -0.50000 -0.50000 "ILE " " N  " "    " 7 0 0 0 2E2EFF  "N1441"  0 1 7 ""  1 ""  <> 0 0 0 1441 1441 1 0 2910 1 <> <> 1441 0 1441 1441 <> "CCD match"  <> 1 0.93 1547 <> <> <> <> <> <> <> <>
  1442 3 -17.509319 15.677209 3.298945 203 I "A" 24 0.14000 0.14000 "ILE " " CA " "    " 6 0 0 0 808080  "C1442"  0 1 -1115 "%RT%RN"  2 ""  99FF00  0 0 0 1442 1442 1 0 2911 1 <> <> 1442 0 1442 1442 <> "CCD match"  <> 1 0.93 1548 <> <> <> <> <> <> <> <>
  1443 2 -16.374950 16.240177 2.400259 203 I "A" 24 0.50000 0.50000 "ILE " " C  " "    " 6 0 0 0 808080  "C1443"  0 1 7 ""  1 ""  <> 0 0 0 1443 1443 1 0 2912 0 <> <> 1443 0 1443 1443 <> "CCD match"  <> 1 0.93 1549 <> <> <> <> <> <> <> <>
  1444 3 -17.089042 15.669698 4.846285 203 I "A" 24 -0.06000 -0.06000 "ILE " " CB " "    " 6 0 0 0 808080  "C1444"  0 1 7 ""  1 ""  <> 0 0 0 1444 1444 1 0 2913 1 <> <> 1444 0 1444 1444 <> "CCD match"  <> 1 0.93 1550 <> <> <> <> <> <> <> <>
  1445 15 -16.484113 17.358905 1.973311 203 I "A" 70 -0.50000 -0.50000 "ILE " " O  " "    " 8 0 0 0 FF2E2E  "O1445"  0 1 7 ""  1 ""  <> 0 0 0 1445 1445 1 0 2914 0 <> <> 1445 0 1445 1445 <> "CCD match"  <> 1 0.93 1551 <> <> <> <> <> <> <> <>
  1446 3 -18.348089 15.369566 5.723948 203 I "A" 24 -0.12000 -0.12000 "ILE " " CG1" "    " 6 0 0 0 808080  "C1446"  0 1 7 ""  1 ""  <> 0 0 0 1446 1446 1 0 2915 2 <> <> 1446 0 1446 1446 <> "CCD match"  <> 1 0.93 1552 <> <> <> <> <> <> <> <>
  1447 3 -16.309963 16.953154 5.250704 203 I "A" 24 -0.18000 -0.18000 "ILE " " CG2" "    " 6 0 0 0 808080  "C1447"  0 1 7 ""  1 ""  <> 0 0 0 1447 1447 1 0 2916 3 <> <> 1447 0 1447 1447 <> "CCD match"  <> 1 0.93 1553 <> <> <> <> <> <> <> <>
  1448 3 -18.006014 15.014938 7.149725 203 I "A" 24 -0.18000 -0.18000 "ILE " " CD1" "    " 6 0 0 0 808080  "C1448"  0 1 7 ""  1 ""  <> 0 0 0 1448 1448 1 0 2917 3 <> <> 1448 0 1448 1448 <> "CCD match"  <> 1 0.93 1554 <> <> <> <> <> <> <> <>
  1449 25 -15.324719 15.388624 2.222738 204 L "A" 38 -0.50000 -0.50000 "LEU " " N  " "    " 7 0 0 0 2E2EFF  "N1449"  1 1 7 ""  1 ""  <> 0 0 0 1449 1449 1 0 2929 1 <> <> 1449 0 1449 1449 <> "CCD match"  <> 1 0.95 1555 <> <> <> <> <> <> <> <>
  1450 3 -14.122741 15.532125 1.323527 204 L "A" 24 0.14000 0.14000 "LEU " " CA " "    " 6 0 0 0 808080  "C1450"  1 1 -1115 "%RT%RN"  2 ""  99FF00  0 0 0 1450 1450 1 0 2930 1 <> <> 1450 0 1450 1450 <> "CCD match"  <> 1 0.95 1556 <> <> <> <> <> <> <> <>
  1451 2 -14.424346 16.257665 -0.004904 204 L "A" 24 0.50000 0.50000 "LEU " " C  " "    " 6 0 0 0 808080  "C1451"  1 1 7 ""  1 ""  <> 0 0 0 1451 1451 1 0 2931 0 <> <> 1451 0 1451 1451 <> "CCD match"  <> 1 0.95 1557 <> <> <> <> <> <> <> <>
  1452 3 -13.508956 14.143703 1.071615 204 L "A" 24 -0.12000 -0.12000 "LEU " " CB " "    " 6 0 0 0 808080  "C1452"  1 1 7 ""  1 ""  <> 0 0 0 1452 1452 1 0 2932 2 <> <> 1452 0 1452 1452 <> "CCD match"  <> 1 0.95 1558 <> <> <> <> <> <> <> <>
  1453 15 -13.721881 17.251599 -0.261267 204 L "A" 70 -0.50000 -0.50000 "LEU " " O  " "    " 8 0 0 0 FF2E2E  "O1453"  1 1 7 ""  1 ""  <> 0 0 0 1453 1453 1 0 2933 0 <> <> 1453 0 1453 1453 <> "CCD match"  <> 1 0.95 1559 <> <> <> <> <> <> <> <>
  1454 3 -12.213513 14.066683 0.217467 204 L "A" 24 -0.06000 -0.06000 "LEU " " CG " "    " 6 0 0 0 808080  "C1454"  1 1 7 ""  1 ""  <> 0 0 0 1454 1454 1 0 2934 1 <> <> 1454 0 1454 1454 <> "CCD match"  <> 1 0.95 1560 <> <> <> <> <> <> <> <>
  1455 3 -11.178889 13.230705 0.923266 204 L "A" 24 -0.18000 -0.18000 "LEU " " CD1" "    " 6 0 0 0 808080  "C1455"  1 1 7 ""  1 ""  <> 0 0 0 1455 1455 1 0 2935 3 <> <> 1455 0 1455 1455 <> "CCD match"  <> 1 0.95 1561 <> <> <> <> <> <> <> <>
  1456 3 -12.459885 13.424436 -1.213335 204 L "A" 24 -0.18000 -0.18000 "LEU " " CD2" "    " 6 0 0 0 808080  "C1456"  1 1 7 ""  1 ""  <> 0 0 0 1456 1456 1 0 2936 3 <> <> 1456 0 1456 1456 <> "CCD match"  <> 1 0.95 1562 <> <> <> <> <> <> <> <>
  1457 25 -15.501884 15.905322 -0.761164 205 N "A" 38 -0.50000 -0.50000 "ASN " " N  " "    " 7 0 0 0 2E2EFF  "N1457"  1 1 7 ""  1 ""  <> 0 0 0 1457 1457 1 0 2948 1 <> <> 1457 0 1457 1457 <> "CCD match"  <> 1 0.95 1563 <> <> <> <> <> <> <> <>
  1458 3 -15.837155 16.634354 -1.969229 205 N "A" 24 0.14000 0.14000 "ASN " " CA " "    " 6 0 0 0 808080  "C1458"  1 1 -1115 "%RT%RN"  2 ""  99FF00  0 0 0 1458 1458 1 0 2949 1 <> <> 1458 0 1458 1458 <> "CCD match"  <> 1 0.95 1564 <> <> <> <> <> <> <> <>
  1459 2 -16.425704 18.054723 -1.789511 205 N "A" 24 0.50000 0.50000 "ASN " " C  " "    " 6 0 0 0 808080  "C1459"  1 1 7 ""  1 ""  <> 0 0 0 1459 1459 1 0 2950 0 <> <> 1459 0 1459 1459 <> "CCD match"  <> 1 0.95 1565 <> <> <> <> <> <> <> <>
  1460 3 -16.876368 15.854428 -2.752870 205 N "A" 24 -0.12000 -0.12000 "ASN " " CB " "    " 6 0 0 0 808080  "C1460"  1 1 7 ""  1 ""  <> 0 0 0 1460 1460 1 0 2951 2 <> <> 1460 0 1460 1460 <> "CCD match"  <> 1 0.95 1566 <> <> <> <> <> <> <> <>
  1461 15 -15.956793 18.967127 -2.437612 205 N "A" 70 -0.50000 -0.50000 "ASN " " O  " "    " 8 0 0 0 FF2E2E  "O1461"  1 1 7 ""  1 ""  <> 0 0 0 1461 1461 1 0 2952 0 <> <> 1461 0 1461 1461 <> "CCD match"  <> 1 0.95 1567 <> <> <> <> <> <> <> <>
  1462 2 -16.245307 14.678139 -3.532268 205 N "A" 24 0.50000 0.50000 "ASN " " CG " "    " 6 0 0 0 808080  "C1462"  1 1 7 "%UT"  13 ""  <> 0 0 0 1462 1462 1 0 2953 0 <> <> 1462 0 1462 1462 <> "CCD match"  <> 1 0.95 1568 72.1129015175297 "No Flip"  <> <> <> <> <> <>
  1463 25 -17.117052 13.817505 -4.010204 205 N "A" 38 -0.76000 -0.76000 "ASN " " ND2" "    " 7 0 0 0 2E2EFF  "N1463"  1 1 7 ""  1 ""  <> 0 0 0 1463 1463 1 0 2954 2 <> <> 1463 0 1463 1463 <> "CCD match"  <> 1 0.95 1569 <> <> <> <> <> <> <> <>
  1464 15 -15.007898 14.473619 -3.782440 205 N "A" 70 -0.50000 -0.50000 "ASN " " OD1" "    " 8 0 0 0 FF2E2E  "O1464"  1 1 7 ""  1 ""  <> 0 0 0 1464 1464 1 0 2955 0 <> <> 1464 0 1464 1464 <> "CCD match"  <> 1 0.95 1570 <> <> <> <> <> <> <> <>
  1465 25 -17.265542 18.152730 -0.734377 206 R "A" 38 -0.50000 -0.50000 "ARG " " N  " "    " 7 0 0 0 2E2EFF  "N1465"  1 1 7 ""  1 ""  <> 0 0 0 1465 1465 1 0 2962 1 <> <> 1465 0 1465 1465 <> "CCD match"  <> 1 0.92 1571 <> <> <> <> <> <> <> <>
  1466 3 -17.790417 19.464073 -0.263201 206 R "A" 24 0.14000 0.14000 "ARG " " CA " "    " 6 0 0 0 808080  "C1466"  1 1 -1115 "%RT%RN"  2 ""  99FF00  0 0 0 1466 1466 1 0 2963 1 <> <> 1466 0 1466 1466 <> "CCD match"  <> 1 0.92 1572 <> <> <> <> <> <> <> <>
  1467 2 -16.657865 20.313396 0.358645 206 R "A" 24 0.50000 0.50000 "ARG " " C  " "    " 6 0 0 0 808080  "C1467"  1 1 7 ""  1 ""  <> 0 0 0 1467 1467 1 0 2964 0 <> <> 1467 0 1467 1467 <> "CCD match"  <> 1 0.92 1573 <> <> <> <> <> <> <> <>
  1468 3 -18.846194 19.190402 0.815447 206 R "A" 24 -0.12000 -0.12000 "ARG " " CB " "    " 6 0 0 0 808080  "C1468"  1 1 7 ""  1 ""  <> 0 0 0 1468 1468 1 0 2965 2 <> <> 1468 0 1468 1468 <> "CCD match"  <> 1 0.92 1574 <> <> <> <> <> <> <> <>
  1469 15 -16.656640 21.514956 0.112738 206 R "A" 70 -0.50000 -0.50000 "ARG " " O  " "    " 8 0 0 0 FF2E2E  "O1469"  1 1 7 ""  1 ""  <> 0 0 0 1469 1469 1 0 2966 0 <> <> 1469 0 1469 1469 <> "CCD match"  <> 1 0.92 1575 <> <> <> <> <> <> <> <>
  1470 3 -19.991274 18.252385 0.456274 206 R "A" 24 -0.05000 -0.05000 "ARG " " CG " "    " 6 0 0 0 808080  "C1470"  1 1 7 ""  1 ""  <> 0 0 0 1470 1470 1 0 2967 2 <> <> 1470 0 1470 1470 <> "CCD match"  <> 1 0.92 1576 <> <> <> <> <> <> <> <>
  1471 3 -21.031763 18.514107 -0.709772 206 R "A" 24 0.19000 0.19000 "ARG " " CD " "    " 6 0 0 0 808080  "C1471"  1 1 7 ""  1 ""  <> 0 0 0 1471 1471 1 0 2968 2 <> <> 1471 0 1471 1471 <> "CCD match"  <> 1 0.92 1577 <> <> <> <> <> <> <> <>
  1472 25 -20.393652 18.297670 -2.045620 206 R "A" 38 -0.69997 -0.69997 "ARG " " NE " "    " 7 0 0 0 2E2EFF  "N1472"  1 1 7 ""  1 ""  <> 0 0 0 1472 1472 1 0 2969 1 <> <> 1472 0 1472 1472 <> "CCD match"  <> 1 0.92 1578 <> <> <> <> <> <> <> <>
  1473 25 -20.595287 16.000634 -2.339948 206 R "A" 38 -0.79997 -0.79997 "ARG " " NH1" "    " 7 0 0 0 2E2EFF  "N1473"  1 1 7 ""  1 ""  <> 0 0 0 1473 1473 1 0 2970 2 <> <> 1473 0 1473 1473 <> "CCD match"  <> 1 0.92 1579 <> <> <> <> <> <> <> <>
  1474 31 -19.757558 17.275643 -3.979366 206 R "A" 38 -0.79997 -0.79997 "ARG " " NH2" "    " 7 1 0 0 2E2EFF  "N1474"  1 1 7 ""  1 ""  <> 0 0 0 1474 1474 1 0 2971 2 <> <> 1474 0 1474 1474 <> "CCD match"  <> 1 0.92 1580 <> <> <> <> <> <> <> <>
  1475 2 -20.290654 17.186129 -2.757608 206 R "A" 24 0.63990 0.63990 "ARG " " CZ " "    " 6 0 0 0 808080  "C1475"  1 1 7 ""  1 ""  <> 0 0 0 1475 1475 1 0 2972 0 <> <> 1475 0 1475 1475 <> "CCD match"  <> 1 0.92 1581 <> <> <> <> <> <> <> <>
  1476 25 -15.726363 19.747810 1.125986 207 A "A" 38 -0.50000 -0.50000 "ALA " " N  " "    " 7 0 0 0 2E2EFF  "N1476"  1 1 7 ""  1 ""  <> 0 0 0 1476 1476 1 0 2986 1 <> <> 1476 0 1476 1476 <> "CCD match"  <> 1 0.94 1582 <> <> <> <> <> <> <> <>
  1477 3 -14.541909 20.364907 1.637320 207 A "A" 24 0.14000 0.14000 "ALA " " CA " "    " 6 0 0 0 808080  "C1477"  1 1 -1115 "%RT%RN"  2 ""  99FF00  0 0 0 1477 1477 1 0 2987 1 <> <> 1477 0 1477 1477 <> "CCD match"  <> 1 0.94 1583 <> <> <> <> <> <> <> <>
  1478 2 -13.649595 20.881553 0.452765 207 A "A" 24 0.50000 0.50000 "ALA " " C  " "    " 6 0 0 0 808080  "C1478"  1 1 7 ""  1 ""  <> 0 0 0 1478 1478 1 0 2988 0 <> <> 1478 0 1478 1478 <> "CCD match"  <> 1 0.94 1584 <> <> <> <> <> <> <> <>
  1479 3 -13.822758 19.408014 2.596575 207 A "A" 24 -0.18000 -0.18000 "ALA " " CB " "    " 6 0 0 0 808080  "C1479"  1 1 7 ""  1 ""  <> 0 0 0 1479 1479 1 0 2989 3 <> <> 1479 0 1479 1479 <> "CCD match"  <> 1 0.94 1585 <> <> <> <> <> <> <> <>
  1480 15 -13.154258 21.994191 0.535616 207 A "A" 70 -0.50000 -0.50000 "ALA " " O  " "    " 8 0 0 0 FF2E2E  "O1480"  1 1 7 ""  1 ""  <> 0 0 0 1480 1480 1 0 2990 0 <> <> 1480 0 1480 1480 <> "CCD match"  <> 1 0.94 1586 <> <> <> <> <> <> <> <>
  1481 25 -13.427443 20.050163 -0.613600 208 L "A" 38 -0.50000 -0.50000 "LEU " " N  " "    " 7 0 0 0 2E2EFF  "N1481"  1 1 7 ""  1 ""  <> 0 0 0 1481 1481 1 0 2996 1 <> <> 1481 0 1481 1481 <> "CCD match"  <> 1 0.95 1587 <> <> <> <> <> <> <> <>
  1482 3 -12.661037 20.490615 -1.817772 208 L "A" 24 0.14000 0.14000 "LEU " " CA " "    " 6 0 0 0 808080  "C1482"  1 1 -1115 "%RT%RN"  2 ""  99FF00  0 0 0 1482 1482 1 0 2997 1 <> <> 1482 0 1482 1482 <> "CCD match"  <> 1 0.95 1588 <> <> <> <> <> <> <> <>
  1483 2 -13.321041 21.748324 -2.413179 208 L "A" 24 0.50000 0.50000 "LEU " " C  " "    " 6 0 0 0 808080  "C1483"  1 1 7 ""  1 ""  <> 0 0 0 1483 1483 1 0 2998 0 <> <> 1483 0 1483 1483 <> "CCD match"  <> 1 0.95 1589 <> <> <> <> <> <> <> <>
  1484 3 -12.529771 19.323052 -2.781805 208 L "A" 24 -0.12000 -0.12000 "LEU " " CB " "    " 6 0 0 0 808080  "C1484"  1 1 7 ""  1 ""  <> 0 0 0 1484 1484 1 0 2999 2 <> <> 1484 0 1484 1484 <> "CCD match"  <> 1 0.95 1590 <> <> <> <> <> <> <> <>
  1485 15 -12.520758 22.673273 -2.602249 208 L "A" 70 -0.50000 -0.50000 "LEU " " O  " "    " 8 0 0 0 FF2E2E  "O1485"  1 1 7 ""  1 ""  <> 0 0 0 1485 1485 1 0 3000 0 <> <> 1485 0 1485 1485 <> "CCD match"  <> 1 0.95 1591 <> <> <> <> <> <> <> <>
  1486 3 -11.534258 18.137810 -2.425779 208 L "A" 24 -0.06000 -0.06000 "LEU " " CG " "    " 6 0 0 0 808080  "C1486"  1 1 7 ""  1 ""  <> 0 0 0 1486 1486 1 0 3001 1 <> <> 1486 0 1486 1486 <> "CCD match"  <> 1 0.95 1592 <> <> <> <> <> <> <> <>
  1487 3 -11.951237 16.812726 -3.097015 208 L "A" 24 -0.18000 -0.18000 "LEU " " CD1" "    " 6 0 0 0 808080  "C1487"  1 1 7 ""  1 ""  <> 0 0 0 1487 1487 1 0 3002 3 <> <> 1487 0 1487 1487 <> "CCD match"  <> 1 0.95 1593 <> <> <> <> <> <> <> <>
  1488 3 -10.132421 18.471162 -2.761808 208 L "A" 24 -0.18000 -0.18000 "LEU " " CD2" "    " 6 0 0 0 808080  "C1488"  1 1 7 ""  1 ""  <> 0 0 0 1488 1488 1 0 3003 3 <> <> 1488 0 1488 1488 <> "CCD match"  <> 1 0.95 1594 <> <> <> <> <> <> <> <>
  1489 25 -14.608195 21.736360 -2.731678 209 E "A" 38 -0.50000 -0.50000 "GLU " " N  " "    " 7 0 0 0 2E2EFF  "N1489"  1 1 7 ""  1 ""  <> 0 0 0 1489 1489 1 0 3015 1 <> <> 1489 0 1489 1489 <> "CCD match"  <> 1 0.94 1595 <> <> <> <> <> <> <> <>
  1490 3 -15.460040 22.894943 -3.189070 209 E "A" 24 0.14000 0.14000 "GLU " " CA " "    " 6 0 0 0 808080  "C1490"  1 1 -1115 "%RT%RN"  2 ""  99FF00  0 0 0 1490 1490 1 0 3016 1 <> <> 1490 0 1490 1490 <> "CCD match"  <> 1 0.94 1596 <> <> <> <> <> <> <> <>
  1491 2 -15.402679 24.071465 -2.251804 209 E "A" 24 0.50000 0.50000 "GLU " " C  " "    " 6 0 0 0 808080  "C1491"  1 1 7 ""  1 ""  <> 0 0 0 1491 1491 1 0 3017 0 <> <> 1491 0 1491 1491 <> "CCD match"  <> 1 0.94 1597 <> <> <> <> <> <> <> <>
  1492 3 -16.881031 22.484357 -3.401897 209 E "A" 24 -0.12000 -0.12000 "GLU " " CB " "    " 6 0 0 0 808080  "C1492"  1 1 7 ""  1 ""  <> 0 0 0 1492 1492 1 0 3018 2 <> <> 1492 0 1492 1492 <> "CCD match"  <> 1 0.94 1598 <> <> <> <> <> <> <> <>
  1493 15 -15.340509 25.204048 -2.715828 209 E "A" 70 -0.50000 -0.50000 "GLU " " O  " "    " 8 0 0 0 FF2E2E  "O1493"  1 1 7 ""  1 ""  <> 0 0 0 1493 1493 1 0 3019 0 <> <> 1493 0 1493 1493 <> "CCD match"  <> 1 0.94 1599 <> <> <> <> <> <> <> <>
  1494 3 -17.238842 21.442081 -4.460483 209 E "A" 24 -0.22000 -0.22000 "GLU " " CG " "    " 6 0 0 0 808080  "C1494"  1 1 7 ""  1 ""  <> 0 0 0 1494 1494 1 0 3020 2 <> <> 1494 0 1494 1494 <> "CCD match"  <> 1 0.94 1600 <> <> <> <> <> <> <> <>
  1495 2 -18.604448 20.736941 -4.283354 209 E "A" 24 0.70000 0.70000 "GLU " " CD " "    " 6 0 0 0 808080  "C1495"  1 1 7 "%UT"  13 ""  <> 0 0 0 1495 1495 1 0 3021 0 <> <> 1495 0 1495 1495 <> "CCD match"  <> 1 0.94 1601 10 <> <> <> <> <> <> <>
  1496 15 -18.915983 19.981169 -5.222807 209 E "A" 70 -0.80000 -0.80000 "GLU " " OE1" "    " 8 0 0 0 FF2E2E  "O1496"  1 1 7 ""  1 ""  <> 0 0 0 1496 1496 1 0 3022 0 <> <> 1496 0 1496 1496 <> "CCD match"  <> 1 0.94 1602 <> <> <> <> <> <> <> <>
  1497 18 -19.402693 21.028914 -3.361624 209 E "A" 70 -0.80000 -0.80000 "GLU " " OE2" "    " 8 -1 0 0 FF2E2E  "O1497"  1 1 7 ""  1 ""  <> 0 0 0 1497 1497 1 0 3023 0 <> <> 1497 0 1497 1497 <> "CCD match"  <> 1 0.94 1603 <> <> <> <> <> <> <> <>
  1498 25 -15.517933 23.873325 -0.913099 210 K "A" 38 -0.50000 -0.50000 "LYS " " N  " "    " 7 0 0 0 2E2EFF  "N1498"  1 1 7 ""  1 ""  <> 0 0 0 1498 1498 1 0 3030 1 <> <> 1498 0 1498 1498 <> "CCD match"  <> 1 0.93 1604 <> <> <> <> <> <> <> <>
  1499 3 -15.537399 24.964986 0.022837 210 K "A" 24 0.14000 0.14000 "LYS " " CA " "    " 6 0 0 0 808080  "C1499"  1 1 -1115 "%RT%RN"  2 ""  99FF00  0 0 0 1499 1499 1 0 3031 1 <> <> 1499 0 1499 1499 <> "CCD match"  <> 1 0.93 1605 <> <> <> <> <> <> <> <>
  1500 2 -14.121368 25.621841 0.256231 210 K "A" 24 0.50000 0.50000 "LYS " " C  " "    " 6 0 0 0 808080  "C1500"  1 1 7 ""  1 ""  <> 0 0 0 1500 1500 1 0 3032 0 <> <> 1500 0 1500 1500 <> "CCD match"  <> 1 0.93 1606 <> <> <> <> <> <> <> <>
  1501 3 -16.081057 24.560632 1.428805 210 K "A" 24 -0.12000 -0.12000 "LYS " " CB " "    " 6 0 0 0 808080  "C1501"  1 1 7 ""  1 ""  <> 0 0 0 1501 1501 1 0 3033 2 <> <> 1501 0 1501 1501 <> "CCD match"  <> 1 0.93 1607 <> <> <> <> <> <> <> <>
  1502 15 -14.009300 26.529511 1.070418 210 K "A" 70 -0.50000 -0.50000 "LYS " " O  " "    " 8 0 0 0 FF2E2E  "O1502"  1 1 7 ""  1 ""  <> 0 0 0 1502 1502 1 0 3034 0 <> <> 1502 0 1502 1502 <> "CCD match"  <> 1 0.93 1608 <> <> <> <> <> <> <> <>
  1503 3 -17.622630 24.395358 1.566435 210 K "A" 24 -0.12000 -0.12000 "LYS " " CG " "    " 6 0 0 0 808080  "C1503"  1 1 7 ""  1 ""  <> 0 0 0 1503 1503 1 0 3035 2 <> <> 1503 0 1503 1503 <> "CCD match"  <> 1 0.93 1609 <> <> <> <> <> <> <> <>
  1504 3 -18.144152 23.840306 2.815623 210 K "A" 24 -0.12000 -0.12000 "LYS " " CD " "    " 6 0 0 0 808080  "C1504"  1 1 7 ""  1 ""  <> 0 0 0 1504 1504 1 0 3036 2 <> <> 1504 0 1504 1504 <> "CCD match"  <> 1 0.93 1610 <> <> <> <> <> <> <> <>
  1505 3 -19.682692 23.693882 2.790407 210 K "A" 24 0.19000 0.19000 "LYS " " CE " "    " 6 0 0 0 808080  "C1505"  1 1 7 ""  1 ""  <> 0 0 0 1505 1505 1 0 3037 2 <> <> 1505 0 1505 1505 <> "CCD match"  <> 1 0.93 1611 <> <> <> <> <> <> <> <>
  1506 32 -20.302341 22.707843 1.848299 210 K "A" 38 -0.30000 -0.30000 "LYS " " NZ " "    " 7 1 0 0 2E2EFF  "N1506"  1 1 7 "%UT"  13 ""  <> 0 0 0 1506 1506 1 0 3038 3 <> <> 1506 0 1506 1506 <> "CCD match"  <> 1 0.93 1612 <> <> <> <> <> <> <> <>
  1507 25 -13.115589 25.156567 -0.498277 211 N "A" 38 -0.50000 -0.50000 "ASN " " N  " "    " 7 0 0 0 2E2EFF  "N1507"  1 1 7 ""  1 ""  <> 0 0 0 1507 1507 1 0 3052 1 <> <> 1507 0 1507 1507 <> "CCD match"  <> 1 0.94 1613 <> <> <> <> <> <> <> <>
  1508 3 -11.722691 25.580554 -0.614759 211 N "A" 24 0.14000 0.14000 "ASN " " CA " "    " 6 0 0 0 808080  "C1508"  1 1 -1115 "%RT%RN"  2 ""  99FF00  0 0 0 1508 1508 1 0 3053 1 <> <> 1508 0 1508 1508 <> "CCD match"  <> 1 0.94 1614 <> <> <> <> <> <> <> <>
  1509 2 -10.878127 25.570814 0.652880 211 N "A" 24 0.50000 0.50000 "ASN " " C  " "    " 6 0 0 0 808080  "C1509"  1 1 7 ""  1 ""  <> 0 0 0 1509 1509 1 0 3054 0 <> <> 1509 0 1509 1509 <> "CCD match"  <> 1 0.94 1615 <> <> <> <> <> <> <> <>
  1510 3 -11.716258 27.009593 -1.209566 211 N "A" 24 -0.12000 -0.12000 "ASN " " CB " "    " 6 0 0 0 808080  "C1510"  1 1 7 ""  1 ""  <> 0 0 0 1510 1510 1 0 3055 2 <> <> 1510 0 1510 1510 <> "CCD match"  <> 1 0.94 1616 <> <> <> <> <> <> <> <>
  1511 15 -9.741023 26.039788 0.647906 211 N "A" 70 -0.50000 -0.50000 "ASN " " O  " "    " 8 0 0 0 FF2E2E  "O1511"  1 1 7 ""  1 ""  <> 0 0 0 1511 1511 1 0 3056 0 <> <> 1511 0 1511 1511 <> "CCD match"  <> 1 0.94 1617 <> <> <> <> <> <> <> <>
  1512 2 -12.433664 27.225704 -2.552614 211 N "A" 24 0.50000 0.50000 "ASN " " CG " "    " 6 0 0 0 808080  "C1512"  1 1 7 "%UT"  13 ""  <> 0 0 0 1512 1512 1 0 3057 0 <> <> 1512 0 1512 1512 <> "CCD match"  <> 1 0.94 1618 1.07854842995743 "No Flip"  <> <> <> <> <> <>
  1513 25 -13.546252 28.013352 -2.584678 211 N "A" 38 -0.76000 -0.76000 "ASN " " ND2" "    " 7 0 0 0 2E2EFF  "N1513"  1 1 7 ""  1 ""  <> 0 0 0 1513 1513 1 0 3058 2 <> <> 1513 0 1513 1513 <> "CCD match"  <> 1 0.94 1619 <> <> <> <> <> <> <> <>
  1514 15 -11.966030 26.828815 -3.596865 211 N "A" 70 -0.50000 -0.50000 "ASN " " OD1" "    " 8 0 0 0 FF2E2E  "O1514"  1 1 7 ""  1 ""  <> 0 0 0 1514 1514 1 0 3059 0 <> <> 1514 0 1514 1514 <> "CCD match"  <> 1 0.94 1620 <> <> <> <> <> <> <> <>
  1515 25 -11.430249 24.938773 1.681517 212 F "A" 38 -0.50000 -0.50000 "PHE " " N  " "    " 7 0 0 0 2E2EFF  "N1515"  0 1 7 ""  1 ""  <> 0 0 0 1515 1515 1 0 3066 1 <> <> 1515 0 1515 1515 <> "CCD match"  <> 1 0.93 1621 <> <> <> <> <> <> <> <>
  1516 3 -10.745767 24.442996 2.868757 212 F "A" 24 0.14000 0.14000 "PHE " " CA " "    " 6 0 0 0 808080  "C1516"  0 1 -1115 "%RT%RN"  2 ""  99FF00  0 0 0 1516 1516 1 0 3067 1 <> <> 1516 0 1516 1516 <> "CCD match"  <> 1 0.93 1622 <> <> <> <> <> <> <> <>
  1517 2 -9.465955 23.561688 2.712416 212 F "A" 24 0.50000 0.50000 "PHE " " C  " "    " 6 0 0 0 808080  "C1517"  0 1 7 ""  1 ""  <> 0 0 0 1517 1517 1 0 3068 0 <> <> 1517 0 1517 1517 <> "CCD match"  <> 1 0.93 1623 <> <> <> <> <> <> <> <>
  1518 3 -11.847093 23.714099 3.722536 212 F "A" 24 -0.00500 -0.00500 "PHE " " CB " "    " 6 0 0 0 808080  "C1518"  0 1 7 ""  1 ""  <> 0 0 0 1518 1518 1 0 3069 2 <> <> 1518 0 1518 1518 <> "CCD match"  <> 1 0.93 1624 <> <> <> <> <> <> <> <>
  1519 15 -8.500622 23.819945 3.475813 212 F "A" 70 -0.50000 -0.50000 "PHE " " O  " "    " 8 0 0 0 FF2E2E  "O1519"  0 1 7 ""  1 ""  <> 0 0 0 1519 1519 1 0 3070 0 <> <> 1519 0 1519 1519 <> "CCD match"  <> 1 0.93 1625 <> <> <> <> <> <> <> <>
  1520 2 -13.065809 24.529280 4.256426 212 F "A" 24 -0.11500 -0.11500 "PHE " " CG " "    " 6 0 0 0 808080  "C1520"  0 1 7 ""  1 ""  <> 0 0 0 1520 1520 1 0 3071 0 <> <> 1520 0 1520 1520 <> "CCD match"  <> 1 0.93 1626 <> <> <> <> <> <> <> <>
  1521 2 -13.189407 25.911200 4.164793 212 F "A" 24 -0.11500 -0.11500 "PHE " " CD1" "    " 6 0 0 0 808080  "C1521"  0 1 7 ""  1 ""  <> 0 0 0 1521 1521 1 0 3072 1 <> <> 1521 0 1521 1521 <> "CCD match"  <> 1 0.93 1627 <> <> <> <> <> <> <> <>
  1522 2 -14.172251 23.741117 4.678801 212 F "A" 24 -0.11500 -0.11500 "PHE " " CD2" "    " 6 0 0 0 808080  "C1522"  0 1 7 ""  1 ""  <> 0 0 0 1522 1522 1 0 3073 1 <> <> 1522 0 1522 1522 <> "CCD match"  <> 1 0.93 1628 <> <> <> <> <> <> <> <>
  1523 2 -14.410914 26.534111 4.500719 212 F "A" 24 -0.11500 -0.11500 "PHE " " CE1" "    " 6 0 0 0 808080  "C1523"  0 1 7 ""  1 ""  <> 0 0 0 1523 1523 1 0 3074 1 <> <> 1523 0 1523 1523 <> "CCD match"  <> 1 0.93 1629 <> <> <> <> <> <> <> <>
  1524 2 -15.337451 24.365316 5.078638 212 F "A" 24 -0.11500 -0.11500 "PHE " " CE2" "    " 6 0 0 0 808080  "C1524"  0 1 7 ""  1 ""  <> 0 0 0 1524 1524 1 0 3075 1 <> <> 1524 0 1524 1524 <> "CCD match"  <> 1 0.93 1630 <> <> <> <> <> <> <> <>
  1525 2 -15.465892 25.733740 4.939772 212 F "A" 24 -0.11500 -0.11500 "PHE " " CZ " "    " 6 0 0 0 808080  "C1525"  0 1 7 ""  1 ""  <> 0 0 0 1525 1525 1 0 3076 1 <> <> 1525 0 1525 1525 <> "CCD match"  <> 1 0.93 1631 <> <> <> <> <> <> <> <>
  1526 25 -9.464006 22.726081 1.644697 213 L "A" 38 -0.50000 -0.50000 "LEU " " N  " "    " 7 0 0 0 2E2EFF  "N1526"  0 1 7 ""  1 ""  <> 0 0 0 1526 1526 1 0 3086 1 <> <> 1526 0 1526 1526 <> "CCD match"  <> 1 0.96 1632 <> <> <> <> <> <> <> <>
  1527 3 -8.301698 21.909118 1.370775 213 L "A" 24 0.14000 0.14000 "LEU " " CA " "    " 6 0 0 0 808080  "C1527"  0 1 -1115 "%RT%RN"  2 ""  99FF00  0 0 0 1527 1527 1 0 3087 1 <> <> 1527 0 1527 1527 <> "CCD match"  <> 1 0.96 1633 <> <> <> <> <> <> <> <>
  1528 2 -7.517413 22.657433 0.298521 213 L "A" 24 0.50000 0.50000 "LEU " " C  " "    " 6 0 0 0 808080  "C1528"  0 1 7 ""  1 ""  <> 0 0 0 1528 1528 1 0 3088 0 <> <> 1528 0 1528 1528 <> "CCD match"  <> 1 0.96 1634 <> <> <> <> <> <> <> <>
  1529 3 -8.654442 20.442614 1.036577 213 L "A" 24 -0.12000 -0.12000 "LEU " " CB " "    " 6 0 0 0 808080  "C1529"  0 1 7 ""  1 ""  <> 0 0 0 1529 1529 1 0 3089 2 <> <> 1529 0 1529 1529 <> "CCD match"  <> 1 0.96 1635 <> <> <> <> <> <> <> <>
  1530 15 -8.204462 23.396742 -0.455000 213 L "A" 70 -0.50000 -0.50000 "LEU " " O  " "    " 8 0 0 0 FF2E2E  "O1530"  0 1 7 ""  1 ""  <> 0 0 0 1530 1530 1 0 3090 0 <> <> 1530 0 1530 1530 <> "CCD match"  <> 1 0.96 1636 <> <> <> <> <> <> <> <>
  1531 3 -9.438410 19.665317 2.181555 213 L "A" 24 -0.06000 -0.06000 "LEU " " CG " "    " 6 0 0 0 808080  "C1531"  0 1 7 ""  1 ""  <> 0 0 0 1531 1531 1 0 3091 1 <> <> 1531 0 1531 1531 <> "CCD match"  <> 1 0.96 1637 <> <> <> <> <> <> <> <>
  1532 3 -10.249473 18.444895 1.640696 213 L "A" 24 -0.18000 -0.18000 "LEU " " CD1" "    " 6 0 0 0 808080  "C1532"  0 1 7 ""  1 ""  <> 0 0 0 1532 1532 1 0 3092 3 <> <> 1532 0 1532 1532 <> "CCD match"  <> 1 0.96 1638 <> <> <> <> <> <> <> <>
  1533 3 -8.531864 19.329753 3.379652 213 L "A" 24 -0.18000 -0.18000 "LEU " " CD2" "    " 6 0 0 0 808080  "C1533"  0 1 7 ""  1 ""  <> 0 0 0 1533 1533 1 0 3093 3 <> <> 1533 0 1533 1533 <> "CCD match"  <> 1 0.96 1639 <> <> <> <> <> <> <> <>
  1534 25 -6.224923 22.335776 0.172255 214 G "A" 38 -0.50000 -0.50000 "GLY " " N  " "    " 7 0 0 0 2E2EFF  "N1534"  0 1 7 ""  1 ""  <> 0 0 0 1534 1534 1 0 3105 1 <> <> 1534 0 1534 1534 <> "CCD match"  <> 1 0.95 1640 <> <> <> <> <> <> <> <>
  1535 3 -5.351905 22.936831 -0.839529 214 G "A" 24 0.08000 0.08000 "GLY " " CA " "    " 6 0 0 0 808080  "C1535"  0 1 -1115 "%RT%RN"  2 ""  99FF00  0 0 0 1535 1535 1 0 3106 2 <> <> 1535 0 1535 1535 <> "CCD match"  <> 1 0.95 1641 <> <> <> <> <> <> <> <>
  1536 2 -4.356321 23.901069 -0.183321 214 G "A" 24 0.50000 0.50000 "GLY " " C  " "    " 6 0 0 0 808080  "C1536"  0 1 7 ""  1 ""  <> 0 0 0 1536 1536 1 0 3107 0 <> <> 1536 0 1536 1536 <> "CCD match"  <> 1 0.95 1642 <> <> <> <> <> <> <> <>
  1537 15 -4.072866 24.925995 -0.781797 214 G "A" 70 -0.50000 -0.50000 "GLY " " O  " "    " 8 0 0 0 FF2E2E  "O1537"  0 1 7 ""  1 ""  <> 0 0 0 1537 1537 1 0 3108 0 <> <> 1537 0 1537 1537 <> "CCD match"  <> 1 0.95 1643 <> <> <> <> <> <> <> <>
  1538 25 -3.883756 23.811741 1.053190 215 K "A" 38 -0.50000 -0.50000 "LYS " " N  " "    " 7 0 0 0 2E2EFF  "N1538"  0 1 7 ""  1 ""  <> 0 0 0 1538 1538 1 0 3112 1 <> <> 1538 0 1538 1538 <> "CCD match"  <> 1 0.94 1644 <> <> <> <> <> <> <> <>
  1539 3 -3.082756 24.691407 1.909178 215 K "A" 24 0.14000 0.14000 "LYS " " CA " "    " 6 0 0 0 808080  "C1539"  0 1 -1115 "%RT%RN"  2 ""  99FF00  0 0 0 1539 1539 1 0 3113 1 <> <> 1539 0 1539 1539 <> "CCD match"  <> 1 0.94 1645 <> <> <> <> <> <> <> <>
  1540 2 -2.169059 23.808654 2.711462 215 K "A" 24 0.50000 0.50000 "LYS " " C  " "    " 6 0 0 0 808080  "C1540"  0 1 7 ""  1 ""  <> 0 0 0 1540 1540 1 0 3114 0 <> <> 1540 0 1540 1540 <> "CCD match"  <> 1 0.94 1646 <> <> <> <> <> <> <> <>
  1541 3 -4.025999 25.685972 2.694235 215 K "A" 24 -0.12000 -0.12000 "LYS " " CB " "    " 6 0 0 0 808080  "C1541"  0 1 7 ""  1 ""  <> 0 0 0 1541 1541 1 0 3115 2 <> <> 1541 0 1541 1541 <> "CCD match"  <> 1 0.94 1647 <> <> <> <> <> <> <> <>
  1542 15 -2.001430 23.917297 3.919710 215 K "A" 70 -0.50000 -0.50000 "LYS " " O  " "    " 8 0 0 0 FF2E2E  "O1542"  0 1 7 ""  1 ""  <> 0 0 0 1542 1542 1 0 3116 0 <> <> 1542 0 1542 1542 <> "CCD match"  <> 1 0.94 1648 <> <> <> <> <> <> <> <>
  1543 3 -5.137178 25.071985 3.570032 215 K "A" 24 -0.12000 -0.12000 "LYS " " CG " "    " 6 0 0 0 808080  "C1543"  0 1 7 ""  1 ""  <> 0 0 0 1543 1543 1 0 3117 2 <> <> 1543 0 1543 1543 <> "CCD match"  <> 1 0.94 1649 <> <> <> <> <> <> <> <>
  1544 3 -5.482556 25.824438 4.855345 215 K "A" 24 -0.12000 -0.12000 "LYS " " CD " "    " 6 0 0 0 808080  "C1544"  0 1 7 ""  1 ""  <> 0 0 0 1544 1544 1 0 3118 2 <> <> 1544 0 1544 1544 <> "CCD match"  <> 1 0.94 1650 <> <> <> <> <> <> <> <>
  1545 3 -4.384540 25.850809 5.911692 215 K "A" 24 0.19000 0.19000 "LYS " " CE " "    " 6 0 0 0 808080  "C1545"  0 1 7 ""  1 ""  <> 0 0 0 1545 1545 1 0 3119 2 <> <> 1545 0 1545 1545 <> "CCD match"  <> 1 0.94 1651 <> <> <> <> <> <> <> <>
  1546 32 -4.813956 26.213456 7.272848 215 K "A" 38 -0.30000 -0.30000 "LYS " " NZ " "    " 7 1 0 0 2E2EFF  "N1546"  0 1 7 "%UT"  13 ""  <> 0 0 0 1546 1546 1 0 3120 3 <> <> 1546 0 1546 1546 <> "CCD match"  <> 1 0.94 1652 <> <> <> <> <> <> <> <>
  1547 25 -1.566656 22.877617 1.997568 216 E "A" 38 -0.50000 -0.50000 "GLU " " N  " "    " 7 0 0 0 2E2EFF  "N1547"  0 1 7 ""  1 ""  <> 0 0 0 1547 1547 1 0 3134 1 <> <> 1547 0 1547 1547 <> "CCD match"  <> 1 0.91 1653 <> <> <> <> <> <> <> <>
  1548 3 -0.852523 21.757841 2.532976 216 E "A" 24 0.14000 0.14000 "GLU " " CA " "    " 6 0 0 0 808080  "C1548"  0 1 -1116 "%RT%RN"  2 ""  66FF00  0 0 0 1548 1548 1 0 3135 1 <> <> 1548 0 1548 1548 <> "CCD match"  <> 1 0.91 1654 <> <> <> <> <> <> <> <>
  1549 2 0.470116 22.123374 3.251013 216 E "A" 24 0.50000 0.50000 "GLU " " C  " "    " 6 0 0 0 808080  "C1549"  0 1 7 ""  1 ""  <> 0 0 0 1549 1549 1 0 3136 0 <> <> 1549 0 1549 1549 <> "CCD match"  <> 1 0.91 1655 <> <> <> <> <> <> <> <>
  1550 3 -0.575214 20.745663 1.408518 216 E "A" 24 -0.12000 -0.12000 "GLU " " CB " "    " 6 0 0 0 808080  "C1550"  0 1 7 ""  1 ""  <> 0 0 0 1550 1550 1 0 3137 2 <> <> 1550 0 1550 1550 <> "CCD match"  <> 1 0.91 1656 <> <> <> <> <> <> <> <>
  1551 15 1.527010 21.739035 2.840407 216 E "A" 70 -0.50000 -0.50000 "GLU " " O  " "    " 8 0 0 0 FF2E2E  "O1551"  0 1 7 ""  1 ""  <> 0 0 0 1551 1551 1 0 3138 0 <> <> 1551 0 1551 1551 <> "CCD match"  <> 1 0.91 1657 <> <> <> <> <> <> <> <>
  1552 3 -1.887285 20.344050 0.626768 216 E "A" 24 -0.22000 -0.22000 "GLU " " CG " "    " 6 0 0 0 808080  "C1552"  0 1 7 ""  1 ""  <> 0 0 0 1552 1552 1 0 3139 2 <> <> 1552 0 1552 1552 <> "CCD match"  <> 1 0.91 1658 <> <> <> <> <> <> <> <>
  1553 2 -1.877754 19.316649 -0.557295 216 E "A" 24 0.70000 0.70000 "GLU " " CD " "    " 6 0 0 0 808080  "C1553"  0 1 7 "%UT"  13 ""  <> 0 0 0 1553 1553 1 0 3140 0 <> <> 1553 0 1553 1553 <> "CCD match"  <> 1 0.91 1659 10 <> <> <> <> <> <> <>
  1554 15 -2.875066 18.731310 -0.909410 216 E "A" 70 -0.80000 -0.80000 "GLU " " OE1" "    " 8 0 0 0 FF2E2E  "O1554"  0 1 7 ""  1 ""  <> 0 0 0 1554 1554 1 0 3141 0 <> <> 1554 0 1554 1554 <> "CCD match"  <> 1 0.91 1660 <> <> <> <> <> <> <> <>
  1555 18 -0.800743 19.224472 -1.172926 216 E "A" 70 -0.80000 -0.80000 "GLU " " OE2" "    " 8 -1 0 0 FF2E2E  "O1555"  0 1 7 ""  1 ""  <> 0 0 0 1555 1555 1 0 3142 0 <> <> 1555 0 1555 1555 <> "CCD match"  <> 1 0.91 1661 <> <> <> <> <> <> <> <>
  1556 25 0.370270 22.779605 4.408709 217 K "A" 38 -0.50000 -0.50000 "LYS " " N  " "    " 7 0 0 0 2E2EFF  "N1556"  0 1 7 ""  1 ""  <> 0 0 0 1556 1556 1 0 3149 1 <> <> 1556 0 1556 1556 <> "CCD match"  <> 1 0.89 1662 <> <> <> <> <> <> <> <>
  1557 3 1.464386 23.207397 5.294363 217 K "A" 24 0.14000 0.14000 "LYS " " CA " "    " 6 0 0 0 808080  "C1557"  0 1 -1116 "%RT%RN"  2 ""  66FF00  0 0 0 1557 1557 1 0 3150 1 <> <> 1557 0 1557 1557 <> "CCD match"  <> 1 0.89 1663 <> <> <> <> <> <> <> <>
  1558 2 1.715308 22.110924 6.366759 217 K "A" 24 0.50000 0.50000 "LYS " " C  " "    " 6 0 0 0 808080  "C1558"  0 1 7 ""  1 ""  <> 0 0 0 1558 1558 1 0 3151 0 <> <> 1558 0 1558 1558 <> "CCD match"  <> 1 0.89 1664 <> <> <> <> <> <> <> <>
  1559 3 1.128420 24.581218 5.856196 217 K "A" 24 -0.12000 -0.12000 "LYS " " CB " "    " 6 0 0 0 808080  "C1559"  0 1 7 ""  1 ""  <> 0 0 0 1559 1559 1 0 3152 2 <> <> 1559 0 1559 1559 <> "CCD match"  <> 1 0.89 1665 <> <> <> <> <> <> <> <>
  1560 15 0.903750 21.166701 6.466192 217 K "A" 70 -0.50000 -0.50000 "LYS " " O  " "    " 8 0 0 0 FF2E2E  "O1560"  0 1 7 ""  1 ""  <> 0 0 0 1560 1560 1 0 3153 0 <> <> 1560 0 1560 1560 <> "CCD match"  <> 1 0.89 1666 <> <> <> <> <> <> <> <>
  1561 3 0.536652 25.616150 4.969504 217 K "A" 24 -0.12000 -0.12000 "LYS " " CG " "    " 6 0 0 0 808080  "C1561"  0 1 7 ""  1 ""  <> 0 0 0 1561 1561 1 0 3154 2 <> <> 1561 0 1561 1561 <> "CCD match"  <> 1 0.89 1667 <> <> <> <> <> <> <> <>
  1562 3 1.128506 25.804748 3.506834 217 K "A" 24 -0.12000 -0.12000 "LYS " " CD " "    " 6 0 0 0 808080  "C1562"  0 1 7 ""  1 ""  <> 0 0 0 1562 1562 1 0 3155 2 <> <> 1562 0 1562 1562 <> "CCD match"  <> 1 0.89 1668 <> <> <> <> <> <> <> <>
  1563 3 2.566651 26.308335 3.519270 217 K "A" 24 0.19000 0.19000 "LYS " " CE " "    " 6 0 0 0 808080  "C1563"  0 1 7 ""  1 ""  <> 0 0 0 1563 1563 1 0 3156 2 <> <> 1563 0 1563 1563 <> "CCD match"  <> 1 0.89 1669 <> <> <> <> <> <> <> <>
  1564 32 3.161215 26.371635 2.178686 217 K "A" 38 -0.30000 -0.30000 "LYS " " NZ " "    " 7 1 0 0 2E2EFF  "N1564"  0 1 7 "%UT"  13 ""  <> 0 0 0 1564 1564 1 0 3157 3 <> <> 1564 0 1564 1564 <> "CCD match"  <> 1 0.89 1670 <> <> <> <> <> <> <> <>
  1565 25 2.807419 22.120958 7.087858 218 L "A" 38 -0.50000 -0.50000 "LEU " " N  " "    " 7 0 0 0 2E2EFF  "N1565"  0 1 7 ""  1 ""  <> 0 0 0 1565 1565 1 0 3171 1 <> <> 1565 0 1565 1565 <> "CCD match"  <> 1 0.87 1671 <> <> <> <> <> <> <> <>
  1566 3 3.161501 21.061872 8.005659 218 L "A" 24 0.14000 0.14000 "LEU " " CA " "    " 6 0 0 0 808080  "C1566"  0 1 -1116 "%RT%RN"  2 ""  66FF00  0 0 0 1566 1566 1 0 3172 1 <> <> 1566 0 1566 1566 <> "CCD match"  <> 1 0.87 1672 <> <> <> <> <> <> <> <>
  1567 2 2.468478 21.306725 9.347758 218 L "A" 24 0.50000 0.50000 "LEU " " C  " "    " 6 0 0 0 808080  "C1567"  0 1 7 ""  1 ""  <> 0 0 0 1567 1567 1 0 3173 0 <> <> 1567 0 1567 1567 <> "CCD match"  <> 1 0.87 1673 <> <> <> <> <> <> <> <>
  1568 3 4.718150 21.082201 8.249811 218 L "A" 24 -0.12000 -0.12000 "LEU " " CB " "    " 6 0 0 0 808080  "C1568"  0 1 7 ""  1 ""  <> 0 0 0 1568 1568 1 0 3174 2 <> <> 1568 0 1568 1568 <> "CCD match"  <> 1 0.87 1674 <> <> <> <> <> <> <> <>
  1569 15 2.418843 20.421432 10.209845 218 L "A" 70 -0.50000 -0.50000 "LEU " " O  " "    " 8 0 0 0 FF2E2E  "O1569"  0 1 7 ""  1 ""  <> 0 0 0 1569 1569 1 0 3175 0 <> <> 1569 0 1569 1569 <> "CCD match"  <> 1 0.87 1675 <> <> <> <> <> <> <> <>
  1570 3 5.590844 21.045672 6.965857 218 L "A" 24 -0.06000 -0.06000 "LEU " " CG " "    " 6 0 0 0 808080  "C1570"  0 1 7 ""  1 ""  <> 0 0 0 1570 1570 1 0 3176 1 <> <> 1570 0 1570 1570 <> "CCD match"  <> 1 0.87 1676 <> <> <> <> <> <> <> <>
  1571 3 7.114596 21.146539 7.265886 218 L "A" 24 -0.18000 -0.18000 "LEU " " CD1" "    " 6 0 0 0 808080  "C1571"  0 1 7 ""  1 ""  <> 0 0 0 1571 1571 1 0 3177 3 <> <> 1571 0 1571 1571 <> "CCD match"  <> 1 0.87 1677 <> <> <> <> <> <> <> <>
  1572 3 5.249031 19.801111 6.051405 218 L "A" 24 -0.18000 -0.18000 "LEU " " CD2" "    " 6 0 0 0 808080  "C1572"  0 1 7 ""  1 ""  <> 0 0 0 1572 1572 1 0 3178 3 <> <> 1572 0 1572 1572 <> "CCD match"  <> 1 0.87 1678 <> <> <> <> <> <> <> <>
  1573 25 1.779465 22.464917 9.509642 219 T "A" 38 -0.50000 -0.50000 "THR " " N  " "    " 7 0 0 0 2E2EFF  "N1573"  0 1 7 ""  1 ""  <> 0 0 0 1573 1573 1 0 3190 1 <> <> 1573 0 1573 1573 <> "CCD match"  <> 1 0.83 1679 <> <> <> <> <> <> <> <>
  1574 3 1.316260 22.896870 10.767672 219 T "A" 24 0.14000 0.14000 "THR " " CA " "    " 6 0 0 0 808080  "C1574"  0 1 -1116 "%RT%RN"  2 ""  66FF00  0 0 0 1574 1574 1 0 3191 1 <> <> 1574 0 1574 1574 <> "CCD match"  <> 1 0.83 1680 <> <> <> <> <> <> <> <>
  1575 2 -0.254682 22.897183 10.854590 219 T "A" 24 0.50000 0.50000 "THR " " C  " "    " 6 0 0 0 808080  "C1575"  0 1 7 ""  1 ""  <> 0 0 0 1575 1575 1 0 3192 0 <> <> 1575 0 1575 1575 <> "CCD match"  <> 1 0.83 1681 <> <> <> <> <> <> <> <>
  1576 3 1.818867 24.380005 10.988806 219 T "A" 24 0.20500 0.20500 "THR " " CB " "    " 6 0 0 0 808080  "C1576"  0 1 7 ""  1 ""  <> 0 0 0 1576 1576 1 0 3193 1 <> <> 1576 0 1576 1576 <> "CCD match"  <> 1 0.83 1682 <> <> <> <> <> <> <> <>
  1577 15 -0.906601 23.317103 11.824618 219 T "A" 70 -0.50000 -0.50000 "THR " " O  " "    " 8 0 0 0 FF2E2E  "O1577"  0 1 7 ""  1 ""  <> 0 0 0 1577 1577 1 0 3194 0 <> <> 1577 0 1577 1577 <> "CCD match"  <> 1 0.83 1683 <> <> <> <> <> <> <> <>
  1578 3 3.223074 24.447384 11.455942 219 T "A" 24 -0.18000 -0.18000 "THR " " CG2" "    " 6 0 0 0 808080  "C1578"  0 1 7 ""  1 ""  <> 0 0 0 1578 1578 1 0 3195 3 <> <> 1578 0 1578 1578 <> "CCD match"  <> 1 0.83 1684 <> <> <> <> <> <> <> <>
  1579 16 1.765414 25.145072 9.764437 219 T "A" 70 -0.68300 -0.68300 "THR " " OG1" "    " 8 0 0 0 FF2E2E  "O1579"  0 1 7 "%UT"  13 ""  <> 0 0 0 1579 1579 1 0 3196 1 <> <> 1579 0 1579 1579 <> "CCD match"  <> 1 0.83 1685 <> <> <> <> <> <> <> <>
  1580 25 -0.812267 22.164428 9.809389 220 N "A" 38 -0.50000 -0.50000 "ASN " " N  " "    " 7 0 0 0 2E2EFF  "N1580"  0 1 7 ""  1 ""  <> 0 0 0 1580 1580 1 0 3204 1 <> <> 1580 0 1580 1580 <> "CCD match"  <> 1 0.79 1686 <> <> <> <> <> <> <> <>
  1581 3 -2.238210 21.929531 9.633574 220 N "A" 24 0.14000 0.14000 "ASN " " CA " "    " 6 0 0 0 808080  "C1581"  0 1 -1116 "%RT%RN"  2 ""  66FF00  0 0 0 1581 1581 1 0 3205 1 <> <> 1581 0 1581 1581 <> "CCD match"  <> 1 0.79 1687 <> <> <> <> <> <> <> <>
  1582 2 -2.722465 20.900697 10.642443 220 N "A" 24 0.50000 0.50000 "ASN " " C  " "    " 6 0 0 0 808080  "C1582"  0 1 7 ""  1 ""  <> 0 0 0 1582 1582 1 0 3206 0 <> <> 1582 0 1582 1582 <> "CCD match"  <> 1 0.79 1688 <> <> <> <> <> <> <> <>
  1583 3 -2.665363 21.456650 8.228567 220 N "A" 24 -0.12000 -0.12000 "ASN " " CB " "    " 6 0 0 0 808080  "C1583"  0 1 7 ""  1 ""  <> 0 0 0 1583 1583 1 0 3207 2 <> <> 1583 0 1583 1583 <> "CCD match"  <> 1 0.79 1689 <> <> <> <> <> <> <> <>
  1584 15 -2.002386 20.013742 11.048922 220 N "A" 70 -0.50000 -0.50000 "ASN " " O  " "    " 8 0 0 0 FF2E2E  "O1584"  0 1 7 ""  1 ""  <> 0 0 0 1584 1584 1 0 3208 0 <> <> 1584 0 1584 1584 <> "CCD match"  <> 1 0.79 1690 <> <> <> <> <> <> <> <>
  1585 2 -2.448385 22.422693 7.019365 220 N "A" 24 0.50000 0.50000 "ASN " " CG " "    " 6 0 0 0 808080  "C1585"  0 1 7 "%UT"  13 "Flip"  <> 0 0 0 1585 1585 1 0 3209 0 <> <> 1585 0 1585 1585 <> "CCD match"  <> 1 0.79 1691 0.114136716769018 "Flip"  <> <> <> <> <> <>
  1586 25 -2.976024 22.002717 5.859862 220 N "A" 38 -0.76000 -0.76000 "ASN " " ND2" "    " 7 0 0 0 2E2EFF  "N1586"  0 1 7 ""  1 ""  <> 0 0 0 1586 1586 1 0 3210 2 <> <> 1586 0 1586 1586 <> "CCD match"  <> 1 0.79 1692 <> <> <> <> <> <> <> <>
  1587 15 -1.822185 23.492968 7.006075 220 N "A" 70 -0.50000 -0.50000 "ASN " " OD1" "    " 8 0 0 0 FF2E2E  "O1587"  0 1 7 ""  1 ""  <> 0 0 0 1587 1587 1 0 3211 0 <> <> 1587 0 1587 1587 <> "CCD match"  <> 1 0.79 1693 <> <> <> <> <> <> <> <>
  1588 25 -3.964197 21.097846 11.080393 221 E "A" 38 -0.50000 -0.50000 "GLU " " N  " "    " 7 0 0 0 2E2EFF  "N1588"  0 1 7 ""  1 ""  <> 0 0 0 1588 1588 1 0 3218 1 <> <> 1588 0 1588 1588 <> "CCD match"  <> 1 0.88 1694 <> <> <> <> <> <> <> <>
  1589 3 -4.630864 20.321317 12.117239 221 E "A" 24 0.14000 0.14000 "GLU " " CA " "    " 6 0 0 0 808080  "C1589"  0 1 -1116 "%RT%RN"  2 ""  66FF00  0 0 0 1589 1589 1 0 3219 1 <> <> 1589 0 1589 1589 <> "CCD match"  <> 1 0.88 1695 <> <> <> <> <> <> <> <>
  1590 2 -5.638693 19.209253 11.672358 221 E "A" 24 0.50000 0.50000 "GLU " " C  " "    " 6 0 0 0 808080  "C1590"  0 1 7 ""  1 ""  <> 0 0 0 1590 1590 1 0 3220 0 <> <> 1590 0 1590 1590 <> "CCD match"  <> 1 0.88 1696 <> <> <> <> <> <> <> <>
  1591 3 -5.349164 21.323509 12.977060 221 E "A" 24 -0.12000 -0.12000 "GLU " " CB " "    " 6 0 0 0 808080  "C1591"  0 1 7 ""  1 ""  <> 0 0 0 1591 1591 1 0 3221 2 <> <> 1591 0 1591 1591 <> "CCD match"  <> 1 0.88 1697 <> <> <> <> <> <> <> <>
  1592 15 -6.109622 19.250849 10.549700 221 E "A" 70 -0.50000 -0.50000 "GLU " " O  " "    " 8 0 0 0 FF2E2E  "O1592"  0 1 7 ""  1 ""  <> 0 0 0 1592 1592 1 0 3222 0 <> <> 1592 0 1592 1592 <> "CCD match"  <> 1 0.88 1698 <> <> <> <> <> <> <> <>
  1593 3 -4.372194 22.281849 13.701670 221 E "A" 24 -0.22000 -0.22000 "GLU " " CG " "    " 6 0 0 0 808080  "C1593"  0 1 7 ""  1 ""  <> 0 0 0 1593 1593 1 0 3223 2 <> <> 1593 0 1593 1593 <> "CCD match"  <> 1 0.88 1699 <> <> <> <> <> <> <> <>
  1594 2 -5.025221 23.390509 14.451231 221 E "A" 24 0.70000 0.70000 "GLU " " CD " "    " 6 0 0 0 808080  "C1594"  0 1 7 "%UT"  13 ""  <> 0 0 0 1594 1594 1 0 3224 0 <> <> 1594 0 1594 1594 <> "CCD match"  <> 1 0.88 1700 10 <> <> <> <> <> <> <>
  1595 15 -6.234281 23.574983 14.532217 221 E "A" 70 -0.80000 -0.80000 "GLU " " OE1" "    " 8 0 0 0 FF2E2E  "O1595"  0 1 7 ""  1 ""  <> 0 0 0 1595 1595 1 0 3225 0 <> <> 1595 0 1595 1595 <> "CCD match"  <> 1 0.88 1701 <> <> <> <> <> <> <> <>
  1596 18 -4.261016 24.265472 14.998095 221 E "A" 70 -0.80000 -0.80000 "GLU " " OE2" "    " 8 -1 0 0 FF2E2E  "O1596"  0 1 7 ""  1 ""  <> 0 0 0 1596 1596 1 0 3226 0 <> <> 1596 0 1596 1596 <> "CCD match"  <> 1 0.88 1702 <> <> <> <> <> <> <> <>
  1597 25 -5.862145 18.145866 12.498972 222 I "A" 38 -0.50000 -0.50000 "ILE " " N  " "    " 7 0 0 0 2E2EFF  "N1597"  0 1 7 ""  1 ""  <> 0 0 0 1597 1597 1 0 3233 1 <> <> 1597 0 1597 1597 <> "CCD match"  <> 1 0.89 1703 <> <> <> <> <> <> <> <>
  1598 3 -6.879408 17.104939 12.312113 222 I "A" 24 0.14000 0.14000 "ILE " " CA " "    " 6 0 0 0 808080  "C1598"  0 1 -1116 "%RT%RN"  2 ""  66FF00  0 0 0 1598 1598 1 0 3234 1 <> <> 1598 0 1598 1598 <> "CCD match"  <> 1 0.89 1704 <> <> <> <> <> <> <> <>
  1599 2 -8.311520 17.495369 12.168612 222 I "A" 24 0.50000 0.50000 "ILE " " C  " "    " 6 0 0 0 808080  "C1599"  0 1 7 ""  1 ""  <> 0 0 0 1599 1599 1 0 3235 0 <> <> 1599 0 1599 1599 <> "CCD match"  <> 1 0.89 1705 <> <> <> <> <> <> <> <>
  1600 3 -6.810732 16.151842 13.516909 222 I "A" 24 -0.06000 -0.06000 "ILE " " CB " "    " 6 0 0 0 808080  "C1600"  0 1 7 ""  1 ""  <> 0 0 0 1600 1600 1 0 3236 1 <> <> 1600 0 1600 1600 <> "CCD match"  <> 1 0.89 1706 <> <> <> <> <> <> <> <>
  1601 15 -9.007458 17.005620 11.285364 222 I "A" 70 -0.50000 -0.50000 "ILE " " O  " "    " 8 0 0 0 FF2E2E  "O1601"  0 1 7 ""  1 ""  <> 0 0 0 1601 1601 1 0 3237 0 <> <> 1601 0 1601 1601 <> "CCD match"  <> 1 0.89 1707 <> <> <> <> <> <> <> <>
  1602 3 -7.787383 14.937833 13.550806 222 I "A" 24 -0.12000 -0.12000 "ILE " " CG1" "    " 6 0 0 0 808080  "C1602"  0 1 7 ""  1 ""  <> 0 0 0 1602 1602 1 0 3238 2 <> <> 1602 0 1602 1602 <> "CCD match"  <> 1 0.89 1708 <> <> <> <> <> <> <> <>
  1603 3 -6.773716 16.866290 14.872477 222 I "A" 24 -0.18000 -0.18000 "ILE " " CG2" "    " 6 0 0 0 808080  "C1603"  0 1 7 ""  1 ""  <> 0 0 0 1603 1603 1 0 3239 3 <> <> 1603 0 1603 1603 <> "CCD match"  <> 1 0.89 1709 <> <> <> <> <> <> <> <>
  1604 3 -7.091898 13.583921 13.812205 222 I "A" 24 -0.18000 -0.18000 "ILE " " CD1" "    " 6 0 0 0 808080  "C1604"  0 1 7 ""  1 ""  <> 0 0 0 1604 1604 1 0 3240 3 <> <> 1604 0 1604 1604 <> "CCD match"  <> 1 0.89 1710 <> <> <> <> <> <> <> <>
  1605 25 -8.661839 18.565130 12.900377 223 S "A" 38 -0.50000 -0.50000 "SER " " N  " "    " 7 0 0 0 2E2EFF  "N1605"  0 1 7 ""  1 ""  <> 0 0 0 1605 1605 1 0 3252 1 <> <> 1605 0 1605 1605 <> "CCD match"  <> 1 0.91 1711 <> <> <> <> <> <> <> <>
  1606 3 -9.909100 19.308059 12.755816 223 S "A" 24 0.14000 0.14000 "SER " " CA " "    " 6 0 0 0 808080  "C1606"  0 1 -1116 "%RT%RN"  2 ""  66FF00  0 0 0 1606 1606 1 0 3253 1 <> <> 1606 0 1606 1606 <> "CCD match"  <> 1 0.91 1712 <> <> <> <> <> <> <> <>
  1607 2 -10.162760 20.062352 11.393610 223 S "A" 24 0.50000 0.50000 "SER " " C  " "    " 6 0 0 0 808080  "C1607"  0 1 7 ""  1 ""  <> 0 0 0 1607 1607 1 0 3254 0 <> <> 1607 0 1607 1607 <> "CCD match"  <> 1 0.91 1713 <> <> <> <> <> <> <> <>
  1608 3 -10.183407 20.256205 13.924612 223 S "A" 24 0.14500 0.14500 "SER " " CB " "    " 6 0 0 0 808080  "C1608"  0 1 7 ""  1 ""  <> 0 0 0 1608 1608 1 0 3255 2 <> <> 1608 0 1608 1608 <> "CCD match"  <> 1 0.91 1714 <> <> <> <> <> <> <> <>
  1609 15 -11.225583 20.603870 11.141855 223 S "A" 70 -0.50000 -0.50000 "SER " " O  " "    " 8 0 0 0 FF2E2E  "O1609"  0 1 7 ""  1 ""  <> 0 0 0 1609 1609 1 0 3256 0 <> <> 1609 0 1609 1609 <> "CCD match"  <> 1 0.91 1715 <> <> <> <> <> <> <> <>
  1610 16 -9.199209 21.204340 14.211527 223 S "A" 70 -0.68300 -0.68300 "SER " " OG " "    " 8 0 0 0 FF2E2E  "O1610"  0 1 7 "%UT"  13 ""  <> 0 0 0 1610 1610 1 0 3257 1 <> <> 1610 0 1610 1610 <> "CCD match"  <> 1 0.91 1716 <> <> <> <> <> <> <> <>
  1611 25 -9.169864 20.068012 10.482645 224 E "A" 38 -0.50000 -0.50000 "GLU " " N  " "    " 7 0 0 0 2E2EFF  "N1611"  0 1 7 ""  1 ""  <> 0 0 0 1611 1611 1 0 3263 1 <> <> 1611 0 1611 1611 <> "CCD match"  <> 1 0.92 1717 <> <> <> <> <> <> <> <>
  1612 3 -9.369849 20.440759 9.080130 224 E "A" 24 0.14000 0.14000 "GLU " " CA " "    " 6 0 0 0 808080  "C1612"  0 1 -1116 "%RT%RN"  2 ""  66FF00  0 0 0 1612 1612 1 0 3264 1 <> <> 1612 0 1612 1612 <> "CCD match"  <> 1 0.92 1718 <> <> <> <> <> <> <> <>
  1613 2 -9.582657 19.200765 8.166697 224 E "A" 24 0.50000 0.50000 "GLU " " C  " "    " 6 0 0 0 808080  "C1613"  0 1 7 ""  1 ""  <> 0 0 0 1613 1613 1 0 3265 0 <> <> 1613 0 1613 1613 <> "CCD match"  <> 1 0.92 1719 <> <> <> <> <> <> <> <>
  1614 3 -8.145840 21.259610 8.606299 224 E "A" 24 -0.12000 -0.12000 "GLU " " CB " "    " 6 0 0 0 808080  "C1614"  0 1 7 ""  1 ""  <> 0 0 0 1614 1614 1 0 3266 2 <> <> 1614 0 1614 1614 <> "CCD match"  <> 1 0.92 1720 <> <> <> <> <> <> <> <>
  1615 15 -10.018155 19.388545 7.017470 224 E "A" 70 -0.50000 -0.50000 "GLU " " O  " "    " 8 0 0 0 FF2E2E  "O1615"  0 1 7 ""  1 ""  <> 0 0 0 1615 1615 1 0 3267 0 <> <> 1615 0 1615 1615 <> "CCD match"  <> 1 0.92 1721 <> <> <> <> <> <> <> <>
  1616 3 -7.774973 22.475066 9.536684 224 E "A" 24 -0.22000 -0.22000 "GLU " " CG " "    " 6 0 0 0 808080  "C1616"  0 1 7 ""  1 ""  <> 0 0 0 1616 1616 1 0 3268 2 <> <> 1616 0 1616 1616 <> "CCD match"  <> 1 0.92 1722 <> <> <> <> <> <> <> <>
  1617 2 -6.456077 23.139868 9.199640 224 E "A" 24 0.70000 0.70000 "GLU " " CD " "    " 6 0 0 0 808080  "C1617"  0 1 7 "%UT"  13 ""  <> 0 0 0 1617 1617 1 0 3269 0 <> <> 1617 0 1617 1617 <> "CCD match"  <> 1 0.92 1723 9.95420447127868 <> <> <> <> <> <> <>
  1618 15 -6.280263 23.475177 8.010210 224 E "A" 70 -0.80000 -0.80000 "GLU " " OE1" "    " 8 0 0 0 FF2E2E  "O1618"  0 1 7 ""  1 ""  <> 0 0 0 1618 1618 1 0 3270 0 <> <> 1618 0 1618 1618 <> "CCD match"  <> 1 0.92 1724 <> <> <> <> <> <> <> <>
  1619 18 -5.650973 23.310638 10.127848 224 E "A" 70 -0.80000 -0.80000 "GLU " " OE2" "    " 8 -1 0 0 FF2E2E  "O1619"  0 1 7 ""  1 ""  <> 0 0 0 1619 1619 1 0 3271 0 <> <> 1619 0 1619 1619 <> "CCD match"  <> 1 0.92 1725 <> <> <> <> <> <> <> <>
  1620 25 -9.325620 18.028015 8.636645 225 T "A" 38 -0.50000 -0.50000 "THR " " N  " "    " 7 0 0 0 2E2EFF  "N1620"  0 1 7 ""  1 ""  <> 0 0 0 1620 1620 1 0 3278 1 <> <> 1620 0 1620 1620 <> "CCD match"  <> 1 0.92 1726 <> <> <> <> <> <> <> <>
  1621 3 -9.459304 16.829590 7.738562 225 T "A" 24 0.14000 0.14000 "THR " " CA " "    " 6 0 0 0 808080  "C1621"  0 1 -1116 "%RT%RN"  2 ""  66FF00  0 0 0 1621 1621 1 0 3279 1 <> <> 1621 0 1621 1621 <> "CCD match"  <> 1 0.92 1727 <> <> <> <> <> <> <> <>
  1622 2 -11.025272 16.427306 7.718828 225 T "A" 24 0.50000 0.50000 "THR " " C  " "    " 6 0 0 0 808080  "C1622"  0 1 7 ""  1 ""  <> 0 0 0 1622 1622 1 0 3280 0 <> <> 1622 0 1622 1622 <> "CCD match"  <> 1 0.92 1728 <> <> <> <> <> <> <> <>
  1623 3 -8.823317 15.517856 8.349352 225 T "A" 24 0.20500 0.20500 "THR " " CB " "    " 6 0 0 0 808080  "C1623"  0 1 7 ""  1 ""  <> 0 0 0 1623 1623 1 0 3281 1 <> <> 1623 0 1623 1623 <> "CCD match"  <> 1 0.92 1729 <> <> <> <> <> <> <> <>
  1624 15 -11.725934 16.657547 8.731913 225 T "A" 70 -0.50000 -0.50000 "THR " " O  " "    " 8 0 0 0 FF2E2E  "O1624"  0 1 7 ""  1 ""  <> 0 0 0 1624 1624 1 0 3282 0 <> <> 1624 0 1624 1624 <> "CCD match"  <> 1 0.92 1730 <> <> <> <> <> <> <> <>
  1625 3 -7.409371 15.706391 8.849787 225 T "A" 24 -0.18000 -0.18000 "THR " " CG2" "    " 6 0 0 0 808080  "C1625"  0 1 7 ""  1 ""  <> 0 0 0 1625 1625 1 0 3283 3 <> <> 1625 0 1625 1625 <> "CCD match"  <> 1 0.92 1731 <> <> <> <> <> <> <> <>
  1626 16 -9.513610 15.103895 9.513128 225 T "A" 70 -0.68300 -0.68300 "THR " " OG1" "    " 8 0 0 0 FF2E2E  "O1626"  0 1 7 "%UT"  13 ""  <> 0 0 0 1626 1626 1 0 3284 1 <> <> 1626 0 1626 1626 <> "CCD match"  <> 1 0.92 1732 <> <> <> <> <> <> <> <>
  1627 25 -11.591382 15.844028 6.681204 226 P "A" 38 -0.14000 -0.14000 "PRO " " N  " "    " 7 0 0 0 2E2EFF  "N1627"  0 1 7 ""  1 ""  <> 0 0 0 1627 1627 1 0 3292 0 <> <> 1627 0 1627 1627 <> "CCD match"  <> 1 0.95 1733 <> <> <> <> <> <> <> <>
  1628 3 -12.909358 15.195544 6.669920 226 P "A" 24 0.01000 0.01000 "PRO " " CA " "    " 6 0 0 0 808080  "C1628"  0 1 -1116 "%RT%RN"  2 ""  66FF00  0 0 0 1628 1628 1 0 3293 1 <> <> 1628 0 1628 1628 <> "CCD match"  <> 1 0.95 1734 <> <> <> <> <> <> <> <>
  1629 2 -13.217484 14.160867 7.718085 226 P "A" 24 0.50000 0.50000 "PRO " " C  " "    " 6 0 0 0 808080  "C1629"  0 1 7 ""  1 ""  <> 0 0 0 1629 1629 1 0 3294 0 <> <> 1629 0 1629 1629 <> "CCD match"  <> 1 0.95 1735 <> <> <> <> <> <> <> <>
  1630 3 -13.129591 14.647778 5.259230 226 P "A" 24 -0.12000 -0.12000 "PRO " " CB " "    " 6 0 0 0 808080  "C1630"  0 1 7 ""  1 ""  <> 0 0 0 1630 1630 1 0 3295 2 <> <> 1630 0 1630 1630 <> "CCD match"  <> 1 0.95 1736 <> <> <> <> <> <> <> <>
  1631 15 -14.335008 13.966060 8.083510 226 P "A" 70 -0.50000 -0.50000 "PRO " " O  " "    " 8 0 0 0 FF2E2E  "O1631"  0 1 7 ""  1 ""  <> 0 0 0 1631 1631 1 0 3296 0 <> <> 1631 0 1631 1631 <> "CCD match"  <> 1 0.95 1737 <> <> <> <> <> <> <> <>
  1632 3 -12.272299 15.638452 4.423891 226 P "A" 24 -0.12000 -0.12000 "PRO " " CG " "    " 6 0 0 0 808080  "C1632"  0 1 7 ""  1 ""  <> 0 0 0 1632 1632 1 0 3297 2 <> <> 1632 0 1632 1632 <> "CCD match"  <> 1 0.95 1738 <> <> <> <> <> <> <> <>
  1633 3 -11.025559 15.811158 5.321039 226 P "A" 24 -0.05000 -0.05000 "PRO " " CD " "    " 6 0 0 0 808080  "C1633"  0 1 7 ""  1 ""  <> 0 0 0 1633 1633 1 0 3298 2 <> <> 1633 0 1633 1633 <> "CCD match"  <> 1 0.95 1739 <> <> <> <> <> <> <> <>
  1634 25 -12.126934 13.412061 8.130034 227 F "A" 38 -0.50000 -0.50000 "PHE " " N  " "    " 7 0 0 0 2E2EFF  "N1634"  0 1 7 ""  1 ""  <> 0 0 0 1634 1634 1 0 3306 1 <> <> 1634 0 1634 1634 <> "CCD match"  <> 1 0.94 1740 <> <> <> <> <> <> <> <>
  1635 3 -12.170590 12.573169 9.352778 227 F "A" 24 0.14000 0.14000 "PHE " " CA " "    " 6 0 0 0 808080  "C1635"  0 1 -1116 "%RT%RN"  2 ""  66FF00  0 0 0 1635 1635 1 0 3307 1 <> <> 1635 0 1635 1635 <> "CCD match"  <> 1 0.94 1741 <> <> <> <> <> <> <> <>
  1636 2 -12.753014 13.358551 10.562975 227 F "A" 24 0.50000 0.50000 "PHE " " C  " "    " 6 0 0 0 808080  "C1636"  0 1 7 ""  1 ""  <> 0 0 0 1636 1636 1 0 3308 0 <> <> 1636 0 1636 1636 <> "CCD match"  <> 1 0.94 1742 <> <> <> <> <> <> <> <>
  1637 3 -10.756323 11.962198 9.590853 227 F "A" 24 -0.00500 -0.00500 "PHE " " CB " "    " 6 0 0 0 808080  "C1637"  0 1 7 ""  1 ""  <> 0 0 0 1637 1637 1 0 3309 2 <> <> 1637 0 1637 1637 <> "CCD match"  <> 1 0.94 1743 <> <> <> <> <> <> <> <>
  1638 15 -13.850351 13.076437 11.011378 227 F "A" 70 -0.50000 -0.50000 "PHE " " O  " "    " 8 0 0 0 FF2E2E  "O1638"  0 1 7 ""  1 ""  <> 0 0 0 1638 1638 1 0 3310 0 <> <> 1638 0 1638 1638 <> "CCD match"  <> 1 0.94 1744 <> <> <> <> <> <> <> <>
  1639 2 -10.580986 11.199754 10.911844 227 F "A" 24 -0.11500 -0.11500 "PHE " " CG " "    " 6 0 0 0 808080  "C1639"  0 1 7 ""  1 ""  <> 0 0 0 1639 1639 1 0 3311 0 <> <> 1639 0 1639 1639 <> "CCD match"  <> 1 0.94 1745 <> <> <> <> <> <> <> <>
  1640 2 -11.095798 9.868543 10.866697 227 F "A" 24 -0.11500 -0.11500 "PHE " " CD1" "    " 6 0 0 0 808080  "C1640"  0 1 7 ""  1 ""  <> 0 0 0 1640 1640 1 0 3312 1 <> <> 1640 0 1640 1640 <> "CCD match"  <> 1 0.94 1746 <> <> <> <> <> <> <> <>
  1641 2 -10.256479 11.797313 12.133997 227 F "A" 24 -0.11500 -0.11500 "PHE " " CD2" "    " 6 0 0 0 808080  "C1641"  0 1 7 ""  1 ""  <> 0 0 0 1641 1641 1 0 3313 1 <> <> 1641 0 1641 1641 <> "CCD match"  <> 1 0.94 1747 <> <> <> <> <> <> <> <>
  1642 2 -11.247417 9.121324 12.046076 227 F "A" 24 -0.11500 -0.11500 "PHE " " CE1" "    " 6 0 0 0 808080  "C1642"  0 1 7 ""  1 ""  <> 0 0 0 1642 1642 1 0 3314 1 <> <> 1642 0 1642 1642 <> "CCD match"  <> 1 0.94 1748 <> <> <> <> <> <> <> <>
  1643 2 -10.331788 10.998499 13.280901 227 F "A" 24 -0.11500 -0.11500 "PHE " " CE2" "    " 6 0 0 0 808080  "C1643"  0 1 7 ""  1 ""  <> 0 0 0 1643 1643 1 0 3315 1 <> <> 1643 0 1643 1643 <> "CCD match"  <> 1 0.94 1749 <> <> <> <> <> <> <> <>
  1644 2 -10.803604 9.676124 13.255022 227 F "A" 24 -0.11500 -0.11500 "PHE " " CZ " "    " 6 0 0 0 808080  "C1644"  0 1 7 ""  1 ""  <> 0 0 0 1644 1644 1 0 3316 1 <> <> 1644 0 1644 1644 <> "CCD match"  <> 1 0.94 1750 <> <> <> <> <> <> <> <>
  1645 25 -11.976394 14.315714 10.955851 228 G "A" 38 -0.50000 -0.50000 "GLY " " N  " "    " 7 0 0 0 2E2EFF  "N1645"  1 1 7 ""  1 ""  <> 0 0 0 1645 1645 1 0 3326 1 <> <> 1645 0 1645 1645 <> "CCD match"  <> 1 0.93 1751 <> <> <> <> <> <> <> <>
  1646 3 -12.114015 14.979122 12.207232 228 G "A" 24 0.08000 0.08000 "GLY " " CA " "    " 6 0 0 0 808080  "C1646"  1 1 -1116 "%RT%RN"  2 ""  66FF00  0 0 0 1646 1646 1 0 3327 2 <> <> 1646 0 1646 1646 <> "CCD match"  <> 1 0.93 1752 <> <> <> <> <> <> <> <>
  1647 2 -13.422183 15.789434 12.294516 228 G "A" 24 0.50000 0.50000 "GLY " " C  " "    " 6 0 0 0 808080  "C1647"  1 1 7 ""  1 ""  <> 0 0 0 1647 1647 1 0 3328 0 <> <> 1647 0 1647 1647 <> "CCD match"  <> 1 0.93 1753 <> <> <> <> <> <> <> <>
  1648 15 -14.148742 15.738580 13.263525 228 G "A" 70 -0.50000 -0.50000 "GLY " " O  " "    " 8 0 0 0 FF2E2E  "O1648"  1 1 7 ""  1 ""  <> 0 0 0 1648 1648 1 0 3329 0 <> <> 1648 0 1648 1648 <> "CCD match"  <> 1 0.93 1754 <> <> <> <> <> <> <> <>
  1649 25 -13.844022 16.340634 11.120638 229 M "A" 38 -0.50000 -0.50000 "MET " " N  " "    " 7 0 0 0 2E2EFF  "N1649"  1 1 7 ""  1 ""  <> 0 0 0 1649 1649 1 0 3333 1 <> <> 1649 0 1649 1649 <> "CCD match"  <> 1 0.94 1755 <> <> <> <> <> <> <> <>
  1650 3 -15.153337 16.950375 10.972475 229 M "A" 24 0.14000 0.14000 "MET " " CA " "    " 6 0 0 0 808080  "C1650"  1 1 -1116 "%RT%RN"  2 ""  66FF00  0 0 0 1650 1650 1 0 3334 1 <> <> 1650 0 1650 1650 <> "CCD match"  <> 1 0.94 1756 <> <> <> <> <> <> <> <>
  1651 2 -16.410214 16.018766 11.277601 229 M "A" 24 0.50000 0.50000 "MET " " C  " "    " 6 0 0 0 808080  "C1651"  1 1 7 ""  1 ""  <> 0 0 0 1651 1651 1 0 3335 0 <> <> 1651 0 1651 1651 <> "CCD match"  <> 1 0.94 1757 <> <> <> <> <> <> <> <>
  1652 3 -15.231205 17.411980 9.496782 229 M "A" 24 -0.12000 -0.12000 "MET " " CB " "    " 6 0 0 0 808080  "C1652"  1 1 7 ""  1 ""  <> 0 0 0 1652 1652 1 0 3336 2 <> <> 1652 0 1652 1652 <> "CCD match"  <> 1 0.94 1758 <> <> <> <> <> <> <> <>
  1653 15 -17.470058 16.488812 11.683840 229 M "A" 70 -0.50000 -0.50000 "MET " " O  " "    " 8 0 0 0 FF2E2E  "O1653"  1 1 7 ""  1 ""  <> 0 0 0 1653 1653 1 0 3337 0 <> <> 1653 0 1653 1653 <> "CCD match"  <> 1 0.94 1759 <> <> <> <> <> <> <> <>
  1654 3 -14.432963 18.732378 9.156286 229 M "A" 24 0.00020 0.00020 "MET " " CG " "    " 6 0 0 0 808080  "C1654"  1 1 7 ""  1 ""  <> 0 0 0 1654 1654 1 0 3338 2 <> <> 1654 0 1654 1654 <> "CCD match"  <> 1 0.94 1760 <> <> <> <> <> <> <> <>
  1655 49 -14.401616 19.203647 7.362765 229 M "A" 143 -0.24040 -0.24040 "MET " " SD " "    " 16 0 0 0 FFFF6B  "S1655"  1 1 7 ""  1 ""  <> 0 0 0 1655 1655 1 0 3339 0 <> <> 1655 0 1655 1655 <> "CCD match"  <> 1 0.94 1761 <> <> <> <> <> <> <> <>
  1656 3 -13.250048 20.556161 7.271380 229 M "A" 24 -0.05980 -0.05980 "MET " " CE " "    " 6 0 0 0 808080  "C1656"  1 1 7 ""  1 ""  <> 0 0 0 1656 1656 1 0 3340 3 <> <> 1656 0 1656 1656 <> "CCD match"  <> 1 0.94 1762 <> <> <> <> <> <> <> <>
  1657 25 -16.296949 14.731278 11.091425 230 L "A" 38 -0.50000 -0.50000 "LEU " " N  " "    " 7 0 0 0 2E2EFF  "N1657"  1 1 7 ""  1 ""  <> 0 0 0 1657 1657 1 0 3350 1 <> <> 1657 0 1657 1657 <> "CCD match"  <> 1 0.92 1763 <> <> <> <> <> <> <> <>
  1658 3 -17.193607 13.676893 11.487940 230 L "A" 24 0.14000 0.14000 "LEU " " CA " "    " 6 0 0 0 808080  "C1658"  1 1 -1116 "%RT%RN"  2 ""  66FF00  0 0 0 1658 1658 1 0 3351 1 <> <> 1658 0 1658 1658 <> "CCD match"  <> 1 0.92 1764 <> <> <> <> <> <> <> <>
  1659 2 -16.846073 13.251615 12.897639 230 L "A" 24 0.50000 0.50000 "LEU " " C  " "    " 6 0 0 0 808080  "C1659"  1 1 7 ""  1 ""  <> 0 0 0 1659 1659 1 0 3352 0 <> <> 1659 0 1659 1659 <> "CCD match"  <> 1 0.92 1765 <> <> <> <> <> <> <> <>
  1660 3 -17.064910 12.621259 10.402193 230 L "A" 24 -0.12000 -0.12000 "LEU " " CB " "    " 6 0 0 0 808080  "C1660"  1 1 7 ""  1 ""  <> 0 0 0 1660 1660 1 0 3353 2 <> <> 1660 0 1660 1660 <> "CCD match"  <> 1 0.92 1766 <> <> <> <> <> <> <> <>
  1661 15 -17.715203 13.417328 13.794832 230 L "A" 70 -0.50000 -0.50000 "LEU " " O  " "    " 8 0 0 0 FF2E2E  "O1661"  1 1 7 ""  1 ""  <> 0 0 0 1661 1661 1 0 3354 0 <> <> 1661 0 1661 1661 <> "CCD match"  <> 1 0.92 1767 <> <> <> <> <> <> <> <>
  1662 3 -18.272453 11.638872 10.308665 230 L "A" 24 -0.06000 -0.06000 "LEU " " CG " "    " 6 0 0 0 808080  "C1662"  1 1 7 ""  1 ""  <> 0 0 0 1662 1662 1 0 3355 1 <> <> 1662 0 1662 1662 <> "CCD match"  <> 1 0.92 1768 <> <> <> <> <> <> <> <>
  1663 3 -18.166498 10.971718 8.985651 230 L "A" 24 -0.18000 -0.18000 "LEU " " CD1" "    " 6 0 0 0 808080  "C1663"  1 1 7 ""  1 ""  <> 0 0 0 1663 1663 1 0 3356 3 <> <> 1663 0 1663 1663 <> "CCD match"  <> 1 0.92 1769 <> <> <> <> <> <> <> <>
  1664 3 -18.352216 10.635666 11.521105 230 L "A" 24 -0.18000 -0.18000 "LEU " " CD2" "    " 6 0 0 0 808080  "C1664"  1 1 7 ""  1 ""  <> 0 0 0 1664 1664 1 0 3357 3 <> <> 1664 0 1664 1664 <> "CCD match"  <> 1 0.92 1770 <> <> <> <> <> <> <> <>
  1665 25 -15.670934 12.615543 13.062159 231 Y "A" 38 -0.50000 -0.50000 "TYR " " N  " "    " 7 0 0 0 2E2EFF  "N1665"  1 1 7 ""  1 ""  <> 0 0 0 1665 1665 1 0 3369 1 <> <> 1665 0 1665 1665 <> "CCD match"  <> 1 0.93 1771 <> <> <> <> <> <> <> <>
  1666 3 -15.311656 11.774904 14.169131 231 Y "A" 24 0.14000 0.14000 "TYR " " CA " "    " 6 0 0 0 808080  "C1666"  1 1 -1116 "%RT%RN"  2 ""  66FF00  0 0 0 1666 1666 1 0 3370 1 <> <> 1666 0 1666 1666 <> "CCD match"  <> 1 0.93 1772 <> <> <> <> <> <> <> <>
  1667 2 -15.042913 12.483436 15.526537 231 Y "A" 24 0.50000 0.50000 "TYR " " C  " "    " 6 0 0 0 808080  "C1667"  1 1 7 ""  1 ""  <> 0 0 0 1667 1667 1 0 3371 0 <> <> 1667 0 1667 1667 <> "CCD match"  <> 1 0.93 1773 <> <> <> <> <> <> <> <>
  1668 3 -14.143315 10.874874 13.597330 231 Y "A" 24 -0.00500 -0.00500 "TYR " " CB " "    " 6 0 0 0 808080  "C1668"  1 1 7 ""  1 ""  <> 0 0 0 1668 1668 1 0 3372 2 <> <> 1668 0 1668 1668 <> "CCD match"  <> 1 0.93 1774 <> <> <> <> <> <> <> <>
  1669 15 -15.259306 11.816133 16.535547 231 Y "A" 70 -0.50000 -0.50000 "TYR " " O  " "    " 8 0 0 0 FF2E2E  "O1669"  1 1 7 ""  1 ""  <> 0 0 0 1669 1669 1 0 3373 0 <> <> 1669 0 1669 1669 <> "CCD match"  <> 1 0.93 1775 <> <> <> <> <> <> <> <>
[truncated: 27,209,090 more chars]
