# Supplementary material for: Characterization of a methyltransferase for iterative N-methylation at the leucinostatin termini in Purpureocillium lilacinum
Source: Commun Biol. 2024 Jun 22;7:757. doi: 10.1038/s42003-024-06467-0 (PMC11193748; doi:10.1038/s42003-024-06467-0)
Supplement: Supplementary file 6 — Supplementary Data 3 [file 42003_2024_6467_MOESM6_ESM.zip › Supplementary Data 3/output/desmond_md_job_lcsG_parallel1-out.cms]

{ 
 s_m_m2io_version
 :::
 2.0.0 
} 

f_m_ct { 
 s_m_title
 b_ffio_use_custom_oplsdir
 b_ppw_created_disulfur
 b_ppw_prepared
 b_sd_chiral_flag
 i_m_Source_File_Index
 i_pdb_PDB_Model
 i_sd_version
 r_chorus_box_ax
 r_chorus_box_ay
 r_chorus_box_az
 r_chorus_box_bx
 r_chorus_box_by
 r_chorus_box_bz
 r_chorus_box_cx
 r_chorus_box_cy
 r_chorus_box_cz
 r_i_Bend_Energy-S-OPLS
 r_i_Dihedral_Energy-S-OPLS
 r_i_El-14_Energy-S-OPLS
 r_i_Electrostatic_Energy-S-OPLS
 r_i_LJ-14_Energy-S-OPLS
 r_i_Max_Derivative-S-OPLS
 r_i_Potential_Energy-S-OPLS
 r_i_RMS_Derivative-S-OPLS
 r_i_Stretch_Energy-S-OPLS
 r_i_Van_der_Waals_Energy-S-OPLS
 r_i_target_temperature
 r_ppw_preprocess_pH
 s_ffio_ct_type
 s_m_Source_File
 s_m_Source_Path
 s_m_entry_id
 s_m_entry_name
 s_m_job_name
 s_pdb_PDB_format_version
 s_ppw_het_states
 s_ppw_prepared_with_version
 s_m_subgroup_title
 s_m_subgroupid
 b_m_subgroup_collapsed
 s_m_original_cms_file
 s_chorus_trajectory_file
 i_m_ct_format
 :::
 "lcsG_SAH rank1 - prepared" 
  0
  1
  1
  0
  2
  2
  0
  88.1947631835938
  0
  0
  0
  79.7741317749023
  0
  0
  0
  74.8366546630859
  989.370233889428
  719.296774538514
  759.521802279283
  -2324.55181662325
  2134.47041662299
  2.65447869055588
  -1663.38291028269
  0.111616929377639
  221.165596589414
  -4223.59450660869
  298
  7.4
  full_system 
  proteinprep_lcsG_2-out.maegz 
  /home/naf/Documents/workspace/lcsG/0128/proteinprep_lcsG_2 
  9 
  "complex.2 rank1.1" 
  proteinprep_lcsG_2 
  3.0 
  eJztlUFy2zAMRa/i8drtiCAJ0L1KJjfIdNdVpncvQfERtK9QZRH9D1EPICTQ3/d0/3X76H/pcTs+H7cPmdc8r2Ve67zqvNq8tnl9zms6EBATyAQzAU1QE9gENwFOkAWyrFohC2SBLJAFskAWyAI5Q86Q82oD5Aw5Q86QM+QMOUMukAvkArmsDkMukAvkArlALpAr5Aq5Qq6Q63p5kCvkCrlCrpAVskJWyApZIev6LiArZO3kNARkg2yQDbJBNsgG2dYnB9mo2SA3yA1yg9wgN8gNchtkV/759wdkfHCPW56Vd1mm7CFjRY/VGfbbx9Q9piHX7vuD8zm/m2a4335O+dwYLpQbY7FgXOTdUMOIFqp3Qxm+xLuWmLG0jIu2GVkVePQJrRuhBb5E0maMZzwqshsK9YeFQl2I7qbthm37EqFnbjJ5XGQqcJFlN+td9agPrixDHl+SKcdF1t3QHV+fKcdFOXZDUo/6YMsy0HxJoQcuStnN+nr6+kJSF6Vtph67Ydu+pPB+3FTKcVFJ6qKW3ehuSOpL/HSQZajARaUHLpRyXCjluFAGYxjQflho2c1+xxagL4mjou5GN+PDZ2zOhZXd0FGPGjv1T9/abtiPRxv7cdHSbuioRxtJXbSyG/rm0TaSdnf87ITvv4/b7z9fX+d/D99l/tDmut5rl+sHp67ju8scMn521iHepYbs2/oBrUV4/bbVdZ53Gek00mmk00inkU4j3Trdu4xsGtkssllks8hmkc0i23naj6P4bNDZm61NZ4deAzHJfu9sXIoenu1L0cmzRSn6ebZSXgIWK9oIPCPw9IAe74GoVEfpGoXpqFTlPRCV6qhUy3tgY4zCNI4ql+e7eAnY9oiNFW1tTsdeNPaio3Q73gN1PWJjLxabmwGJFaPrFnuxUbqVWFGisDEcT2/Z9z09+zi48zP3Lhmn7uq69zpG/nVc83PNzzU/1/xc83PNzzU/1/xc83PNzzU/1/z8D/Pz+fcf02zshA== 
  2023-2 
  "MD: desmond_setup_lcsG" 
  "MD: desmond_setup_lcsG" 
  0
  desmond_md_job_lcsG_500-out.cms 
  desmond_md_job_lcsG_500_trj 
  2
 m_atom[52533] { 
  # First column is atom index #
  i_m_mmod_type
  r_m_x_coord
  r_m_y_coord
  r_m_z_coord
  i_m_residue_number
  s_m_mmod_res
  s_m_chain_name
  i_m_color
  r_m_charge1
  r_m_charge2
  s_m_pdb_residue_name
  s_m_pdb_atom_name
  s_m_grow_name
  i_m_atomic_number
  i_m_formal_charge
  i_m_representation
  i_m_visibility
  s_m_color_rgb
  s_m_atom_name
  i_m_secondary_structure
  i_m_ribbon_style
  i_m_ribbon_color
  s_m_label_format
  i_m_label_color
  s_m_label_user_text
  s_m_ribbon_color_rgb
  r_ffio_x_vel
  r_ffio_y_vel
  r_ffio_z_vel
  i_des_fullsystem_id
  i_des_scratch_atom_num
  i_des_scratch_entry_num
  i_i_constraint
  i_i_internal_atom_index
  i_m_Hcount
  i_m_minimize_atom_index
  i_m_minimize_constraint
  i_m_original_index
  i_m_ribbon_transparency
  i_pa_atomindex
  i_ppw_anum
  i_ppw_het
  s_ppw_CCD_assignment_status
  b_st_NoSrcChirality
  r_m_pdb_occupancy
  r_m_pdb_tfactor
  i_pdb_PDB_serial
  r_pa_state_gap
  s_pa_state
  i_pdb_anisou_u11
  i_pdb_anisou_u12
  i_pdb_anisou_u13
  i_pdb_anisou_u22
  i_pdb_anisou_u23
  i_pdb_anisou_u33
  :::
  1 2 3.143707 -3.795401 -7.917874 900 X " " 117 0.50189 0.50189 "UNK " "    " "    " 6 0 3 1 00FF00  ""  -1 0 7 ""  1 ""  <> 0 0 0 1 1 1 0 1 0 1 1 1 0 1 1 1 "CCD mismatch"  <> <> <> <> <> <> <> <> <> <> <> <>
  2 15 2.026825 -3.570754 -7.415572 900 X " " 70 -0.55498 -0.55498 "UNK " "    " "    " 8 0 3 1 FF2E2E  ""  -1 0 7 ""  1 ""  <> 0 0 0 2 2 1 0 2 0 2 1 2 0 2 2 1 "CCD mismatch"  <> <> <> <> <> <> <> <> <> <> <> <>
  3 2 3.815426 -2.895228 -8.857724 900 X " " 117 -0.21868 -0.21868 "UNK " "    " "    " 6 0 3 1 00FF00  ""  -1 0 7 ""  1 ""  <> 0 0 0 3 3 1 0 3 1 3 1 3 0 3 3 1 "CCD mismatch"  <> <> <> <> <> <> <> <> <> <> <> <>
  4 25 3.736252 -5.032275 -7.734640 900 X " " 38 -0.34805 -0.34805 "UNK " "    " "    " 7 0 3 1 2E2EFF  ""  -1 0 7 ""  1 ""  <> 0 0 0 4 4 1 0 4 0 4 1 4 0 4 4 1 "CCD mismatch"  <> <> <> <> <> <> <> <> <> <> <> <>
  5 3 3.035263 -6.180605 -7.128658 900 X " " 117 0.00891 0.00891 "UNK " "    " "    " 6 0 3 1 00FF00  ""  -1 0 7 ""  1 ""  <> 0 0 0 5 5 1 0 5 1 5 1 5 0 5 5 1 "CCD mismatch"  1 <> <> <> <> <> <> <> <> <> <> <>
  6 2 3.149506 -6.079752 -5.595871 900 X " " 117 0.50249 0.50249 "UNK " "    " "    " 6 0 3 1 00FF00  ""  -1 0 7 ""  1 ""  <> 0 0 0 6 6 1 0 6 0 6 1 6 0 6 6 1 "CCD mismatch"  <> <> <> <> <> <> <> <> <> <> <> <>
  7 15 4.256699 -6.125811 -5.051904 900 X " " 70 -0.51425 -0.51425 "UNK " "    " "    " 8 0 3 1 FF2E2E  ""  -1 0 7 ""  1 ""  <> 0 0 0 7 7 1 0 7 0 7 1 7 0 7 7 1 "CCD mismatch"  <> <> <> <> <> <> <> <> <> <> <> <>
  8 3 3.625545 -7.368365 -7.822695 900 X " " 117 -0.13040 -0.13040 "UNK " "    " "    " 6 0 3 1 00FF00  ""  -1 0 7 ""  1 ""  <> 0 0 0 8 8 1 0 8 2 8 1 8 0 8 8 1 "CCD mismatch"  <> <> <> <> <> <> <> <> <> <> <> <>
  9 3 5.094044 -6.995627 -8.110023 900 X " " 117 -0.15123 -0.15123 "UNK " "    " "    " 6 0 3 1 00FF00  ""  -1 0 7 ""  1 ""  <> 0 0 0 9 9 1 0 9 2 9 1 9 0 9 9 1 "CCD mismatch"  <> <> <> <> <> <> <> <> <> <> <> <>
  10 3 5.033539 -5.487772 -8.270486 900 X " " 117 0.06143 0.06143 "UNK " "    " "    " 6 0 3 1 00FF00  ""  -1 0 7 ""  1 ""  <> 0 0 0 10 10 1 0 10 1 10 1 10 0 10 10 1 "CCD mismatch"  1 <> <> <> <> <> <> <> <> <> <> <>
  11 25 1.989918 -5.895716 -4.915236 900 X " " 38 -0.43959 -0.43959 "UNK " "    " "    " 7 0 3 1 2E2EFF  ""  -1 0 7 ""  1 ""  <> 0 0 0 11 11 1 0 11 1 11 1 11 0 11 11 1 "CCD mismatch"  <> <> <> <> <> <> <> <> <> <> <> <>
  12 3 1.730282 -5.586081 -3.455082 900 X " " 117 0.04545 0.04545 "UNK " "    " "    " 6 0 3 1 00FF00  ""  -1 0 7 ""  1 ""  <> 0 0 0 12 12 1 0 12 1 12 1 12 0 12 12 1 "CCD mismatch"  1 <> <> <> <> <> <> <> <> <> <> <>
  13 2 1.717499 -4.113284 -3.181122 900 X " " 117 0.48801 0.48801 "UNK " "    " "    " 6 0 3 1 00FF00  ""  -1 0 7 ""  1 ""  <> 0 0 0 13 13 1 0 13 0 13 1 13 0 13 13 1 "CCD mismatch"  <> <> <> <> <> <> <> <> <> <> <> <>
  14 15 0.817543 -3.616843 -2.532551 900 X " " 70 -0.47514 -0.47514 "UNK " "    " "    " 8 0 3 1 FF2E2E  ""  -1 0 7 ""  1 ""  <> 0 0 0 14 14 1 0 14 0 14 1 14 0 14 14 1 "CCD mismatch"  <> <> <> <> <> <> <> <> <> <> <> <>
  15 3 2.641338 -6.388220 -2.400719 900 X " " 117 -0.14538 -0.14538 "UNK " "    " "    " 6 0 3 1 00FF00  ""  -1 0 7 ""  1 ""  <> 0 0 0 15 15 1 0 15 2 15 1 15 0 15 15 1 "CCD mismatch"  <> <> <> <> <> <> <> <> <> <> <> <>
  16 25 2.675209 -3.442118 -3.808336 900 X " " 38 -0.46474 -0.46474 "UNK " "    " "    " 7 0 3 1 2E2EFF  ""  -1 0 7 ""  1 ""  <> 0 0 0 16 16 1 0 16 1 16 1 16 0 16 16 1 "CCD mismatch"  <> <> <> <> <> <> <> <> <> <> <> <>
  17 3 2.907879 -2.026175 -3.485815 900 X " " 117 0.05392 0.05392 "UNK " "    " "    " 6 0 3 1 00FF00  ""  -1 0 7 ""  1 ""  <> 0 0 0 17 17 1 0 17 1 17 1 17 0 17 17 1 "CCD mismatch"  1 <> <> <> <> <> <> <> <> <> <> <>
  18 2 1.851631 -1.053023 -4.108982 900 X " " 117 0.50033 0.50033 "UNK " "    " "    " 6 0 3 1 00FF00  ""  -1 0 7 ""  1 ""  <> 0 0 0 18 18 1 0 18 0 18 1 18 0 18 18 1 "CCD mismatch"  <> <> <> <> <> <> <> <> <> <> <> <>
  19 15 1.733768 0.085077 -3.643505 900 X " " 70 -0.50898 -0.50898 "UNK " "    " "    " 8 0 3 1 FF2E2E  ""  -1 0 7 ""  1 ""  <> 0 0 0 19 19 1 0 19 0 19 1 19 0 19 19 1 "CCD mismatch"  <> <> <> <> <> <> <> <> <> <> <> <>
  20 3 4.349769 -1.519446 -3.996340 900 X " " 117 -0.08656 -0.08656 "UNK " "    " "    " 6 0 3 1 00FF00  ""  -1 0 7 ""  1 ""  <> 0 0 0 20 20 1 0 20 1 20 1 20 0 20 20 1 "CCD mismatch"  1 <> <> <> <> <> <> <> <> <> <> <>
  21 3 5.525303 -1.929305 -3.103270 900 X " " 117 -0.08111 -0.08111 "UNK " "    " "    " 6 0 3 1 00FF00  ""  -1 0 7 ""  1 ""  <> 0 0 0 21 21 1 0 21 1 21 1 21 0 21 21 1 "CCD mismatch"  <> <> <> <> <> <> <> <> <> <> <> <>
  22 3 5.855442 -3.413912 -3.118322 900 X " " 117 -0.16919 -0.16919 "UNK " "    " "    " 6 0 3 1 00FF00  ""  -1 0 7 ""  1 ""  <> 0 0 0 22 22 1 0 22 3 22 1 22 0 22 22 1 "CCD mismatch"  <> <> <> <> <> <> <> <> <> <> <> <>
  23 3 6.790748 -1.029006 -3.259869 900 X " " 117 -0.16919 -0.16919 "UNK " "    " "    " 6 0 3 1 00FF00  ""  -1 0 7 ""  1 ""  <> 0 0 0 23 23 1 0 23 3 23 1 23 0 23 23 1 "CCD mismatch"  <> <> <> <> <> <> <> <> <> <> <> <>
  24 25 1.024105 -1.505339 -5.093493 900 X " " 38 -0.58718 -0.58718 "UNK " "    " "    " 7 0 3 1 2E2EFF  ""  -1 0 7 ""  1 ""  <> 0 0 0 24 24 1 0 24 1 24 1 24 0 24 24 1 "CCD mismatch"  <> <> <> <> <> <> <> <> <> <> <> <>
  25 3 -0.268091 -0.891074 -5.601339 900 X " " 117 0.18315 0.18315 "UNK " "    " "    " 6 0 3 1 00FF00  ""  -1 0 7 ""  1 ""  <> 0 0 0 25 25 1 0 25 0 25 1 25 0 25 25 1 "CCD mismatch"  <> <> <> <> <> <> <> <> <> <> <> <>
  26 2 -1.385851 -0.941679 -4.503918 900 X " " 117 0.50004 0.50004 "UNK " "    " "    " 6 0 3 1 00FF00  ""  -1 0 7 ""  1 ""  <> 0 0 0 26 26 1 0 26 0 26 1 26 0 26 26 1 "CCD mismatch"  <> <> <> <> <> <> <> <> <> <> <> <>
  27 15 -2.388510 -0.230418 -4.418036 900 X " " 70 -0.51803 -0.51803 "UNK " "    " "    " 8 0 3 1 FF2E2E  ""  -1 0 7 ""  1 ""  <> 0 0 0 27 27 1 0 27 0 27 1 27 0 27 27 1 "CCD mismatch"  <> <> <> <> <> <> <> <> <> <> <> <>
  28 3 -0.096916 0.504026 -6.041360 900 X " " 117 -0.18696 -0.18696 "UNK " "    " "    " 6 0 3 1 00FF00  ""  -1 0 7 ""  1 ""  <> 0 0 0 28 28 1 0 28 3 28 1 28 0 28 28 1 "CCD mismatch"  <> <> <> <> <> <> <> <> <> <> <> <>
  29 3 -0.757685 -1.739130 -6.733021 900 X " " 117 -0.18696 -0.18696 "UNK " "    " "    " 6 0 3 1 00FF00  ""  -1 0 7 ""  1 ""  <> 0 0 0 29 29 1 0 29 3 29 1 29 0 29 29 1 "CCD mismatch"  <> <> <> <> <> <> <> <> <> <> <> <>
  30 25 -1.238806 -1.955012 -3.615179 900 X " " 38 -0.43808 -0.43808 "UNK " "    " "    " 7 0 3 1 2E2EFF  ""  -1 0 7 ""  1 ""  <> 0 0 0 30 30 1 0 30 1 30 1 30 0 30 30 1 "CCD mismatch"  <> <> <> <> <> <> <> <> <> <> <> <>
  31 3 -2.217583 -2.151267 -2.475395 900 X " " 117 0.04634 0.04634 "UNK " "    " "    " 6 0 3 1 00FF00  ""  -1 0 7 ""  1 ""  <> 0 0 0 31 31 1 0 31 1 31 1 31 0 31 31 1 "CCD mismatch"  1 <> <> <> <> <> <> <> <> <> <> <>
  32 2 -1.822367 -1.296202 -1.294476 900 X " " 117 0.49423 0.49423 "UNK " "    " "    " 6 0 3 1 00FF00  ""  -1 0 7 ""  1 ""  <> 0 0 0 32 32 1 0 32 0 32 1 32 0 32 32 1 "CCD mismatch"  <> <> <> <> <> <> <> <> <> <> <> <>
  33 15 -2.738031 -0.662932 -0.736296 900 X " " 70 -0.48052 -0.48052 "UNK " "    " "    " 8 0 3 1 FF2E2E  ""  -1 0 7 ""  1 ""  <> 0 0 0 33 33 1 0 33 0 33 1 33 0 33 33 1 "CCD mismatch"  <> <> <> <> <> <> <> <> <> <> <> <>
  34 3 -2.436804 -3.620863 -2.078859 900 X " " 117 -0.14435 -0.14435 "UNK " "    " "    " 6 0 3 1 00FF00  ""  -1 0 7 ""  1 ""  <> 0 0 0 34 34 1 0 34 2 34 1 34 0 34 34 1 "CCD mismatch"  <> <> <> <> <> <> <> <> <> <> <> <>
  35 3 -2.604769 -4.660025 -3.230473 900 X " " 117 -0.08794 -0.08794 "UNK " "    " "    " 6 0 3 1 00FF00  ""  -1 0 7 ""  1 ""  <> 0 0 0 35 35 1 0 35 1 35 1 35 0 35 35 1 "CCD mismatch"  <> <> <> <> <> <> <> <> <> <> <> <>
  36 3 -2.925350 -6.027979 -2.694628 900 X " " 117 -0.17121 -0.17121 "UNK " "    " "    " 6 0 3 1 00FF00  ""  -1 0 7 ""  1 ""  <> 0 0 0 36 36 1 0 36 3 36 1 36 0 36 36 1 "CCD mismatch"  <> <> <> <> <> <> <> <> <> <> <> <>
  37 3 -3.534905 -4.207896 -4.440933 900 X " " 117 -0.17121 -0.17121 "UNK " "    " "    " 6 0 3 1 00FF00  ""  -1 0 7 ""  1 ""  <> 0 0 0 37 37 1 0 37 3 37 1 37 0 37 37 1 "CCD mismatch"  <> <> <> <> <> <> <> <> <> <> <> <>
  38 25 -0.496178 -1.114249 -1.062654 900 X " " 38 -0.44191 -0.44191 "UNK " "    " "    " 7 0 3 1 2E2EFF  ""  -1 0 7 ""  1 ""  <> 0 0 0 38 38 1 0 38 1 38 1 38 0 38 38 1 "CCD mismatch"  <> <> <> <> <> <> <> <> <> <> <> <>
  39 3 0.081219 -0.288592 0.039093 900 X " " 117 0.04596 0.04596 "UNK " "    " "    " 6 0 3 1 00FF00  ""  -1 0 7 ""  1 ""  <> 0 0 0 39 39 1 0 39 1 39 1 39 0 39 39 1 "CCD mismatch"  1 <> <> <> <> <> <> <> <> <> <> <>
  40 2 0.026165 1.241373 -0.099350 900 X " " 117 0.49903 0.49903 "UNK " "    " "    " 6 0 3 1 00FF00  ""  -1 0 7 ""  1 ""  <> 0 0 0 40 40 1 0 40 0 40 1 40 0 40 40 1 "CCD mismatch"  <> <> <> <> <> <> <> <> <> <> <> <>
  41 15 0.511940 1.874101 0.888725 900 X " " 70 -0.50138 -0.50138 "UNK " "    " "    " 8 0 3 1 FF2E2E  ""  -1 0 7 ""  1 ""  <> 0 0 0 41 41 1 0 41 0 41 1 41 0 41 41 1 "CCD mismatch"  <> <> <> <> <> <> <> <> <> <> <> <>
  42 3 1.550674 -0.631117 0.150213 900 X " " 117 -0.14608 -0.14608 "UNK " "    " "    " 6 0 3 1 00FF00  ""  -1 0 7 ""  1 ""  <> 0 0 0 42 42 1 0 42 2 42 1 42 0 42 42 1 "CCD mismatch"  <> <> <> <> <> <> <> <> <> <> <> <>
  43 3 2.039097 -2.069830 0.477455 900 X " " 117 -0.08597 -0.08597 "UNK " "    " "    " 6 0 3 1 00FF00  ""  -1 0 7 ""  1 ""  <> 0 0 0 43 43 1 0 43 1 43 1 43 0 43 43 1 "CCD mismatch"  <> <> <> <> <> <> <> <> <> <> <> <>
  44 3 3.562641 -2.159441 0.224676 900 X " " 117 -0.17219 -0.17219 "UNK " "    " "    " 6 0 3 1 00FF00  ""  -1 0 7 ""  1 ""  <> 0 0 0 44 44 1 0 44 3 44 1 44 0 44 44 1 "CCD mismatch"  <> <> <> <> <> <> <> <> <> <> <> <>
  45 3 1.489754 -2.544291 1.738905 900 X " " 117 -0.17219 -0.17219 "UNK " "    " "    " 6 0 3 1 00FF00  ""  -1 0 7 ""  1 ""  <> 0 0 0 45 45 1 0 45 3 45 1 45 0 45 45 1 "CCD mismatch"  <> <> <> <> <> <> <> <> <> <> <> <>
  46 25 -0.503981 1.766321 -1.253326 900 X " " 38 -0.56515 -0.56515 "UNK " "    " "    " 7 0 3 1 2E2EFF  ""  -1 0 7 ""  1 ""  <> 0 0 0 46 46 1 0 46 1 46 1 46 0 46 46 1 "CCD mismatch"  <> <> <> <> <> <> <> <> <> <> <> <>
  47 3 -0.436634 3.178552 -1.654982 900 X " " 117 0.18292 0.18292 "UNK " "    " "    " 6 0 3 1 00FF00  ""  -1 0 7 ""  1 ""  <> 0 0 0 47 47 1 0 47 0 47 1 47 0 47 47 1 "CCD mismatch"  <> <> <> <> <> <> <> <> <> <> <> <>
  48 2 1.048450 3.811723 -1.485025 900 X " " 117 0.51232 0.51232 "UNK " "    " "    " 6 0 3 1 00FF00  ""  -1 0 7 ""  1 ""  <> 0 0 0 48 48 1 0 48 0 48 1 48 0 48 48 1 "CCD mismatch"  <> <> <> <> <> <> <> <> <> <> <> <>
  49 15 1.283741 4.917451 -0.960836 900 X " " 70 -0.51685 -0.51685 "UNK " "    " "    " 8 0 3 1 FF2E2E  ""  -1 0 7 ""  1 ""  <> 0 0 0 49 49 1 0 49 0 49 1 49 0 49 49 1 "CCD mismatch"  <> <> <> <> <> <> <> <> <> <> <> <>
  50 3 -0.835266 3.309659 -3.148375 900 X " " 117 -0.19256 -0.19256 "UNK " "    " "    " 6 0 3 1 00FF00  ""  -1 0 7 ""  1 ""  <> 0 0 0 50 50 1 0 50 3 50 1 50 0 50 50 1 "CCD mismatch"  <> <> <> <> <> <> <> <> <> <> <> <>
  51 3 -1.467617 4.076803 -0.891617 900 X " " 117 -0.19256 -0.19256 "UNK " "    " "    " 6 0 3 1 00FF00  ""  -1 0 7 ""  1 ""  <> 0 0 0 51 51 1 0 51 3 51 1 51 0 51 51 1 "CCD mismatch"  <> <> <> <> <> <> <> <> <> <> <> <>
  52 25 2.083874 3.095556 -2.004175 900 X " " 38 -0.55947 -0.55947 "UNK " "    " "    " 7 0 3 1 2E2EFF  ""  -1 0 7 ""  1 ""  <> 0 0 0 52 52 1 0 52 1 52 1 52 0 52 52 1 "CCD mismatch"  <> <> <> <> <> <> <> <> <> <> <> <>
  53 3 3.481048 3.413080 -2.016178 900 X " " 117 0.18322 0.18322 "UNK " "    " "    " 6 0 3 1 00FF00  ""  -1 0 7 ""  1 ""  <> 0 0 0 53 53 1 0 53 0 53 1 53 0 53 53 1 "CCD mismatch"  <> <> <> <> <> <> <> <> <> <> <> <>
  54 2 4.234768 3.052801 -0.655243 900 X " " 117 0.50489 0.50489 "UNK " "    " "    " 6 0 3 1 00FF00  ""  -1 0 7 ""  1 ""  <> 0 0 0 54 54 1 0 54 0 54 1 54 0 54 54 1 "CCD mismatch"  <> <> <> <> <> <> <> <> <> <> <> <>
  55 15 5.373955 3.482576 -0.464924 900 X " " 70 -0.51199 -0.51199 "UNK " "    " "    " 8 0 3 1 FF2E2E  ""  -1 0 7 ""  1 ""  <> 0 0 0 55 55 1 0 55 0 55 1 55 0 55 55 1 "CCD mismatch"  <> <> <> <> <> <> <> <> <> <> <> <>
  56 3 4.065033 2.431436 -3.075569 900 X " " 117 -0.19262 -0.19262 "UNK " "    " "    " 6 0 3 1 00FF00  ""  -1 0 7 ""  1 ""  <> 0 0 0 56 56 1 0 56 3 56 1 56 0 56 56 1 "CCD mismatch"  <> <> <> <> <> <> <> <> <> <> <> <>
  57 3 3.678516 4.790418 -2.654593 900 X " " 117 -0.19262 -0.19262 "UNK " "    " "    " 6 0 3 1 00FF00  ""  -1 0 7 ""  1 ""  <> 0 0 0 57 57 1 0 57 3 57 1 57 0 57 57 1 "CCD mismatch"  <> <> <> <> <> <> <> <> <> <> <> <>
  58 25 3.566845 2.349996 0.238583 900 X " " 38 -0.59308 -0.59308 "UNK " "    " "    " 7 0 3 1 2E2EFF  ""  -1 0 7 ""  1 ""  <> 0 0 0 58 58 1 0 58 1 58 1 58 0 58 58 1 "CCD mismatch"  <> <> <> <> <> <> <> <> <> <> <> <>
  59 3 3.985920 2.136583 1.635572 900 X " " 117 0.13671 0.13671 "UNK " "    " "    " 6 0 3 1 00FF00  ""  -1 0 7 ""  1 ""  <> 0 0 0 59 59 1 0 59 2 59 1 59 0 59 59 1 "CCD mismatch"  <> <> <> <> <> <> <> <> <> <> <> <>
  60 3 3.442253 3.206254 2.650482 900 X " " 117 -0.17013 -0.17013 "UNK " "    " "    " 6 0 3 1 00FF00  ""  -1 0 7 ""  1 ""  <> 0 0 0 60 60 1 0 60 2 60 1 60 0 60 60 1 "CCD mismatch"  <> <> <> <> <> <> <> <> <> <> <> <>
  61 2 2.990063 2.752347 4.015604 900 X " " 117 0.47933 0.47933 "UNK " "    " "    " 6 0 3 1 00FF00  ""  -1 0 7 ""  1 ""  <> 0 0 0 61 61 1 0 61 0 61 1 61 0 61 61 1 "CCD mismatch"  <> <> <> <> <> <> <> <> <> <> <> <>
  62 15 2.377384 1.698354 4.156784 900 X " " 70 -0.51269 -0.51269 "UNK " "    " "    " 8 0 3 1 FF2E2E  ""  -1 0 7 ""  1 ""  <> 0 0 0 62 62 1 0 62 0 62 1 62 0 62 62 1 "CCD mismatch"  <> <> <> <> <> <> <> <> <> <> <> <>
  63 3 2.904922 3.407030 6.483070 900 X " " 117 0.13250 0.13250 "UNK " "    " "    " 6 0 3 1 00FF00  ""  -1 0 7 ""  1 ""  <> 0 0 0 63 63 1 0 63 1 63 1 63 0 63 63 1 "CCD mismatch"  1 <> <> <> <> <> <> <> <> <> <> <>
  64 3 2.607532 4.788473 7.065268 900 X " " 117 0.04681 0.04681 "UNK " "    " "    " 6 0 3 1 00FF00  ""  -1 0 7 ""  1 ""  <> 0 0 0 64 64 1 0 64 2 64 1 64 0 64 64 1 "CCD mismatch"  <> <> <> <> <> <> <> <> <> <> <> <>
  65 3 0.170616 5.179334 6.442612 900 X " " 117 -0.00568 -0.00568 "UNK " "    " "    " 6 0 3 1 00FF00  ""  -1 0 7 ""  1 ""  <> 0 0 0 65 65 1 0 65 3 65 1 65 0 65 65 1 "CCD mismatch"  <> <> <> <> <> <> <> <> <> <> <> <>
  66 3 1.746914 7.147790 6.465548 900 X " " 117 -0.00568 -0.00568 "UNK " "    " "    " 6 0 3 1 00FF00  ""  -1 0 7 ""  1 ""  <> 0 0 0 66 66 1 0 66 3 66 1 66 0 66 66 1 "CCD mismatch"  <> <> <> <> <> <> <> <> <> <> <> <>
  67 25 3.313095 3.555002 5.018303 900 X " " 38 -0.59210 -0.59210 "UNK " "    " "    " 7 0 3 1 2E2EFF  ""  -1 0 7 ""  1 ""  <> 0 0 0 67 67 1 0 67 1 67 1 67 0 67 67 1 "CCD mismatch"  <> <> <> <> <> <> <> <> <> <> <> <>
  68 32 1.609718 5.619718 6.204248 900 X " " 38 -0.44946 -0.44946 "UNK " "    " "    " 7 1 3 1 2E2EFF  ""  -1 0 7 ""  1 ""  <> 0 0 0 68 68 1 0 68 1 68 1 68 0 68 68 1 "CCD mismatch"  <> <> <> <> <> <> <> <> <> <> <> <>
  69 3 6.243538 -4.710387 -7.653282 900 X " " 117 -0.18926 -0.18926 "UNK " "    " "    " 6 0 3 1 00FF00  ""  -1 0 7 ""  1 ""  <> 0 0 0 69 69 1 0 69 3 69 1 69 0 69 69 1 "CCD mismatch"  <> <> <> <> <> <> <> <> <> <> <> <>
  70 3 4.701851 -1.865122 -5.501178 900 X " " 117 -0.16439 -0.16439 "UNK " "    " "    " 6 0 3 1 00FF00  ""  -1 0 7 ""  1 ""  <> 0 0 0 70 70 1 0 70 3 70 1 70 0 70 70 1 "CCD mismatch"  <> <> <> <> <> <> <> <> <> <> <> <>
  71 3 3.971641 2.605493 7.324642 900 X " " 117 -0.20415 -0.20415 "UNK " "    " "    " 6 0 3 1 00FF00  ""  -1 0 7 ""  1 ""  <> 0 0 0 71 71 1 0 71 3 71 1 71 0 71 71 1 "CCD mismatch"  <> <> <> <> <> <> <> <> <> <> <> <>
  72 2 3.654201 -1.628176 -8.798685 900 X " " 117 -0.08114 -0.08114 "UNK " "    " "    " 6 0 3 1 00FF00  ""  -1 0 7 ""  1 ""  <> 0 0 0 72 72 1 0 72 1 72 1 72 0 72 72 1 "CCD mismatch"  <> <> <> <> <> <> <> <> <> <> <> <>
  73 3 4.358662 -0.549952 -9.647665 900 X " " 117 -0.06426 -0.06426 "UNK " "    " "    " 6 0 3 1 00FF00  ""  -1 0 7 ""  1 ""  <> 0 0 0 73 73 1 0 73 1 73 1 73 0 73 73 1 "CCD mismatch"  1 <> <> <> <> <> <> <> <> <> <> <>
  74 3 3.422783 0.294790 -10.582324 900 X " " 117 -0.12377 -0.12377 "UNK " "    " "    " 6 0 3 1 00FF00  ""  -1 0 7 ""  1 ""  <> 0 0 0 74 74 1 0 74 2 74 1 74 0 74 74 1 "CCD mismatch"  <> <> <> <> <> <> <> <> <> <> <> <>
  75 3 5.510357 -1.124472 -10.497703 900 X " " 117 -0.16971 -0.16971 "UNK " "    " "    " 6 0 3 1 00FF00  ""  -1 0 7 ""  1 ""  <> 0 0 0 75 75 1 0 75 3 75 1 75 0 75 75 1 "CCD mismatch"  <> <> <> <> <> <> <> <> <> <> <> <>
  76 3 2.431988 1.100919 -9.850512 900 X " " 117 -0.17117 -0.17117 "UNK " "    " "    " 6 0 3 1 00FF00  ""  -1 0 7 ""  1 ""  <> 0 0 0 76 76 1 0 76 3 76 1 76 0 76 76 1 "CCD mismatch"  <> <> <> <> <> <> <> <> <> <> <> <>
  77 3 2.373791 -6.262339 -0.878641 900 X " " 117 -0.08409 -0.08409 "UNK " "    " "    " 6 0 3 1 00FF00  ""  -1 0 7 ""  1 ""  <> 0 0 0 77 77 1 0 77 1 77 1 77 0 77 77 1 "CCD mismatch"  1 <> <> <> <> <> <> <> <> <> <> <>
  78 3 1.061672 -6.992709 -0.514000 900 X " " 117 -0.14960 -0.14960 "UNK " "    " "    " 6 0 3 1 00FF00  ""  -1 0 7 ""  1 ""  <> 0 0 0 78 78 1 0 78 2 78 1 78 0 78 78 1 "CCD mismatch"  <> <> <> <> <> <> <> <> <> <> <> <>
  79 3 3.572452 -6.496314 0.067801 900 X " " 117 -0.17209 -0.17209 "UNK " "    " "    " 6 0 3 1 00FF00  ""  -1 0 7 ""  1 ""  <> 0 0 0 79 79 1 0 79 3 79 1 79 0 79 79 1 "CCD mismatch"  <> <> <> <> <> <> <> <> <> <> <> <>
  80 3 0.373375 -6.677954 0.848267 900 X " " 117 0.17547 0.17547 "UNK " "    " "    " 6 0 3 1 00FF00  ""  -1 0 7 ""  1 ""  <> 0 0 0 80 80 1 0 80 1 80 1 80 0 80 80 1 "CCD mismatch"  1 <> <> <> <> <> <> <> <> <> <> <>
  81 3 -0.965761 -7.425299 1.159527 900 X " " 117 -0.20843 -0.20843 "UNK " "    " "    " 6 0 3 1 00FF00  ""  -1 0 7 ""  1 ""  <> 0 0 0 81 81 1 0 81 2 81 1 81 0 81 81 1 "CCD mismatch"  <> <> <> <> <> <> <> <> <> <> <> <>
  82 16 0.114582 -5.290762 0.997505 900 X " " 70 -0.65938 -0.65938 "UNK " "    " "    " 8 0 3 1 FF2E2E  ""  -1 0 7 "%UT"  13 ""  <> 0 0 0 82 82 1 0 82 1 82 1 82 0 82 82 1 "CCD mismatch"  <> <> <> <> <> <> <> <> <> <> <> <>
  83 2 -0.985808 -8.940943 1.221956 900 X " " 117 0.42687 0.42687 "UNK " "    " "    " 6 0 3 1 00FF00  ""  -1 0 7 ""  1 ""  <> 0 0 0 83 83 1 0 83 0 83 1 83 0 83 83 1 "CCD mismatch"  <> <> <> <> <> <> <> <> <> <> <> <>
  84 3 -1.845524 -9.691893 0.244074 900 X " " 117 -0.19333 -0.19333 "UNK " "    " "    " 6 0 3 1 00FF00  ""  -1 0 7 ""  1 ""  <> 0 0 0 84 84 1 0 84 2 84 1 84 0 84 84 1 "CCD mismatch"  <> <> <> <> <> <> <> <> <> <> <> <>
  85 15 -0.354593 -9.480017 2.100864 900 X " " 70 -0.46421 -0.46421 "UNK " "    " "    " 8 0 3 1 FF2E2E  ""  -1 0 7 ""  1 ""  <> 0 0 0 85 85 1 0 85 0 85 1 85 0 85 85 1 "CCD mismatch"  <> <> <> <> <> <> <> <> <> <> <> <>
  86 3 -1.494818 -11.250350 0.131828 900 X " " 117 -0.16272 -0.16272 "UNK " "    " "    " 6 0 3 1 00FF00  ""  -1 0 7 ""  1 ""  <> 0 0 0 86 86 1 0 86 3 86 1 86 0 86 86 1 "CCD mismatch"  <> <> <> <> <> <> <> <> <> <> <> <>
  87 26 0.085354 -25.807837 -24.555704 30 L "A" 38 -0.94390 -0.94390 "LEU " " N  " "    " 7 0 0 0 2E2EFF  ""  1 1 7 ""  1 ""  <> 0 0 0 87 87 1 0 201 2 <> <> 87 0 87 87 <> "CCD match"  <> 1 0.96 193 <> <> <> <> <> <> <> <>
  88 3 -0.860983 -24.872305 -23.932861 30 L "A" 24 0.16390 0.16390 "LEU " " CA " "    " 6 0 0 0 808080  ""  1 1 -1106 "%RT%RN"  2 ""  FF3C00  0 0 0 88 88 1 0 202 1 <> <> 88 0 88 88 <> "CCD match"  <> 1 0.96 194 <> <> <> <> <> <> <> <>
  89 2 -2.109978 -25.492247 -23.311164 30 L "A" 24 0.50000 0.50000 "LEU " " C  " "    " 6 0 0 0 808080  ""  1 1 7 ""  1 ""  <> 0 0 0 89 89 1 0 203 0 <> <> 89 0 89 89 <> "CCD match"  <> 1 0.96 195 <> <> <> <> <> <> <> <>
  90 3 -1.052355 -23.757536 -25.024455 30 L "A" 24 -0.12000 -0.12000 "LEU " " CB " "    " 6 0 0 0 808080  ""  1 1 7 ""  1 ""  <> 0 0 0 90 90 1 0 204 2 <> <> 90 0 90 90 <> "CCD match"  <> 1 0.96 196 <> <> <> <> <> <> <> <>
  91 15 -2.412123 -25.071639 -22.227488 30 L "A" 70 -0.50000 -0.50000 "LEU " " O  " "    " 8 0 0 0 FF2E2E  ""  1 1 7 ""  1 ""  <> 0 0 0 91 91 1 0 205 0 <> <> 91 0 91 91 <> "CCD match"  <> 1 0.96 197 <> <> <> <> <> <> <> <>
  92 3 -1.921805 -22.473734 -24.697628 30 L "A" 24 -0.06000 -0.06000 "LEU " " CG " "    " 6 0 0 0 808080  ""  1 1 7 ""  1 ""  <> 0 0 0 92 92 1 0 206 1 <> <> 92 0 92 92 <> "CCD match"  <> 1 0.96 198 <> <> <> <> <> <> <> <>
  93 3 -1.608576 -21.226630 -25.596980 30 L "A" 24 -0.18000 -0.18000 "LEU " " CD1" "    " 6 0 0 0 808080  ""  1 1 7 ""  1 ""  <> 0 0 0 93 93 1 0 207 3 <> <> 93 0 93 93 <> "CCD match"  <> 1 0.96 199 <> <> <> <> <> <> <> <>
  94 3 -3.426563 -22.697943 -24.793741 30 L "A" 24 -0.18000 -0.18000 "LEU " " CD2" "    " 6 0 0 0 808080  ""  1 1 7 ""  1 ""  <> 0 0 0 94 94 1 0 208 3 <> <> 94 0 94 94 <> "CCD match"  <> 1 0.96 200 <> <> <> <> <> <> <> <>
  95 25 -2.951115 -26.297972 -23.965228 31 K "A" 38 -0.50000 -0.50000 "LYS " " N  " "    " 7 0 0 0 2E2EFF  ""  1 1 7 ""  1 ""  <> 0 0 0 95 95 1 0 221 1 <> <> 95 0 95 95 <> "CCD match"  <> 1 0.95 201 <> <> <> <> <> <> <> <>
  96 3 -4.326267 -26.539565 -23.625794 31 K "A" 24 0.14000 0.14000 "LYS " " CA " "    " 6 0 0 0 808080  ""  1 1 -1106 "%RT%RN"  2 ""  FF3C00  0 0 0 96 96 1 0 222 1 <> <> 96 0 96 96 <> "CCD match"  <> 1 0.95 202 <> <> <> <> <> <> <> <>
  97 2 -4.532568 -26.861548 -22.150269 31 K "A" 24 0.50000 0.50000 "LYS " " C  " "    " 6 0 0 0 808080  ""  1 1 7 ""  1 ""  <> 0 0 0 97 97 1 0 223 0 <> <> 97 0 97 97 <> "CCD match"  <> 1 0.95 203 <> <> <> <> <> <> <> <>
  98 3 -4.687796 -27.768103 -24.551931 31 K "A" 24 -0.12000 -0.12000 "LYS " " CB " "    " 6 0 0 0 808080  ""  1 1 7 ""  1 ""  <> 0 0 0 98 98 1 0 224 2 <> <> 98 0 98 98 <> "CCD match"  <> 1 0.95 204 <> <> <> <> <> <> <> <>
  99 15 -5.423819 -26.331763 -21.505562 31 K "A" 70 -0.50000 -0.50000 "LYS " " O  " "    " 8 0 0 0 FF2E2E  ""  1 1 7 ""  1 ""  <> 0 0 0 99 99 1 0 225 0 <> <> 99 0 99 99 <> "CCD match"  <> 1 0.95 205 <> <> <> <> <> <> <> <>
  100 3 -6.071375 -28.421210 -24.294847 31 K "A" 24 -0.12000 -0.12000 "LYS " " CG " "    " 6 0 0 0 808080  ""  1 1 7 ""  1 ""  <> 0 0 0 100 100 1 0 226 2 <> <> 100 0 100 100 <> "CCD match"  <> 1 0.95 206 <> <> <> <> <> <> <> <>
  101 3 -6.271353 -29.638052 -25.218964 31 K "A" 24 -0.12000 -0.12000 "LYS " " CD " "    " 6 0 0 0 808080  ""  1 1 7 ""  1 ""  <> 0 0 0 101 101 1 0 227 2 <> <> 101 0 101 101 <> "CCD match"  <> 1 0.95 207 <> <> <> <> <> <> <> <>
  102 3 -7.321865 -30.673956 -24.892745 31 K "A" 24 0.19000 0.19000 "LYS " " CE " "    " 6 0 0 0 808080  ""  1 1 7 ""  1 ""  <> 0 0 0 102 102 1 0 228 2 <> <> 102 0 102 102 <> "CCD match"  <> 1 0.95 208 <> <> <> <> <> <> <> <>
  103 32 -6.926449 -31.469122 -23.711819 31 K "A" 38 -0.30000 -0.30000 "LYS " " NZ " "    " 7 1 0 0 2E2EFF  ""  1 1 7 "%UT"  13 ""  <> 0 0 0 103 103 1 0 229 3 <> <> 103 0 103 103 <> "CCD match"  <> 1 0.95 209 <> <> <> <> <> <> <> <>
  104 25 -3.694737 -27.742072 -21.621667 32 E "A" 38 -0.50000 -0.50000 "GLU " " N  " "    " 7 0 0 0 2E2EFF  ""  1 1 7 ""  1 ""  <> 0 0 0 104 104 1 0 243 1 <> <> 104 0 104 104 <> "CCD match"  <> 1 0.96 210 <> <> <> <> <> <> <> <>
  105 3 -3.944401 -28.279822 -20.293064 32 E "A" 24 0.14000 0.14000 "GLU " " CA " "    " 6 0 0 0 808080  ""  1 1 -1106 "%RT%RN"  2 ""  FF3C00  0 0 0 105 105 1 0 244 1 <> <> 105 0 105 105 <> "CCD match"  <> 1 0.96 211 <> <> <> <> <> <> <> <>
  106 2 -3.491961 -27.332564 -19.141450 32 E "A" 24 0.50000 0.50000 "GLU " " C  " "    " 6 0 0 0 808080  ""  1 1 7 ""  1 ""  <> 0 0 0 106 106 1 0 245 0 <> <> 106 0 106 106 <> "CCD match"  <> 1 0.96 212 <> <> <> <> <> <> <> <>
  107 3 -3.369513 -29.666327 -20.090822 32 E "A" 24 -0.12000 -0.12000 "GLU " " CB " "    " 6 0 0 0 808080  ""  1 1 7 ""  1 ""  <> 0 0 0 107 107 1 0 246 2 <> <> 107 0 107 107 <> "CCD match"  <> 1 0.96 213 <> <> <> <> <> <> <> <>
  108 15 -4.241305 -27.255599 -18.201723 32 E "A" 70 -0.50000 -0.50000 "GLU " " O  " "    " 8 0 0 0 FF2E2E  ""  1 1 7 ""  1 ""  <> 0 0 0 108 108 1 0 247 0 <> <> 108 0 108 108 <> "CCD match"  <> 1 0.96 214 <> <> <> <> <> <> <> <>
  109 3 -3.872648 -30.780219 -21.059718 32 E "A" 24 -0.22000 -0.22000 "GLU " " CG " "    " 6 0 0 0 808080  ""  1 1 7 ""  1 ""  <> 0 0 0 109 109 1 0 248 2 <> <> 109 0 109 109 <> "CCD match"  <> 1 0.96 215 <> <> <> <> <> <> <> <>
  110 2 -3.362908 -30.968565 -22.470474 32 E "A" 24 0.70000 0.70000 "GLU " " CD " "    " 6 0 0 0 808080  ""  1 1 7 "%UT"  13 ""  <> 0 0 0 110 110 1 0 249 0 <> <> 110 0 110 110 <> "CCD match"  <> 1 0.96 216 10 <> <> <> <> <> <> <>
  111 15 -2.277727 -30.463721 -22.743807 32 E "A" 70 -0.80000 -0.80000 "GLU " " OE1" "    " 8 0 0 0 FF2E2E  ""  1 1 7 ""  1 ""  <> 0 0 0 111 111 1 0 250 0 <> <> 111 0 111 111 <> "CCD match"  <> 1 0.96 217 <> <> <> <> <> <> <> <>
  112 18 -4.087984 -31.555579 -23.356509 32 E "A" 70 -0.80000 -0.80000 "GLU " " OE2" "    " 8 -1 0 0 FF2E2E  ""  1 1 7 ""  1 ""  <> 0 0 0 112 112 1 0 251 0 <> <> 112 0 112 112 <> "CCD match"  <> 1 0.96 218 <> <> <> <> <> <> <> <>
  113 25 -2.450235 -26.474143 -19.448148 33 R "A" 38 -0.50000 -0.50000 "ARG " " N  " "    " 7 0 0 0 2E2EFF  ""  1 1 7 ""  1 ""  <> 0 0 0 113 113 1 0 258 1 <> <> 113 0 113 113 <> "CCD match"  <> 1 0.97 219 <> <> <> <> <> <> <> <>
  114 3 -2.232544 -25.220137 -18.626649 33 R "A" 24 0.14000 0.14000 "ARG " " CA " "    " 6 0 0 0 808080  ""  1 1 -1106 "%RT%RN"  2 ""  FF3C00  0 0 0 114 114 1 0 259 1 <> <> 114 0 114 114 <> "CCD match"  <> 1 0.97 220 <> <> <> <> <> <> <> <>
  115 2 -3.461434 -24.321738 -18.698388 33 R "A" 24 0.50000 0.50000 "ARG " " C  " "    " 6 0 0 0 808080  ""  1 1 7 ""  1 ""  <> 0 0 0 115 115 1 0 260 0 <> <> 115 0 115 115 <> "CCD match"  <> 1 0.97 221 <> <> <> <> <> <> <> <>
  116 3 -0.967941 -24.440863 -19.003657 33 R "A" 24 -0.12000 -0.12000 "ARG " " CB " "    " 6 0 0 0 808080  ""  1 1 7 ""  1 ""  <> 0 0 0 116 116 1 0 261 2 <> <> 116 0 116 116 <> "CCD match"  <> 1 0.97 222 <> <> <> <> <> <> <> <>
  117 15 -3.853232 -23.759200 -17.710769 33 R "A" 70 -0.50000 -0.50000 "ARG " " O  " "    " 8 0 0 0 FF2E2E  ""  1 1 7 ""  1 ""  <> 0 0 0 117 117 1 0 262 0 <> <> 117 0 117 117 <> "CCD match"  <> 1 0.97 223 <> <> <> <> <> <> <> <>
  118 3 0.346619 -25.184000 -19.087153 33 R "A" 24 -0.05000 -0.05000 "ARG " " CG " "    " 6 0 0 0 808080  ""  1 1 7 ""  1 ""  <> 0 0 0 118 118 1 0 263 2 <> <> 118 0 118 118 <> "CCD match"  <> 1 0.97 224 <> <> <> <> <> <> <> <>
  119 3 1.643043 -24.388678 -18.943252 33 R "A" 24 0.19000 0.19000 "ARG " " CD " "    " 6 0 0 0 808080  ""  1 1 7 ""  1 ""  <> 0 0 0 119 119 1 0 264 2 <> <> 119 0 119 119 <> "CCD match"  <> 1 0.97 225 <> <> <> <> <> <> <> <>
  120 25 1.952679 -24.135413 -17.549324 33 R "A" 38 -0.69997 -0.69997 "ARG " " NE " "    " 7 0 0 0 2E2EFF  ""  1 1 7 ""  1 ""  <> 0 0 0 120 120 1 0 265 1 <> <> 120 0 120 120 <> "CCD match"  <> 1 0.97 226 <> <> <> <> <> <> <> <>
  121 25 4.050564 -25.108729 -17.347976 33 R "A" 38 -0.79997 -0.79997 "ARG " " NH1" "    " 7 0 0 0 2E2EFF  ""  1 1 7 ""  1 ""  <> 0 0 0 121 121 1 0 266 2 <> <> 121 0 121 121 <> "CCD match"  <> 1 0.97 227 <> <> <> <> <> <> <> <>
  122 31 2.904247 -24.294352 -15.478302 33 R "A" 38 -0.79997 -0.79997 "ARG " " NH2" "    " 7 1 0 0 2E2EFF  ""  1 1 7 ""  1 ""  <> 0 0 0 122 122 1 0 267 2 <> <> 122 0 122 122 <> "CCD match"  <> 1 0.97 228 <> <> <> <> <> <> <> <>
  123 2 2.996956 -24.516623 -16.812787 33 R "A" 24 0.63990 0.63990 "ARG " " CZ " "    " 6 0 0 0 808080  ""  1 1 7 ""  1 ""  <> 0 0 0 123 123 1 0 268 0 <> <> 123 0 123 123 <> "CCD match"  <> 1 0.97 229 <> <> <> <> <> <> <> <>
  124 25 -4.198113 -24.360701 -19.779938 34 L "A" 38 -0.50000 -0.50000 "LEU " " N  " "    " 7 0 0 0 2E2EFF  ""  1 1 7 ""  1 ""  <> 0 0 0 124 124 1 0 282 1 <> <> 124 0 124 124 <> "CCD match"  <> 1 0.97 230 <> <> <> <> <> <> <> <>
  125 3 -5.424835 -23.486914 -19.981856 34 L "A" 24 0.14000 0.14000 "LEU " " CA " "    " 6 0 0 0 808080  ""  1 1 -1106 "%RT%RN"  2 ""  FF3C00  0 0 0 125 125 1 0 283 1 <> <> 125 0 125 125 <> "CCD match"  <> 1 0.97 231 <> <> <> <> <> <> <> <>
  126 2 -6.636261 -24.105879 -19.147833 34 L "A" 24 0.50000 0.50000 "LEU " " C  " "    " 6 0 0 0 808080  ""  1 1 7 ""  1 ""  <> 0 0 0 126 126 1 0 284 0 <> <> 126 0 126 126 <> "CCD match"  <> 1 0.97 232 <> <> <> <> <> <> <> <>
  127 3 -5.660156 -23.235671 -21.482643 34 L "A" 24 -0.12000 -0.12000 "LEU " " CB " "    " 6 0 0 0 808080  ""  1 1 7 ""  1 ""  <> 0 0 0 127 127 1 0 285 2 <> <> 127 0 127 127 <> "CCD match"  <> 1 0.97 233 <> <> <> <> <> <> <> <>
  128 15 -7.410788 -23.337622 -18.634406 34 L "A" 70 -0.50000 -0.50000 "LEU " " O  " "    " 8 0 0 0 FF2E2E  ""  1 1 7 ""  1 ""  <> 0 0 0 128 128 1 0 286 0 <> <> 128 0 128 128 <> "CCD match"  <> 1 0.97 234 <> <> <> <> <> <> <> <>
  129 3 -6.762203 -22.136645 -21.892426 34 L "A" 24 -0.06000 -0.06000 "LEU " " CG " "    " 6 0 0 0 808080  ""  1 1 7 ""  1 ""  <> 0 0 0 129 129 1 0 287 1 <> <> 129 0 129 129 <> "CCD match"  <> 1 0.97 235 <> <> <> <> <> <> <> <>
  130 3 -6.143480 -20.770827 -21.758542 34 L "A" 24 -0.18000 -0.18000 "LEU " " CD1" "    " 6 0 0 0 808080  ""  1 1 7 ""  1 ""  <> 0 0 0 130 130 1 0 288 3 <> <> 130 0 130 130 <> "CCD match"  <> 1 0.97 236 <> <> <> <> <> <> <> <>
  131 3 -7.318779 -22.347239 -23.303425 34 L "A" 24 -0.18000 -0.18000 "LEU " " CD2" "    " 6 0 0 0 808080  ""  1 1 7 ""  1 ""  <> 0 0 0 131 131 1 0 289 3 <> <> 131 0 131 131 <> "CCD match"  <> 1 0.97 237 <> <> <> <> <> <> <> <>
  132 25 -6.635683 -25.412993 -18.966055 35 E "A" 38 -0.50000 -0.50000 "GLU " " N  " "    " 7 0 0 0 2E2EFF  ""  1 1 7 ""  1 ""  <> 0 0 0 132 132 1 0 301 1 <> <> 132 0 132 132 <> "CCD match"  <> 1 0.96 238 <> <> <> <> <> <> <> <>
  133 3 -7.715555 -26.078482 -18.198481 35 E "A" 24 0.14000 0.14000 "GLU " " CA " "    " 6 0 0 0 808080  ""  1 1 -1106 "%RT%RN"  2 ""  FF3C00  0 0 0 133 133 1 0 302 1 <> <> 133 0 133 133 <> "CCD match"  <> 1 0.96 239 <> <> <> <> <> <> <> <>
  134 2 -7.526180 -25.785697 -16.716160 35 E "A" 24 0.50000 0.50000 "GLU " " C  " "    " 6 0 0 0 808080  ""  1 1 7 ""  1 ""  <> 0 0 0 134 134 1 0 303 0 <> <> 134 0 134 134 <> "CCD match"  <> 1 0.96 240 <> <> <> <> <> <> <> <>
  135 3 -7.804096 -27.586539 -18.436704 35 E "A" 24 -0.12000 -0.12000 "GLU " " CB " "    " 6 0 0 0 808080  ""  1 1 7 ""  1 ""  <> 0 0 0 135 135 1 0 304 2 <> <> 135 0 135 135 <> "CCD match"  <> 1 0.96 241 <> <> <> <> <> <> <> <>
  136 15 -8.440985 -25.306281 -15.994205 35 E "A" 70 -0.50000 -0.50000 "GLU " " O  " "    " 8 0 0 0 FF2E2E  ""  1 1 7 ""  1 ""  <> 0 0 0 136 136 1 0 305 0 <> <> 136 0 136 136 <> "CCD match"  <> 1 0.96 242 <> <> <> <> <> <> <> <>
  137 3 -8.093086 -28.151305 -19.903634 35 E "A" 24 -0.22000 -0.22000 "GLU " " CG " "    " 6 0 0 0 808080  ""  1 1 7 ""  1 ""  <> 0 0 0 137 137 1 0 306 2 <> <> 137 0 137 137 <> "CCD match"  <> 1 0.96 243 <> <> <> <> <> <> <> <>
  138 2 -8.233286 -29.678710 -20.024356 35 E "A" 24 0.70000 0.70000 "GLU " " CD " "    " 6 0 0 0 808080  ""  1 1 7 "%UT"  13 ""  <> 0 0 0 138 138 1 0 307 0 <> <> 138 0 138 138 <> "CCD match"  <> 1 0.96 244 10 <> <> <> <> <> <> <>
  139 15 -8.302664 -30.390059 -18.989353 35 E "A" 70 -0.80000 -0.80000 "GLU " " OE1" "    " 8 0 0 0 FF2E2E  ""  1 1 7 ""  1 ""  <> 0 0 0 139 139 1 0 308 0 <> <> 139 0 139 139 <> "CCD match"  <> 1 0.96 245 <> <> <> <> <> <> <> <>
  140 18 -8.240774 -30.212553 -21.158451 35 E "A" 70 -0.80000 -0.80000 "GLU " " OE2" "    " 8 -1 0 0 FF2E2E  ""  1 1 7 ""  1 ""  <> 0 0 0 140 140 1 0 309 0 <> <> 140 0 140 140 <> "CCD match"  <> 1 0.96 246 <> <> <> <> <> <> <> <>
  141 25 -6.306469 -26.006110 -16.235666 36 K "A" 38 -0.50000 -0.50000 "LYS " " N  " "    " 7 0 0 0 2E2EFF  ""  1 1 7 ""  1 ""  <> 0 0 0 141 141 1 0 316 1 <> <> 141 0 141 141 <> "CCD match"  <> 1 0.96 247 <> <> <> <> <> <> <> <>
  142 3 -5.854975 -25.685088 -14.889633 36 K "A" 24 0.14000 0.14000 "LYS " " CA " "    " 6 0 0 0 808080  ""  1 1 -1106 "%RT%RN"  2 ""  FF3C00  0 0 0 142 142 1 0 317 1 <> <> 142 0 142 142 <> "CCD match"  <> 1 0.96 248 <> <> <> <> <> <> <> <>
  143 2 -6.118414 -24.262591 -14.537193 36 K "A" 24 0.50000 0.50000 "LYS " " C  " "    " 6 0 0 0 808080  ""  1 1 7 ""  1 ""  <> 0 0 0 143 143 1 0 318 0 <> <> 143 0 143 143 <> "CCD match"  <> 1 0.96 249 <> <> <> <> <> <> <> <>
  144 3 -4.318375 -26.098456 -14.779642 36 K "A" 24 -0.12000 -0.12000 "LYS " " CB " "    " 6 0 0 0 808080  ""  1 1 7 ""  1 ""  <> 0 0 0 144 144 1 0 319 2 <> <> 144 0 144 144 <> "CCD match"  <> 1 0.96 250 <> <> <> <> <> <> <> <>
  145 15 -6.457018 -24.053824 -13.380495 36 K "A" 70 -0.50000 -0.50000 "LYS " " O  " "    " 8 0 0 0 FF2E2E  ""  1 1 7 ""  1 ""  <> 0 0 0 145 145 1 0 320 0 <> <> 145 0 145 145 <> "CCD match"  <> 1 0.96 251 <> <> <> <> <> <> <> <>
  146 3 -3.999661 -27.631270 -14.836401 36 K "A" 24 -0.12000 -0.12000 "LYS " " CG " "    " 6 0 0 0 808080  ""  1 1 7 ""  1 ""  <> 0 0 0 146 146 1 0 321 2 <> <> 146 0 146 146 <> "CCD match"  <> 1 0.96 252 <> <> <> <> <> <> <> <>
  147 3 -2.578343 -27.982687 -15.181779 36 K "A" 24 -0.12000 -0.12000 "LYS " " CD " "    " 6 0 0 0 808080  ""  1 1 7 ""  1 ""  <> 0 0 0 147 147 1 0 322 2 <> <> 147 0 147 147 <> "CCD match"  <> 1 0.96 253 <> <> <> <> <> <> <> <>
  148 3 -2.351143 -29.422781 -15.191871 36 K "A" 24 0.19000 0.19000 "LYS " " CE " "    " 6 0 0 0 808080  ""  1 1 7 ""  1 ""  <> 0 0 0 148 148 1 0 323 2 <> <> 148 0 148 148 <> "CCD match"  <> 1 0.96 254 <> <> <> <> <> <> <> <>
  149 32 -0.930927 -29.784941 -15.292080 36 K "A" 38 -0.30000 -0.30000 "LYS " " NZ " "    " 7 1 0 0 2E2EFF  ""  1 1 7 "%UT"  13 ""  <> 0 0 0 149 149 1 0 324 3 <> <> 149 0 149 149 <> "CCD match"  <> 1 0.96 255 <> <> <> <> <> <> <> <>
  150 25 -5.955195 -23.324233 -15.501772 37 L "A" 38 -0.50000 -0.50000 "LEU " " N  " "    " 7 0 0 0 2E2EFF  ""  1 1 7 ""  1 ""  <> 0 0 0 150 150 1 0 338 1 <> <> 150 0 150 150 <> "CCD match"  <> 1 0.97 256 <> <> <> <> <> <> <> <>
  151 3 -6.193627 -21.909033 -15.359464 37 L "A" 24 0.14000 0.14000 "LEU " " CA " "    " 6 0 0 0 808080  ""  1 1 -1106 "%RT%RN"  2 ""  FF3C00  0 0 0 151 151 1 0 339 1 <> <> 151 0 151 151 <> "CCD match"  <> 1 0.97 257 <> <> <> <> <> <> <> <>
  152 2 -7.732470 -21.681509 -15.174778 37 L "A" 24 0.50000 0.50000 "LEU " " C  " "    " 6 0 0 0 808080  ""  1 1 7 ""  1 ""  <> 0 0 0 152 152 1 0 340 0 <> <> 152 0 152 152 <> "CCD match"  <> 1 0.97 258 <> <> <> <> <> <> <> <>
  153 3 -5.675579 -21.074980 -16.576304 37 L "A" 24 -0.12000 -0.12000 "LEU " " CB " "    " 6 0 0 0 808080  ""  1 1 7 ""  1 ""  <> 0 0 0 153 153 1 0 341 2 <> <> 153 0 153 153 <> "CCD match"  <> 1 0.97 259 <> <> <> <> <> <> <> <>
  154 15 -8.100838 -21.043021 -14.175999 37 L "A" 70 -0.50000 -0.50000 "LEU " " O  " "    " 8 0 0 0 FF2E2E  ""  1 1 7 ""  1 ""  <> 0 0 0 154 154 1 0 342 0 <> <> 154 0 154 154 <> "CCD match"  <> 1 0.97 260 <> <> <> <> <> <> <> <>
  155 3 -5.988426 -19.575171 -16.734554 37 L "A" 24 -0.06000 -0.06000 "LEU " " CG " "    " 6 0 0 0 808080  ""  1 1 7 ""  1 ""  <> 0 0 0 155 155 1 0 343 1 <> <> 155 0 155 155 <> "CCD match"  <> 1 0.97 261 <> <> <> <> <> <> <> <>
  156 3 -5.780382 -18.807101 -15.494957 37 L "A" 24 -0.18000 -0.18000 "LEU " " CD1" "    " 6 0 0 0 808080  ""  1 1 7 ""  1 ""  <> 0 0 0 156 156 1 0 344 3 <> <> 156 0 156 156 <> "CCD match"  <> 1 0.97 262 <> <> <> <> <> <> <> <>
  157 3 -5.159798 -18.911364 -17.936412 37 L "A" 24 -0.18000 -0.18000 "LEU " " CD2" "    " 6 0 0 0 808080  ""  1 1 7 ""  1 ""  <> 0 0 0 157 157 1 0 345 3 <> <> 157 0 157 157 <> "CCD match"  <> 1 0.97 263 <> <> <> <> <> <> <> <>
  158 25 -8.510515 -22.222643 -16.100817 38 I "A" 38 -0.50000 -0.50000 "ILE " " N  " "    " 7 0 0 0 2E2EFF  ""  1 1 7 ""  1 ""  <> 0 0 0 158 158 1 0 357 1 <> <> 158 0 158 158 <> "CCD match"  <> 1 0.96 264 <> <> <> <> <> <> <> <>
  159 3 -9.931721 -22.109725 -16.063579 38 I "A" 24 0.14000 0.14000 "ILE " " CA " "    " 6 0 0 0 808080  ""  1 1 -1106 "%RT%RN"  2 ""  FF3C00  0 0 0 159 159 1 0 358 1 <> <> 159 0 159 159 <> "CCD match"  <> 1 0.96 265 <> <> <> <> <> <> <> <>
  160 2 -10.581165 -22.725817 -14.766788 38 I "A" 24 0.50000 0.50000 "ILE " " C  " "    " 6 0 0 0 808080  ""  1 1 7 ""  1 ""  <> 0 0 0 160 160 1 0 359 0 <> <> 160 0 160 160 <> "CCD match"  <> 1 0.96 266 <> <> <> <> <> <> <> <>
  161 3 -10.689457 -22.631468 -17.447812 38 I "A" 24 -0.06000 -0.06000 "ILE " " CB " "    " 6 0 0 0 808080  ""  1 1 7 ""  1 ""  <> 0 0 0 161 161 1 0 360 1 <> <> 161 0 161 161 <> "CCD match"  <> 1 0.96 267 <> <> <> <> <> <> <> <>
  162 15 -11.468901 -22.085204 -14.196324 38 I "A" 70 -0.50000 -0.50000 "ILE " " O  " "    " 8 0 0 0 FF2E2E  ""  1 1 7 ""  1 ""  <> 0 0 0 162 162 1 0 361 0 <> <> 162 0 162 162 <> "CCD match"  <> 1 0.96 268 <> <> <> <> <> <> <> <>
  163 3 -10.400751 -21.873034 -18.728395 38 I "A" 24 -0.12000 -0.12000 "ILE " " CG1" "    " 6 0 0 0 808080  ""  1 1 7 ""  1 ""  <> 0 0 0 163 163 1 0 362 2 <> <> 163 0 163 163 <> "CCD match"  <> 1 0.96 269 <> <> <> <> <> <> <> <>
  164 3 -12.115021 -22.989302 -17.355778 38 I "A" 24 -0.18000 -0.18000 "ILE " " CG2" "    " 6 0 0 0 808080  ""  1 1 7 ""  1 ""  <> 0 0 0 164 164 1 0 363 3 <> <> 164 0 164 164 <> "CCD match"  <> 1 0.96 270 <> <> <> <> <> <> <> <>
  165 3 -10.902311 -20.415976 -18.717107 38 I "A" 24 -0.18000 -0.18000 "ILE " " CD1" "    " 6 0 0 0 808080  ""  1 1 7 ""  1 ""  <> 0 0 0 165 165 1 0 364 3 <> <> 165 0 165 165 <> "CCD match"  <> 1 0.96 271 <> <> <> <> <> <> <> <>
  166 25 -10.118666 -23.842967 -14.313265 39 E "A" 38 -0.50000 -0.50000 "GLU " " N  " "    " 7 0 0 0 2E2EFF  ""  1 1 7 ""  1 ""  <> 0 0 0 166 166 1 0 376 1 <> <> 166 0 166 166 <> "CCD match"  <> 1 0.96 272 <> <> <> <> <> <> <> <>
  167 3 -10.428627 -24.461199 -13.037658 39 E "A" 24 0.14000 0.14000 "GLU " " CA " "    " 6 0 0 0 808080  ""  1 1 -1107 "%RT%RN"  2 ""  FF5A00  0 0 0 167 167 1 0 377 1 <> <> 167 0 167 167 <> "CCD match"  <> 1 0.96 273 <> <> <> <> <> <> <> <>
  168 2 -10.051529 -23.553046 -11.868764 39 E "A" 24 0.50000 0.50000 "GLU " " C  " "    " 6 0 0 0 808080  ""  1 1 7 ""  1 ""  <> 0 0 0 168 168 1 0 378 0 <> <> 168 0 168 168 <> "CCD match"  <> 1 0.96 274 <> <> <> <> <> <> <> <>
  169 3 -9.757973 -25.861563 -13.004755 39 E "A" 24 -0.12000 -0.12000 "GLU " " CB " "    " 6 0 0 0 808080  ""  1 1 7 ""  1 ""  <> 0 0 0 169 169 1 0 379 2 <> <> 169 0 169 169 <> "CCD match"  <> 1 0.96 275 <> <> <> <> <> <> <> <>
  170 15 -10.976767 -23.130682 -11.163770 39 E "A" 70 -0.50000 -0.50000 "GLU " " O  " "    " 8 0 0 0 FF2E2E  ""  1 1 7 ""  1 ""  <> 0 0 0 170 170 1 0 380 0 <> <> 170 0 170 170 <> "CCD match"  <> 1 0.96 276 <> <> <> <> <> <> <> <>
  171 3 -10.281506 -26.931296 -14.031806 39 E "A" 24 -0.22000 -0.22000 "GLU " " CG " "    " 6 0 0 0 808080  ""  1 1 7 ""  1 ""  <> 0 0 0 171 171 1 0 381 2 <> <> 171 0 171 171 <> "CCD match"  <> 1 0.96 277 <> <> <> <> <> <> <> <>
  172 2 -9.604656 -28.295966 -14.057135 39 E "A" 24 0.70000 0.70000 "GLU " " CD " "    " 6 0 0 0 808080  ""  1 1 7 "%UT"  13 ""  <> 0 0 0 172 172 1 0 382 0 <> <> 172 0 172 172 <> "CCD match"  <> 1 0.96 278 10 <> <> <> <> <> <> <>
  173 15 -8.926838 -28.694876 -13.067702 39 E "A" 70 -0.80000 -0.80000 "GLU " " OE1" "    " 8 0 0 0 FF2E2E  ""  1 1 7 ""  1 ""  <> 0 0 0 173 173 1 0 383 0 <> <> 173 0 173 173 <> "CCD match"  <> 1 0.96 279 <> <> <> <> <> <> <> <>
  174 18 -9.902641 -29.106154 -15.008795 39 E "A" 70 -0.80000 -0.80000 "GLU " " OE2" "    " 8 -1 0 0 FF2E2E  ""  1 1 7 ""  1 ""  <> 0 0 0 174 174 1 0 384 0 <> <> 174 0 174 174 <> "CCD match"  <> 1 0.96 280 <> <> <> <> <> <> <> <>
  175 25 -8.839825 -23.135199 -11.761719 40 S "A" 38 -0.50000 -0.50000 "SER " " N  " "    " 7 0 0 0 2E2EFF  ""  1 1 7 ""  1 ""  <> 0 0 0 175 175 1 0 391 1 <> <> 175 0 175 175 <> "CCD match"  <> 1 0.96 281 <> <> <> <> <> <> <> <>
  176 3 -8.431625 -22.085398 -10.814795 40 S "A" 24 0.14000 0.14000 "SER " " CA " "    " 6 0 0 0 808080  ""  1 1 -1107 "%RT%RN"  2 ""  FF5A00  0 0 0 176 176 1 0 392 1 <> <> 176 0 176 176 <> "CCD match"  <> 1 0.96 282 <> <> <> <> <> <> <> <>
  177 2 -9.139818 -20.712309 -10.868525 40 S "A" 24 0.50000 0.50000 "SER " " C  " "    " 6 0 0 0 808080  ""  1 1 7 ""  1 ""  <> 0 0 0 177 177 1 0 393 0 <> <> 177 0 177 177 <> "CCD match"  <> 1 0.96 283 <> <> <> <> <> <> <> <>
  178 3 -6.933703 -21.776186 -10.935791 40 S "A" 24 0.14500 0.14500 "SER " " CB " "    " 6 0 0 0 808080  ""  1 1 7 ""  1 ""  <> 0 0 0 178 178 1 0 394 2 <> <> 178 0 178 178 <> "CCD match"  <> 1 0.96 284 <> <> <> <> <> <> <> <>
  179 15 -9.261526 -20.130457 -9.836570 40 S "A" 70 -0.50000 -0.50000 "SER " " O  " "    " 8 0 0 0 FF2E2E  ""  1 1 7 ""  1 ""  <> 0 0 0 179 179 1 0 395 0 <> <> 179 0 179 179 <> "CCD match"  <> 1 0.96 285 <> <> <> <> <> <> <> <>
  180 16 -6.233252 -22.966589 -10.844927 40 S "A" 70 -0.68300 -0.68300 "SER " " OG " "    " 8 0 0 0 FF2E2E  ""  1 1 7 "%UT"  13 ""  <> 0 0 0 180 180 1 0 396 1 <> <> 180 0 180 180 <> "CCD match"  <> 1 0.96 286 <> <> <> <> <> <> <> <>
  181 25 -9.690483 -20.363757 -12.025441 41 S "A" 38 -0.50000 -0.50000 "SER " " N  " "    " 7 0 0 0 2E2EFF  ""  1 1 7 ""  1 ""  <> 0 0 0 181 181 1 0 402 1 <> <> 181 0 181 181 <> "CCD match"  <> 1 0.97 287 <> <> <> <> <> <> <> <>
  182 3 -10.361853 -19.135497 -12.070564 41 S "A" 24 0.14000 0.14000 "SER " " CA " "    " 6 0 0 0 808080  ""  1 1 -1107 "%RT%RN"  2 ""  FF5A00  0 0 0 182 182 1 0 403 1 <> <> 182 0 182 182 <> "CCD match"  <> 1 0.97 288 <> <> <> <> <> <> <> <>
  183 2 -11.825674 -19.289809 -11.530127 41 S "A" 24 0.50000 0.50000 "SER " " C  " "    " 6 0 0 0 808080  ""  1 1 7 ""  1 ""  <> 0 0 0 183 183 1 0 404 0 <> <> 183 0 183 183 <> "CCD match"  <> 1 0.97 289 <> <> <> <> <> <> <> <>
  184 3 -10.381220 -18.667357 -13.538828 41 S "A" 24 0.14500 0.14500 "SER " " CB " "    " 6 0 0 0 808080  ""  1 1 7 ""  1 ""  <> 0 0 0 184 184 1 0 405 2 <> <> 184 0 184 184 <> "CCD match"  <> 1 0.97 290 <> <> <> <> <> <> <> <>
  185 15 -12.290869 -18.436877 -10.750116 41 S "A" 70 -0.50000 -0.50000 "SER " " O  " "    " 8 0 0 0 FF2E2E  ""  1 1 7 ""  1 ""  <> 0 0 0 185 185 1 0 406 0 <> <> 185 0 185 185 <> "CCD match"  <> 1 0.97 291 <> <> <> <> <> <> <> <>
  186 16 -8.980883 -18.462012 -13.938721 41 S "A" 70 -0.68300 -0.68300 "SER " " OG " "    " 8 0 0 0 FF2E2E  ""  1 1 7 "%UT"  13 ""  <> 0 0 0 186 186 1 0 407 1 <> <> 186 0 186 186 <> "CCD match"  <> 1 0.97 292 <> <> <> <> <> <> <> <>
  187 25 -12.519878 -20.405722 -11.879175 42 Q "A" 38 -0.50000 -0.50000 "GLN " " N  " "    " 7 0 0 0 2E2EFF  ""  1 1 7 ""  1 ""  <> 0 0 0 187 187 1 0 413 1 <> <> 187 0 187 187 <> "CCD match"  <> 1 0.95 293 <> <> <> <> <> <> <> <>
  188 3 -13.783100 -20.725802 -11.359881 42 Q "A" 24 0.14000 0.14000 "GLN " " CA " "    " 6 0 0 0 808080  ""  1 1 -1107 "%RT%RN"  2 ""  FF5A00  0 0 0 188 188 1 0 414 1 <> <> 188 0 188 188 <> "CCD match"  <> 1 0.95 294 <> <> <> <> <> <> <> <>
  189 2 -13.763424 -21.205389 -9.901262 42 Q "A" 24 0.50000 0.50000 "GLN " " C  " "    " 6 0 0 0 808080  ""  1 1 7 ""  1 ""  <> 0 0 0 189 189 1 0 415 0 <> <> 189 0 189 189 <> "CCD match"  <> 1 0.95 295 <> <> <> <> <> <> <> <>
  190 3 -14.528471 -21.696135 -12.245461 42 Q "A" 24 -0.12000 -0.12000 "GLN " " CB " "    " 6 0 0 0 808080  ""  1 1 7 ""  1 ""  <> 0 0 0 190 190 1 0 416 2 <> <> 190 0 190 190 <> "CCD match"  <> 1 0.95 296 <> <> <> <> <> <> <> <>
  191 15 -14.917242 -21.218115 -9.423004 42 Q "A" 70 -0.50000 -0.50000 "GLN " " O  " "    " 8 0 0 0 FF2E2E  ""  1 1 7 ""  1 ""  <> 0 0 0 191 191 1 0 417 0 <> <> 191 0 191 191 <> "CCD match"  <> 1 0.95 297 <> <> <> <> <> <> <> <>
  192 3 -14.929800 -21.223952 -13.619970 42 Q "A" 24 -0.12000 -0.12000 "GLN " " CG " "    " 6 0 0 0 808080  ""  1 1 7 ""  1 ""  <> 0 0 0 192 192 1 0 418 2 <> <> 192 0 192 192 <> "CCD match"  <> 1 0.95 298 <> <> <> <> <> <> <> <>
  193 2 -15.780861 -22.197714 -14.355260 42 Q "A" 24 0.50000 0.50000 "GLN " " CD " "    " 6 0 0 0 808080  ""  1 1 7 "%UT"  13 "Flip"  <> 0 0 0 193 193 1 0 419 0 <> <> 193 0 193 193 <> "CCD match"  <> 1 0.95 299 0.0599257602619385 "Flip"  <> <> <> <> <> <>
  194 25 -16.152714 -21.850222 -15.569368 42 Q "A" 38 -0.76000 -0.76000 "GLN " " NE2" "    " 7 0 0 0 2E2EFF  ""  1 1 7 ""  1 ""  <> 0 0 0 194 194 1 0 420 2 <> <> 194 0 194 194 <> "CCD match"  <> 1 0.95 300 <> <> <> <> <> <> <> <>
  195 15 -16.092636 -23.235114 -13.813292 42 Q "A" 70 -0.50000 -0.50000 "GLN " " OE1" "    " 8 0 0 0 FF2E2E  ""  1 1 7 ""  1 ""  <> 0 0 0 195 195 1 0 421 0 <> <> 195 0 195 195 <> "CCD match"  <> 1 0.95 301 <> <> <> <> <> <> <> <>
  196 25 -12.658394 -21.428805 -9.219790 43 Q "A" 38 -0.50000 -0.50000 "GLN " " N  " "    " 7 0 0 0 2E2EFF  ""  1 1 7 ""  1 ""  <> 0 0 0 196 196 1 0 430 1 <> <> 196 0 196 196 <> "CCD match"  <> 1 0.95 302 <> <> <> <> <> <> <> <>
  197 3 -12.647495 -21.585673 -7.756222 43 Q "A" 24 0.14000 0.14000 "GLN " " CA " "    " 6 0 0 0 808080  ""  1 1 -1107 "%RT%RN"  2 ""  FF5A00  0 0 0 197 197 1 0 431 1 <> <> 197 0 197 197 <> "CCD match"  <> 1 0.95 303 <> <> <> <> <> <> <> <>
  198 2 -12.664280 -20.210974 -7.074308 43 Q "A" 24 0.50000 0.50000 "GLN " " C  " "    " 6 0 0 0 808080  ""  1 1 7 ""  1 ""  <> 0 0 0 198 198 1 0 432 0 <> <> 198 0 198 198 <> "CCD match"  <> 1 0.95 304 <> <> <> <> <> <> <> <>
  199 3 -11.386395 -22.317797 -7.326912 43 Q "A" 24 -0.12000 -0.12000 "GLN " " CB " "    " 6 0 0 0 808080  ""  1 1 7 ""  1 ""  <> 0 0 0 199 199 1 0 433 2 <> <> 199 0 199 199 <> "CCD match"  <> 1 0.95 305 <> <> <> <> <> <> <> <>
  200 15 -13.153999 -19.981841 -5.950254 43 Q "A" 70 -0.50000 -0.50000 "GLN " " O  " "    " 8 0 0 0 FF2E2E  ""  1 1 7 ""  1 ""  <> 0 0 0 200 200 1 0 434 0 <> <> 200 0 200 200 <> "CCD match"  <> 1 0.95 306 <> <> <> <> <> <> <> <>
  201 3 -11.484486 -23.883811 -7.695914 43 Q "A" 24 -0.12000 -0.12000 "GLN " " CG " "    " 6 0 0 0 808080  ""  1 1 7 ""  1 ""  <> 0 0 0 201 201 1 0 435 2 <> <> 201 0 201 201 <> "CCD match"  <> 1 0.95 307 <> <> <> <> <> <> <> <>
  202 2 -10.134235 -24.581496 -8.020644 43 Q "A" 24 0.50000 0.50000 "GLN " " CD " "    " 6 0 0 0 808080  ""  1 1 7 "%UT"  13 ""  <> 0 0 0 202 202 1 0 436 0 <> <> 202 0 202 202 <> "CCD match"  <> 1 0.95 308 0.137244494833198 "No Flip"  <> <> <> <> <> <>
  203 25 -10.005165 -25.327204 -9.083032 43 Q "A" 38 -0.76000 -0.76000 "GLN " " NE2" "    " 7 0 0 0 2E2EFF  ""  1 1 7 ""  1 ""  <> 0 0 0 203 203 1 0 437 2 <> <> 203 0 203 203 <> "CCD match"  <> 1 0.95 309 <> <> <> <> <> <> <> <>
  204 15 -9.114311 -24.217162 -7.437280 43 Q "A" 70 -0.50000 -0.50000 "GLN " " OE1" "    " 8 0 0 0 FF2E2E  ""  1 1 7 ""  1 ""  <> 0 0 0 204 204 1 0 438 0 <> <> 204 0 204 204 <> "CCD match"  <> 1 0.95 310 <> <> <> <> <> <> <> <>
  205 25 -12.033638 -19.302298 -7.734222 44 L "A" 38 -0.50000 -0.50000 "LEU " " N  " "    " 7 0 0 0 2E2EFF  ""  1 1 7 ""  1 ""  <> 0 0 0 205 205 1 0 447 1 <> <> 205 0 205 205 <> "CCD match"  <> 1 0.95 311 <> <> <> <> <> <> <> <>
  206 3 -11.964901 -17.945086 -7.259924 44 L "A" 24 0.14000 0.14000 "LEU " " CA " "    " 6 0 0 0 808080  ""  1 1 -1107 "%RT%RN"  2 ""  FF5A00  0 0 0 206 206 1 0 448 1 <> <> 206 0 206 206 <> "CCD match"  <> 1 0.95 312 <> <> <> <> <> <> <> <>
  207 2 -13.238398 -17.129485 -7.325598 44 L "A" 24 0.50000 0.50000 "LEU " " C  " "    " 6 0 0 0 808080  ""  1 1 7 ""  1 ""  <> 0 0 0 207 207 1 0 449 0 <> <> 207 0 207 207 <> "CCD match"  <> 1 0.95 313 <> <> <> <> <> <> <> <>
  208 3 -10.741007 -17.219077 -7.914155 44 L "A" 24 -0.12000 -0.12000 "LEU " " CB " "    " 6 0 0 0 808080  ""  1 1 7 ""  1 ""  <> 0 0 0 208 208 1 0 450 2 <> <> 208 0 208 208 <> "CCD match"  <> 1 0.95 314 <> <> <> <> <> <> <> <>
  209 15 -13.377754 -16.289637 -6.421200 44 L "A" 70 -0.50000 -0.50000 "LEU " " O  " "    " 8 0 0 0 FF2E2E  ""  1 1 7 ""  1 ""  <> 0 0 0 209 209 1 0 451 0 <> <> 209 0 209 209 <> "CCD match"  <> 1 0.95 315 <> <> <> <> <> <> <> <>
  210 3 -9.413506 -17.741011 -7.310005 44 L "A" 24 -0.06000 -0.06000 "LEU " " CG " "    " 6 0 0 0 808080  ""  1 1 7 ""  1 ""  <> 0 0 0 210 210 1 0 452 1 <> <> 210 0 210 210 <> "CCD match"  <> 1 0.95 316 <> <> <> <> <> <> <> <>
  211 3 -8.262545 -17.573199 -8.273209 44 L "A" 24 -0.18000 -0.18000 "LEU " " CD1" "    " 6 0 0 0 808080  ""  1 1 7 ""  1 ""  <> 0 0 0 211 211 1 0 453 3 <> <> 211 0 211 211 <> "CCD match"  <> 1 0.95 317 <> <> <> <> <> <> <> <>
  212 3 -9.067970 -17.106291 -5.969217 44 L "A" 24 -0.18000 -0.18000 "LEU " " CD2" "    " 6 0 0 0 808080  ""  1 1 7 ""  1 ""  <> 0 0 0 212 212 1 0 454 3 <> <> 212 0 212 212 <> "CCD match"  <> 1 0.95 318 <> <> <> <> <> <> <> <>
  213 25 -14.093062 -17.395644 -8.268767 45 I "A" 38 -0.50000 -0.50000 "ILE " " N  " "    " 7 0 0 0 2E2EFF  ""  1 1 7 ""  1 ""  <> 0 0 0 213 213 1 0 466 1 <> <> 213 0 213 213 <> "CCD match"  <> 1 0.94 319 <> <> <> <> <> <> <> <>
  214 3 -15.413860 -16.800009 -8.330652 45 I "A" 24 0.14000 0.14000 "ILE " " CA " "    " 6 0 0 0 808080  ""  1 1 -1107 "%RT%RN"  2 ""  FF5A00  0 0 0 214 214 1 0 467 1 <> <> 214 0 214 214 <> "CCD match"  <> 1 0.94 320 <> <> <> <> <> <> <> <>
  215 2 -16.344294 -17.232924 -7.219278 45 I "A" 24 0.50000 0.50000 "ILE " " C  " "    " 6 0 0 0 808080  ""  1 1 7 ""  1 ""  <> 0 0 0 215 215 1 0 468 0 <> <> 215 0 215 215 <> "CCD match"  <> 1 0.94 321 <> <> <> <> <> <> <> <>
  216 3 -16.052801 -17.223448 -9.693460 45 I "A" 24 -0.06000 -0.06000 "ILE " " CB " "    " 6 0 0 0 808080  ""  1 1 7 ""  1 ""  <> 0 0 0 216 216 1 0 469 1 <> <> 216 0 216 216 <> "CCD match"  <> 1 0.94 322 <> <> <> <> <> <> <> <>
  217 15 -17.199549 -16.420577 -6.826790 45 I "A" 70 -0.50000 -0.50000 "ILE " " O  " "    " 8 0 0 0 FF2E2E  ""  1 1 7 ""  1 ""  <> 0 0 0 217 217 1 0 470 0 <> <> 217 0 217 217 <> "CCD match"  <> 1 0.94 323 <> <> <> <> <> <> <> <>
  218 3 -15.245102 -16.626666 -10.860996 45 I "A" 24 -0.12000 -0.12000 "ILE " " CG1" "    " 6 0 0 0 808080  ""  1 1 7 ""  1 ""  <> 0 0 0 218 218 1 0 471 2 <> <> 218 0 218 218 <> "CCD match"  <> 1 0.94 324 <> <> <> <> <> <> <> <>
  219 3 -17.575911 -16.891310 -9.867100 45 I "A" 24 -0.18000 -0.18000 "ILE " " CG2" "    " 6 0 0 0 808080  ""  1 1 7 ""  1 ""  <> 0 0 0 219 219 1 0 472 3 <> <> 219 0 219 219 <> "CCD match"  <> 1 0.94 325 <> <> <> <> <> <> <> <>
  220 3 -15.521135 -17.257704 -12.213920 45 I "A" 24 -0.18000 -0.18000 "ILE " " CD1" "    " 6 0 0 0 808080  ""  1 1 7 ""  1 ""  <> 0 0 0 220 220 1 0 473 3 <> <> 220 0 220 220 <> "CCD match"  <> 1 0.94 326 <> <> <> <> <> <> <> <>
  221 25 -16.053394 -18.407752 -6.568361 46 K "A" 38 -0.50000 -0.50000 "LYS " " N  " "    " 7 0 0 0 2E2EFF  ""  1 1 7 ""  1 ""  <> 0 0 0 221 221 1 0 485 1 <> <> 221 0 221 221 <> "CCD match"  <> 1 0.95 327 <> <> <> <> <> <> <> <>
  222 3 -16.700128 -18.753569 -5.287618 46 K "A" 24 0.14000 0.14000 "LYS " " CA " "    " 6 0 0 0 808080  ""  1 1 -1107 "%RT%RN"  2 ""  FF5A00  0 0 0 222 222 1 0 486 1 <> <> 222 0 222 222 <> "CCD match"  <> 1 0.95 328 <> <> <> <> <> <> <> <>
  223 2 -16.383968 -17.797369 -4.133459 46 K "A" 24 0.50000 0.50000 "LYS " " C  " "    " 6 0 0 0 808080  ""  1 1 7 ""  1 ""  <> 0 0 0 223 223 1 0 487 0 <> <> 223 0 223 223 <> "CCD match"  <> 1 0.95 329 <> <> <> <> <> <> <> <>
  224 3 -16.357035 -20.232905 -4.872116 46 K "A" 24 -0.12000 -0.12000 "LYS " " CB " "    " 6 0 0 0 808080  ""  1 1 7 ""  1 ""  <> 0 0 0 224 224 1 0 488 2 <> <> 224 0 224 224 <> "CCD match"  <> 1 0.95 330 <> <> <> <> <> <> <> <>
  225 15 -17.334838 -17.235003 -3.563572 46 K "A" 70 -0.50000 -0.50000 "LYS " " O  " "    " 8 0 0 0 FF2E2E  ""  1 1 7 ""  1 ""  <> 0 0 0 225 225 1 0 489 0 <> <> 225 0 225 225 <> "CCD match"  <> 1 0.95 331 <> <> <> <> <> <> <> <>
  226 3 -16.596630 -21.315764 -5.914650 46 K "A" 24 -0.12000 -0.12000 "LYS " " CG " "    " 6 0 0 0 808080  ""  1 1 7 ""  1 ""  <> 0 0 0 226 226 1 0 490 2 <> <> 226 0 226 226 <> "CCD match"  <> 1 0.95 332 <> <> <> <> <> <> <> <>
  227 3 -18.008635 -21.272501 -6.417569 46 K "A" 24 -0.12000 -0.12000 "LYS " " CD " "    " 6 0 0 0 808080  ""  1 1 7 ""  1 ""  <> 0 0 0 227 227 1 0 491 2 <> <> 227 0 227 227 <> "CCD match"  <> 1 0.95 333 <> <> <> <> <> <> <> <>
  228 3 -18.390189 -22.384348 -7.399509 46 K "A" 24 0.19000 0.19000 "LYS " " CE " "    " 6 0 0 0 808080  ""  1 1 7 ""  1 ""  <> 0 0 0 228 228 1 0 492 2 <> <> 228 0 228 228 <> "CCD match"  <> 1 0.95 334 <> <> <> <> <> <> <> <>
  229 32 -17.433422 -22.562819 -8.524199 46 K "A" 38 -0.30000 -0.30000 "LYS " " NZ " "    " 7 1 0 0 2E2EFF  ""  1 1 7 "%UT"  13 ""  <> 0 0 0 229 229 1 0 493 3 <> <> 229 0 229 229 <> "CCD match"  <> 1 0.95 335 <> <> <> <> <> <> <> <>
  230 25 -15.125774 -17.431010 -4.075991 47 R "A" 38 -0.50000 -0.50000 "ARG " " N  " "    " 7 0 0 0 2E2EFF  ""  1 1 7 ""  1 ""  <> 0 0 0 230 230 1 0 507 1 <> <> 230 0 230 230 <> "CCD match"  <> 1 0.95 336 <> <> <> <> <> <> <> <>
  231 3 -14.598833 -16.627944 -2.939264 47 R "A" 24 0.14000 0.14000 "ARG " " CA " "    " 6 0 0 0 808080  ""  1 1 -1107 "%RT%RN"  2 ""  FF5A00  0 0 0 231 231 1 0 508 1 <> <> 231 0 231 231 <> "CCD match"  <> 1 0.95 337 <> <> <> <> <> <> <> <>
  232 2 -14.983749 -15.152174 -3.137932 47 R "A" 24 0.50000 0.50000 "ARG " " C  " "    " 6 0 0 0 808080  ""  1 1 7 ""  1 ""  <> 0 0 0 232 232 1 0 509 0 <> <> 232 0 232 232 <> "CCD match"  <> 1 0.95 338 <> <> <> <> <> <> <> <>
  233 3 -13.073433 -16.841086 -2.873724 47 R "A" 24 -0.12000 -0.12000 "ARG " " CB " "    " 6 0 0 0 808080  ""  1 1 7 ""  1 ""  <> 0 0 0 233 233 1 0 510 2 <> <> 233 0 233 233 <> "CCD match"  <> 1 0.95 339 <> <> <> <> <> <> <> <>
  234 15 -15.340651 -14.464194 -2.218470 47 R "A" 70 -0.50000 -0.50000 "ARG " " O  " "    " 8 0 0 0 FF2E2E  ""  1 1 7 ""  1 ""  <> 0 0 0 234 234 1 0 511 0 <> <> 234 0 234 234 <> "CCD match"  <> 1 0.95 340 <> <> <> <> <> <> <> <>
  235 3 -12.656035 -18.303458 -2.800108 47 R "A" 24 -0.05000 -0.05000 "ARG " " CG " "    " 6 0 0 0 808080  ""  1 1 7 ""  1 ""  <> 0 0 0 235 235 1 0 512 2 <> <> 235 0 235 235 <> "CCD match"  <> 1 0.95 341 <> <> <> <> <> <> <> <>
  236 3 -12.871332 -19.179526 -1.560122 47 R "A" 24 0.19000 0.19000 "ARG " " CD " "    " 6 0 0 0 808080  ""  1 1 7 ""  1 ""  <> 0 0 0 236 236 1 0 513 2 <> <> 236 0 236 236 <> "CCD match"  <> 1 0.95 342 <> <> <> <> <> <> <> <>
  237 25 -14.284754 -19.517447 -1.252323 47 R "A" 38 -0.69997 -0.69997 "ARG " " NE " "    " 7 0 0 0 2E2EFF  ""  1 1 7 ""  1 ""  <> 0 0 0 237 237 1 0 514 1 <> <> 237 0 237 237 <> "CCD match"  <> 1 0.95 343 <> <> <> <> <> <> <> <>
  238 25 -14.159523 -21.815253 -1.791571 47 R "A" 38 -0.79997 -0.79997 "ARG " " NH1" "    " 7 0 0 0 2E2EFF  ""  1 1 7 ""  1 ""  <> 0 0 0 238 238 1 0 515 2 <> <> 238 0 238 238 <> "CCD match"  <> 1 0.95 344 <> <> <> <> <> <> <> <>
  239 31 -16.098072 -20.931002 -1.081163 47 R "A" 38 -0.79997 -0.79997 "ARG " " NH2" "    " 7 1 0 0 2E2EFF  ""  1 1 7 ""  1 ""  <> 0 0 0 239 239 1 0 516 2 <> <> 239 0 239 239 <> "CCD match"  <> 1 0.95 345 <> <> <> <> <> <> <> <>
  240 2 -14.892433 -20.725420 -1.431656 47 R "A" 24 0.63990 0.63990 "ARG " " CZ " "    " 6 0 0 0 808080  ""  1 1 7 ""  1 ""  <> 0 0 0 240 240 1 0 517 0 <> <> 240 0 240 240 <> "CCD match"  <> 1 0.95 346 <> <> <> <> <> <> <> <>
  241 25 -15.093599 -14.744513 -4.369335 48 M "A" 38 -0.50000 -0.50000 "MET " " N  " "    " 7 0 0 0 2E2EFF  ""  1 1 7 ""  1 ""  <> 0 0 0 241 241 1 0 531 1 <> <> 241 0 241 241 <> "CCD match"  <> 1 0.94 347 <> <> <> <> <> <> <> <>
  242 3 -15.693798 -13.500578 -4.820292 48 M "A" 24 0.14000 0.14000 "MET " " CA " "    " 6 0 0 0 808080  ""  1 1 -1107 "%RT%RN"  2 ""  FF5A00  0 0 0 242 242 1 0 532 1 <> <> 242 0 242 242 <> "CCD match"  <> 1 0.94 348 <> <> <> <> <> <> <> <>
  243 2 -17.215549 -13.430151 -4.552525 48 M "A" 24 0.50000 0.50000 "MET " " C  " "    " 6 0 0 0 808080  ""  1 1 7 ""  1 ""  <> 0 0 0 243 243 1 0 533 0 <> <> 243 0 243 243 <> "CCD match"  <> 1 0.94 349 <> <> <> <> <> <> <> <>
  244 3 -15.346262 -13.324515 -6.301824 48 M "A" 24 -0.12000 -0.12000 "MET " " CB " "    " 6 0 0 0 808080  ""  1 1 7 ""  1 ""  <> 0 0 0 244 244 1 0 534 2 <> <> 244 0 244 244 <> "CCD match"  <> 1 0.94 350 <> <> <> <> <> <> <> <>
  245 15 -17.645783 -12.606856 -3.713730 48 M "A" 70 -0.50000 -0.50000 "MET " " O  " "    " 8 0 0 0 FF2E2E  ""  1 1 7 ""  1 ""  <> 0 0 0 245 245 1 0 535 0 <> <> 245 0 245 245 <> "CCD match"  <> 1 0.94 351 <> <> <> <> <> <> <> <>
  246 3 -14.043182 -12.687872 -6.604887 48 M "A" 24 0.00020 0.00020 "MET " " CG " "    " 6 0 0 0 808080  ""  1 1 7 ""  1 ""  <> 0 0 0 246 246 1 0 536 2 <> <> 246 0 246 246 <> "CCD match"  <> 1 0.94 352 <> <> <> <> <> <> <> <>
  247 49 -13.419821 -12.927168 -8.374685 48 M "A" 143 -0.24040 -0.24040 "MET " " SD " "    " 16 0 0 0 FFFF6B  ""  1 1 7 ""  1 ""  <> 0 0 0 247 247 1 0 537 0 <> <> 247 0 247 247 <> "CCD match"  <> 1 0.94 353 <> <> <> <> <> <> <> <>
  248 3 -14.864668 -12.384993 -9.338823 48 M "A" 24 -0.05980 -0.05980 "MET " " CE " "    " 6 0 0 0 808080  ""  1 1 7 ""  1 ""  <> 0 0 0 248 248 1 0 538 3 <> <> 248 0 248 248 <> "CCD match"  <> 1 0.94 354 <> <> <> <> <> <> <> <>
  249 25 -17.998066 -14.463500 -4.939020 49 D "A" 38 -0.50000 -0.50000 "ASP " " N  " "    " 7 0 0 0 2E2EFF  ""  1 1 7 ""  1 ""  <> 0 0 0 249 249 1 0 548 1 <> <> 249 0 249 249 <> "CCD match"  <> 1 0.94 355 <> <> <> <> <> <> <> <>
  250 3 -19.415722 -14.610915 -4.723831 49 D "A" 24 0.14000 0.14000 "ASP " " CA " "    " 6 0 0 0 808080  ""  1 1 -1107 "%RT%RN"  2 ""  FF5A00  0 0 0 250 250 1 0 549 1 <> <> 250 0 250 250 <> "CCD match"  <> 1 0.94 356 <> <> <> <> <> <> <> <>
  251 2 -19.848987 -14.552916 -3.217915 49 D "A" 24 0.50000 0.50000 "ASP " " C  " "    " 6 0 0 0 808080  ""  1 1 7 ""  1 ""  <> 0 0 0 251 251 1 0 550 0 <> <> 251 0 251 251 <> "CCD match"  <> 1 0.94 357 <> <> <> <> <> <> <> <>
  252 3 -20.017916 -15.910315 -5.340622 49 D "A" 24 -0.22000 -0.22000 "ASP " " CB " "    " 6 0 0 0 808080  ""  1 1 7 ""  1 ""  <> 0 0 0 252 252 1 0 551 2 <> <> 252 0 252 252 <> "CCD match"  <> 1 0.94 358 <> <> <> <> <> <> <> <>
  253 15 -20.985612 -14.107626 -2.928390 49 D "A" 70 -0.50000 -0.50000 "ASP " " O  " "    " 8 0 0 0 FF2E2E  ""  1 1 7 ""  1 ""  <> 0 0 0 253 253 1 0 552 0 <> <> 253 0 253 253 <> "CCD match"  <> 1 0.94 359 <> <> <> <> <> <> <> <>
  254 2 -20.249954 -16.049899 -6.824571 49 D "A" 24 0.70000 0.70000 "ASP " " CG " "    " 6 0 0 0 808080  ""  1 1 7 "%UT"  13 ""  <> 0 0 0 254 254 1 0 553 0 <> <> 254 0 254 254 <> "CCD match"  <> 1 0.94 360 10 <> <> <> <> <> <> <>
  255 15 -20.054638 -14.997366 -7.487504 49 D "A" 70 -0.80000 -0.80000 "ASP " " OD1" "    " 8 0 0 0 FF2E2E  ""  1 1 7 ""  1 ""  <> 0 0 0 255 255 1 0 554 0 <> <> 255 0 255 255 <> "CCD match"  <> 1 0.94 361 <> <> <> <> <> <> <> <>
  256 18 -20.714403 -17.084918 -7.266015 49 D "A" 70 -0.80000 -0.80000 "ASP " " OD2" "    " 8 -1 0 0 FF2E2E  ""  1 1 7 ""  1 ""  <> 0 0 0 256 256 1 0 555 0 <> <> 256 0 256 256 <> "CCD match"  <> 1 0.94 362 <> <> <> <> <> <> <> <>
  257 25 -18.985075 -15.116877 -2.393505 50 E "A" 38 -0.50000 -0.50000 "GLU " " N  " "    " 7 0 0 0 2E2EFF  ""  1 1 7 ""  1 ""  <> 0 0 0 257 257 1 0 560 1 <> <> 257 0 257 257 <> "CCD match"  <> 1 0.94 363 <> <> <> <> <> <> <> <>
  258 3 -19.168259 -15.174498 -0.942747 50 E "A" 24 0.14000 0.14000 "GLU " " CA " "    " 6 0 0 0 808080  ""  1 1 -1107 "%RT%RN"  2 ""  FF5A00  0 0 0 258 258 1 0 561 1 <> <> 258 0 258 258 <> "CCD match"  <> 1 0.94 364 <> <> <> <> <> <> <> <>
  259 2 -18.746432 -13.908663 -0.196749 50 E "A" 24 0.50000 0.50000 "GLU " " C  " "    " 6 0 0 0 808080  ""  1 1 7 ""  1 ""  <> 0 0 0 259 259 1 0 562 0 <> <> 259 0 259 259 <> "CCD match"  <> 1 0.94 365 <> <> <> <> <> <> <> <>
  260 3 -18.418800 -16.468520 -0.453251 50 E "A" 24 -0.12000 -0.12000 "GLU " " CB " "    " 6 0 0 0 808080  ""  1 1 7 ""  1 ""  <> 0 0 0 260 260 1 0 563 2 <> <> 260 0 260 260 <> "CCD match"  <> 1 0.94 366 <> <> <> <> <> <> <> <>
  261 15 -19.240415 -13.619502 0.905519 50 E "A" 70 -0.50000 -0.50000 "GLU " " O  " "    " 8 0 0 0 FF2E2E  ""  1 1 7 ""  1 ""  <> 0 0 0 261 261 1 0 564 0 <> <> 261 0 261 261 <> "CCD match"  <> 1 0.94 367 <> <> <> <> <> <> <> <>
  262 3 -19.332155 -17.674681 -0.947363 50 E "A" 24 -0.22000 -0.22000 "GLU " " CG " "    " 6 0 0 0 808080  ""  1 1 7 ""  1 ""  <> 0 0 0 262 262 1 0 565 2 <> <> 262 0 262 262 <> "CCD match"  <> 1 0.94 368 <> <> <> <> <> <> <> <>
  263 2 -18.946747 -19.112833 -0.396944 50 E "A" 24 0.70000 0.70000 "GLU " " CD " "    " 6 0 0 0 808080  ""  1 1 7 "%UT"  13 ""  <> 0 0 0 263 263 1 0 566 0 <> <> 263 0 263 263 <> "CCD match"  <> 1 0.94 369 10 <> <> <> <> <> <> <>
  264 15 -18.021857 -19.299345 0.476961 50 E "A" 70 -0.80000 -0.80000 "GLU " " OE1" "    " 8 0 0 0 FF2E2E  ""  1 1 7 ""  1 ""  <> 0 0 0 264 264 1 0 567 0 <> <> 264 0 264 264 <> "CCD match"  <> 1 0.94 370 <> <> <> <> <> <> <> <>
  265 18 -19.570169 -20.097640 -0.848701 50 E "A" 70 -0.80000 -0.80000 "GLU " " OE2" "    " 8 -1 0 0 FF2E2E  ""  1 1 7 ""  1 ""  <> 0 0 0 265 265 1 0 568 0 <> <> 265 0 265 265 <> "CCD match"  <> 1 0.94 371 <> <> <> <> <> <> <> <>
  266 25 -17.932771 -13.121405 -0.904097 51 N "A" 38 -0.50000 -0.50000 "ASN " " N  " "    " 7 0 0 0 2E2EFF  ""  0 1 7 ""  1 ""  <> 0 0 0 266 266 1 0 575 1 <> <> 266 0 266 266 <> "CCD match"  <> 1 0.94 372 <> <> <> <> <> <> <> <>
  267 3 -17.562195 -11.672827 -0.504122 51 N "A" 24 0.14000 0.14000 "ASN " " CA " "    " 6 0 0 0 808080  ""  0 1 -1107 "%RT%RN"  2 ""  FF5A00  0 0 0 267 267 1 0 576 1 <> <> 267 0 267 267 <> "CCD match"  <> 1 0.94 373 <> <> <> <> <> <> <> <>
  268 2 -18.461248 -10.637438 -1.168709 51 N "A" 24 0.50000 0.50000 "ASN " " C  " "    " 6 0 0 0 808080  ""  0 1 7 ""  1 ""  <> 0 0 0 268 268 1 0 577 0 <> <> 268 0 268 268 <> "CCD match"  <> 1 0.94 374 <> <> <> <> <> <> <> <>
  269 3 -16.085865 -11.370215 -0.659361 51 N "A" 24 -0.12000 -0.12000 "ASN " " CB " "    " 6 0 0 0 808080  ""  0 1 7 ""  1 ""  <> 0 0 0 269 269 1 0 578 2 <> <> 269 0 269 269 <> "CCD match"  <> 1 0.94 375 <> <> <> <> <> <> <> <>
  270 15 -18.205365 -9.445117 -1.107269 51 N "A" 70 -0.50000 -0.50000 "ASN " " O  " "    " 8 0 0 0 FF2E2E  ""  0 1 7 ""  1 ""  <> 0 0 0 270 270 1 0 579 0 <> <> 270 0 270 270 <> "CCD match"  <> 1 0.94 376 <> <> <> <> <> <> <> <>
  271 2 -15.264370 -12.071120 0.448429 51 N "A" 24 0.50000 0.50000 "ASN " " CG " "    " 6 0 0 0 808080  ""  0 1 7 "%UT"  13 ""  <> 0 0 0 271 271 1 0 580 0 <> <> 271 0 271 271 <> "CCD match"  <> 1 0.94 377 1.0462402486488 "No Flip"  <> <> <> <> <> <>
  272 25 -14.895268 -13.294611 0.149883 51 N "A" 38 -0.76000 -0.76000 "ASN " " ND2" "    " 7 0 0 0 2E2EFF  ""  0 1 7 ""  1 ""  <> 0 0 0 272 272 1 0 581 2 <> <> 272 0 272 272 <> "CCD match"  <> 1 0.94 378 <> <> <> <> <> <> <> <>
  273 15 -15.021935 -11.497962 1.495440 51 N "A" 70 -0.50000 -0.50000 "ASN " " OD1" "    " 8 0 0 0 FF2E2E  ""  0 1 7 ""  1 ""  <> 0 0 0 273 273 1 0 582 0 <> <> 273 0 273 273 <> "CCD match"  <> 1 0.94 379 <> <> <> <> <> <> <> <>
  274 25 -19.438687 -11.066370 -2.010277 52 N "A" 38 -0.50000 -0.50000 "ASN " " N  " "    " 7 0 0 0 2E2EFF  ""  0 1 7 ""  1 ""  <> 0 0 0 274 274 1 0 589 1 <> <> 274 0 274 274 <> "CCD match"  <> 1 0.92 380 <> <> <> <> <> <> <> <>
  275 3 -20.403690 -10.313353 -2.802401 52 N "A" 24 0.14000 0.14000 "ASN " " CA " "    " 6 0 0 0 808080  ""  0 1 -1107 "%RT%RN"  2 ""  FF5A00  0 0 0 275 275 1 0 590 1 <> <> 275 0 275 275 <> "CCD match"  <> 1 0.92 381 <> <> <> <> <> <> <> <>
  276 2 -19.706660 -9.373450 -3.841965 52 N "A" 24 0.50000 0.50000 "ASN " " C  " "    " 6 0 0 0 808080  ""  0 1 7 ""  1 ""  <> 0 0 0 276 276 1 0 591 0 <> <> 276 0 276 276 <> "CCD match"  <> 1 0.92 382 <> <> <> <> <> <> <> <>
  277 3 -21.388050 -9.569251 -1.869650 52 N "A" 24 -0.12000 -0.12000 "ASN " " CB " "    " 6 0 0 0 808080  ""  0 1 7 ""  1 ""  <> 0 0 0 277 277 1 0 592 2 <> <> 277 0 277 277 <> "CCD match"  <> 1 0.92 383 <> <> <> <> <> <> <> <>
  278 15 -19.855844 -8.175616 -3.745623 52 N "A" 70 -0.50000 -0.50000 "ASN " " O  " "    " 8 0 0 0 FF2E2E  ""  0 1 7 ""  1 ""  <> 0 0 0 278 278 1 0 593 0 <> <> 278 0 278 278 <> "CCD match"  <> 1 0.92 384 <> <> <> <> <> <> <> <>
  279 2 -21.906086 -10.388590 -0.724161 52 N "A" 24 0.50000 0.50000 "ASN " " CG " "    " 6 0 0 0 808080  ""  0 1 7 "%UT"  13 ""  <> 0 0 0 279 279 1 0 594 0 <> <> 279 0 279 279 <> "CCD match"  <> 1 0.92 385 0.0797704269359945 "No Flip"  <> <> <> <> <> <>
  280 25 -21.902456 -9.834837 0.496803 52 N "A" 38 -0.76000 -0.76000 "ASN " " ND2" "    " 7 0 0 0 2E2EFF  ""  0 1 7 ""  1 ""  <> 0 0 0 280 280 1 0 595 2 <> <> 280 0 280 280 <> "CCD match"  <> 1 0.92 386 <> <> <> <> <> <> <> <>
  281 15 -22.396800 -11.577078 -0.909351 52 N "A" 70 -0.50000 -0.50000 "ASN " " OD1" "    " 8 0 0 0 FF2E2E  ""  0 1 7 ""  1 ""  <> 0 0 0 281 281 1 0 596 0 <> <> 281 0 281 281 <> "CCD match"  <> 1 0.92 387 <> <> <> <> <> <> <> <>
  282 25 -18.725806 -9.913855 -4.617887 53 I "A" 38 -0.50000 -0.50000 "ILE " " N  " "    " 7 0 0 0 2E2EFF  ""  0 1 7 ""  1 ""  <> 0 0 0 282 282 1 0 603 1 <> <> 282 0 282 282 <> "CCD match"  <> 1 0.92 388 <> <> <> <> <> <> <> <>
  283 3 -18.007840 -9.099993 -5.596927 53 I "A" 24 0.14000 0.14000 "ILE " " CA " "    " 6 0 0 0 808080  ""  0 1 -1107 "%RT%RN"  2 ""  FF5A00  0 0 0 283 283 1 0 604 1 <> <> 283 0 283 283 <> "CCD match"  <> 1 0.92 389 <> <> <> <> <> <> <> <>
  284 2 -18.399439 -9.680548 -6.999672 53 I "A" 24 0.50000 0.50000 "ILE " " C  " "    " 6 0 0 0 808080  ""  0 1 7 ""  1 ""  <> 0 0 0 284 284 1 0 605 0 <> <> 284 0 284 284 <> "CCD match"  <> 1 0.92 390 <> <> <> <> <> <> <> <>
  285 3 -16.526303 -9.294699 -5.337948 53 I "A" 24 -0.06000 -0.06000 "ILE " " CB " "    " 6 0 0 0 808080  ""  0 1 7 ""  1 ""  <> 0 0 0 285 285 1 0 606 1 <> <> 285 0 285 285 <> "CCD match"  <> 1 0.92 391 <> <> <> <> <> <> <> <>
  286 15 -17.880682 -10.757163 -7.384611 53 I "A" 70 -0.50000 -0.50000 "ILE " " O  " "    " 8 0 0 0 FF2E2E  ""  0 1 7 ""  1 ""  <> 0 0 0 286 286 1 0 607 0 <> <> 286 0 286 286 <> "CCD match"  <> 1 0.92 392 <> <> <> <> <> <> <> <>
  287 3 -16.078907 -8.770800 -3.949577 53 I "A" 24 -0.12000 -0.12000 "ILE " " CG1" "    " 6 0 0 0 808080  ""  0 1 7 ""  1 ""  <> 0 0 0 287 287 1 0 608 2 <> <> 287 0 287 287 <> "CCD match"  <> 1 0.92 393 <> <> <> <> <> <> <> <>
  288 3 -15.633001 -8.725188 -6.490122 53 I "A" 24 -0.18000 -0.18000 "ILE " " CG2" "    " 6 0 0 0 808080  ""  0 1 7 ""  1 ""  <> 0 0 0 288 288 1 0 609 3 <> <> 288 0 288 288 <> "CCD match"  <> 1 0.92 394 <> <> <> <> <> <> <> <>
  289 3 -14.700194 -9.208868 -3.510544 53 I "A" 24 -0.18000 -0.18000 "ILE " " CD1" "    " 6 0 0 0 808080  ""  0 1 7 ""  1 ""  <> 0 0 0 289 289 1 0 610 3 <> <> 289 0 289 289 <> "CCD match"  <> 1 0.92 395 <> <> <> <> <> <> <> <>
  290 25 -19.366346 -9.001647 -7.681506 54 P "A" 38 -0.14000 -0.14000 "PRO " " N  " "    " 7 0 0 0 2E2EFF  ""  0 1 7 ""  1 ""  <> 0 0 0 290 290 1 0 622 0 <> <> 290 0 290 290 <> "CCD match"  <> 1 0.91 396 <> <> <> <> <> <> <> <>
  291 3 -19.875317 -9.451178 -9.017775 54 P "A" 24 0.01000 0.01000 "PRO " " CA " "    " 6 0 0 0 808080  ""  0 1 -1107 "%RT%RN"  2 ""  FF5A00  0 0 0 291 291 1 0 623 1 <> <> 291 0 291 291 <> "CCD match"  <> 1 0.91 397 <> <> <> <> <> <> <> <>
  292 2 -18.956903 -9.480223 -10.150736 54 P "A" 24 0.50000 0.50000 "PRO " " C  " "    " 6 0 0 0 808080  ""  0 1 7 ""  1 ""  <> 0 0 0 292 292 1 0 624 0 <> <> 292 0 292 292 <> "CCD match"  <> 1 0.91 398 <> <> <> <> <> <> <> <>
  293 3 -21.082141 -8.521052 -9.254086 54 P "A" 24 -0.12000 -0.12000 "PRO " " CB " "    " 6 0 0 0 808080  ""  0 1 7 ""  1 ""  <> 0 0 0 293 293 1 0 625 2 <> <> 293 0 293 293 <> "CCD match"  <> 1 0.91 399 <> <> <> <> <> <> <> <>
  294 15 -18.427055 -8.503073 -10.579756 54 P "A" 70 -0.50000 -0.50000 "PRO " " O  " "    " 8 0 0 0 FF2E2E  ""  0 1 7 ""  1 ""  <> 0 0 0 294 294 1 0 626 0 <> <> 294 0 294 294 <> "CCD match"  <> 1 0.91 400 <> <> <> <> <> <> <> <>
  295 3 -20.724999 -7.184702 -8.590872 54 P "A" 24 -0.12000 -0.12000 "PRO " " CG " "    " 6 0 0 0 808080  ""  0 1 7 ""  1 ""  <> 0 0 0 295 295 1 0 627 2 <> <> 295 0 295 295 <> "CCD match"  <> 1 0.91 401 <> <> <> <> <> <> <> <>
  296 3 -19.800538 -7.591277 -7.373352 54 P "A" 24 -0.05000 -0.05000 "PRO " " CD " "    " 6 0 0 0 808080  ""  0 1 7 ""  1 ""  <> 0 0 0 296 296 1 0 628 2 <> <> 296 0 296 296 <> "CCD match"  <> 1 0.91 402 <> <> <> <> <> <> <> <>
  297 25 -18.720031 -10.692858 -10.673318 55 D "A" 38 -0.50000 -0.50000 "ASP " " N  " "    " 7 0 0 0 2E2EFF  ""  0 1 7 ""  1 ""  <> 0 0 0 297 297 1 0 636 1 <> <> 297 0 297 297 <> "CCD match"  <> 1 0.92 403 <> <> <> <> <> <> <> <>
  298 3 -17.693845 -10.956954 -11.725821 55 D "A" 24 0.14000 0.14000 "ASP " " CA " "    " 6 0 0 0 808080  ""  0 1 -1107 "%RT%RN"  2 ""  FF5A00  0 0 0 298 298 1 0 637 1 <> <> 298 0 298 298 <> "CCD match"  <> 1 0.92 404 <> <> <> <> <> <> <> <>
  299 2 -17.730508 -10.013113 -12.990103 55 D "A" 24 0.50000 0.50000 "ASP " " C  " "    " 6 0 0 0 808080  ""  0 1 7 ""  1 ""  <> 0 0 0 299 299 1 0 638 0 <> <> 299 0 299 299 <> "CCD match"  <> 1 0.92 405 <> <> <> <> <> <> <> <>
  300 3 -17.839006 -12.426421 -12.282620 55 D "A" 24 -0.22000 -0.22000 "ASP " " CB " "    " 6 0 0 0 808080  ""  0 1 7 ""  1 ""  <> 0 0 0 300 300 1 0 639 2 <> <> 300 0 300 300 <> "CCD match"  <> 1 0.92 406 <> <> <> <> <> <> <> <>
  301 15 -18.691624 -10.084383 -13.748178 55 D "A" 70 -0.50000 -0.50000 "ASP " " O  " "    " 8 0 0 0 FF2E2E  ""  0 1 7 ""  1 ""  <> 0 0 0 301 301 1 0 640 0 <> <> 301 0 301 301 <> "CCD match"  <> 1 0.92 407 <> <> <> <> <> <> <> <>
  302 2 -16.673563 -13.005084 -13.139144 55 D "A" 24 0.70000 0.70000 "ASP " " CG " "    " 6 0 0 0 808080  ""  0 1 7 "%UT"  13 ""  <> 0 0 0 302 302 1 0 641 0 <> <> 302 0 302 302 <> "CCD match"  <> 1 0.92 408 10 <> <> <> <> <> <> <>
  303 15 -16.893016 -14.087355 -13.737360 55 D "A" 70 -0.80000 -0.80000 "ASP " " OD1" "    " 8 0 0 0 FF2E2E  ""  0 1 7 ""  1 ""  <> 0 0 0 303 303 1 0 642 0 <> <> 303 0 303 303 <> "CCD match"  <> 1 0.92 409 <> <> <> <> <> <> <> <>
  304 18 -15.551272 -12.447676 -13.212991 55 D "A" 70 -0.80000 -0.80000 "ASP " " OD2" "    " 8 -1 0 0 FF2E2E  ""  0 1 7 ""  1 ""  <> 0 0 0 304 304 1 0 643 0 <> <> 304 0 304 304 <> "CCD match"  <> 1 0.92 410 <> <> <> <> <> <> <> <>
  305 25 -16.653871 -9.245097 -13.151041 56 P "A" 38 -0.14000 -0.14000 "PRO " " N  " "    " 7 0 0 0 2E2EFF  ""  0 1 7 ""  1 ""  <> 0 0 0 305 305 1 0 648 0 <> <> 305 0 305 305 <> "CCD match"  <> 1 0.95 411 <> <> <> <> <> <> <> <>
  306 3 -16.670467 -8.199446 -14.171669 56 P "A" 24 0.01000 0.01000 "PRO " " CA " "    " 6 0 0 0 808080  ""  0 1 -1107 "%RT%RN"  2 ""  FF5A00  0 0 0 306 306 1 0 649 1 <> <> 306 0 306 306 <> "CCD match"  <> 1 0.95 412 <> <> <> <> <> <> <> <>
  307 2 -16.358919 -8.628794 -15.576331 56 P "A" 24 0.50000 0.50000 "PRO " " C  " "    " 6 0 0 0 808080  ""  0 1 7 ""  1 ""  <> 0 0 0 307 307 1 0 650 0 <> <> 307 0 307 307 <> "CCD match"  <> 1 0.95 413 <> <> <> <> <> <> <> <>
  308 3 -15.750607 -7.127348 -13.653811 56 P "A" 24 -0.12000 -0.12000 "PRO " " CB " "    " 6 0 0 0 808080  ""  0 1 7 ""  1 ""  <> 0 0 0 308 308 1 0 651 2 <> <> 308 0 308 308 <> "CCD match"  <> 1 0.95 414 <> <> <> <> <> <> <> <>
  309 15 -16.370606 -7.779803 -16.452016 56 P "A" 70 -0.50000 -0.50000 "PRO " " O  " "    " 8 0 0 0 FF2E2E  ""  0 1 7 ""  1 ""  <> 0 0 0 309 309 1 0 652 0 <> <> 309 0 309 309 <> "CCD match"  <> 1 0.95 415 <> <> <> <> <> <> <> <>
  310 3 -14.727263 -7.907034 -12.762282 56 P "A" 24 -0.12000 -0.12000 "PRO " " CG " "    " 6 0 0 0 808080  ""  0 1 7 ""  1 ""  <> 0 0 0 310 310 1 0 653 2 <> <> 310 0 310 310 <> "CCD match"  <> 1 0.95 416 <> <> <> <> <> <> <> <>
  311 3 -15.621620 -9.056506 -12.177804 56 P "A" 24 -0.05000 -0.05000 "PRO " " CD " "    " 6 0 0 0 808080  ""  0 1 7 ""  1 ""  <> 0 0 0 311 311 1 0 654 2 <> <> 311 0 311 311 <> "CCD match"  <> 1 0.95 417 <> <> <> <> <> <> <> <>
  312 25 -16.075855 -9.928435 -15.724658 57 T "A" 38 -0.50000 -0.50000 "THR " " N  " "    " 7 0 0 0 2E2EFF  ""  0 1 7 ""  1 ""  <> 0 0 0 312 312 1 0 662 1 <> <> 312 0 312 312 <> "CCD match"  <> 1 0.96 418 <> <> <> <> <> <> <> <>
  313 3 -15.746033 -10.550814 -16.943491 57 T "A" 24 0.14000 0.14000 "THR " " CA " "    " 6 0 0 0 808080  ""  0 1 -1107 "%RT%RN"  2 ""  FF5A00  0 0 0 313 313 1 0 663 1 <> <> 313 0 313 313 <> "CCD match"  <> 1 0.96 419 <> <> <> <> <> <> <> <>
  314 2 -16.999927 -10.751395 -17.784845 57 T "A" 24 0.50000 0.50000 "THR " " C  " "    " 6 0 0 0 808080  ""  0 1 7 ""  1 ""  <> 0 0 0 314 314 1 0 664 0 <> <> 314 0 314 314 <> "CCD match"  <> 1 0.96 420 <> <> <> <> <> <> <> <>
  315 3 -14.977915 -11.868033 -16.727920 57 T "A" 24 0.20500 0.20500 "THR " " CB " "    " 6 0 0 0 808080  ""  0 1 7 ""  1 ""  <> 0 0 0 315 315 1 0 665 1 <> <> 315 0 315 315 <> "CCD match"  <> 1 0.96 421 <> <> <> <> <> <> <> <>
  316 15 -17.845281 -11.585726 -17.431109 57 T "A" 70 -0.50000 -0.50000 "THR " " O  " "    " 8 0 0 0 FF2E2E  ""  0 1 7 ""  1 ""  <> 0 0 0 316 316 1 0 666 0 <> <> 316 0 316 316 <> "CCD match"  <> 1 0.96 422 <> <> <> <> <> <> <> <>
  317 3 -14.230412 -12.512061 -17.862510 57 T "A" 24 -0.18000 -0.18000 "THR " " CG2" "    " 6 0 0 0 808080  ""  0 1 7 ""  1 ""  <> 0 0 0 317 317 1 0 667 3 <> <> 317 0 317 317 <> "CCD match"  <> 1 0.96 423 <> <> <> <> <> <> <> <>
  318 16 -14.028296 -11.888773 -15.540762 57 T "A" 70 -0.68300 -0.68300 "THR " " OG1" "    " 8 0 0 0 FF2E2E  ""  0 1 7 "%UT"  13 ""  <> 0 0 0 318 318 1 0 668 1 <> <> 318 0 318 318 <> "CCD match"  <> 1 0.96 424 <> <> <> <> <> <> <> <>
  319 25 -17.024118 -10.001589 -18.957247 58 F "A" 38 -0.50000 -0.50000 "PHE " " N  " "    " 7 0 0 0 2E2EFF  ""  0 1 7 ""  1 ""  <> 0 0 0 319 319 1 0 676 1 <> <> 319 0 319 319 <> "CCD match"  <> 1 0.96 425 <> <> <> <> <> <> <> <>
  320 3 -18.194115 -9.915556 -19.751140 58 F "A" 24 0.14000 0.14000 "PHE " " CA " "    " 6 0 0 0 808080  ""  0 1 -1107 "%RT%RN"  2 ""  FF5A00  0 0 0 320 320 1 0 677 1 <> <> 320 0 320 320 <> "CCD match"  <> 1 0.96 426 <> <> <> <> <> <> <> <>
  321 2 -19.371507 -9.303145 -18.932570 58 F "A" 24 0.50000 0.50000 "PHE " " C  " "    " 6 0 0 0 808080  ""  0 1 7 ""  1 ""  <> 0 0 0 321 321 1 0 678 0 <> <> 321 0 321 321 <> "CCD match"  <> 1 0.96 427 <> <> <> <> <> <> <> <>
  322 3 -18.591174 -11.283522 -20.415888 58 F "A" 24 -0.00500 -0.00500 "PHE " " CB " "    " 6 0 0 0 808080  ""  0 1 7 ""  1 ""  <> 0 0 0 322 322 1 0 679 2 <> <> 322 0 322 322 <> "CCD match"  <> 1 0.96 428 <> <> <> <> <> <> <> <>
  323 15 -20.508702 -9.639632 -19.147240 58 F "A" 70 -0.50000 -0.50000 "PHE " " O  " "    " 8 0 0 0 FF2E2E  ""  0 1 7 ""  1 ""  <> 0 0 0 323 323 1 0 680 0 <> <> 323 0 323 323 <> "CCD match"  <> 1 0.96 429 <> <> <> <> <> <> <> <>
  324 2 -17.579413 -12.096079 -21.258204 58 F "A" 24 -0.11500 -0.11500 "PHE " " CG " "    " 6 0 0 0 808080  ""  0 1 7 ""  1 ""  <> 0 0 0 324 324 1 0 681 0 <> <> 324 0 324 324 <> "CCD match"  <> 1 0.96 430 <> <> <> <> <> <> <> <>
  325 2 -17.607842 -12.036009 -22.659396 58 F "A" 24 -0.11500 -0.11500 "PHE " " CD1" "    " 6 0 0 0 808080  ""  0 1 7 ""  1 ""  <> 0 0 0 325 325 1 0 682 1 <> <> 325 0 325 325 <> "CCD match"  <> 1 0.96 431 <> <> <> <> <> <> <> <>
  326 2 -16.589861 -12.950961 -20.696391 58 F "A" 24 -0.11500 -0.11500 "PHE " " CD2" "    " 6 0 0 0 808080  ""  0 1 7 ""  1 ""  <> 0 0 0 326 326 1 0 683 1 <> <> 326 0 326 326 <> "CCD match"  <> 1 0.96 432 <> <> <> <> <> <> <> <>
  327 2 -16.603822 -12.660201 -23.444841 58 F "A" 24 -0.11500 -0.11500 "PHE " " CE1" "    " 6 0 0 0 808080  ""  0 1 7 ""  1 ""  <> 0 0 0 327 327 1 0 684 1 <> <> 327 0 327 327 <> "CCD match"  <> 1 0.96 433 <> <> <> <> <> <> <> <>
  328 2 -15.601517 -13.577364 -21.434336 58 F "A" 24 -0.11500 -0.11500 "PHE " " CE2" "    " 6 0 0 0 808080  ""  0 1 7 ""  1 ""  <> 0 0 0 328 328 1 0 685 1 <> <> 328 0 328 328 <> "CCD match"  <> 1 0.96 434 <> <> <> <> <> <> <> <>
  329 2 -15.621683 -13.437827 -22.839594 58 F "A" 24 -0.11500 -0.11500 "PHE " " CZ " "    " 6 0 0 0 808080  ""  0 1 7 ""  1 ""  <> 0 0 0 329 329 1 0 686 1 <> <> 329 0 329 329 <> "CCD match"  <> 1 0.96 435 <> <> <> <> <> <> <> <>
  330 25 -19.037925 -8.293971 -18.185398 59 A "A" 38 -0.50000 -0.50000 "ALA " " N  " "    " 7 0 0 0 2E2EFF  ""  0 1 7 ""  1 ""  <> 0 0 0 330 330 1 0 696 1 <> <> 330 0 330 330 <> "CCD match"  <> 1 0.95 436 <> <> <> <> <> <> <> <>
  331 3 -19.867308 -7.507464 -17.265360 59 A "A" 24 0.14000 0.14000 "ALA " " CA " "    " 6 0 0 0 808080  ""  0 1 -1107 "%RT%RN"  2 ""  FF5A00  0 0 0 331 331 1 0 697 1 <> <> 331 0 331 331 <> "CCD match"  <> 1 0.95 437 <> <> <> <> <> <> <> <>
  332 2 -19.330170 -6.038432 -16.980726 59 A "A" 24 0.50000 0.50000 "ALA " " C  " "    " 6 0 0 0 808080  ""  0 1 7 ""  1 ""  <> 0 0 0 332 332 1 0 698 0 <> <> 332 0 332 332 <> "CCD match"  <> 1 0.95 438 <> <> <> <> <> <> <> <>
  333 3 -20.029702 -8.459544 -16.054942 59 A "A" 24 -0.18000 -0.18000 "ALA " " CB " "    " 6 0 0 0 808080  ""  0 1 7 ""  1 ""  <> 0 0 0 333 333 1 0 699 3 <> <> 333 0 333 333 <> "CCD match"  <> 1 0.95 439 <> <> <> <> <> <> <> <>
  334 15 -19.125034 -5.787276 -15.771193 59 A "A" 70 -0.50000 -0.50000 "ALA " " O  " "    " 8 0 0 0 FF2E2E  ""  0 1 7 ""  1 ""  <> 0 0 0 334 334 1 0 700 0 <> <> 334 0 334 334 <> "CCD match"  <> 1 0.95 440 <> <> <> <> <> <> <> <>
  335 25 -19.130829 -5.179980 -18.047816 60 P "A" 38 -0.14000 -0.14000 "PRO " " N  " "    " 7 0 0 0 2E2EFF  ""  0 1 7 ""  1 ""  <> 0 0 0 335 335 1 0 706 0 <> <> 335 0 335 335 <> "CCD match"  <> 1 0.94 441 <> <> <> <> <> <> <> <>
  336 3 -18.482306 -3.867159 -17.989992 60 P "A" 24 0.01000 0.01000 "PRO " " CA " "    " 6 0 0 0 808080  ""  0 1 -1107 "%RT%RN"  2 ""  FF5A00  0 0 0 336 336 1 0 707 1 <> <> 336 0 336 336 <> "CCD match"  <> 1 0.94 442 <> <> <> <> <> <> <> <>
  337 2 -19.024116 -2.869364 -16.918632 60 P "A" 24 0.50000 0.50000 "PRO " " C  " "    " 6 0 0 0 808080  ""  0 1 7 ""  1 ""  <> 0 0 0 337 337 1 0 708 0 <> <> 337 0 337 337 <> "CCD match"  <> 1 0.94 443 <> <> <> <> <> <> <> <>
  338 3 -18.569407 -3.294348 -19.433909 60 P "A" 24 -0.12000 -0.12000 "PRO " " CB " "    " 6 0 0 0 808080  ""  0 1 7 ""  1 ""  <> 0 0 0 338 338 1 0 709 2 <> <> 338 0 338 338 <> "CCD match"  <> 1 0.94 444 <> <> <> <> <> <> <> <>
  339 15 -18.285079 -1.966124 -16.379621 60 P "A" 70 -0.50000 -0.50000 "PRO " " O  " "    " 8 0 0 0 FF2E2E  ""  0 1 7 ""  1 ""  <> 0 0 0 339 339 1 0 710 0 <> <> 339 0 339 339 <> "CCD match"  <> 1 0.94 445 <> <> <> <> <> <> <> <>
  340 3 -19.807872 -3.945303 -19.987306 60 P "A" 24 -0.12000 -0.12000 "PRO " " CG " "    " 6 0 0 0 808080  ""  0 1 7 ""  1 ""  <> 0 0 0 340 340 1 0 711 2 <> <> 340 0 340 340 <> "CCD match"  <> 1 0.94 446 <> <> <> <> <> <> <> <>
  341 3 -19.688374 -5.355425 -19.425438 60 P "A" 24 -0.05000 -0.05000 "PRO " " CD " "    " 6 0 0 0 808080  ""  0 1 7 ""  1 ""  <> 0 0 0 341 341 1 0 712 2 <> <> 341 0 341 341 <> "CCD match"  <> 1 0.94 447 <> <> <> <> <> <> <> <>
  342 25 -20.261852 -3.124812 -16.546901 61 E "A" 38 -0.50000 -0.50000 "GLU " " N  " "    " 7 0 0 0 2E2EFF  ""  0 1 7 ""  1 ""  <> 0 0 0 342 342 1 0 720 1 <> <> 342 0 342 342 <> "CCD match"  <> 1 0.92 448 <> <> <> <> <> <> <> <>
  343 3 -21.034325 -2.466223 -15.566939 61 E "A" 24 0.14000 0.14000 "GLU " " CA " "    " 6 0 0 0 808080  ""  0 1 -1107 "%RT%RN"  2 ""  FF5A00  0 0 0 343 343 1 0 721 1 <> <> 343 0 343 343 <> "CCD match"  <> 1 0.92 449 <> <> <> <> <> <> <> <>
  344 2 -20.483925 -2.578490 -14.202075 61 E "A" 24 0.50000 0.50000 "GLU " " C  " "    " 6 0 0 0 808080  ""  0 1 7 ""  1 ""  <> 0 0 0 344 344 1 0 722 0 <> <> 344 0 344 344 <> "CCD match"  <> 1 0.92 450 <> <> <> <> <> <> <> <>
  345 3 -22.484890 -2.975077 -15.569166 61 E "A" 24 -0.12000 -0.12000 "GLU " " CB " "    " 6 0 0 0 808080  ""  0 1 7 ""  1 ""  <> 0 0 0 345 345 1 0 723 2 <> <> 345 0 345 345 <> "CCD match"  <> 1 0.92 451 <> <> <> <> <> <> <> <>
  346 15 -20.742540 -1.706557 -13.384827 61 E "A" 70 -0.50000 -0.50000 "GLU " " O  " "    " 8 0 0 0 FF2E2E  ""  0 1 7 ""  1 ""  <> 0 0 0 346 346 1 0 724 0 <> <> 346 0 346 346 <> "CCD match"  <> 1 0.92 452 <> <> <> <> <> <> <> <>
  347 3 -22.616183 -4.495940 -15.185287 61 E "A" 24 -0.22000 -0.22000 "GLU " " CG " "    " 6 0 0 0 808080  ""  0 1 7 ""  1 ""  <> 0 0 0 347 347 1 0 725 2 <> <> 347 0 347 347 <> "CCD match"  <> 1 0.92 453 <> <> <> <> <> <> <> <>
  348 2 -23.979580 -5.185256 -15.479573 61 E "A" 24 0.70000 0.70000 "GLU " " CD " "    " 6 0 0 0 808080  ""  0 1 7 "%UT"  13 ""  <> 0 0 0 348 348 1 0 726 0 <> <> 348 0 348 348 <> "CCD match"  <> 1 0.92 454 9.98122313752432 <> <> <> <> <> <> <>
  349 15 -24.388755 -6.174780 -14.813982 61 E "A" 70 -0.80000 -0.80000 "GLU " " OE1" "    " 8 0 0 0 FF2E2E  ""  0 1 7 ""  1 ""  <> 0 0 0 349 349 1 0 727 0 <> <> 349 0 349 349 <> "CCD match"  <> 1 0.92 455 <> <> <> <> <> <> <> <>
  350 18 -24.796903 -4.672553 -16.303546 61 E "A" 70 -0.80000 -0.80000 "GLU " " OE2" "    " 8 -1 0 0 FF2E2E  ""  0 1 7 ""  1 ""  <> 0 0 0 350 350 1 0 728 0 <> <> 350 0 350 350 <> "CCD match"  <> 1 0.92 456 <> <> <> <> <> <> <> <>
  351 25 -19.833439 -3.669608 -13.918717 62 C "A" 38 -0.50000 -0.50000 "CYS " " N  " "    " 7 0 0 0 2E2EFF  ""  0 1 7 ""  1 ""  <> 0 0 0 351 351 1 0 735 1 <> <> 351 0 351 351 <> "CCD match"  <> 1 0.9 457 <> <> <> <> <> <> <> <>
  352 3 -19.096620 -3.989462 -12.698419 62 C "A" 24 0.14000 0.14000 "CYS " " CA " "    " 6 0 0 0 808080  ""  0 1 -1108 "%RT%RN"  2 ""  FF7800  0 0 0 352 352 1 0 736 1 <> <> 352 0 352 352 <> "CCD match"  <> 1 0.9 458 <> <> <> <> <> <> <> <>
  353 2 -17.598644 -3.560755 -12.733507 62 C "A" 24 0.50000 0.50000 "CYS " " C  " "    " 6 0 0 0 808080  ""  0 1 7 ""  1 ""  <> 0 0 0 353 353 1 0 737 0 <> <> 353 0 353 353 <> "CCD match"  <> 1 0.9 459 <> <> <> <> <> <> <> <>
  354 3 -19.337598 -5.399264 -12.127119 62 C "A" 24 0.02000 0.02000 "CYS " " CB " "    " 6 0 0 0 808080  ""  0 1 7 ""  1 ""  <> 0 0 0 354 354 1 0 738 2 <> <> 354 0 354 354 <> "CCD match"  <> 1 0.9 460 <> <> <> <> <> <> <> <>
  355 15 -16.898070 -3.750979 -13.693627 62 C "A" 70 -0.50000 -0.50000 "CYS " " O  " "    " 8 0 0 0 FF2E2E  ""  0 1 7 ""  1 ""  <> 0 0 0 355 355 1 0 739 0 <> <> 355 0 355 355 <> "CCD match"  <> 1 0.9 461 <> <> <> <> <> <> <> <>
  356 49 -21.127727 -5.732756 -11.895457 62 C "A" 143 -0.33500 -0.33500 "CYS " " SG " "    " 16 0 0 0 FFFF6B  ""  0 1 7 "%UT"  13 ""  <> 0 0 0 356 356 1 0 740 1 <> <> 356 0 356 356 <> "CCD match"  <> 1 0.9 462 <> <> <> <> <> <> <> <>
  357 25 -17.201176 -3.002963 -11.552968 63 Q "A" 38 -0.50000 -0.50000 "GLN " " N  " "    " 7 0 0 0 2E2EFF  ""  0 1 7 ""  1 ""  <> 0 0 0 357 357 1 0 746 1 <> <> 357 0 357 357 <> "CCD match"  <> 1 0.76 463 <> <> <> <> <> <> <> <>
  358 3 -15.796816 -2.569373 -11.363175 63 Q "A" 24 0.14000 0.14000 "GLN " " CA " "    " 6 0 0 0 808080  ""  0 1 -1108 "%RT%RN"  2 ""  FF7800  0 0 0 358 358 1 0 747 1 <> <> 358 0 358 358 <> "CCD match"  <> 1 0.76 464 <> <> <> <> <> <> <> <>
  359 2 -14.923508 -3.788218 -11.226867 63 Q "A" 24 0.50000 0.50000 "GLN " " C  " "    " 6 0 0 0 808080  ""  0 1 7 ""  1 ""  <> 0 0 0 359 359 1 0 748 0 <> <> 359 0 359 359 <> "CCD match"  <> 1 0.76 465 <> <> <> <> <> <> <> <>
  360 3 -15.764597 -1.749781 -10.049126 63 Q "A" 24 -0.12000 -0.12000 "GLN " " CB " "    " 6 0 0 0 808080  ""  0 1 7 ""  1 ""  <> 0 0 0 360 360 1 0 749 2 <> <> 360 0 360 360 <> "CCD match"  <> 1 0.76 466 <> <> <> <> <> <> <> <>
  361 15 -15.290535 -4.809103 -10.702236 63 Q "A" 70 -0.50000 -0.50000 "GLN " " O  " "    " 8 0 0 0 FF2E2E  ""  0 1 7 ""  1 ""  <> 0 0 0 361 361 1 0 750 0 <> <> 361 0 361 361 <> "CCD match"  <> 1 0.76 467 <> <> <> <> <> <> <> <>
  362 3 -16.449331 -0.396056 -10.235728 63 Q "A" 24 -0.12000 -0.12000 "GLN " " CG " "    " 6 0 0 0 808080  ""  0 1 7 ""  1 ""  <> 0 0 0 362 362 1 0 751 2 <> <> 362 0 362 362 <> "CCD match"  <> 1 0.76 468 <> <> <> <> <> <> <> <>
  363 2 -15.676203 0.587995 -11.179319 63 Q "A" 24 0.50000 0.50000 "GLN " " CD " "    " 6 0 0 0 808080  ""  0 1 7 "%UT"  13 "Flip"  <> 0 0 0 363 363 1 0 752 0 <> <> 363 0 363 363 <> "CCD match"  <> 1 0.76 469 0.463016449599464 "Flip"  <> <> <> <> <> <>
  364 25 -16.392049 1.275980 -12.108809 63 Q "A" 38 -0.76000 -0.76000 "GLN " " NE2" "    " 7 0 0 0 2E2EFF  ""  0 1 7 ""  1 ""  <> 0 0 0 364 364 1 0 753 2 <> <> 364 0 364 364 <> "CCD match"  <> 1 0.76 470 <> <> <> <> <> <> <> <>
  365 15 -14.441002 0.744890 -11.134527 63 Q "A" 70 -0.50000 -0.50000 "GLN " " OE1" "    " 8 0 0 0 FF2E2E  ""  0 1 7 ""  1 ""  <> 0 0 0 365 365 1 0 754 0 <> <> 365 0 365 365 <> "CCD match"  <> 1 0.76 471 <> <> <> <> <> <> <> <>
  366 25 -13.727978 -3.687438 -11.789973 64 E "A" 38 -0.50000 -0.50000 "GLU " " N  " "    " 7 0 0 0 2E2EFF  ""  0 1 7 ""  1 ""  <> 0 0 0 366 366 1 0 763 1 <> <> 366 0 366 366 <> "CCD match"  <> 1 0.77 472 <> <> <> <> <> <> <> <>
  367 3 -12.601944 -4.576987 -11.448202 64 E "A" 24 0.14000 0.14000 "GLU " " CA " "    " 6 0 0 0 808080  ""  0 1 -1108 "%RT%RN"  2 ""  FF7800  0 0 0 367 367 1 0 764 1 <> <> 367 0 367 367 <> "CCD match"  <> 1 0.77 473 <> <> <> <> <> <> <> <>
  368 2 -11.956881 -4.253298 -10.108117 64 E "A" 24 0.50000 0.50000 "GLU " " C  " "    " 6 0 0 0 808080  ""  0 1 7 ""  1 ""  <> 0 0 0 368 368 1 0 765 0 <> <> 368 0 368 368 <> "CCD match"  <> 1 0.77 474 <> <> <> <> <> <> <> <>
  369 3 -11.649084 -4.587588 -12.614547 64 E "A" 24 -0.12000 -0.12000 "GLU " " CB " "    " 6 0 0 0 808080  ""  0 1 7 ""  1 ""  <> 0 0 0 369 369 1 0 766 2 <> <> 369 0 369 369 <> "CCD match"  <> 1 0.77 475 <> <> <> <> <> <> <> <>
  370 15 -10.689013 -4.242026 -10.024948 64 E "A" 70 -0.50000 -0.50000 "GLU " " O  " "    " 8 0 0 0 FF2E2E  ""  0 1 7 ""  1 ""  <> 0 0 0 370 370 1 0 767 0 <> <> 370 0 370 370 <> "CCD match"  <> 1 0.77 476 <> <> <> <> <> <> <> <>
  371 3 -12.293442 -4.691683 -14.019708 64 E "A" 24 -0.22000 -0.22000 "GLU " " CG " "    " 6 0 0 0 808080  ""  0 1 7 ""  1 ""  <> 0 0 0 371 371 1 0 768 2 <> <> 371 0 371 371 <> "CCD match"  <> 1 0.77 477 <> <> <> <> <> <> <> <>
  372 2 -11.561379 -5.460608 -15.077980 64 E "A" 24 0.70000 0.70000 "GLU " " CD " "    " 6 0 0 0 808080  ""  0 1 7 "%UT"  13 ""  <> 0 0 0 372 372 1 0 769 0 <> <> 372 0 372 372 <> "CCD match"  <> 1 0.77 478 9.97521211126052 <> <> <> <> <> <> <>
  373 15 -11.896475 -5.423232 -16.258632 64 E "A" 70 -0.80000 -0.80000 "GLU " " OE1" "    " 8 0 0 0 FF2E2E  ""  0 1 7 ""  1 ""  <> 0 0 0 373 373 1 0 770 0 <> <> 373 0 373 373 <> "CCD match"  <> 1 0.77 479 <> <> <> <> <> <> <> <>
  374 18 -10.554773 -6.122736 -14.808051 64 E "A" 70 -0.80000 -0.80000 "GLU " " OE2" "    " 8 -1 0 0 FF2E2E  ""  0 1 7 ""  1 ""  <> 0 0 0 374 374 1 0 771 0 <> <> 374 0 374 374 <> "CCD match"  <> 1 0.77 480 <> <> <> <> <> <> <> <>
  375 25 -12.764229 -4.025622 -9.078106 65 D "A" 38 -0.50000 -0.50000 "ASP " " N  " "    " 7 0 0 0 2E2EFF  ""  0 1 7 ""  1 ""  <> 0 0 0 375 375 1 0 778 1 <> <> 375 0 375 375 <> "CCD match"  <> 1 0.8 481 <> <> <> <> <> <> <> <>
  376 3 -12.553902 -3.844565 -7.626300 65 D "A" 24 0.14000 0.14000 "ASP " " CA " "    " 6 0 0 0 808080  ""  0 1 -1108 "%RT%RN"  2 ""  FF7800  0 0 0 376 376 1 0 779 1 <> <> 376 0 376 376 <> "CCD match"  <> 1 0.8 482 <> <> <> <> <> <> <> <>
  377 2 -12.477524 -5.221606 -6.936807 65 D "A" 24 0.50000 0.50000 "ASP " " C  " "    " 6 0 0 0 808080  ""  0 1 7 ""  1 ""  <> 0 0 0 377 377 1 0 780 0 <> <> 377 0 377 377 <> "CCD match"  <> 1 0.8 483 <> <> <> <> <> <> <> <>
  378 3 -13.388926 -2.769495 -6.929695 65 D "A" 24 -0.22000 -0.22000 "ASP " " CB " "    " 6 0 0 0 808080  ""  0 1 7 ""  1 ""  <> 0 0 0 378 378 1 0 781 2 <> <> 378 0 378 378 <> "CCD match"  <> 1 0.8 484 <> <> <> <> <> <> <> <>
  379 15 -13.438048 -5.970229 -7.044777 65 D "A" 70 -0.50000 -0.50000 "ASP " " O  " "    " 8 0 0 0 FF2E2E  ""  0 1 7 ""  1 ""  <> 0 0 0 379 379 1 0 782 0 <> <> 379 0 379 379 <> "CCD match"  <> 1 0.8 485 <> <> <> <> <> <> <> <>
  380 2 -12.988892 -2.465083 -5.505575 65 D "A" 24 0.70000 0.70000 "ASP " " CG " "    " 6 0 0 0 808080  ""  0 1 7 "%UT"  13 ""  <> 0 0 0 380 380 1 0 783 0 <> <> 380 0 380 380 <> "CCD match"  <> 1 0.8 486 9.67137284963362 <> <> <> <> <> <> <>
  381 15 -13.736427 -1.683161 -4.926521 65 D "A" 70 -0.80000 -0.80000 "ASP " " OD1" "    " 8 0 0 0 FF2E2E  ""  0 1 7 ""  1 ""  <> 0 0 0 381 381 1 0 784 0 <> <> 381 0 381 381 <> "CCD match"  <> 1 0.8 487 <> <> <> <> <> <> <> <>
  382 18 -11.881708 -2.764784 -4.994268 65 D "A" 70 -0.80000 -0.80000 "ASP " " OD2" "    " 8 -1 0 0 FF2E2E  ""  0 1 7 ""  1 ""  <> 0 0 0 382 382 1 0 785 0 <> <> 382 0 382 382 <> "CCD match"  <> 1 0.8 488 <> <> <> <> <> <> <> <>
  383 25 -11.332852 -5.425433 -6.249133 66 Y "A" 38 -0.50000 -0.50000 "TYR " " N  " "    " 7 0 0 1 2E2EFF  ""  0 1 7 ""  1 ""  <> 0 0 0 383 383 1 0 790 1 <> <> 383 0 383 383 <> "CCD match"  <> 1 0.9 489 <> <> <> <> <> <> <> <>
  384 3 -10.953405 -6.708437 -5.647608 66 Y "A" 24 0.14000 0.14000 "TYR " " CA " "    " 6 0 0 1 808080  ""  0 1 -1108 "%RT%RN"  2 ""  FF7800  0 0 0 384 384 1 0 791 1 <> <> 384 0 384 384 <> "CCD match"  <> 1 0.9 490 <> <> <> <> <> <> <> <>
  385 2 -10.545662 -6.472083 -4.150249 66 Y "A" 24 0.50000 0.50000 "TYR " " C  " "    " 6 0 0 1 808080  ""  0 1 7 ""  1 ""  <> 0 0 0 385 385 1 0 792 0 <> <> 385 0 385 385 <> "CCD match"  <> 1 0.9 491 <> <> <> <> <> <> <> <>
  386 3 -9.926687 -7.558501 -6.431195 66 Y "A" 24 -0.00500 -0.00500 "TYR " " CB " "    " 6 0 0 1 808080  ""  0 1 7 ""  1 ""  <> 0 0 0 386 386 1 0 793 2 <> <> 386 0 386 386 <> "CCD match"  <> 1 0.9 492 <> <> <> <> <> <> <> <>
  387 15 -10.105969 -7.423720 -3.508350 66 Y "A" 70 -0.50000 -0.50000 "TYR " " O  " "    " 8 0 0 1 FF2E2E  ""  0 1 7 ""  1 ""  <> 0 0 0 387 387 1 0 794 0 <> <> 387 0 387 387 <> "CCD match"  <> 1 0.9 493 <> <> <> <> <> <> <> <>
  388 2 -10.459269 -8.125781 -7.697899 66 Y "A" 24 -0.11500 -0.11500 "TYR " " CG " "    " 6 0 0 1 808080  ""  0 1 7 ""  1 ""  <> 0 0 0 388 388 1 0 795 0 <> <> 388 0 388 388 <> "CCD match"  <> 1 0.9 494 <> <> <> <> <> <> <> <>
  389 2 -11.198752 -9.334574 -7.690742 66 Y "A" 24 -0.11500 -0.11500 "TYR " " CD1" "    " 6 0 0 1 808080  ""  0 1 7 ""  1 ""  <> 0 0 0 389 389 1 0 796 1 <> <> 389 0 389 389 <> "CCD match"  <> 1 0.9 495 <> <> <> <> <> <> <> <>
  390 2 -10.197994 -7.454485 -8.966041 66 Y "A" 24 -0.11500 -0.11500 "TYR " " CD2" "    " 6 0 0 1 808080  ""  0 1 7 ""  1 ""  <> 0 0 0 390 390 1 0 797 1 <> <> 390 0 390 390 <> "CCD match"  <> 1 0.9 496 <> <> <> <> <> <> <> <>
  391 2 -11.618784 -9.903368 -8.903548 66 Y "A" 24 -0.11500 -0.11500 "TYR " " CE1" "    " 6 0 0 1 808080  ""  0 1 7 ""  1 ""  <> 0 0 0 391 391 1 0 798 1 <> <> 391 0 391 391 <> "CCD match"  <> 1 0.9 497 <> <> <> <> <> <> <> <>
  392 2 -10.808947 -7.915179 -10.147353 66 Y "A" 24 -0.11500 -0.11500 "TYR " " CE2" "    " 6 0 0 1 808080  ""  0 1 7 ""  1 ""  <> 0 0 0 392 392 1 0 799 1 <> <> 392 0 392 392 <> "CCD match"  <> 1 0.9 498 <> <> <> <> <> <> <> <>
  393 16 -12.079800 -9.570105 -11.263233 66 Y "A" 70 -0.58500 -0.58500 "TYR " " OH " "    " 8 0 0 1 FF2E2E  ""  0 1 7 "%UT"  13 ""  <> 0 0 0 393 393 1 0 800 1 <> <> 393 0 393 393 <> "CCD match"  <> 1 0.9 499 <> <> <> <> <> <> <> <>
  394 2 -11.547392 -9.132021 -10.110727 66 Y "A" 24 0.15000 0.15000 "TYR " " CZ " "    " 6 0 0 1 808080  ""  0 1 7 ""  1 ""  <> 0 0 0 394 394 1 0 801 0 <> <> 394 0 394 394 <> "CCD match"  <> 1 0.9 500 <> <> <> <> <> <> <> <>
  395 25 -10.769613 -5.279196 -3.595894 67 S "A" 38 -0.50000 -0.50000 "SER " " N  " "    " 7 0 0 1 2E2EFF  ""  0 1 7 ""  1 ""  <> 0 0 0 395 395 1 0 811 1 <> <> 395 0 395 395 <> "CCD match"  <> 1 0.85 501 <> <> <> <> <> <> <> <>
  396 3 -10.530741 -4.978392 -2.161037 67 S "A" 24 0.14000 0.14000 "SER " " CA " "    " 6 0 0 1 808080  ""  0 1 -1108 "%RT%RN"  2 ""  FF7800  0 0 0 396 396 1 0 812 1 588 3 396 0 396 396 <> "CCD match"  <> 1 0.85 502 <> <> <> <> <> <> <> <>
  397 2 -11.511349 -5.706564 -1.256323 67 S "A" 24 0.50000 0.50000 "SER " " C  " "    " 6 0 0 1 808080  ""  0 1 7 ""  1 ""  <> 0 0 0 397 397 1 0 813 0 <> <> 397 0 397 397 <> "CCD match"  <> 1 0.85 503 <> <> <> <> <> <> <> <>
  398 3 -10.576975 -3.442790 -1.859764 67 S "A" 24 0.14500 0.14500 "SER " " CB " "    " 6 0 0 1 808080  ""  0 1 7 ""  1 ""  <> 0 0 0 398 398 1 0 814 2 590 3 398 0 398 398 <> "CCD match"  <> 1 0.85 504 <> <> <> <> <> <> <> <>
  399 15 -12.576656 -6.150256 -1.631750 67 S "A" 70 -0.50000 -0.50000 "SER " " O  " "    " 8 0 0 1 FF2E2E  ""  0 1 7 ""  1 ""  <> 0 0 0 399 399 1 0 815 0 <> <> 399 0 399 399 <> "CCD match"  <> 1 0.85 505 <> <> <> <> <> <> <> <>
  400 16 -11.845926 -2.900443 -2.205477 67 S "A" 70 -0.68300 -0.68300 "SER " " OG " "    " 8 0 0 1 FF2E2E  ""  0 1 7 "%UT"  13 ""  <> 0 0 0 400 400 1 0 816 1 <> <> 400 0 400 400 <> "CCD match"  <> 1 0.85 506 <> <> <> <> <> <> <> <>
  401 25 -11.166546 -5.673113 0.033121 68 K "A" 38 -0.50000 -0.50000 "LYS " " N  " "    " 7 0 0 1 2E2EFF  ""  0 1 7 ""  1 ""  <> 0 0 0 401 401 1 0 822 1 <> <> 401 0 401 401 <> "CCD match"  <> 1 0.87 507 <> <> <> <> <> <> <> <>
  402 3 -11.971872 -6.363211 1.103870 68 K "A" 24 0.14000 0.14000 "LYS " " CA " "    " 6 0 0 1 808080  ""  0 1 -1108 "%RT%RN"  2 ""  FF7800  0 0 0 402 402 1 0 823 1 <> <> 402 0 402 402 <> "CCD match"  <> 1 0.87 508 <> <> <> <> <> <> <> <>
  403 2 -11.701557 -7.891139 1.177671 68 K "A" 24 0.50000 0.50000 "LYS " " C  " "    " 6 0 0 1 808080  ""  0 1 7 ""  1 ""  <> 0 0 0 403 403 1 0 824 0 <> <> 403 0 403 403 <> "CCD match"  <> 1 0.87 509 <> <> <> <> <> <> <> <>
  404 3 -13.555351 -6.054373 1.068077 68 K "A" 24 -0.12000 -0.12000 "LYS " " CB " "    " 6 0 0 1 808080  ""  0 1 7 ""  1 ""  <> 0 0 0 404 404 1 0 825 2 <> <> 404 0 404 404 <> "CCD match"  <> 1 0.87 510 <> <> <> <> <> <> <> <>
  405 15 -11.856505 -8.506907 2.286795 68 K "A" 70 -0.50000 -0.50000 "LYS " " O  " "    " 8 0 0 1 FF2E2E  ""  0 1 7 ""  1 ""  <> 0 0 0 405 405 1 0 826 0 <> <> 405 0 405 405 <> "CCD match"  <> 1 0.87 511 <> <> <> <> <> <> <> <>
  406 3 -14.166596 -5.910647 2.533537 68 K "A" 24 -0.12000 -0.12000 "LYS " " CG " "    " 6 0 0 1 808080  ""  0 1 7 ""  1 ""  <> 0 0 0 406 406 1 0 827 2 <> <> 406 0 406 406 <> "CCD match"  <> 1 0.87 512 <> <> <> <> <> <> <> <>
  407 3 -13.797781 -4.572882 3.210794 68 K "A" 24 -0.12000 -0.12000 "LYS " " CD " "    " 6 0 0 1 808080  ""  0 1 7 ""  1 ""  <> 0 0 0 407 407 1 0 828 2 <> <> 407 0 407 407 <> "CCD match"  <> 1 0.87 513 <> <> <> <> <> <> <> <>
  408 3 -14.733950 -4.286162 4.387445 68 K "A" 24 0.19000 0.19000 "LYS " " CE " "    " 6 0 0 1 808080  ""  0 1 7 ""  1 ""  <> 0 0 0 408 408 1 0 829 2 <> <> 408 0 408 408 <> "CCD match"  <> 1 0.87 514 <> <> <> <> <> <> <> <>
  409 32 -14.055370 -3.422183 5.409487 68 K "A" 38 -0.30000 -0.30000 "LYS " " NZ " "    " 7 1 0 1 2E2EFF  ""  0 1 7 "%UT"  13 ""  <> 0 0 0 409 409 1 0 830 3 <> <> 409 0 409 409 <> "CCD match"  <> 1 0.87 515 <> <> <> <> <> <> <> <>
  410 25 -11.060804 -8.381930 0.123907 69 L "A" 38 -0.50000 -0.50000 "LEU " " N  " "    " 7 0 0 1 2E2EFF  ""  0 1 7 ""  1 ""  <> 0 0 0 410 410 1 0 844 1 <> <> 410 0 410 410 <> "CCD match"  <> 1 0.91 516 <> <> <> <> <> <> <> <>
  411 3 -10.629355 -9.796362 0.103796 69 L "A" 24 0.14000 0.14000 "LEU " " CA " "    " 6 0 0 1 808080  ""  0 1 -1108 "%RT%RN"  2 ""  FF7800  0 0 0 411 411 1 0 845 1 <> <> 411 0 411 411 <> "CCD match"  <> 1 0.91 517 <> <> <> <> <> <> <> <>
  412 2 -9.495173 -9.975028 1.093382 69 L "A" 24 0.50000 0.50000 "LEU " " C  " "    " 6 0 0 1 808080  ""  0 1 7 ""  1 ""  <> 0 0 0 412 412 1 0 846 0 <> <> 412 0 412 412 <> "CCD match"  <> 1 0.91 518 <> <> <> <> <> <> <> <>
  413 3 -10.382044 -10.289267 -1.362940 69 L "A" 24 -0.12000 -0.12000 "LEU " " CB " "    " 6 0 0 1 808080  ""  0 1 7 ""  1 ""  <> 0 0 0 413 413 1 0 847 2 <> <> 413 0 413 413 <> "CCD match"  <> 1 0.91 519 <> <> <> <> <> <> <> <>
  414 15 -8.617373 -9.166029 1.183912 69 L "A" 70 -0.50000 -0.50000 "LEU " " O  " "    " 8 0 0 1 FF2E2E  ""  0 1 7 ""  1 ""  <> 0 0 0 414 414 1 0 848 0 <> <> 414 0 414 414 <> "CCD match"  <> 1 0.91 520 <> <> <> <> <> <> <> <>
  415 3 -11.638369 -10.421851 -2.201632 69 L "A" 24 -0.06000 -0.06000 "LEU " " CG " "    " 6 0 0 1 808080  ""  0 1 7 ""  1 ""  <> 0 0 0 415 415 1 0 849 1 <> <> 415 0 415 415 <> "CCD match"  <> 1 0.91 521 <> <> <> <> <> <> <> <>
  416 3 -11.327305 -10.661707 -3.698019 69 L "A" 24 -0.18000 -0.18000 "LEU " " CD1" "    " 6 0 0 1 808080  ""  0 1 7 ""  1 ""  <> 0 0 0 416 416 1 0 850 3 <> <> 416 0 416 416 <> "CCD match"  <> 1 0.91 522 <> <> <> <> <> <> <> <>
  417 3 -12.473902 -11.601397 -1.703033 69 L "A" 24 -0.18000 -0.18000 "LEU " " CD2" "    " 6 0 0 1 808080  ""  0 1 7 ""  1 ""  <> 0 0 0 417 417 1 0 851 3 <> <> 417 0 417 417 <> "CCD match"  <> 1 0.91 523 <> <> <> <> <> <> <> <>
  418 25 -9.518263 -11.131850 1.842690 70 P "A" 38 -0.14000 -0.14000 "PRO " " N  " "    " 7 0 0 1 2E2EFF  ""  0 1 7 ""  1 ""  <> 0 0 0 418 418 1 0 863 0 <> <> 418 0 418 418 <> "CCD match"  <> 1 0.91 524 <> <> <> <> <> <> <> <>
  419 3 -8.421013 -11.604628 2.673014 70 P "A" 24 0.01000 0.01000 "PRO " " CA " "    " 6 0 0 1 808080  ""  0 1 -1108 "%RT%RN"  2 ""  FF7800  0 0 0 419 419 1 0 864 1 <> <> 419 0 419 419 <> "CCD match"  <> 1 0.91 525 <> <> <> <> <> <> <> <>
  420 2 -7.071316 -11.821425 1.973156 70 P "A" 24 0.50000 0.50000 "PRO " " C  " "    " 6 0 0 1 808080  ""  0 1 7 ""  1 ""  <> 0 0 0 420 420 1 0 865 0 <> <> 420 0 420 420 <> "CCD match"  <> 1 0.91 526 <> <> <> <> <> <> <> <>
  421 3 -8.983809 -12.929633 3.285534 70 P "A" 24 -0.12000 -0.12000 "PRO " " CB " "    " 6 0 0 1 808080  ""  0 1 7 ""  1 ""  <> 0 0 0 421 421 1 0 866 2 <> <> 421 0 421 421 <> "CCD match"  <> 1 0.91 527 <> <> <> <> <> <> <> <>
  422 15 -7.053982 -12.058806 0.736111 70 P "A" 70 -0.50000 -0.50000 "PRO " " O  " "    " 8 0 0 1 FF2E2E  ""  0 1 7 ""  1 ""  <> 0 0 0 422 422 1 0 867 0 <> <> 422 0 422 422 <> "CCD match"  <> 1 0.91 528 <> <> <> <> <> <> <> <>
  423 3 -10.450123 -12.782324 3.276011 70 P "A" 24 -0.12000 -0.12000 "PRO " " CG " "    " 6 0 0 1 808080  ""  0 1 7 ""  1 ""  <> 0 0 0 423 423 1 0 868 2 <> <> 423 0 423 423 <> "CCD match"  <> 1 0.91 529 <> <> <> <> <> <> <> <>
  424 3 -10.693115 -11.969847 1.993767 70 P "A" 24 -0.05000 -0.05000 "PRO " " CD " "    " 6 0 0 1 808080  ""  0 1 7 ""  1 ""  <> 0 0 0 424 424 1 0 869 2 <> <> 424 0 424 424 <> "CCD match"  <> 1 0.91 530 <> <> <> <> <> <> <> <>
  425 25 -5.908262 -11.962401 2.660307 71 P "A" 38 -0.14000 -0.14000 "PRO " " N  " "    " 7 0 0 1 2E2EFF  ""  0 1 7 ""  1 ""  <> 0 0 0 425 425 1 0 877 0 <> <> 425 0 425 425 <> "CCD match"  <> 1 0.86 531 <> <> <> <> <> <> <> <>
  426 3 -4.619446 -12.390456 1.979286 71 P "A" 24 0.01000 0.01000 "PRO " " CA " "    " 6 0 0 1 808080  ""  0 1 -1108 "%RT%RN"  2 ""  FF7800  0 0 0 426 426 1 0 878 1 <> <> 426 0 426 426 <> "CCD match"  <> 1 0.86 532 <> <> <> <> <> <> <> <>
  427 2 -4.535158 -13.747180 1.258400 71 P "A" 24 0.50000 0.50000 "PRO " " C  " "    " 6 0 0 1 808080  ""  0 1 7 ""  1 ""  <> 0 0 0 427 427 1 0 879 0 <> <> 427 0 427 427 <> "CCD match"  <> 1 0.86 533 <> <> <> <> <> <> <> <>
  428 3 -3.636091 -12.415247 3.210642 71 P "A" 24 -0.12000 -0.12000 "PRO " " CB " "    " 6 0 0 1 808080  ""  0 1 7 ""  1 ""  <> 0 0 0 428 428 1 0 880 2 <> <> 428 0 428 428 <> "CCD match"  <> 1 0.86 534 <> <> <> <> <> <> <> <>
  429 15 -3.737330 -13.958655 0.368252 71 P "A" 70 -0.50000 -0.50000 "PRO " " O  " "    " 8 0 0 1 FF2E2E  ""  0 1 7 ""  1 ""  <> 0 0 0 429 429 1 0 881 0 <> <> 429 0 429 429 <> "CCD match"  <> 1 0.86 535 <> <> <> <> <> <> <> <>
  430 3 -4.141102 -11.401816 4.206747 71 P "A" 24 -0.12000 -0.12000 "PRO " " CG " "    " 6 0 0 1 808080  ""  0 1 7 ""  1 ""  <> 0 0 0 430 430 1 0 882 2 <> <> 430 0 430 430 <> "CCD match"  <> 1 0.86 536 <> <> <> <> <> <> <> <>
  431 3 -5.701105 -11.539198 4.059334 71 P "A" 24 -0.05000 -0.05000 "PRO " " CD " "    " 6 0 0 1 808080  ""  0 1 7 ""  1 ""  <> 0 0 0 431 431 1 0 883 2 <> <> 431 0 431 431 <> "CCD match"  <> 1 0.86 537 <> <> <> <> <> <> <> <>
  432 25 -5.300076 -14.697974 1.712086 72 E "A" 38 -0.50000 -0.50000 "GLU " " N  " "    " 7 0 0 0 2E2EFF  ""  0 1 7 ""  1 ""  <> 0 0 0 432 432 1 0 891 1 <> <> 432 0 432 432 <> "CCD match"  <> 1 0.88 538 <> <> <> <> <> <> <> <>
  433 3 -5.532940 -15.917429 1.015959 72 E "A" 24 0.14000 0.14000 "GLU " " CA " "    " 6 0 0 0 808080  ""  0 1 -1108 "%RT%RN"  2 ""  FF7800  0 0 0 433 433 1 0 892 1 <> <> 433 0 433 433 <> "CCD match"  <> 1 0.88 539 <> <> <> <> <> <> <> <>
  434 2 -5.973299 -15.702349 -0.419987 72 E "A" 24 0.50000 0.50000 "GLU " " C  " "    " 6 0 0 0 808080  ""  0 1 7 ""  1 ""  <> 0 0 0 434 434 1 0 893 0 <> <> 434 0 434 434 <> "CCD match"  <> 1 0.88 540 <> <> <> <> <> <> <> <>
  435 3 -6.422562 -16.886042 1.822062 72 E "A" 24 -0.12000 -0.12000 "GLU " " CB " "    " 6 0 0 0 808080  ""  0 1 7 ""  1 ""  <> 0 0 0 435 435 1 0 894 2 <> <> 435 0 435 435 <> "CCD match"  <> 1 0.88 541 <> <> <> <> <> <> <> <>
  436 15 -5.113379 -15.724341 -1.330475 72 E "A" 70 -0.50000 -0.50000 "GLU " " O  " "    " 8 0 0 0 FF2E2E  ""  0 1 7 ""  1 ""  <> 0 0 0 436 436 1 0 895 0 <> <> 436 0 436 436 <> "CCD match"  <> 1 0.88 542 <> <> <> <> <> <> <> <>
  437 3 -5.748987 -17.468794 3.083738 72 E "A" 24 -0.22000 -0.22000 "GLU " " CG " "    " 6 0 0 0 808080  ""  0 1 7 ""  1 ""  <> 0 0 0 437 437 1 0 896 2 <> <> 437 0 437 437 <> "CCD match"  <> 1 0.88 543 <> <> <> <> <> <> <> <>
  438 2 -6.568882 -18.392081 4.010338 72 E "A" 24 0.70000 0.70000 "GLU " " CD " "    " 6 0 0 0 808080  ""  0 1 7 "%UT"  13 ""  <> 0 0 0 438 438 1 0 897 0 <> <> 438 0 438 438 <> "CCD match"  <> 1 0.88 544 9.98342266121373 <> <> <> <> <> <> <>
  439 15 -5.930647 -19.150797 4.835068 72 E "A" 70 -0.80000 -0.80000 "GLU " " OE1" "    " 8 0 0 0 FF2E2E  ""  0 1 7 ""  1 ""  <> 0 0 0 439 439 1 0 898 0 <> <> 439 0 439 439 <> "CCD match"  <> 1 0.88 545 <> <> <> <> <> <> <> <>
  440 18 -7.790814 -18.293135 4.007940 72 E "A" 70 -0.80000 -0.80000 "GLU " " OE2" "    " 8 -1 0 0 FF2E2E  ""  0 1 7 ""  1 ""  <> 0 0 0 440 440 1 0 899 0 <> <> 440 0 440 440 <> "CCD match"  <> 1 0.88 546 <> <> <> <> <> <> <> <>
  441 25 -7.244711 -15.332625 -0.672661 73 T "A" 38 -0.50000 -0.50000 "THR " " N  " "    " 7 0 0 0 2E2EFF  ""  1 1 7 ""  1 ""  <> 0 0 0 441 441 1 0 906 1 <> <> 441 0 441 441 <> "CCD match"  <> 1 0.91 547 <> <> <> <> <> <> <> <>
  442 3 -7.848091 -14.915217 -1.974369 73 T "A" 24 0.14000 0.14000 "THR " " CA " "    " 6 0 0 0 808080  ""  1 1 -1108 "%RT%RN"  2 ""  FF7800  0 0 0 442 442 1 0 907 1 <> <> 442 0 442 442 <> "CCD match"  <> 1 0.91 548 <> <> <> <> <> <> <> <>
  443 2 -6.863842 -14.022162 -2.858267 73 T "A" 24 0.50000 0.50000 "THR " " C  " "    " 6 0 0 0 808080  ""  1 1 7 ""  1 ""  <> 0 0 0 443 443 1 0 908 0 <> <> 443 0 443 443 <> "CCD match"  <> 1 0.91 549 <> <> <> <> <> <> <> <>
  444 3 -9.213017 -14.245150 -1.837881 73 T "A" 24 0.20500 0.20500 "THR " " CB " "    " 6 0 0 0 808080  ""  1 1 7 ""  1 ""  <> 0 0 0 444 444 1 0 909 1 <> <> 444 0 444 444 <> "CCD match"  <> 1 0.91 550 <> <> <> <> <> <> <> <>
  445 15 -6.669279 -14.464034 -4.009657 73 T "A" 70 -0.50000 -0.50000 "THR " " O  " "    " 8 0 0 0 FF2E2E  ""  1 1 7 ""  1 ""  <> 0 0 0 445 445 1 0 910 0 <> <> 445 0 445 445 <> "CCD match"  <> 1 0.91 551 <> <> <> <> <> <> <> <>
  446 3 -9.915417 -14.358965 -3.154463 73 T "A" 24 -0.18000 -0.18000 "THR " " CG2" "    " 6 0 0 0 808080  ""  1 1 7 ""  1 ""  <> 0 0 0 446 446 1 0 911 3 <> <> 446 0 446 446 <> "CCD match"  <> 1 0.91 552 <> <> <> <> <> <> <> <>
  447 16 -9.945761 -14.885886 -0.828508 73 T "A" 70 -0.68300 -0.68300 "THR " " OG1" "    " 8 0 0 0 FF2E2E  ""  1 1 7 "%UT"  13 ""  <> 0 0 0 447 447 1 0 912 1 <> <> 447 0 447 447 <> "CCD match"  <> 1 0.91 553 <> <> <> <> <> <> <> <>
  448 25 -6.146975 -13.062903 -2.230587 74 I "A" 38 -0.50000 -0.50000 "ILE " " N  " "    " 7 0 0 1 2E2EFF  ""  1 1 7 ""  1 ""  <> 0 0 0 448 448 1 0 920 1 <> <> 448 0 448 448 <> "CCD match"  <> 1 0.89 554 <> <> <> <> <> <> <> <>
  449 3 -5.080925 -12.261553 -2.936647 74 I "A" 24 0.14000 0.14000 "ILE " " CA " "    " 6 0 0 1 808080  ""  1 1 -1108 "%RT%RN"  2 ""  FF7800  0 0 0 449 449 1 0 921 1 <> <> 449 0 449 449 <> "CCD match"  <> 1 0.89 555 <> <> <> <> <> <> <> <>
  450 2 -3.849783 -13.022288 -3.363155 74 I "A" 24 0.50000 0.50000 "ILE " " C  " "    " 6 0 0 1 808080  ""  1 1 7 ""  1 ""  <> 0 0 0 450 450 1 0 922 0 <> <> 450 0 450 450 <> "CCD match"  <> 1 0.89 556 <> <> <> <> <> <> <> <>
  451 3 -4.689873 -11.026137 -2.126780 74 I "A" 24 -0.06000 -0.06000 "ILE " " CB " "    " 6 0 0 1 808080  ""  1 1 7 ""  1 ""  <> 0 0 0 451 451 1 0 923 1 <> <> 451 0 451 451 <> "CCD match"  <> 1 0.89 557 <> <> <> <> <> <> <> <>
  452 15 -3.312777 -12.858580 -4.479111 74 I "A" 70 -0.50000 -0.50000 "ILE " " O  " "    " 8 0 0 1 FF2E2E  ""  1 1 7 ""  1 ""  <> 0 0 0 452 452 1 0 924 0 <> <> 452 0 452 452 <> "CCD match"  <> 1 0.89 558 <> <> <> <> <> <> <> <>
  453 3 -5.952820 -10.185755 -1.782793 74 I "A" 24 -0.12000 -0.12000 "ILE " " CG1" "    " 6 0 0 1 808080  ""  1 1 7 ""  1 ""  <> 0 0 0 453 453 1 0 925 2 <> <> 453 0 453 453 <> "CCD match"  <> 1 0.89 559 <> <> <> <> <> <> <> <>
  454 3 -3.576161 -10.224684 -2.832060 74 I "A" 24 -0.18000 -0.18000 "ILE " " CG2" "    " 6 0 0 1 808080  ""  1 1 7 ""  1 ""  <> 0 0 0 454 454 1 0 926 3 <> <> 454 0 454 454 <> "CCD match"  <> 1 0.89 560 <> <> <> <> <> <> <> <>
  455 3 -5.693302 -9.442069 -0.559196 74 I "A" 24 -0.18000 -0.18000 "ILE " " CD1" "    " 6 0 0 1 808080  ""  1 1 7 ""  1 ""  <> 0 0 0 455 455 1 0 927 3 647 3 455 0 455 455 <> "CCD match"  <> 1 0.89 561 <> <> <> <> <> <> <> <>
  456 25 -3.366316 -13.875487 -2.495995 75 T "A" 38 -0.50000 -0.50000 "THR " " N  " "    " 7 0 0 1 2E2EFF  ""  1 1 7 ""  1 ""  <> 0 0 0 456 456 1 0 939 1 <> <> 456 0 456 456 <> "CCD match"  <> 1 0.88 562 <> <> <> <> <> <> <> <>
  457 3 -2.212854 -14.728461 -2.909645 75 T "A" 24 0.14000 0.14000 "THR " " CA " "    " 6 0 0 1 808080  ""  1 1 -1108 "%RT%RN"  2 ""  FF7800  0 0 0 457 457 1 0 940 1 <> <> 457 0 457 457 <> "CCD match"  <> 1 0.88 563 <> <> <> <> <> <> <> <>
  458 2 -2.633356 -15.802241 -4.015347 75 T "A" 24 0.50000 0.50000 "THR " " C  " "    " 6 0 0 1 808080  ""  1 1 7 ""  1 ""  <> 0 0 0 458 458 1 0 941 0 <> <> 458 0 458 458 <> "CCD match"  <> 1 0.88 564 <> <> <> <> <> <> <> <>
  459 3 -1.675791 -15.541792 -1.718765 75 T "A" 24 0.20500 0.20500 "THR " " CB " "    " 6 0 0 1 808080  ""  1 1 7 ""  1 ""  <> 0 0 0 459 459 1 0 942 1 <> <> 459 0 459 459 <> "CCD match"  <> 1 0.88 565 <> <> <> <> <> <> <> <>
  460 15 -1.876627 -15.980994 -4.931971 75 T "A" 70 -0.50000 -0.50000 "THR " " O  " "    " 8 0 0 1 FF2E2E  ""  1 1 7 ""  1 ""  <> 0 0 0 460 460 1 0 943 0 <> <> 460 0 460 460 <> "CCD match"  <> 1 0.88 566 <> <> <> <> <> <> <> <>
  461 3 -0.511917 -16.537795 -2.035358 75 T "A" 24 -0.18000 -0.18000 "THR " " CG2" "    " 6 0 0 1 808080  ""  1 1 7 ""  1 ""  <> 0 0 0 461 461 1 0 944 3 <> <> 461 0 461 461 <> "CCD match"  <> 1 0.88 567 <> <> <> <> <> <> <> <>
  462 16 -1.283205 -14.727545 -0.627031 75 T "A" 70 -0.68300 -0.68300 "THR " " OG1" "    " 8 0 0 1 FF2E2E  ""  1 1 7 "%UT"  13 ""  <> 0 0 0 462 462 1 0 945 1 <> <> 462 0 462 462 <> "CCD match"  <> 1 0.88 568 <> <> <> <> <> <> <> <>
  463 25 -3.913593 -16.323607 -3.879932 76 E "A" 38 -0.50000 -0.50000 "GLU " " N  " "    " 7 0 0 0 2E2EFF  ""  1 1 7 ""  1 ""  <> 0 0 0 463 463 1 0 953 1 <> <> 463 0 463 463 <> "CCD match"  <> 1 0.91 569 <> <> <> <> <> <> <> <>
  464 3 -4.495585 -17.211501 -4.876398 76 E "A" 24 0.14000 0.14000 "GLU " " CA " "    " 6 0 0 0 808080  ""  1 1 -1108 "%RT%RN"  2 ""  FF7800  0 0 0 464 464 1 0 954 1 <> <> 464 0 464 464 <> "CCD match"  <> 1 0.91 570 <> <> <> <> <> <> <> <>
  465 2 -4.773956 -16.554335 -6.244959 76 E "A" 24 0.50000 0.50000 "GLU " " C  " "    " 6 0 0 0 808080  ""  1 1 7 ""  1 ""  <> 0 0 0 465 465 1 0 955 0 <> <> 465 0 465 465 <> "CCD match"  <> 1 0.91 571 <> <> <> <> <> <> <> <>
  466 3 -5.747919 -17.868842 -4.305885 76 E "A" 24 -0.12000 -0.12000 "GLU " " CB " "    " 6 0 0 0 808080  ""  1 1 7 ""  1 ""  <> 0 0 0 466 466 1 0 956 2 <> <> 466 0 466 466 <> "CCD match"  <> 1 0.91 572 <> <> <> <> <> <> <> <>
  467 15 -4.686468 -17.252013 -7.239144 76 E "A" 70 -0.50000 -0.50000 "GLU " " O  " "    " 8 0 0 0 FF2E2E  ""  1 1 7 ""  1 ""  <> 0 0 0 467 467 1 0 957 0 <> <> 467 0 467 467 <> "CCD match"  <> 1 0.91 573 <> <> <> <> <> <> <> <>
  468 3 -5.506992 -18.961535 -3.264071 76 E "A" 24 -0.22000 -0.22000 "GLU " " CG " "    " 6 0 0 0 808080  ""  1 1 7 ""  1 ""  <> 0 0 0 468 468 1 0 958 2 <> <> 468 0 468 468 <> "CCD match"  <> 1 0.91 574 <> <> <> <> <> <> <> <>
  469 2 -6.815769 -19.612143 -2.757090 76 E "A" 24 0.70000 0.70000 "GLU " " CD " "    " 6 0 0 0 808080  ""  1 1 7 "%UT"  13 ""  <> 0 0 0 469 469 1 0 959 0 <> <> 469 0 469 469 <> "CCD match"  <> 1 0.91 575 10 <> <> <> <> <> <> <>
  470 15 -7.963104 -19.105593 -2.849989 76 E "A" 70 -0.80000 -0.80000 "GLU " " OE1" "    " 8 0 0 0 FF2E2E  ""  1 1 7 ""  1 ""  <> 0 0 0 470 470 1 0 960 0 <> <> 470 0 470 470 <> "CCD match"  <> 1 0.91 576 <> <> <> <> <> <> <> <>
  471 18 -6.787827 -20.624934 -2.003437 76 E "A" 70 -0.80000 -0.80000 "GLU " " OE2" "    " 8 -1 0 0 FF2E2E  ""  1 1 7 ""  1 ""  <> 0 0 0 471 471 1 0 961 0 <> <> 471 0 471 471 <> "CCD match"  <> 1 0.91 577 <> <> <> <> <> <> <> <>
  472 25 -5.068087 -15.230635 -6.228292 77 R "A" 38 -0.50000 -0.50000 "ARG " " N  " "    " 7 0 0 1 2E2EFF  ""  1 1 7 ""  1 ""  <> 0 0 0 472 472 1 0 968 1 <> <> 472 0 472 472 <> "CCD match"  <> 1 0.94 578 <> <> <> <> <> <> <> <>
  473 3 -5.150450 -14.428656 -7.476204 77 R "A" 24 0.14000 0.14000 "ARG " " CA " "    " 6 0 0 1 808080  ""  1 1 -1108 "%RT%RN"  2 ""  FF7800  0 0 0 473 473 1 0 969 1 <> <> 473 0 473 473 <> "CCD match"  <> 1 0.94 579 <> <> <> <> <> <> <> <>
  474 2 -3.723843 -14.041464 -7.992407 77 R "A" 24 0.50000 0.50000 "ARG " " C  " "    " 6 0 0 1 808080  ""  1 1 7 ""  1 ""  <> 0 0 0 474 474 1 0 970 0 <> <> 474 0 474 474 <> "CCD match"  <> 1 0.94 580 <> <> <> <> <> <> <> <>
  475 3 -6.106222 -13.284071 -7.384130 77 R "A" 24 -0.12000 -0.12000 "ARG " " CB " "    " 6 0 0 1 808080  ""  1 1 7 ""  1 ""  <> 0 0 0 475 475 1 0 971 2 <> <> 475 0 475 475 <> "CCD match"  <> 1 0.94 581 <> <> <> <> <> <> <> <>
  476 15 -3.597286 -13.932868 -9.160776 77 R "A" 70 -0.50000 -0.50000 "ARG " " O  " "    " 8 0 0 1 FF2E2E  ""  1 1 7 ""  1 ""  <> 0 0 0 476 476 1 0 972 0 <> <> 476 0 476 476 <> "CCD match"  <> 1 0.94 582 <> <> <> <> <> <> <> <>
  477 3 -7.591488 -13.705245 -7.066776 77 R "A" 24 -0.05000 -0.05000 "ARG " " CG " "    " 6 0 0 1 808080  ""  1 1 7 ""  1 ""  <> 0 0 0 477 477 1 0 973 2 <> <> 477 0 477 477 <> "CCD match"  <> 1 0.94 583 <> <> <> <> <> <> <> <>
  478 3 -8.532227 -12.516348 -7.107858 77 R "A" 24 0.19000 0.19000 "ARG " " CD " "    " 6 0 0 1 808080  ""  1 1 7 ""  1 ""  <> 0 0 0 478 478 1 0 974 2 <> <> 478 0 478 478 <> "CCD match"  <> 1 0.94 584 <> <> <> <> <> <> <> <>
  479 25 -8.626158 -11.856966 -8.461484 77 R "A" 38 -0.69997 -0.69997 "ARG " " NE " "    " 7 0 0 1 2E2EFF  ""  1 1 7 ""  1 ""  <> 0 0 0 479 479 1 0 975 1 <> <> 479 0 479 479 <> "CCD match"  <> 1 0.94 585 <> <> <> <> <> <> <> <>
  480 25 -7.257488 -9.964457 -8.415522 77 R "A" 38 -0.79997 -0.79997 "ARG " " NH1" "    " 7 0 0 1 2E2EFF  ""  1 1 7 ""  1 ""  <> 0 0 0 480 480 1 0 976 2 672 3 480 0 480 480 <> "CCD match"  <> 1 0.94 586 <> <> <> <> <> <> <> <>
  481 31 -8.463446 -10.346941 -10.306729 77 R "A" 38 -0.79997 -0.79997 "ARG " " NH2" "    " 7 1 0 1 2E2EFF  ""  1 1 7 ""  1 ""  <> 0 0 0 481 481 1 0 977 2 673 3 481 0 481 481 <> "CCD match"  <> 1 0.94 587 <> <> <> <> <> <> <> <>
  482 2 -8.125248 -10.747870 -9.052979 77 R "A" 24 0.63990 0.63990 "ARG " " CZ " "    " 6 0 0 1 808080  ""  1 1 7 ""  1 ""  <> 0 0 0 482 482 1 0 978 0 674 3 482 0 482 482 <> "CCD match"  <> 1 0.94 588 <> <> <> <> <> <> <> <>
  483 25 -2.716280 -13.951334 -7.113409 78 F "A" 38 -0.50000 -0.50000 "PHE " " N  " "    " 7 0 0 1 2E2EFF  ""  1 1 7 ""  1 ""  <> 0 0 0 483 483 1 0 992 1 <> <> 483 0 483 483 <> "CCD match"  <> 1 0.92 589 <> <> <> <> <> <> <> <>
  484 3 -1.308724 -13.924155 -7.519279 78 F "A" 24 0.14000 0.14000 "PHE " " CA " "    " 6 0 0 1 808080  ""  1 1 -1108 "%RT%RN"  2 ""  FF7800  0 0 0 484 484 1 0 993 1 <> <> 484 0 484 484 <> "CCD match"  <> 1 0.92 590 <> <> <> <> <> <> <> <>
  485 2 -0.846766 -15.266810 -8.097975 78 F "A" 24 0.50000 0.50000 "PHE " " C  " "    " 6 0 0 1 808080  ""  1 1 7 ""  1 ""  <> 0 0 0 485 485 1 0 994 0 <> <> 485 0 485 485 <> "CCD match"  <> 1 0.92 591 <> <> <> <> <> <> <> <>
  486 3 -0.361490 -13.538695 -6.356942 78 F "A" 24 -0.00500 -0.00500 "PHE " " CB " "    " 6 0 0 1 808080  ""  1 1 7 ""  1 ""  <> 0 0 0 486 486 1 0 995 2 <> <> 486 0 486 486 <> "CCD match"  <> 1 0.92 592 <> <> <> <> <> <> <> <>
  487 15 -0.304491 -15.252142 -9.163188 78 F "A" 70 -0.50000 -0.50000 "PHE " " O  " "    " 8 0 0 1 FF2E2E  ""  1 1 7 ""  1 ""  <> 0 0 0 487 487 1 0 996 0 <> <> 487 0 487 487 <> "CCD match"  <> 1 0.92 593 <> <> <> <> <> <> <> <>
  488 2 -0.197300 -12.041350 -6.176463 78 F "A" 24 -0.11500 -0.11500 "PHE " " CG " "    " 6 0 0 1 808080  ""  1 1 7 ""  1 ""  <> 0 0 0 488 488 1 0 997 0 <> <> 488 0 488 488 <> "CCD match"  <> 1 0.92 594 <> <> <> <> <> <> <> <>
  489 2 0.435696 -11.338713 -7.213455 78 F "A" 24 -0.11500 -0.11500 "PHE " " CD1" "    " 6 0 0 1 808080  ""  1 1 7 ""  1 ""  <> 0 0 0 489 489 1 0 998 1 <> <> 489 0 489 489 <> "CCD match"  <> 1 0.92 595 <> <> <> <> <> <> <> <>
  490 2 -0.701687 -11.358462 -5.076912 78 F "A" 24 -0.11500 -0.11500 "PHE " " CD2" "    " 6 0 0 1 808080  ""  1 1 7 ""  1 ""  <> 0 0 0 490 490 1 0 999 1 682 3 490 0 490 490 <> "CCD match"  <> 1 0.92 596 <> <> <> <> <> <> <> <>
  491 2 0.542232 -9.964198 -7.245566 78 F "A" 24 -0.11500 -0.11500 "PHE " " CE1" "    " 6 0 0 1 808080  ""  1 1 7 ""  1 ""  <> 0 0 0 491 491 1 0 1000 1 683 3 491 0 491 491 <> "CCD match"  <> 1 0.92 597 <> <> <> <> <> <> <> <>
  492 2 -0.589218 -9.948946 -5.074757 78 F "A" 24 -0.11500 -0.11500 "PHE " " CE2" "    " 6 0 0 1 808080  ""  1 1 7 ""  1 ""  <> 0 0 0 492 492 1 0 1001 1 684 3 492 0 492 492 <> "CCD match"  <> 1 0.92 598 <> <> <> <> <> <> <> <>
  493 2 -0.038292 -9.266642 -6.170731 78 F "A" 24 -0.11500 -0.11500 "PHE " " CZ " "    " 6 0 0 1 808080  ""  1 1 7 ""  1 ""  <> 0 0 0 493 493 1 0 1002 1 685 3 493 0 493 493 <> "CCD match"  <> 1 0.92 599 <> <> <> <> <> <> <> <>
  494 25 -1.349131 -16.399344 -7.565376 79 A "A" 38 -0.50000 -0.50000 "ALA " " N  " "    " 7 0 0 0 2E2EFF  ""  1 1 7 ""  1 ""  <> 0 0 0 494 494 1 0 1012 1 <> <> 494 0 494 494 <> "CCD match"  <> 1 0.93 600 <> <> <> <> <> <> <> <>
  495 3 -1.254805 -17.726386 -8.239458 79 A "A" 24 0.14000 0.14000 "ALA " " CA " "    " 6 0 0 0 808080  ""  1 1 -1108 "%RT%RN"  2 ""  FF7800  0 0 0 495 495 1 0 1013 1 <> <> 495 0 495 495 <> "CCD match"  <> 1 0.93 601 <> <> <> <> <> <> <> <>
  496 2 -1.985350 -17.879500 -9.569345 79 A "A" 24 0.50000 0.50000 "ALA " " C  " "    " 6 0 0 0 808080  ""  1 1 7 ""  1 ""  <> 0 0 0 496 496 1 0 1014 0 <> <> 496 0 496 496 <> "CCD match"  <> 1 0.93 602 <> <> <> <> <> <> <> <>
  497 3 -1.606918 -18.915102 -7.352774 79 A "A" 24 -0.18000 -0.18000 "ALA " " CB " "    " 6 0 0 0 808080  ""  1 1 7 ""  1 ""  <> 0 0 0 497 497 1 0 1015 3 <> <> 497 0 497 497 <> "CCD match"  <> 1 0.93 603 <> <> <> <> <> <> <> <>
  498 15 -1.531021 -18.658572 -10.355767 79 A "A" 70 -0.50000 -0.50000 "ALA " " O  " "    " 8 0 0 0 FF2E2E  ""  1 1 7 ""  1 ""  <> 0 0 0 498 498 1 0 1016 0 <> <> 498 0 498 498 <> "CCD match"  <> 1 0.93 604 <> <> <> <> <> <> <> <>
  499 25 -3.044359 -17.168753 -9.727944 80 L "A" 38 -0.50000 -0.50000 "LEU " " N  " "    " 7 0 0 0 2E2EFF  ""  1 1 7 ""  1 ""  <> 0 0 0 499 499 1 0 1022 1 <> <> 499 0 499 499 <> "CCD match"  <> 1 0.97 605 <> <> <> <> <> <> <> <>
  500 3 -3.782314 -16.970824 -10.958990 80 L "A" 24 0.14000 0.14000 "LEU " " CA " "    " 6 0 0 0 808080  ""  1 1 -1108 "%RT%RN"  2 ""  FF7800  0 0 0 500 500 1 0 1023 1 <> <> 500 0 500 500 <> "CCD match"  <> 1 0.97 606 <> <> <> <> <> <> <> <>
  501 2 -2.998148 -16.138754 -12.016026 80 L "A" 24 0.50000 0.50000 "LEU " " C  " "    " 6 0 0 0 808080  ""  1 1 7 ""  1 ""  <> 0 0 0 501 501 1 0 1024 0 <> <> 501 0 501 501 <> "CCD match"  <> 1 0.97 607 <> <> <> <> <> <> <> <>
  502 3 -5.120171 -16.352065 -10.763333 80 L "A" 24 -0.12000 -0.12000 "LEU " " CB " "    " 6 0 0 0 808080  ""  1 1 7 ""  1 ""  <> 0 0 0 502 502 1 0 1025 2 <> <> 502 0 502 502 <> "CCD match"  <> 1 0.97 608 <> <> <> <> <> <> <> <>
  503 15 -3.090902 -16.426047 -13.226033 80 L "A" 70 -0.50000 -0.50000 "LEU " " O  " "    " 8 0 0 0 FF2E2E  ""  1 1 7 ""  1 ""  <> 0 0 0 503 503 1 0 1026 0 <> <> 503 0 503 503 <> "CCD match"  <> 1 0.97 609 <> <> <> <> <> <> <> <>
  504 3 -6.205906 -16.942706 -11.754482 80 L "A" 24 -0.06000 -0.06000 "LEU " " CG " "    " 6 0 0 0 808080  ""  1 1 7 ""  1 ""  <> 0 0 0 504 504 1 0 1027 1 <> <> 504 0 504 504 <> "CCD match"  <> 1 0.97 610 <> <> <> <> <> <> <> <>
  505 3 -6.617935 -18.450263 -11.530902 80 L "A" 24 -0.18000 -0.18000 "LEU " " CD1" "    " 6 0 0 0 808080  ""  1 1 7 ""  1 ""  <> 0 0 0 505 505 1 0 1028 3 <> <> 505 0 505 505 <> "CCD match"  <> 1 0.97 611 <> <> <> <> <> <> <> <>
  506 3 -7.425629 -16.047793 -11.819654 80 L "A" 24 -0.18000 -0.18000 "LEU " " CD2" "    " 6 0 0 0 808080  ""  1 1 7 ""  1 ""  <> 0 0 0 506 506 1 0 1029 3 <> <> 506 0 506 506 <> "CCD match"  <> 1 0.97 612 <> <> <> <> <> <> <> <>
  507 25 -2.311312 -15.101382 -11.528003 81 L "A" 38 -0.50000 -0.50000 "LEU " " N  " "    " 7 0 0 1 2E2EFF  ""  1 1 7 ""  1 ""  <> 0 0 0 507 507 1 0 1041 1 <> <> 507 0 507 507 <> "CCD match"  <> 1 0.97 613 <> <> <> <> <> <> <> <>
  508 3 -1.347189 -14.338053 -12.180429 81 L "A" 24 0.14000 0.14000 "LEU " " CA " "    " 6 0 0 1 808080  ""  1 1 -1109 "%RT%RN"  2 ""  FF9600  0 0 0 508 508 1 0 1042 1 <> <> 508 0 508 508 <> "CCD match"  <> 1 0.97 614 <> <> <> <> <> <> <> <>
  509 2 -0.177561 -15.101836 -12.791104 81 L "A" 24 0.50000 0.50000 "LEU " " C  " "    " 6 0 0 1 808080  ""  1 1 7 ""  1 ""  <> 0 0 0 509 509 1 0 1043 0 <> <> 509 0 509 509 <> "CCD match"  <> 1 0.97 615 <> <> <> <> <> <> <> <>
  510 3 -0.878084 -13.057421 -11.373991 81 L "A" 24 -0.12000 -0.12000 "LEU " " CB " "    " 6 0 0 1 808080  ""  1 1 7 ""  1 ""  <> 0 0 0 510 510 1 0 1044 2 <> <> 510 0 510 510 <> "CCD match"  <> 1 0.97 616 <> <> <> <> <> <> <> <>
  511 15 0.131699 -14.911429 -14.002968 81 L "A" 70 -0.50000 -0.50000 "LEU " " O  " "    " 8 0 0 1 FF2E2E  ""  1 1 7 ""  1 ""  <> 0 0 0 511 511 1 0 1045 0 <> <> 511 0 511 511 <> "CCD match"  <> 1 0.97 617 <> <> <> <> <> <> <> <>
  512 3 -0.190207 -11.886065 -12.064389 81 L "A" 24 -0.06000 -0.06000 "LEU " " CG " "    " 6 0 0 1 808080  ""  1 1 7 ""  1 ""  <> 0 0 0 512 512 1 0 1046 1 <> <> 512 0 512 512 <> "CCD match"  <> 1 0.97 618 <> <> <> <> <> <> <> <>
  513 3 -1.071467 -11.325114 -13.251251 81 L "A" 24 -0.18000 -0.18000 "LEU " " CD1" "    " 6 0 0 1 808080  ""  1 1 7 ""  1 ""  <> 0 0 0 513 513 1 0 1047 3 <> <> 513 0 513 513 <> "CCD match"  <> 1 0.97 619 <> <> <> <> <> <> <> <>
  514 3 0.093822 -10.752120 -11.060796 81 L "A" 24 -0.18000 -0.18000 "LEU " " CD2" "    " 6 0 0 1 808080  ""  1 1 7 ""  1 ""  <> 0 0 0 514 514 1 0 1048 3 <> <> 514 0 514 514 <> "CCD match"  <> 1 0.97 620 <> <> <> <> <> <> <> <>
  515 25 0.429096 -15.988780 -12.015947 82 D "A" 38 -0.50000 -0.50000 "ASP " " N  " "    " 7 0 0 1 2E2EFF  ""  1 1 7 ""  1 ""  <> 0 0 0 515 515 1 0 1060 1 <> <> 515 0 515 515 <> "CCD match"  <> 1 0.96 621 <> <> <> <> <> <> <> <>
  516 3 1.322464 -17.055159 -12.450347 82 D "A" 24 0.14000 0.14000 "ASP " " CA " "    " 6 0 0 1 808080  ""  1 1 -1109 "%RT%RN"  2 ""  FF9600  0 0 0 516 516 1 0 1061 1 <> <> 516 0 516 516 <> "CCD match"  <> 1 0.96 622 <> <> <> <> <> <> <> <>
  517 2 0.731285 -17.948081 -13.580139 82 D "A" 24 0.50000 0.50000 "ASP " " C  " "    " 6 0 0 1 808080  ""  1 1 7 ""  1 ""  <> 0 0 0 517 517 1 0 1062 0 <> <> 517 0 517 517 <> "CCD match"  <> 1 0.96 623 <> <> <> <> <> <> <> <>
  518 3 1.911243 -17.981261 -11.357586 82 D "A" 24 -0.22000 -0.22000 "ASP " " CB " "    " 6 0 0 1 808080  ""  1 1 7 ""  1 ""  <> 0 0 0 518 518 1 0 1063 2 <> <> 518 0 518 518 <> "CCD match"  <> 1 0.96 624 <> <> <> <> <> <> <> <>
  519 15 1.372475 -18.013274 -14.575306 82 D "A" 70 -0.50000 -0.50000 "ASP " " O  " "    " 8 0 0 1 FF2E2E  ""  1 1 7 ""  1 ""  <> 0 0 0 519 519 1 0 1064 0 <> <> 519 0 519 519 <> "CCD match"  <> 1 0.96 625 <> <> <> <> <> <> <> <>
  520 2 3.009209 -17.402575 -10.430769 82 D "A" 24 0.70000 0.70000 "ASP " " CG " "    " 6 0 0 1 808080  ""  1 1 7 "%UT"  13 ""  <> 0 0 0 520 520 1 0 1065 0 <> <> 520 0 520 520 <> "CCD match"  <> 1 0.96 626 65.2333267062942 <> <> <> <> <> <> <>
  521 15 3.628277 -18.153128 -9.709483 82 D "A" 70 -0.80000 -0.80000 "ASP " " OD1" "    " 8 0 0 1 FF2E2E  ""  1 1 7 ""  1 ""  <> 0 0 0 521 521 1 0 1066 0 <> <> 521 0 521 521 <> "CCD match"  <> 1 0.96 627 <> <> <> <> <> <> <> <>
  522 18 3.200622 -16.104769 -10.451548 82 D "A" 70 -0.80000 -0.80000 "ASP " " OD2" "    " 8 -1 0 1 FF2E2E  ""  1 1 7 ""  1 ""  <> 0 0 0 522 522 1 0 1067 0 <> <> 522 0 522 522 <> "CCD match"  <> 1 0.96 628 <> <> <> <> <> <> <> <>
  523 25 -0.484236 -18.484351 -13.415210 83 L "A" 38 -0.50000 -0.50000 "LEU " " N  " "    " 7 0 0 0 2E2EFF  ""  1 1 7 ""  1 ""  <> 0 0 0 523 523 1 0 1072 1 <> <> 523 0 523 523 <> "CCD match"  <> 1 0.97 629 <> <> <> <> <> <> <> <>
  524 3 -1.162783 -19.262270 -14.387560 83 L "A" 24 0.14000 0.14000 "LEU " " CA " "    " 6 0 0 0 808080  ""  1 1 -1109 "%RT%RN"  2 ""  FF9600  0 0 0 524 524 1 0 1073 1 <> <> 524 0 524 524 <> "CCD match"  <> 1 0.97 630 <> <> <> <> <> <> <> <>
  525 2 -1.447531 -18.482874 -15.678885 83 L "A" 24 0.50000 0.50000 "LEU " " C  " "    " 6 0 0 0 808080  ""  1 1 7 ""  1 ""  <> 0 0 0 525 525 1 0 1074 0 <> <> 525 0 525 525 <> "CCD match"  <> 1 0.97 631 <> <> <> <> <> <> <> <>
  526 3 -2.399395 -19.835448 -13.772719 83 L "A" 24 -0.12000 -0.12000 "LEU " " CB " "    " 6 0 0 0 808080  ""  1 1 7 ""  1 ""  <> 0 0 0 526 526 1 0 1075 2 <> <> 526 0 526 526 <> "CCD match"  <> 1 0.97 632 <> <> <> <> <> <> <> <>
  527 15 -1.279242 -19.133566 -16.756595 83 L "A" 70 -0.50000 -0.50000 "LEU " " O  " "    " 8 0 0 0 FF2E2E  ""  1 1 7 ""  1 ""  <> 0 0 0 527 527 1 0 1076 0 <> <> 527 0 527 527 <> "CCD match"  <> 1 0.97 633 <> <> <> <> <> <> <> <>
  528 3 -2.139027 -21.159831 -13.004446 83 L "A" 24 -0.06000 -0.06000 "LEU " " CG " "    " 6 0 0 0 808080  ""  1 1 7 ""  1 ""  <> 0 0 0 528 528 1 0 1077 1 <> <> 528 0 528 528 <> "CCD match"  <> 1 0.97 634 <> <> <> <> <> <> <> <>
  529 3 -3.075688 -21.353804 -11.774947 83 L "A" 24 -0.18000 -0.18000 "LEU " " CD1" "    " 6 0 0 0 808080  ""  1 1 7 ""  1 ""  <> 0 0 0 529 529 1 0 1078 3 <> <> 529 0 529 529 <> "CCD match"  <> 1 0.97 635 <> <> <> <> <> <> <> <>
  530 3 -2.106047 -22.415152 -13.952045 83 L "A" 24 -0.18000 -0.18000 "LEU " " CD2" "    " 6 0 0 0 808080  ""  1 1 7 ""  1 ""  <> 0 0 0 530 530 1 0 1079 3 <> <> 530 0 530 530 <> "CCD match"  <> 1 0.97 636 <> <> <> <> <> <> <> <>
  531 25 -1.678835 -17.171027 -15.583300 84 L "A" 38 -0.50000 -0.50000 "LEU " " N  " "    " 7 0 0 0 2E2EFF  ""  1 1 7 ""  1 ""  <> 0 0 0 531 531 1 0 1091 1 <> <> 531 0 531 531 <> "CCD match"  <> 1 0.98 637 <> <> <> <> <> <> <> <>
  532 3 -1.873772 -16.209231 -16.630951 84 L "A" 24 0.14000 0.14000 "LEU " " CA " "    " 6 0 0 0 808080  ""  1 1 -1109 "%RT%RN"  2 ""  FF9600  0 0 0 532 532 1 0 1092 1 <> <> 532 0 532 532 <> "CCD match"  <> 1 0.98 638 <> <> <> <> <> <> <> <>
  533 2 -0.561682 -15.943060 -17.392133 84 L "A" 24 0.50000 0.50000 "LEU " " C  " "    " 6 0 0 0 808080  ""  1 1 7 ""  1 ""  <> 0 0 0 533 533 1 0 1093 0 <> <> 533 0 533 533 <> "CCD match"  <> 1 0.98 639 <> <> <> <> <> <> <> <>
  534 3 -2.403776 -14.902197 -15.996233 84 L "A" 24 -0.12000 -0.12000 "LEU " " CB " "    " 6 0 0 0 808080  ""  1 1 7 ""  1 ""  <> 0 0 0 534 534 1 0 1094 2 <> <> 534 0 534 534 <> "CCD match"  <> 1 0.98 640 <> <> <> <> <> <> <> <>
  535 15 -0.530447 -16.087752 -18.601727 84 L "A" 70 -0.50000 -0.50000 "LEU " " O  " "    " 8 0 0 0 FF2E2E  ""  1 1 7 ""  1 ""  <> 0 0 0 535 535 1 0 1095 0 <> <> 535 0 535 535 <> "CCD match"  <> 1 0.98 641 <> <> <> <> <> <> <> <>
  536 3 -3.953802 -14.893973 -15.908593 84 L "A" 24 -0.06000 -0.06000 "LEU " " CG " "    " 6 0 0 0 808080  ""  1 1 7 ""  1 ""  <> 0 0 0 536 536 1 0 1096 1 <> <> 536 0 536 536 <> "CCD match"  <> 1 0.98 642 <> <> <> <> <> <> <> <>
  537 3 -4.416746 -13.860320 -14.912472 84 L "A" 24 -0.18000 -0.18000 "LEU " " CD1" "    " 6 0 0 0 808080  ""  1 1 7 ""  1 ""  <> 0 0 0 537 537 1 0 1097 3 <> <> 537 0 537 537 <> "CCD match"  <> 1 0.98 643 <> <> <> <> <> <> <> <>
  538 3 -4.632513 -14.718611 -17.264654 84 L "A" 24 -0.18000 -0.18000 "LEU " " CD2" "    " 6 0 0 0 808080  ""  1 1 7 ""  1 ""  <> 0 0 0 538 538 1 0 1098 3 <> <> 538 0 538 538 <> "CCD match"  <> 1 0.98 644 <> <> <> <> <> <> <> <>
  539 25 0.486801 -15.602671 -16.640313 85 N "A" 38 -0.50000 -0.50000 "ASN " " N  " "    " 7 0 0 1 2E2EFF  ""  1 1 7 ""  1 ""  <> 0 0 0 539 539 1 0 1110 1 <> <> 539 0 539 539 <> "CCD match"  <> 1 0.98 645 <> <> <> <> <> <> <> <>
  540 3 1.801025 -15.241969 -17.058296 85 N "A" 24 0.14000 0.14000 "ASN " " CA " "    " 6 0 0 1 808080  ""  1 1 -1109 "%RT%RN"  2 ""  FF9600  0 0 0 540 540 1 0 1111 1 <> <> 540 0 540 540 <> "CCD match"  <> 1 0.98 646 <> <> <> <> <> <> <> <>
  541 2 2.500133 -16.438380 -17.776779 85 N "A" 24 0.50000 0.50000 "ASN " " C  " "    " 6 0 0 1 808080  ""  1 1 7 ""  1 ""  <> 0 0 0 541 541 1 0 1112 0 <> <> 541 0 541 541 <> "CCD match"  <> 1 0.98 647 <> <> <> <> <> <> <> <>
  542 3 2.704704 -14.843565 -15.806618 85 N "A" 24 -0.12000 -0.12000 "ASN " " CB " "    " 6 0 0 1 808080  ""  1 1 7 ""  1 ""  <> 0 0 0 542 542 1 0 1113 2 <> <> 542 0 542 542 <> "CCD match"  <> 1 0.98 648 <> <> <> <> <> <> <> <>
  543 15 3.054706 -16.150092 -18.893707 85 N "A" 70 -0.50000 -0.50000 "ASN " " O  " "    " 8 0 0 1 FF2E2E  ""  1 1 7 ""  1 ""  <> 0 0 0 543 543 1 0 1114 0 <> <> 543 0 543 543 <> "CCD match"  <> 1 0.98 649 <> <> <> <> <> <> <> <>
  544 2 2.321457 -13.473670 -15.176676 85 N "A" 24 0.50000 0.50000 "ASN " " CG " "    " 6 0 0 1 808080  ""  1 1 7 "%UT"  13 "Flip"  <> 0 0 0 544 544 1 0 1115 0 <> <> 544 0 544 544 <> "CCD match"  <> 1 0.98 650 0.099105859355284 "Flip"  <> <> <> <> <> <>
  545 25 2.769985 -13.191390 -13.949040 85 N "A" 38 -0.76000 -0.76000 "ASN " " ND2" "    " 7 0 0 1 2E2EFF  ""  1 1 7 ""  1 ""  <> 0 0 0 545 545 1 0 1116 2 <> <> 545 0 545 545 <> "CCD match"  <> 1 0.98 651 <> <> <> <> <> <> <> <>
  546 15 1.722607 -12.651930 -15.853375 85 N "A" 70 -0.50000 -0.50000 "ASN " " OD1" "    " 8 0 0 1 FF2E2E  ""  1 1 7 ""  1 ""  <> 0 0 0 546 546 1 0 1117 0 <> <> 546 0 546 546 <> "CCD match"  <> 1 0.98 652 <> <> <> <> <> <> <> <>
  547 25 2.392460 -17.641440 -17.247171 86 D "A" 38 -0.50000 -0.50000 "ASP " " N  " "    " 7 0 0 0 2E2EFF  ""  1 1 7 ""  1 ""  <> 0 0 0 547 547 1 0 1124 1 <> <> 547 0 547 547 <> "CCD match"  <> 1 0.97 653 <> <> <> <> <> <> <> <>
  548 3 3.039921 -18.867728 -17.805813 86 D "A" 24 0.14000 0.14000 "ASP " " CA " "    " 6 0 0 0 808080  ""  1 1 -1109 "%RT%RN"  2 ""  FF9600  0 0 0 548 548 1 0 1125 1 <> <> 548 0 548 548 <> "CCD match"  <> 1 0.97 654 <> <> <> <> <> <> <> <>
  549 2 2.435734 -19.236533 -19.151176 86 D "A" 24 0.50000 0.50000 "ASP " " C  " "    " 6 0 0 0 808080  ""  1 1 7 ""  1 ""  <> 0 0 0 549 549 1 0 1126 0 <> <> 549 0 549 549 <> "CCD match"  <> 1 0.97 655 <> <> <> <> <> <> <> <>
  550 3 3.019527 -20.115592 -16.904277 86 D "A" 24 -0.22000 -0.22000 "ASP " " CB " "    " 6 0 0 0 808080  ""  1 1 7 ""  1 ""  <> 0 0 0 550 550 1 0 1127 2 <> <> 550 0 550 550 <> "CCD match"  <> 1 0.97 656 <> <> <> <> <> <> <> <>
  551 15 3.194004 -19.679251 -20.065892 86 D "A" 70 -0.50000 -0.50000 "ASP " " O  " "    " 8 0 0 0 FF2E2E  ""  1 1 7 ""  1 ""  <> 0 0 0 551 551 1 0 1128 0 <> <> 551 0 551 551 <> "CCD match"  <> 1 0.97 657 <> <> <> <> <> <> <> <>
  552 2 3.931080 -19.990359 -15.662827 86 D "A" 24 0.70000 0.70000 "ASP " " CG " "    " 6 0 0 0 808080  ""  1 1 7 "%UT"  13 ""  <> 0 0 0 552 552 1 0 1129 0 <> <> 552 0 552 552 <> "CCD match"  <> 1 0.97 658 10 <> <> <> <> <> <> <>
  553 15 5.017750 -19.461241 -15.670407 86 D "A" 70 -0.80000 -0.80000 "ASP " " OD1" "    " 8 0 0 0 FF2E2E  ""  1 1 7 ""  1 ""  <> 0 0 0 553 553 1 0 1130 0 <> <> 553 0 553 553 <> "CCD match"  <> 1 0.97 659 <> <> <> <> <> <> <> <>
  554 18 3.612537 -20.712256 -14.676030 86 D "A" 70 -0.80000 -0.80000 "ASP " " OD2" "    " 8 -1 0 0 FF2E2E  ""  1 1 7 ""  1 ""  <> 0 0 0 554 554 1 0 1131 0 <> <> 554 0 554 554 <> "CCD match"  <> 1 0.97 660 <> <> <> <> <> <> <> <>
  555 25 1.128944 -18.922099 -19.378796 87 V "A" 38 -0.50000 -0.50000 "VAL " " N  " "    " 7 0 0 0 2E2EFF  ""  1 1 7 ""  1 ""  <> 0 0 0 555 555 1 0 1136 1 <> <> 555 0 555 555 <> "CCD match"  <> 1 0.98 661 <> <> <> <> <> <> <> <>
  556 3 0.402538 -19.215071 -20.600676 87 V "A" 24 0.14000 0.14000 "VAL " " CA " "    " 6 0 0 0 808080  ""  1 1 -1109 "%RT%RN"  2 ""  FF9600  0 0 0 556 556 1 0 1137 1 <> <> 556 0 556 556 <> "CCD match"  <> 1 0.98 662 <> <> <> <> <> <> <> <>
  557 2 0.718914 -18.145880 -21.700118 87 V "A" 24 0.50000 0.50000 "VAL " " C  " "    " 6 0 0 0 808080  ""  1 1 7 ""  1 ""  <> 0 0 0 557 557 1 0 1138 0 <> <> 557 0 557 557 <> "CCD match"  <> 1 0.98 663 <> <> <> <> <> <> <> <>
  558 3 -1.135576 -19.313139 -20.348603 87 V "A" 24 -0.06000 -0.06000 "VAL " " CB " "    " 6 0 0 0 808080  ""  1 1 7 ""  1 ""  <> 0 0 0 558 558 1 0 1139 1 <> <> 558 0 558 558 <> "CCD match"  <> 1 0.98 664 <> <> <> <> <> <> <> <>
  559 15 0.625492 -18.474753 -22.862907 87 V "A" 70 -0.50000 -0.50000 "VAL " " O  " "    " 8 0 0 0 FF2E2E  ""  1 1 7 ""  1 ""  <> 0 0 0 559 559 1 0 1140 0 <> <> 559 0 559 559 <> "CCD match"  <> 1 0.98 665 <> <> <> <> <> <> <> <>
  560 3 -2.112324 -19.226653 -21.554584 87 V "A" 24 -0.18000 -0.18000 "VAL " " CG1" "    " 6 0 0 0 808080  ""  1 1 7 ""  1 ""  <> 0 0 0 560 560 1 0 1141 3 <> <> 560 0 560 560 <> "CCD match"  <> 1 0.98 666 <> <> <> <> <> <> <> <>
  561 3 -1.525946 -20.650694 -19.544483 87 V "A" 24 -0.18000 -0.18000 "VAL " " CG2" "    " 6 0 0 0 808080  ""  1 1 7 ""  1 ""  <> 0 0 0 561 561 1 0 1142 3 <> <> 561 0 561 561 <> "CCD match"  <> 1 0.98 667 <> <> <> <> <> <> <> <>
  562 25 0.929996 -16.924517 -21.270612 88 T "A" 38 -0.50000 -0.50000 "THR " " N  " "    " 7 0 0 0 2E2EFF  ""  1 1 7 ""  1 ""  <> 0 0 0 562 562 1 0 1152 1 <> <> 562 0 562 562 <> "CCD match"  <> 1 0.97 668 <> <> <> <> <> <> <> <>
  563 3 1.257717 -15.862196 -22.167141 88 T "A" 24 0.14000 0.14000 "THR " " CA " "    " 6 0 0 0 808080  ""  1 1 -1109 "%RT%RN"  2 ""  FF9600  0 0 0 563 563 1 0 1153 1 <> <> 563 0 563 563 <> "CCD match"  <> 1 0.97 669 <> <> <> <> <> <> <> <>
  564 2 2.464176 -15.955306 -23.138948 88 T "A" 24 0.50000 0.50000 "THR " " C  " "    " 6 0 0 0 808080  ""  1 1 7 ""  1 ""  <> 0 0 0 564 564 1 0 1154 0 <> <> 564 0 564 564 <> "CCD match"  <> 1 0.97 670 <> <> <> <> <> <> <> <>
  565 3 1.202301 -14.484450 -21.409854 88 T "A" 24 0.20500 0.20500 "THR " " CB " "    " 6 0 0 0 808080  ""  1 1 7 ""  1 ""  <> 0 0 0 565 565 1 0 1155 1 <> <> 565 0 565 565 <> "CCD match"  <> 1 0.97 671 <> <> <> <> <> <> <> <>
  566 15 2.391376 -15.576506 -24.277158 88 T "A" 70 -0.50000 -0.50000 "THR " " O  " "    " 8 0 0 0 FF2E2E  ""  1 1 7 ""  1 ""  <> 0 0 0 566 566 1 0 1156 0 <> <> 566 0 566 566 <> "CCD match"  <> 1 0.97 672 <> <> <> <> <> <> <> <>
  567 3 1.318005 -13.230628 -22.239522 88 T "A" 24 -0.18000 -0.18000 "THR " " CG2" "    " 6 0 0 0 808080  ""  1 1 7 ""  1 ""  <> 0 0 0 567 567 1 0 1157 3 <> <> 567 0 567 567 <> "CCD match"  <> 1 0.97 673 <> <> <> <> <> <> <> <>
  568 16 -0.022446 -14.403281 -20.741285 88 T "A" 70 -0.68300 -0.68300 "THR " " OG1" "    " 8 0 0 0 FF2E2E  ""  1 1 7 "%UT"  13 ""  <> 0 0 0 568 568 1 0 1158 1 <> <> 568 0 568 568 <> "CCD match"  <> 1 0.97 674 <> <> <> <> <> <> <> <>
  569 25 3.559944 -16.584052 -22.610067 89 F "A" 38 -0.50000 -0.50000 "PHE " " N  " "    " 7 0 0 0 2E2EFF  ""  1 1 7 ""  1 ""  <> 0 0 0 569 569 1 0 1166 1 <> <> 569 0 569 569 <> "CCD match"  <> 1 0.97 675 <> <> <> <> <> <> <> <>
  570 3 4.610317 -17.019316 -23.407007 89 F "A" 24 0.14000 0.14000 "PHE " " CA " "    " 6 0 0 0 808080  ""  1 1 -1109 "%RT%RN"  2 ""  FF9600  0 0 0 570 570 1 0 1167 1 <> <> 570 0 570 570 <> "CCD match"  <> 1 0.97 676 <> <> <> <> <> <> <> <>
  571 2 4.291935 -18.133299 -24.380570 89 F "A" 24 0.50000 0.50000 "PHE " " C  " "    " 6 0 0 0 808080  ""  1 1 7 ""  1 ""  <> 0 0 0 571 571 1 0 1168 0 <> <> 571 0 571 571 <> "CCD match"  <> 1 0.97 677 <> <> <> <> <> <> <> <>
  572 3 5.860630 -17.359519 -22.485462 89 F "A" 24 -0.00500 -0.00500 "PHE " " CB " "    " 6 0 0 0 808080  ""  1 1 7 ""  1 ""  <> 0 0 0 572 572 1 0 1169 2 <> <> 572 0 572 572 <> "CCD match"  <> 1 0.97 678 <> <> <> <> <> <> <> <>
  573 15 5.154976 -18.435912 -25.268842 89 F "A" 70 -0.50000 -0.50000 "PHE " " O  " "    " 8 0 0 0 FF2E2E  ""  1 1 7 ""  1 ""  <> 0 0 0 573 573 1 0 1170 0 <> <> 573 0 573 573 <> "CCD match"  <> 1 0.97 679 <> <> <> <> <> <> <> <>
  574 2 6.450096 -16.168013 -21.808193 89 F "A" 24 -0.11500 -0.11500 "PHE " " CG " "    " 6 0 0 0 808080  ""  1 1 7 ""  1 ""  <> 0 0 0 574 574 1 0 1171 0 <> <> 574 0 574 574 <> "CCD match"  <> 1 0.97 680 <> <> <> <> <> <> <> <>
  575 2 7.055824 -15.128287 -22.529382 89 F "A" 24 -0.11500 -0.11500 "PHE " " CD1" "    " 6 0 0 0 808080  ""  1 1 7 ""  1 ""  <> 0 0 0 575 575 1 0 1172 1 <> <> 575 0 575 575 <> "CCD match"  <> 1 0.97 681 <> <> <> <> <> <> <> <>
  576 2 6.158199 -15.959895 -20.409027 89 F "A" 24 -0.11500 -0.11500 "PHE " " CD2" "    " 6 0 0 0 808080  ""  1 1 7 ""  1 ""  <> 0 0 0 576 576 1 0 1173 1 <> <> 576 0 576 576 <> "CCD match"  <> 1 0.97 682 <> <> <> <> <> <> <> <>
  577 2 7.398392 -13.953475 -21.876929 89 F "A" 24 -0.11500 -0.11500 "PHE " " CE1" "    " 6 0 0 0 808080  ""  1 1 7 ""  1 ""  <> 0 0 0 577 577 1 0 1174 1 <> <> 577 0 577 577 <> "CCD match"  <> 1 0.97 683 <> <> <> <> <> <> <> <>
  578 2 6.453529 -14.779700 -19.749829 89 F "A" 24 -0.11500 -0.11500 "PHE " " CE2" "    " 6 0 0 0 808080  ""  1 1 7 ""  1 ""  <> 0 0 0 578 578 1 0 1175 1 <> <> 578 0 578 578 <> "CCD match"  <> 1 0.97 684 <> <> <> <> <> <> <> <>
  579 2 7.061577 -13.771208 -20.498429 89 F "A" 24 -0.11500 -0.11500 "PHE " " CZ " "    " 6 0 0 0 808080  ""  1 1 7 ""  1 ""  <> 0 0 0 579 579 1 0 1176 1 <> <> 579 0 579 579 <> "CCD match"  <> 1 0.97 685 <> <> <> <> <> <> <> <>
  580 25 3.101089 -18.803549 -24.286551 90 L "A" 38 -0.50000 -0.50000 "LEU " " N  " "    " 7 0 0 0 2E2EFF  ""  1 1 7 ""  1 ""  <> 0 0 0 580 580 1 0 1186 1 <> <> 580 0 580 580 <> "CCD match"  <> 1 0.97 686 <> <> <> <> <> <> <> <>
  581 3 2.765442 -19.969786 -25.096720 90 L "A" 24 0.14000 0.14000 "LEU " " CA " "    " 6 0 0 0 808080  ""  1 1 -1109 "%RT%RN"  2 ""  FF9600  0 0 0 581 581 1 0 1187 1 <> <> 581 0 581 581 <> "CCD match"  <> 1 0.97 687 <> <> <> <> <> <> <> <>
  582 2 1.928352 -19.549895 -26.283253 90 L "A" 24 0.50000 0.50000 "LEU " " C  " "    " 6 0 0 0 808080  ""  1 1 7 ""  1 ""  <> 0 0 0 582 582 1 0 1188 0 <> <> 582 0 582 582 <> "CCD match"  <> 1 0.97 688 <> <> <> <> <> <> <> <>
  583 3 2.131634 -21.015364 -24.349191 90 L "A" 24 -0.12000 -0.12000 "LEU " " CB " "    " 6 0 0 0 808080  ""  1 1 7 ""  1 ""  <> 0 0 0 583 583 1 0 1189 2 <> <> 583 0 583 583 <> "CCD match"  <> 1 0.97 689 <> <> <> <> <> <> <> <>
  584 15 2.215378 -19.855292 -27.446871 90 L "A" 70 -0.50000 -0.50000 "LEU " " O  " "    " 8 0 0 0 FF2E2E  ""  1 1 7 ""  1 ""  <> 0 0 0 584 584 1 0 1190 0 <> <> 584 0 584 584 <> "CCD match"  <> 1 0.97 690 <> <> <> <> <> <> <> <>
  585 3 2.662029 -21.291861 -22.953427 90 L "A" 24 -0.06000 -0.06000 "LEU " " CG " "    " 6 0 0 0 808080  ""  1 1 7 ""  1 ""  <> 0 0 0 585 585 1 0 1191 1 <> <> 585 0 585 585 <> "CCD match"  <> 1 0.97 691 <> <> <> <> <> <> <> <>
  586 3 1.927910 -22.391779 -22.189350 90 L "A" 24 -0.18000 -0.18000 "LEU " " CD1" "    " 6 0 0 0 808080  ""  1 1 7 ""  1 ""  <> 0 0 0 586 586 1 0 1192 3 <> <> 586 0 586 586 <> "CCD match"  <> 1 0.97 692 <> <> <> <> <> <> <> <>
  587 3 4.188232 -21.442961 -22.916544 90 L "A" 24 -0.18000 -0.18000 "LEU " " CD2" "    " 6 0 0 0 808080  ""  1 1 7 ""  1 ""  <> 0 0 0 587 587 1 0 1193 3 <> <> 587 0 587 587 <> "CCD match"  <> 1 0.97 693 <> <> <> <> <> <> <> <>
  588 25 0.905632 -18.692275 -26.013642 91 V "A" 38 -0.50000 -0.50000 "VAL " " N  " "    " 7 0 0 0 2E2EFF  ""  1 1 7 ""  1 ""  <> 0 0 0 588 588 1 0 1205 1 <> <> 588 0 588 588 <> "CCD match"  <> 1 0.96 694 <> <> <> <> <> <> <> <>
  589 3 0.168037 -17.907477 -26.980596 91 V "A" 24 0.14000 0.14000 "VAL " " CA " "    " 6 0 0 0 808080  ""  1 1 -1109 "%RT%RN"  2 ""  FF9600  0 0 0 589 589 1 0 1206 1 <> <> 589 0 589 589 <> "CCD match"  <> 1 0.96 695 <> <> <> <> <> <> <> <>
  590 2 1.186439 -17.125231 -27.796025 91 V "A" 24 0.50000 0.50000 "VAL " " C  " "    " 6 0 0 0 808080  ""  1 1 7 ""  1 ""  <> 0 0 0 590 590 1 0 1207 0 <> <> 590 0 590 590 <> "CCD match"  <> 1 0.96 696 <> <> <> <> <> <> <> <>
  591 3 -0.740391 -16.875079 -26.224139 91 V "A" 24 -0.06000 -0.06000 "VAL " " CB " "    " 6 0 0 0 808080  ""  1 1 7 ""  1 ""  <> 0 0 0 591 591 1 0 1208 1 <> <> 591 0 591 591 <> "CCD match"  <> 1 0.96 697 <> <> <> <> <> <> <> <>
  592 15 1.851440 -16.195586 -27.319908 91 V "A" 70 -0.50000 -0.50000 "VAL " " O  " "    " 8 0 0 0 FF2E2E  ""  1 1 7 ""  1 ""  <> 0 0 0 592 592 1 0 1209 0 <> <> 592 0 592 592 <> "CCD match"  <> 1 0.96 698 <> <> <> <> <> <> <> <>
  593 3 -1.596844 -16.017268 -27.196346 91 V "A" 24 -0.18000 -0.18000 "VAL " " CG1" "    " 6 0 0 0 808080  ""  1 1 7 ""  1 ""  <> 0 0 0 593 593 1 0 1210 3 <> <> 593 0 593 593 <> "CCD match"  <> 1 0.96 699 <> <> <> <> <> <> <> <>
  594 3 -1.798369 -17.497298 -25.210031 91 V "A" 24 -0.18000 -0.18000 "VAL " " CG2" "    " 6 0 0 0 808080  ""  1 1 7 ""  1 ""  <> 0 0 0 594 594 1 0 1211 3 <> <> 594 0 594 594 <> "CCD match"  <> 1 0.96 700 <> <> <> <> <> <> <> <>
  595 25 1.123222 -17.377505 -29.076225 92 H "A" 38 -0.50000 -0.50000 "HIP " " N  " "    " 7 0 0 0 2E2EFF  ""  1 1 7 ""  1 ""  <> 0 0 0 595 595 1 0 1221 1 <> <> 595 0 595 595 <> "CCD match"  <> 1 0.94 701 <> <> <> <> <> <> <> <>
  596 3 1.783729 -16.538550 -30.132872 92 H "A" 24 0.14000 0.14000 "HIP " " CA " "    " 6 0 0 0 808080  ""  1 1 -1109 "%RT%RN"  2 ""  FF9600  0 0 0 596 596 1 0 1222 1 <> <> 596 0 596 596 <> "CCD match"  <> 1 0.94 702 <> <> <> <> <> <> <> <>
  597 2 0.957024 -15.241133 -30.351834 92 H "A" 24 0.50000 0.50000 "HIP " " C  " "    " 6 0 0 0 808080  ""  1 1 7 ""  1 ""  <> 0 0 0 597 597 1 0 1223 0 <> <> 597 0 597 597 <> "CCD match"  <> 1 0.94 703 <> <> <> <> <> <> <> <>
  598 3 2.059303 -17.364096 -31.488779 92 H "A" 24 -0.12000 -0.12000 "HIP " " CB " "    " 6 0 0 0 808080  ""  1 1 7 ""  1 ""  <> 0 0 0 598 598 1 0 1224 2 <> <> 598 0 598 598 <> "CCD match"  <> 1 0.94 704 <> <> <> <> <> <> <> <>
  599 15 -0.281565 -15.251929 -30.303837 92 H "A" 70 -0.50000 -0.50000 "HIP " " O  " "    " 8 0 0 0 FF2E2E  ""  1 1 7 ""  1 ""  <> 0 0 0 599 599 1 0 1225 0 <> <> 599 0 599 599 <> "CCD match"  <> 1 0.94 705 <> <> <> <> <> <> <> <>
  600 2 2.822147 -18.636504 -31.271971 92 H "A" 24 0.06940 0.06940 "HIP " " CG " "    " 6 0 0 0 808080  ""  1 1 7 "%UT"  13 "HIP"  <> 0 0 0 600 600 1 0 1226 0 <> <> 600 0 600 600 <> "CCD match"  <> 1 0.94 706 0.179916567913597 "HIP"  <> <> <> <> <> <>
  601 2 2.557445 -19.823531 -30.662886 92 H "A" 24 -0.21580 -0.21580 "HIP " " CD2" "    " 6 0 0 0 808080  ""  1 1 7 ""  1 ""  <> 0 0 0 601 601 1 0 1227 1 <> <> 601 0 601 601 <> "CCD match"  <> 1 0.94 707 <> <> <> <> <> <> <> <>
  602 31 3.885734 -18.883116 -32.097294 92 H "A" 38 -0.03810 -0.03810 "HIP " " ND1" "    " 7 1 0 0 2E2EFF  ""  1 1 7 ""  1 ""  <> 0 0 0 602 602 1 0 1228 1 <> <> 602 0 602 602 <> "CCD match"  <> 1 0.94 708 <> <> <> <> <> <> <> <>
  603 2 4.233131 -20.152167 -31.880934 92 H "A" 24 -0.04790 -0.04790 "HIP " " CE1" "    " 6 0 0 0 808080  ""  1 1 7 ""  1 ""  <> 0 0 0 603 603 1 0 1229 1 <> <> 603 0 603 603 <> "CCD match"  <> 1 0.94 709 <> <> <> <> <> <> <> <>
  604 25 3.511913 -20.762042 -30.977190 92 H "A" 38 -0.03810 -0.03810 "HIP " " NE2" "    " 7 0 0 0 2E2EFF  ""  1 1 7 ""  1 ""  <> 0 0 0 604 604 1 0 1230 1 <> <> 604 0 604 604 <> "CCD match"  <> 1 0.94 710 <> <> <> <> <> <> <> <>
  605 25 1.672123 -14.135638 -30.487766 93 G "A" 38 -0.50000 -0.50000 "GLY " " N  " "    " 7 0 0 0 2E2EFF  ""  0 1 7 ""  1 ""  <> 0 0 0 605 605 1 0 1239 1 <> <> 605 0 605 605 <> "CCD match"  <> 1 0.94 711 <> <> <> <> <> <> <> <>
  606 3 1.102344 -12.794447 -30.512957 93 G "A" 24 0.08000 0.08000 "GLY " " CA " "    " 6 0 0 0 808080  ""  0 1 -1109 "%RT%RN"  2 ""  FF9600  0 0 0 606 606 1 0 1240 2 <> <> 606 0 606 606 <> "CCD match"  <> 1 0.94 712 <> <> <> <> <> <> <> <>
  607 2 0.803364 -12.109045 -31.894603 93 G "A" 24 0.50000 0.50000 "GLY " " C  " "    " 6 0 0 0 808080  ""  0 1 7 ""  1 ""  <> 0 0 0 607 607 1 0 1241 0 <> <> 607 0 607 607 <> "CCD match"  <> 1 0.94 713 <> <> <> <> <> <> <> <>
  608 15 0.973423 -12.812357 -32.867940 93 G "A" 70 -0.50000 -0.50000 "GLY " " O  " "    " 8 0 0 0 FF2E2E  ""  0 1 7 ""  1 ""  <> 0 0 0 608 608 1 0 1242 0 <> <> 608 0 608 608 <> "CCD match"  <> 1 0.94 714 <> <> <> <> <> <> <> <>
  609 25 0.407303 -10.827467 -31.978124 94 A "A" 38 -0.50000 -0.50000 "ALA " " N  " "    " 7 0 0 0 2E2EFF  ""  1 1 7 ""  1 ""  <> 0 0 0 609 609 1 0 1246 1 <> <> 609 0 609 609 <> "CCD match"  <> 1 0.95 715 <> <> <> <> <> <> <> <>
  610 3 0.167892 -10.050089 -33.220746 94 A "A" 24 0.14000 0.14000 "ALA " " CA " "    " 6 0 0 0 808080  ""  1 1 -1109 "%RT%RN"  2 ""  FF9600  0 0 0 610 610 1 0 1247 1 <> <> 610 0 610 610 <> "CCD match"  <> 1 0.95 716 <> <> <> <> <> <> <> <>
  611 2 1.344128 -10.111266 -34.160683 94 A "A" 24 0.50000 0.50000 "ALA " " C  " "    " 6 0 0 0 808080  ""  1 1 7 ""  1 ""  <> 0 0 0 611 611 1 0 1248 0 <> <> 611 0 611 611 <> "CCD match"  <> 1 0.95 717 <> <> <> <> <> <> <> <>
  612 3 -0.247706 -8.534453 -32.938592 94 A "A" 24 -0.18000 -0.18000 "ALA " " CB " "    " 6 0 0 0 808080  ""  1 1 7 ""  1 ""  <> 0 0 0 612 612 1 0 1249 3 <> <> 612 0 612 612 <> "CCD match"  <> 1 0.95 718 <> <> <> <> <> <> <> <>
  613 15 2.464844 -10.175642 -33.755222 94 A "A" 70 -0.50000 -0.50000 "ALA " " O  " "    " 8 0 0 0 FF2E2E  ""  1 1 7 ""  1 ""  <> 0 0 0 613 613 1 0 1250 0 <> <> 613 0 613 613 <> "CCD match"  <> 1 0.95 719 <> <> <> <> <> <> <> <>
  614 25 1.003925 -10.097785 -35.443326 95 S "A" 38 -0.50000 -0.50000 "SER " " N  " "    " 7 0 0 0 2E2EFF  ""  1 1 7 ""  1 ""  <> 0 0 0 614 614 1 0 1256 1 <> <> 614 0 614 614 <> "CCD match"  <> 1 0.93 720 <> <> <> <> <> <> <> <>
  615 3 1.915348 -9.914492 -36.558539 95 S "A" 24 0.14000 0.14000 "SER " " CA " "    " 6 0 0 0 808080  ""  1 1 -1109 "%RT%RN"  2 ""  FF9600  0 0 0 615 615 1 0 1257 1 <> <> 615 0 615 615 <> "CCD match"  <> 1 0.93 721 <> <> <> <> <> <> <> <>
  616 2 2.485264 -8.486247 -36.685529 95 S "A" 24 0.50000 0.50000 "SER " " C  " "    " 6 0 0 0 808080  ""  1 1 7 ""  1 ""  <> 0 0 0 616 616 1 0 1258 0 <> <> 616 0 616 616 <> "CCD match"  <> 1 0.93 722 <> <> <> <> <> <> <> <>
  617 3 1.304493 -10.429389 -37.888103 95 S "A" 24 0.14500 0.14500 "SER " " CB " "    " 6 0 0 0 808080  ""  1 1 7 ""  1 ""  <> 0 0 0 617 617 1 0 1259 2 <> <> 617 0 617 617 <> "CCD match"  <> 1 0.93 723 <> <> <> <> <> <> <> <>
  618 15 2.007152 -7.834258 -37.565536 95 S "A" 70 -0.50000 -0.50000 "SER " " O  " "    " 8 0 0 0 FF2E2E  ""  1 1 7 ""  1 ""  <> 0 0 0 618 618 1 0 1260 0 <> <> 618 0 618 618 <> "CCD match"  <> 1 0.93 724 <> <> <> <> <> <> <> <>
  619 16 0.045677 -9.968131 -38.154219 95 S "A" 70 -0.68300 -0.68300 "SER " " OG " "    " 8 0 0 0 FF2E2E  ""  1 1 7 "%UT"  13 ""  <> 0 0 0 619 619 1 0 1261 1 <> <> 619 0 619 619 <> "CCD match"  <> 1 0.93 725 <> <> <> <> <> <> <> <>
  620 25 3.364582 -8.108794 -35.780061 96 Q "A" 38 -0.50000 -0.50000 "GLN " " N  " "    " 7 0 0 0 2E2EFF  ""  1 1 7 ""  1 ""  <> 0 0 0 620 620 1 0 1267 1 <> <> 620 0 620 620 <> "CCD match"  <> 1 0.93 726 <> <> <> <> <> <> <> <>
  621 3 3.898224 -6.735438 -35.686668 96 Q "A" 24 0.14000 0.14000 "GLN " " CA " "    " 6 0 0 0 808080  ""  1 1 -1109 "%RT%RN"  2 ""  FF9600  0 0 0 621 621 1 0 1268 1 <> <> 621 0 621 621 <> "CCD match"  <> 1 0.93 727 <> <> <> <> <> <> <> <>
  622 2 4.791103 -6.415297 -36.948547 96 Q "A" 24 0.50000 0.50000 "GLN " " C  " "    " 6 0 0 0 808080  ""  1 1 7 ""  1 ""  <> 0 0 0 622 622 1 0 1269 0 <> <> 622 0 622 622 <> "CCD match"  <> 1 0.93 728 <> <> <> <> <> <> <> <>
  623 3 4.714619 -6.579955 -34.371290 96 Q "A" 24 -0.12000 -0.12000 "GLN " " CB " "    " 6 0 0 0 808080  ""  1 1 7 ""  1 ""  <> 0 0 0 623 623 1 0 1270 2 <> <> 623 0 623 623 <> "CCD match"  <> 1 0.93 729 <> <> <> <> <> <> <> <>
  624 15 5.924702 -6.911349 -36.975637 96 Q "A" 70 -0.50000 -0.50000 "GLN " " O  " "    " 8 0 0 0 FF2E2E  ""  1 1 7 ""  1 ""  <> 0 0 0 624 624 1 0 1271 0 <> <> 624 0 624 624 <> "CCD match"  <> 1 0.93 730 <> <> <> <> <> <> <> <>
  625 3 3.791321 -6.844817 -33.174580 96 Q "A" 24 -0.12000 -0.12000 "GLN " " CG " "    " 6 0 0 0 808080  ""  1 1 7 ""  1 ""  <> 0 0 0 625 625 1 0 1272 2 <> <> 625 0 625 625 <> "CCD match"  <> 1 0.93 731 <> <> <> <> <> <> <> <>
  626 2 4.284367 -6.293887 -31.835653 96 Q "A" 24 0.50000 0.50000 "GLN " " CD " "    " 6 0 0 0 808080  ""  1 1 7 "%UT"  13 ""  <> 0 0 0 626 626 1 0 1273 0 <> <> 626 0 626 626 <> "CCD match"  <> 1 0.93 732 0.116727746156615 "No Flip"  <> <> <> <> <> <>
  627 25 3.380108 -5.622706 -31.198446 96 Q "A" 38 -0.76000 -0.76000 "GLN " " NE2" "    " 7 0 0 0 2E2EFF  ""  1 1 7 ""  1 ""  <> 0 0 0 627 627 1 0 1274 2 <> <> 627 0 627 627 <> "CCD match"  <> 1 0.93 733 <> <> <> <> <> <> <> <>
  628 15 5.339779 -6.681971 -31.372313 96 Q "A" 70 -0.50000 -0.50000 "GLN " " OE1" "    " 8 0 0 0 FF2E2E  ""  1 1 7 ""  1 ""  <> 0 0 0 628 628 1 0 1275 0 <> <> 628 0 628 628 <> "CCD match"  <> 1 0.93 734 <> <> <> <> <> <> <> <>
  629 25 4.353935 -5.429667 -37.770094 97 S "A" 38 -0.50000 -0.50000 "SER " " N  " "    " 7 0 0 0 2E2EFF  ""  1 1 7 ""  1 ""  <> 0 0 0 629 629 1 0 1284 1 <> <> 629 0 629 629 <> "CCD match"  <> 1 0.96 735 <> <> <> <> <> <> <> <>
  630 3 5.231933 -4.588641 -38.596365 97 S "A" 24 0.14000 0.14000 "SER " " CA " "    " 6 0 0 0 808080  ""  1 1 -1109 "%RT%RN"  2 ""  FF9600  0 0 0 630 630 1 0 1285 1 <> <> 630 0 630 630 <> "CCD match"  <> 1 0.96 736 <> <> <> <> <> <> <> <>
  631 2 6.149643 -3.647795 -37.746565 97 S "A" 24 0.50000 0.50000 "SER " " C  " "    " 6 0 0 0 808080  ""  1 1 7 ""  1 ""  <> 0 0 0 631 631 1 0 1286 0 <> <> 631 0 631 631 <> "CCD match"  <> 1 0.96 737 <> <> <> <> <> <> <> <>
  632 3 4.508240 -3.687167 -39.615458 97 S "A" 24 0.14500 0.14500 "SER " " CB " "    " 6 0 0 0 808080  ""  1 1 7 ""  1 ""  <> 0 0 0 632 632 1 0 1287 2 <> <> 632 0 632 632 <> "CCD match"  <> 1 0.96 738 <> <> <> <> <> <> <> <>
  633 15 5.748524 -3.405325 -36.600520 97 S "A" 70 -0.50000 -0.50000 "SER " " O  " "    " 8 0 0 0 FF2E2E  ""  1 1 7 ""  1 ""  <> 0 0 0 633 633 1 0 1288 0 <> <> 633 0 633 633 <> "CCD match"  <> 1 0.96 739 <> <> <> <> <> <> <> <>
  634 16 3.679603 -2.698134 -39.091383 97 S "A" 70 -0.68300 -0.68300 "SER " " OG " "    " 8 0 0 0 FF2E2E  ""  1 1 7 "%UT"  13 ""  <> 0 0 0 634 634 1 0 1289 1 <> <> 634 0 634 634 <> "CCD match"  <> 1 0.96 740 <> <> <> <> <> <> <> <>
  635 25 7.230907 -3.028300 -38.375399 98 I "A" 38 -0.50000 -0.50000 "ILE " " N  " "    " 7 0 0 0 2E2EFF  ""  1 1 7 ""  1 ""  <> 0 0 0 635 635 1 0 1295 1 <> <> 635 0 635 635 <> "CCD match"  <> 1 0.96 741 <> <> <> <> <> <> <> <>
  636 3 8.069919 -1.999625 -37.792961 98 I "A" 24 0.14000 0.14000 "ILE " " CA " "    " 6 0 0 0 808080  ""  1 1 -1109 "%RT%RN"  2 ""  FF9600  0 0 0 636 636 1 0 1296 1 <> <> 636 0 636 636 <> "CCD match"  <> 1 0.96 742 <> <> <> <> <> <> <> <>
  637 2 7.280865 -0.768595 -37.304342 98 I "A" 24 0.50000 0.50000 "ILE " " C  " "    " 6 0 0 0 808080  ""  1 1 7 ""  1 ""  <> 0 0 0 637 637 1 0 1297 0 <> <> 637 0 637 637 <> "CCD match"  <> 1 0.96 743 <> <> <> <> <> <> <> <>
  638 3 9.255878 -1.608138 -38.683308 98 I "A" 24 -0.06000 -0.06000 "ILE " " CB " "    " 6 0 0 0 808080  ""  1 1 7 ""  1 ""  <> 0 0 0 638 638 1 0 1298 1 <> <> 638 0 638 638 <> "CCD match"  <> 1 0.96 744 <> <> <> <> <> <> <> <>
  639 15 7.763821 -0.077544 -36.415861 98 I "A" 70 -0.50000 -0.50000 "ILE " " O  " "    " 8 0 0 0 FF2E2E  ""  1 1 7 ""  1 ""  <> 0 0 0 639 639 1 0 1299 0 <> <> 639 0 639 639 <> "CCD match"  <> 1 0.96 745 <> <> <> <> <> <> <> <>
  640 3 10.114143 -2.812571 -39.112205 98 I "A" 24 -0.12000 -0.12000 "ILE " " CG1" "    " 6 0 0 0 808080  ""  1 1 7 ""  1 ""  <> 0 0 0 640 640 1 0 1300 2 <> <> 640 0 640 640 <> "CCD match"  <> 1 0.96 746 <> <> <> <> <> <> <> <>
  641 3 10.191620 -0.496523 -38.135042 98 I "A" 24 -0.18000 -0.18000 "ILE " " CG2" "    " 6 0 0 0 808080  ""  1 1 7 ""  1 ""  <> 0 0 0 641 641 1 0 1301 3 <> <> 641 0 641 641 <> "CCD match"  <> 1 0.96 747 <> <> <> <> <> <> <> <>
  642 3 11.079483 -2.601374 -40.313301 98 I "A" 24 -0.18000 -0.18000 "ILE " " CD1" "    " 6 0 0 0 808080  ""  1 1 7 ""  1 ""  <> 0 0 0 642 642 1 0 1302 3 <> <> 642 0 642 642 <> "CCD match"  <> 1 0.96 748 <> <> <> <> <> <> <> <>
  643 25 6.034237 -0.540537 -37.815788 99 T "A" 38 -0.50000 -0.50000 "THR " " N  " "    " 7 0 0 0 2E2EFF  ""  1 1 7 ""  1 ""  <> 0 0 0 643 643 1 0 1314 1 <> <> 643 0 643 643 <> "CCD match"  <> 1 0.94 749 <> <> <> <> <> <> <> <>
  644 3 5.112434 0.528749 -37.280746 99 T "A" 24 0.14000 0.14000 "THR " " CA " "    " 6 0 0 0 808080  ""  1 1 -1109 "%RT%RN"  2 ""  FF9600  0 0 0 644 644 1 0 1315 1 <> <> 644 0 644 644 <> "CCD match"  <> 1 0.94 750 <> <> <> <> <> <> <> <>
  645 2 4.365559 0.160711 -35.929972 99 T "A" 24 0.50000 0.50000 "THR " " C  " "    " 6 0 0 0 808080  ""  1 1 7 ""  1 ""  <> 0 0 0 645 645 1 0 1316 0 <> <> 645 0 645 645 <> "CCD match"  <> 1 0.94 751 <> <> <> <> <> <> <> <>
  646 3 4.050609 0.888330 -38.460253 99 T "A" 24 0.20500 0.20500 "THR " " CB " "    " 6 0 0 0 808080  ""  1 1 7 ""  1 ""  <> 0 0 0 646 646 1 0 1317 1 <> <> 646 0 646 646 <> "CCD match"  <> 1 0.94 752 <> <> <> <> <> <> <> <>
  647 15 4.150818 1.007104 -35.028134 99 T "A" 70 -0.50000 -0.50000 "THR " " O  " "    " 8 0 0 0 FF2E2E  ""  1 1 7 ""  1 ""  <> 0 0 0 647 647 1 0 1318 0 <> <> 647 0 647 647 <> "CCD match"  <> 1 0.94 753 <> <> <> <> <> <> <> <>
  648 3 3.138473 2.133401 -38.211691 99 T "A" 24 -0.18000 -0.18000 "THR " " CG2" "    " 6 0 0 0 808080  ""  1 1 7 ""  1 ""  <> 0 0 0 648 648 1 0 1319 3 <> <> 648 0 648 648 <> "CCD match"  <> 1 0.94 754 <> <> <> <> <> <> <> <>
  649 16 4.736229 1.032922 -39.652544 99 T "A" 70 -0.68300 -0.68300 "THR " " OG1" "    " 8 0 0 0 FF2E2E  ""  1 1 7 "%UT"  13 ""  <> 0 0 0 649 649 1 0 1320 1 <> <> 649 0 649 649 <> "CCD match"  <> 1 0.94 755 <> <> <> <> <> <> <> <>
  650 25 4.053966 -1.110014 -35.831967 100 D "A" 38 -0.50000 -0.50000 "ASP " " N  " "    " 7 0 0 0 2E2EFF  ""  1 1 7 ""  1 ""  <> 0 0 0 650 650 1 0 1328 1 <> <> 650 0 650 650 <> "CCD match"  <> 1 0.95 756 <> <> <> <> <> <> <> <>
  651 3 3.293095 -1.774302 -34.727161 100 D "A" 24 0.14000 0.14000 "ASP " " CA " "    " 6 0 0 0 808080  ""  1 1 -1110 "%RT%RN"  2 ""  FFB400  0 0 0 651 651 1 0 1329 1 <> <> 651 0 651 651 <> "CCD match"  <> 1 0.95 757 <> <> <> <> <> <> <> <>
  652 2 4.114769 -1.943232 -33.487919 100 D "A" 24 0.50000 0.50000 "ASP " " C  " "    " 6 0 0 0 808080  ""  1 1 7 ""  1 ""  <> 0 0 0 652 652 1 0 1330 0 <> <> 652 0 652 652 <> "CCD match"  <> 1 0.95 758 <> <> <> <> <> <> <> <>
  653 3 2.675606 -3.196665 -35.109214 100 D "A" 24 -0.22000 -0.22000 "ASP " " CB " "    " 6 0 0 0 808080  ""  1 1 7 ""  1 ""  <> 0 0 0 653 653 1 0 1331 2 <> <> 653 0 653 653 <> "CCD match"  <> 1 0.95 759 <> <> <> <> <> <> <> <>
  654 15 3.680122 -1.471579 -32.468122 100 D "A" 70 -0.50000 -0.50000 "ASP " " O  " "    " 8 0 0 0 FF2E2E  ""  1 1 7 ""  1 ""  <> 0 0 0 654 654 1 0 1332 0 <> <> 654 0 654 654 <> "CCD match"  <> 1 0.95 760 <> <> <> <> <> <> <> <>
  655 2 1.889210 -3.131411 -36.383518 100 D "A" 24 0.70000 0.70000 "ASP " " CG " "    " 6 0 0 0 808080  ""  1 1 7 "%UT"  13 ""  <> 0 0 0 655 655 1 0 1333 0 <> <> 655 0 655 655 <> "CCD match"  <> 1 0.95 761 <> <> <> <> <> <> <> <>
  656 15 1.119915 -2.180006 -36.588228 100 D "A" 70 -0.80000 -0.80000 "ASP " " OD1" "    " 8 0 0 0 FF2E2E  ""  1 1 7 ""  1 ""  <> 0 0 0 656 656 1 0 1334 0 <> <> 656 0 656 656 <> "CCD match"  <> 1 0.95 762 <> <> <> <> <> <> <> <>
  657 18 1.761768 -4.173880 -37.083145 100 D "A" 70 -0.80000 -0.80000 "ASP " " OD2" "    " 8 -1 0 0 FF2E2E  ""  1 1 7 ""  1 ""  <> 0 0 0 657 657 1 0 1335 0 <> <> 657 0 657 657 <> "CCD match"  <> 1 0.95 763 <> <> <> <> <> <> <> <>
  658 25 5.333481 -2.502615 -33.579170 101 V "A" 38 -0.50000 -0.50000 "VAL " " N  " "    " 7 0 0 0 2E2EFF  ""  1 1 7 ""  1 ""  <> 0 0 0 658 658 1 0 1340 1 <> <> 658 0 658 658 <> "CCD match"  <> 1 0.97 764 <> <> <> <> <> <> <> <>
  659 3 6.281834 -2.632433 -32.397011 101 V "A" 24 0.14000 0.14000 "VAL " " CA " "    " 6 0 0 0 808080  ""  1 1 -1110 "%RT%RN"  2 ""  FFB400  0 0 0 659 659 1 0 1341 1 <> <> 659 0 659 659 <> "CCD match"  <> 1 0.97 765 <> <> <> <> <> <> <> <>
  660 2 6.579224 -1.337412 -31.608350 101 V "A" 24 0.50000 0.50000 "VAL " " C  " "    " 6 0 0 0 808080  ""  1 1 7 ""  1 ""  <> 0 0 0 660 660 1 0 1342 0 <> <> 660 0 660 660 <> "CCD match"  <> 1 0.97 766 <> <> <> <> <> <> <> <>
  661 3 7.661152 -3.207522 -32.832164 101 V "A" 24 -0.06000 -0.06000 "VAL " " CB " "    " 6 0 0 0 808080  ""  1 1 7 ""  1 ""  <> 0 0 0 661 661 1 0 1343 1 <> <> 661 0 661 661 <> "CCD match"  <> 1 0.97 767 <> <> <> <> <> <> <> <>
  662 15 7.016140 -1.375376 -30.443198 101 V "A" 70 -0.50000 -0.50000 "VAL " " O  " "    " 8 0 0 0 FF2E2E  ""  1 1 7 ""  1 ""  <> 0 0 0 662 662 1 0 1344 0 <> <> 662 0 662 662 <> "CCD match"  <> 1 0.97 768 <> <> <> <> <> <> <> <>
  663 3 7.472980 -4.557642 -33.505050 101 V "A" 24 -0.18000 -0.18000 "VAL " " CG1" "    " 6 0 0 0 808080  ""  1 1 7 ""  1 ""  <> 0 0 0 663 663 1 0 1345 3 <> <> 663 0 663 663 <> "CCD match"  <> 1 0.97 769 <> <> <> <> <> <> <> <>
  664 3 8.520950 -2.276976 -33.670282 101 V "A" 24 -0.18000 -0.18000 "VAL " " CG2" "    " 6 0 0 0 808080  ""  1 1 7 ""  1 ""  <> 0 0 0 664 664 1 0 1346 3 <> <> 664 0 664 664 <> "CCD match"  <> 1 0.97 770 <> <> <> <> <> <> <> <>
  665 25 6.227596 -0.165007 -32.091101 102 A "A" 38 -0.50000 -0.50000 "ALA " " N  " "    " 7 0 0 0 2E2EFF  ""  1 1 7 ""  1 ""  <> 0 0 0 665 665 1 0 1356 1 <> <> 665 0 665 665 <> "CCD match"  <> 1 0.95 771 <> <> <> <> <> <> <> <>
  666 3 6.403637 1.191152 -31.445464 102 A "A" 24 0.14000 0.14000 "ALA " " CA " "    " 6 0 0 0 808080  ""  1 1 -1110 "%RT%RN"  2 ""  FFB400  0 0 0 666 666 1 0 1357 1 <> <> 666 0 666 666 <> "CCD match"  <> 1 0.95 772 <> <> <> <> <> <> <> <>
  667 2 5.166141 1.670331 -30.652093 102 A "A" 24 0.50000 0.50000 "ALA " " C  " "    " 6 0 0 0 808080  ""  1 1 7 ""  1 ""  <> 0 0 0 667 667 1 0 1358 0 <> <> 667 0 667 667 <> "CCD match"  <> 1 0.95 773 <> <> <> <> <> <> <> <>
  668 3 6.759636 2.192972 -32.469630 102 A "A" 24 -0.18000 -0.18000 "ALA " " CB " "    " 6 0 0 0 808080  ""  1 1 7 ""  1 ""  <> 0 0 0 668 668 1 0 1359 3 <> <> 668 0 668 668 <> "CCD match"  <> 1 0.95 774 <> <> <> <> <> <> <> <>
  669 15 5.186565 2.745653 -30.102396 102 A "A" 70 -0.50000 -0.50000 "ALA " " O  " "    " 8 0 0 0 FF2E2E  ""  1 1 7 ""  1 ""  <> 0 0 0 669 669 1 0 1360 0 <> <> 669 0 669 669 <> "CCD match"  <> 1 0.95 775 <> <> <> <> <> <> <> <>
  670 25 4.144100 0.831693 -30.672184 103 Q "A" 38 -0.50000 -0.50000 "GLN " " N  " "    " 7 0 0 0 2E2EFF  ""  1 1 7 ""  1 ""  <> 0 0 0 670 670 1 0 1366 1 <> <> 670 0 670 670 <> "CCD match"  <> 1 0.91 776 <> <> <> <> <> <> <> <>
  671 3 2.822113 1.037378 -29.961625 103 Q "A" 24 0.14000 0.14000 "GLN " " CA " "    " 6 0 0 0 808080  ""  1 1 -1110 "%RT%RN"  2 ""  FFB400  0 0 0 671 671 1 0 1367 1 <> <> 671 0 671 671 <> "CCD match"  <> 1 0.91 777 <> <> <> <> <> <> <> <>
  672 2 2.929912 0.351293 -28.610035 103 Q "A" 24 0.50000 0.50000 "GLN " " C  " "    " 6 0 0 0 808080  ""  1 1 7 ""  1 ""  <> 0 0 0 672 672 1 0 1368 0 <> <> 672 0 672 672 <> "CCD match"  <> 1 0.91 778 <> <> <> <> <> <> <> <>
  673 3 1.671921 0.466558 -30.891579 103 Q "A" 24 -0.12000 -0.12000 "GLN " " CB " "    " 6 0 0 0 808080  ""  1 1 7 ""  1 ""  <> 0 0 0 673 673 1 0 1369 2 <> <> 673 0 673 673 <> "CCD match"  <> 1 0.91 779 <> <> <> <> <> <> <> <>
  674 15 3.248012 -0.828413 -28.573461 103 Q "A" 70 -0.50000 -0.50000 "GLN " " O  " "    " 8 0 0 0 FF2E2E  ""  1 1 7 ""  1 ""  <> 0 0 0 674 674 1 0 1370 0 <> <> 674 0 674 674 <> "CCD match"  <> 1 0.91 780 <> <> <> <> <> <> <> <>
  675 3 1.556137 1.262498 -32.245321 103 Q "A" 24 -0.12000 -0.12000 "GLN " " CG " "    " 6 0 0 0 808080  ""  1 1 7 ""  1 ""  <> 0 0 0 675 675 1 0 1371 2 <> <> 675 0 675 675 <> "CCD match"  <> 1 0.91 781 <> <> <> <> <> <> <> <>
  676 2 0.650722 0.628900 -33.320995 103 Q "A" 24 0.50000 0.50000 "GLN " " CD " "    " 6 0 0 0 808080  ""  1 1 7 "%UT"  13 ""  <> 0 0 0 676 676 1 0 1372 0 <> <> 676 0 676 676 <> "CCD match"  <> 1 0.91 782 0.29771948935742 "No Flip"  <> <> <> <> <> <>
  677 25 1.052158 0.848001 -34.562681 103 Q "A" 38 -0.76000 -0.76000 "GLN " " NE2" "    " 7 0 0 0 2E2EFF  ""  1 1 7 ""  1 ""  <> 0 0 0 677 677 1 0 1373 2 <> <> 677 0 677 677 <> "CCD match"  <> 1 0.91 783 <> <> <> <> <> <> <> <>
  678 15 -0.276949 -0.022227 -32.937532 103 Q "A" 70 -0.50000 -0.50000 "GLN " " OE1" "    " 8 0 0 0 FF2E2E  ""  1 1 7 ""  1 ""  <> 0 0 0 678 678 1 0 1374 0 <> <> 678 0 678 678 <> "CCD match"  <> 1 0.91 784 <> <> <> <> <> <> <> <>
  679 25 2.576160 1.070627 -27.537728 104 N "A" 38 -0.50000 -0.50000 "ASN " " N  " "    " 7 0 0 0 2E2EFF  ""  1 1 7 ""  1 ""  <> 0 0 0 679 679 1 0 1383 1 <> <> 679 0 679 679 <> "CCD match"  <> 1 0.97 785 <> <> <> <> <> <> <> <>
  680 3 2.721161 0.818880 -26.079299 104 N "A" 24 0.14000 0.14000 "ASN " " CA " "    " 6 0 0 0 808080  ""  1 1 -1110 "%RT%RN"  2 ""  FFB400  0 0 0 680 680 1 0 1384 1 <> <> 680 0 680 680 <> "CCD match"  <> 1 0.97 786 <> <> <> <> <> <> <> <>
  681 2 4.102840 1.340238 -25.669509 104 N "A" 24 0.50000 0.50000 "ASN " " C  " "    " 6 0 0 0 808080  ""  1 1 7 ""  1 ""  <> 0 0 0 681 681 1 0 1385 0 <> <> 681 0 681 681 <> "CCD match"  <> 1 0.97 787 <> <> <> <> <> <> <> <>
  682 3 2.499332 -0.685732 -25.608115 104 N "A" 24 -0.12000 -0.12000 "ASN " " CB " "    " 6 0 0 0 808080  ""  1 1 7 ""  1 ""  <> 0 0 0 682 682 1 0 1386 2 <> <> 682 0 682 682 <> "CCD match"  <> 1 0.97 788 <> <> <> <> <> <> <> <>
  683 15 4.918903 0.662710 -25.055511 104 N "A" 70 -0.50000 -0.50000 "ASN " " O  " "    " 8 0 0 0 FF2E2E  ""  1 1 7 ""  1 ""  <> 0 0 0 683 683 1 0 1387 0 <> <> 683 0 683 683 <> "CCD match"  <> 1 0.97 789 <> <> <> <> <> <> <> <>
  684 2 1.294197 -1.436430 -26.038902 104 N "A" 24 0.50000 0.50000 "ASN " " CG " "    " 6 0 0 0 808080  ""  1 1 7 "%UT"  13 ""  <> 0 0 0 684 684 1 0 1388 0 <> <> 684 0 684 684 <> "CCD match"  <> 1 0.97 790 0.690183951817776 "No Flip"  <> <> <> <> <> <>
  685 25 1.457401 -2.673678 -26.202746 104 N "A" 38 -0.76000 -0.76000 "ASN " " ND2" "    " 7 0 0 0 2E2EFF  ""  1 1 7 ""  1 ""  <> 0 0 0 685 685 1 0 1389 2 <> <> 685 0 685 685 <> "CCD match"  <> 1 0.97 791 <> <> <> <> <> <> <> <>
  686 15 0.158466 -0.924052 -26.150046 104 N "A" 70 -0.50000 -0.50000 "ASN " " OD1" "    " 8 0 0 0 FF2E2E  ""  1 1 7 ""  1 ""  <> 0 0 0 686 686 1 0 1390 0 <> <> 686 0 686 686 <> "CCD match"  <> 1 0.97 792 <> <> <> <> <> <> <> <>
  687 25 4.438694 2.470674 -26.363234 105 A "A" 38 -0.50000 -0.50000 "ALA " " N  " "    " 7 0 0 0 2E2EFF  ""  1 1 7 ""  1 ""  <> 0 0 0 687 687 1 0 1397 1 <> <> 687 0 687 687 <> "CCD match"  <> 1 0.97 793 <> <> <> <> <> <> <> <>
  688 3 5.714432 3.174901 -26.085387 105 A "A" 24 0.14000 0.14000 "ALA " " CA " "    " 6 0 0 0 808080  ""  1 1 -1110 "%RT%RN"  2 ""  FFB400  0 0 0 688 688 1 0 1398 1 <> <> 688 0 688 688 <> "CCD match"  <> 1 0.97 794 <> <> <> <> <> <> <> <>
  689 2 5.447636 4.173387 -24.959425 105 A "A" 24 0.50000 0.50000 "ALA " " C  " "    " 6 0 0 0 808080  ""  1 1 7 ""  1 ""  <> 0 0 0 689 689 1 0 1399 0 <> <> 689 0 689 689 <> "CCD match"  <> 1 0.97 795 <> <> <> <> <> <> <> <>
  690 3 6.135910 3.914640 -27.333320 105 A "A" 24 -0.18000 -0.18000 "ALA " " CB " "    " 6 0 0 0 808080  ""  1 1 7 ""  1 ""  <> 0 0 0 690 690 1 0 1400 3 <> <> 690 0 690 690 <> "CCD match"  <> 1 0.97 796 <> <> <> <> <> <> <> <>
  691 15 4.321178 4.463613 -24.488391 105 A "A" 70 -0.50000 -0.50000 "ALA " " O  " "    " 8 0 0 0 FF2E2E  ""  1 1 7 ""  1 ""  <> 0 0 0 691 691 1 0 1401 0 <> <> 691 0 691 691 <> "CCD match"  <> 1 0.97 797 <> <> <> <> <> <> <> <>
  692 25 6.530052 4.816164 -24.634478 106 M "A" 38 -0.50000 -0.50000 "MET " " N  " "    " 7 0 0 0 2E2EFF  ""  1 1 7 ""  1 ""  <> 0 0 0 692 692 1 0 1407 1 <> <> 692 0 692 692 <> "CCD match"  <> 1 0.96 798 <> <> <> <> <> <> <> <>
  693 3 6.710544 5.814699 -23.582202 106 M "A" 24 0.14000 0.14000 "MET " " CA " "    " 6 0 0 0 808080  ""  1 1 -1110 "%RT%RN"  2 ""  FFB400  0 0 0 693 693 1 0 1408 1 <> <> 693 0 693 693 <> "CCD match"  <> 1 0.96 799 <> <> <> <> <> <> <> <>
  694 2 5.832546 7.036970 -23.770723 106 M "A" 24 0.50000 0.50000 "MET " " C  " "    " 6 0 0 0 808080  ""  1 1 7 ""  1 ""  <> 0 0 0 694 694 1 0 1409 0 <> <> 694 0 694 694 <> "CCD match"  <> 1 0.96 800 <> <> <> <> <> <> <> <>
  695 3 8.227001 6.303602 -23.422037 106 M "A" 24 -0.12000 -0.12000 "MET " " CB " "    " 6 0 0 0 808080  ""  1 1 7 ""  1 ""  <> 0 0 0 695 695 1 0 1410 2 <> <> 695 0 695 695 <> "CCD match"  <> 1 0.96 801 <> <> <> <> <> <> <> <>
  696 15 5.316769 7.604265 -22.811933 106 M "A" 70 -0.50000 -0.50000 "MET " " O  " "    " 8 0 0 0 FF2E2E  ""  1 1 7 ""  1 ""  <> 0 0 0 696 696 1 0 1411 0 <> <> 696 0 696 696 <> "CCD match"  <> 1 0.96 802 <> <> <> <> <> <> <> <>
  697 3 8.736919 7.325609 -24.503696 106 M "A" 24 0.00020 0.00020 "MET " " CG " "    " 6 0 0 0 808080  ""  1 1 7 ""  1 ""  <> 0 0 0 697 697 1 0 1412 2 <> <> 697 0 697 697 <> "CCD match"  <> 1 0.96 803 <> <> <> <> <> <> <> <>
  698 49 8.776905 6.754194 -26.183674 106 M "A" 143 -0.24040 -0.24040 "MET " " SD " "    " 16 0 0 0 FFFF6B  ""  1 1 7 ""  1 ""  <> 0 0 0 698 698 1 0 1413 0 <> <> 698 0 698 698 <> "CCD match"  <> 1 0.96 804 <> <> <> <> <> <> <> <>
  699 3 9.395317 8.213373 -27.150314 106 M "A" 24 -0.05980 -0.05980 "MET " " CE " "    " 6 0 0 0 808080  ""  1 1 7 ""  1 ""  <> 0 0 0 699 699 1 0 1414 3 <> <> 699 0 699 699 <> "CCD match"  <> 1 0.96 805 <> <> <> <> <> <> <> <>
  700 25 5.722038 7.334600 -25.068616 107 A "A" 38 -0.50000 -0.50000 "ALA " " N  " "    " 7 0 0 0 2E2EFF  ""  1 1 7 ""  1 ""  <> 0 0 0 700 700 1 0 1424 1 <> <> 700 0 700 700 <> "CCD match"  <> 1 0.96 806 <> <> <> <> <> <> <> <>
  701 3 5.058205 8.622785 -25.399674 107 A "A" 24 0.14000 0.14000 "ALA " " CA " "    " 6 0 0 0 808080  ""  1 1 -1110 "%RT%RN"  2 ""  FFB400  0 0 0 701 701 1 0 1425 1 <> <> 701 0 701 701 <> "CCD match"  <> 1 0.96 807 <> <> <> <> <> <> <> <>
  702 2 3.514473 8.393709 -25.484681 107 A "A" 24 0.50000 0.50000 "ALA " " C  " "    " 6 0 0 0 808080  ""  1 1 7 ""  1 ""  <> 0 0 0 702 702 1 0 1426 0 <> <> 702 0 702 702 <> "CCD match"  <> 1 0.96 808 <> <> <> <> <> <> <> <>
  703 3 5.664619 9.085721 -26.780699 107 A "A" 24 -0.18000 -0.18000 "ALA " " CB " "    " 6 0 0 0 808080  ""  1 1 7 ""  1 ""  <> 0 0 0 703 703 1 0 1427 3 <> <> 703 0 703 703 <> "CCD match"  <> 1 0.96 809 <> <> <> <> <> <> <> <>
  704 15 2.772251 9.382974 -25.317210 107 A "A" 70 -0.50000 -0.50000 "ALA " " O  " "    " 8 0 0 0 FF2E2E  ""  1 1 7 ""  1 ""  <> 0 0 0 704 704 1 0 1428 0 <> <> 704 0 704 704 <> "CCD match"  <> 1 0.96 810 <> <> <> <> <> <> <> <>
  705 25 3.070728 7.145235 -25.616945 108 D "A" 38 -0.50000 -0.50000 "ASP " " N  " "    " 7 0 0 0 2E2EFF  ""  1 1 7 ""  1 ""  <> 0 0 0 705 705 1 0 1434 1 <> <> 705 0 705 705 <> "CCD match"  <> 1 0.98 811 <> <> <> <> <> <> <> <>
  706 3 1.709225 6.698278 -25.698831 108 D "A" 24 0.14000 0.14000 "ASP " " CA " "    " 6 0 0 0 808080  ""  1 1 -1110 "%RT%RN"  2 ""  FFB400  0 0 0 706 706 1 0 1435 1 <> <> 706 0 706 706 <> "CCD match"  <> 1 0.98 812 <> <> <> <> <> <> <> <>
  707 2 1.070969 6.662504 -24.284427 108 D "A" 24 0.50000 0.50000 "ASP " " C  " "    " 6 0 0 0 808080  ""  1 1 7 ""  1 ""  <> 0 0 0 707 707 1 0 1436 0 <> <> 707 0 707 707 <> "CCD match"  <> 1 0.98 813 <> <> <> <> <> <> <> <>
  708 3 1.453098 5.347204 -26.395572 108 D "A" 24 -0.22000 -0.22000 "ASP " " CB " "    " 6 0 0 0 808080  ""  1 1 7 ""  1 ""  <> 0 0 0 708 708 1 0 1437 2 <> <> 708 0 708 708 <> "CCD match"  <> 1 0.98 814 <> <> <> <> <> <> <> <>
  709 15 0.053097 7.226923 -24.055771 108 D "A" 70 -0.50000 -0.50000 "ASP " " O  " "    " 8 0 0 0 FF2E2E  ""  1 1 7 ""  1 ""  <> 0 0 0 709 709 1 0 1438 0 <> <> 709 0 709 709 <> "CCD match"  <> 1 0.98 815 <> <> <> <> <> <> <> <>
  710 2 1.951980 5.129880 -27.846651 108 D "A" 24 0.70000 0.70000 "ASP " " CG " "    " 6 0 0 0 808080  ""  1 1 7 "%UT"  13 ""  <> 0 0 0 710 710 1 0 1439 0 <> <> 710 0 710 710 <> "CCD match"  <> 1 0.98 816 <> <> <> <> <> <> <> <>
  711 15 2.246223 3.943510 -28.193478 108 D "A" 70 -0.80000 -0.80000 "ASP " " OD1" "    " 8 0 0 0 FF2E2E  ""  1 1 7 ""  1 ""  <> 0 0 0 711 711 1 0 1440 0 <> <> 711 0 711 711 <> "CCD match"  <> 1 0.98 817 <> <> <> <> <> <> <> <>
  712 18 2.058323 6.102563 -28.604961 108 D "A" 70 -0.80000 -0.80000 "ASP " " OD2" "    " 8 -1 0 0 FF2E2E  ""  1 1 7 ""  1 ""  <> 0 0 0 712 712 1 0 1441 0 <> <> 712 0 712 712 <> "CCD match"  <> 1 0.98 818 <> <> <> <> <> <> <> <>
  713 25 1.751430 6.020299 -23.339771 109 S "A" 38 -0.50000 -0.50000 "SER " " N  " "    " 7 0 0 0 2E2EFF  ""  1 1 7 ""  1 ""  <> 0 0 0 713 713 1 0 1446 1 <> <> 713 0 713 713 <> "CCD match"  <> 1 0.97 819 <> <> <> <> <> <> <> <>
  714 3 1.439045 6.108663 -21.864708 109 S "A" 24 0.14000 0.14000 "SER " " CA " "    " 6 0 0 0 808080  ""  1 1 -1110 "%RT%RN"  2 ""  FFB400  0 0 0 714 714 1 0 1447 1 <> <> 714 0 714 714 <> "CCD match"  <> 1 0.97 820 <> <> <> <> <> <> <> <>
  715 2 1.552437 7.548471 -21.266346 109 S "A" 24 0.50000 0.50000 "SER " " C  " "    " 6 0 0 0 808080  ""  1 1 7 ""  1 ""  <> 0 0 0 715 715 1 0 1448 0 <> <> 715 0 715 715 <> "CCD match"  <> 1 0.97 821 <> <> <> <> <> <> <> <>
  716 3 2.299793 5.111230 -21.082019 109 S "A" 24 0.14500 0.14500 "SER " " CB " "    " 6 0 0 0 808080  ""  1 1 7 ""  1 ""  <> 0 0 0 716 716 1 0 1449 2 <> <> 716 0 716 716 <> "CCD match"  <> 1 0.97 822 <> <> <> <> <> <> <> <>
  717 15 0.689213 7.951646 -20.525776 109 S "A" 70 -0.50000 -0.50000 "SER " " O  " "    " 8 0 0 0 FF2E2E  ""  1 1 7 ""  1 ""  <> 0 0 0 717 717 1 0 1450 0 <> <> 717 0 717 717 <> "CCD match"  <> 1 0.97 823 <> <> <> <> <> <> <> <>
  718 16 3.694626 5.186979 -21.549829 109 S "A" 70 -0.68300 -0.68300 "SER " " OG " "    " 8 0 0 0 FF2E2E  ""  1 1 7 "%UT"  13 ""  <> 0 0 0 718 718 1 0 1451 1 <> <> 718 0 718 718 <> "CCD match"  <> 1 0.97 824 <> <> <> <> <> <> <> <>
  719 25 2.482223 8.346563 -21.720333 110 A "A" 38 -0.50000 -0.50000 "ALA " " N  " "    " 7 0 0 0 2E2EFF  ""  1 1 7 ""  1 ""  <> 0 0 0 719 719 1 0 1457 1 <> <> 719 0 719 719 <> "CCD match"  <> 1 0.97 825 <> <> <> <> <> <> <> <>
  720 3 2.734150 9.735696 -21.319308 110 A "A" 24 0.14000 0.14000 "ALA " " CA " "    " 6 0 0 0 808080  ""  1 1 -1110 "%RT%RN"  2 ""  FFB400  0 0 0 720 720 1 0 1458 1 <> <> 720 0 720 720 <> "CCD match"  <> 1 0.97 826 <> <> <> <> <> <> <> <>
  721 2 1.539448 10.610891 -21.732327 110 A "A" 24 0.50000 0.50000 "ALA " " C  " "    " 6 0 0 0 808080  ""  1 1 7 ""  1 ""  <> 0 0 0 721 721 1 0 1459 0 <> <> 721 0 721 721 <> "CCD match"  <> 1 0.97 827 <> <> <> <> <> <> <> <>
  722 3 3.999439 10.328012 -22.042528 110 A "A" 24 -0.18000 -0.18000 "ALA " " CB " "    " 6 0 0 0 808080  ""  1 1 7 ""  1 ""  <> 0 0 0 722 722 1 0 1460 3 <> <> 722 0 722 722 <> "CCD match"  <> 1 0.97 828 <> <> <> <> <> <> <> <>
  723 15 1.180462 11.491235 -20.954296 110 A "A" 70 -0.50000 -0.50000 "ALA " " O  " "    " 8 0 0 0 FF2E2E  ""  1 1 7 ""  1 ""  <> 0 0 0 723 723 1 0 1461 0 <> <> 723 0 723 723 <> "CCD match"  <> 1 0.97 829 <> <> <> <> <> <> <> <>
  724 25 0.891910 10.363801 -22.883574 111 T "A" 38 -0.50000 -0.50000 "THR " " N  " "    " 7 0 0 0 2E2EFF  ""  1 1 7 ""  1 ""  <> 0 0 0 724 724 1 0 1467 1 <> <> 724 0 724 724 <> "CCD match"  <> 1 0.97 830 <> <> <> <> <> <> <> <>
  725 3 -0.319185 11.163259 -23.173229 111 T "A" 24 0.14000 0.14000 "THR " " CA " "    " 6 0 0 0 808080  ""  1 1 -1110 "%RT%RN"  2 ""  FFB400  0 0 0 725 725 1 0 1468 1 <> <> 725 0 725 725 <> "CCD match"  <> 1 0.97 831 <> <> <> <> <> <> <> <>
  726 2 -1.561503 10.831552 -22.302211 111 T "A" 24 0.50000 0.50000 "THR " " C  " "    " 6 0 0 0 808080  ""  1 1 7 ""  1 ""  <> 0 0 0 726 726 1 0 1469 0 <> <> 726 0 726 726 <> "CCD match"  <> 1 0.97 832 <> <> <> <> <> <> <> <>
  727 3 -0.692543 10.835542 -24.645273 111 T "A" 24 0.20500 0.20500 "THR " " CB " "    " 6 0 0 0 808080  ""  1 1 7 ""  1 ""  <> 0 0 0 727 727 1 0 1470 1 <> <> 727 0 727 727 <> "CCD match"  <> 1 0.97 833 <> <> <> <> <> <> <> <>
  728 15 -2.329393 11.745523 -22.019876 111 T "A" 70 -0.50000 -0.50000 "THR " " O  " "    " 8 0 0 0 FF2E2E  ""  1 1 7 ""  1 ""  <> 0 0 0 728 728 1 0 1471 0 <> <> 728 0 728 728 <> "CCD match"  <> 1 0.97 834 <> <> <> <> <> <> <> <>
  729 3 -1.713890 11.749940 -25.253629 111 T "A" 24 -0.18000 -0.18000 "THR " " CG2" "    " 6 0 0 0 808080  ""  1 1 7 ""  1 ""  <> 0 0 0 729 729 1 0 1472 3 <> <> 729 0 729 729 <> "CCD match"  <> 1 0.97 835 <> <> <> <> <> <> <> <>
  730 16 0.454265 11.042749 -25.528229 111 T "A" 70 -0.68300 -0.68300 "THR " " OG1" "    " 8 0 0 0 FF2E2E  ""  1 1 7 "%UT"  13 ""  <> 0 0 0 730 730 1 0 1473 1 <> <> 730 0 730 730 <> "CCD match"  <> 1 0.97 836 <> <> <> <> <> <> <> <>
  731 25 -1.557718 9.645441 -21.691082 112 L "A" 38 -0.50000 -0.50000 "LEU " " N  " "    " 7 0 0 0 2E2EFF  ""  1 1 7 ""  1 ""  <> 0 0 0 731 731 1 0 1481 1 <> <> 731 0 731 731 <> "CCD match"  <> 1 0.98 837 <> <> <> <> <> <> <> <>
  732 3 -2.534504 9.347177 -20.590044 112 L "A" 24 0.14000 0.14000 "LEU " " CA " "    " 6 0 0 0 808080  ""  1 1 -1110 "%RT%RN"  2 ""  FFB400  0 0 0 732 732 1 0 1482 1 <> <> 732 0 732 732 <> "CCD match"  <> 1 0.98 838 <> <> <> <> <> <> <> <>
  733 2 -2.168196 9.910966 -19.191921 112 L "A" 24 0.50000 0.50000 "LEU " " C  " "    " 6 0 0 0 808080  ""  1 1 7 ""  1 ""  <> 0 0 0 733 733 1 0 1483 0 <> <> 733 0 733 733 <> "CCD match"  <> 1 0.98 839 <> <> <> <> <> <> <> <>
  734 3 -2.641121 7.844743 -20.606075 112 L "A" 24 -0.12000 -0.12000 "LEU " " CB " "    " 6 0 0 0 808080  ""  1 1 7 ""  1 ""  <> 0 0 0 734 734 1 0 1484 2 <> <> 734 0 734 734 <> "CCD match"  <> 1 0.98 840 <> <> <> <> <> <> <> <>
  735 15 -2.975416 10.224836 -18.305607 112 L "A" 70 -0.50000 -0.50000 "LEU " " O  " "    " 8 0 0 0 FF2E2E  ""  1 1 7 ""  1 ""  <> 0 0 0 735 735 1 0 1485 0 <> <> 735 0 735 735 <> "CCD match"  <> 1 0.98 841 <> <> <> <> <> <> <> <>
  736 3 -4.009678 7.387323 -20.040106 112 L "A" 24 -0.06000 -0.06000 "LEU " " CG " "    " 6 0 0 0 808080  ""  1 1 7 ""  1 ""  <> 0 0 0 736 736 1 0 1486 1 <> <> 736 0 736 736 <> "CCD match"  <> 1 0.98 842 <> <> <> <> <> <> <> <>
  737 3 -5.138502 7.293527 -21.114289 112 L "A" 24 -0.18000 -0.18000 "LEU " " CD1" "    " 6 0 0 0 808080  ""  1 1 7 ""  1 ""  <> 0 0 0 737 737 1 0 1487 3 <> <> 737 0 737 737 <> "CCD match"  <> 1 0.98 843 <> <> <> <> <> <> <> <>
  738 3 -3.914805 6.039190 -19.324668 112 L "A" 24 -0.18000 -0.18000 "LEU " " CD2" "    " 6 0 0 0 808080  ""  1 1 7 ""  1 ""  <> 0 0 0 738 738 1 0 1488 3 <> <> 738 0 738 738 <> "CCD match"  <> 1 0.98 844 <> <> <> <> <> <> <> <>
  739 25 -0.869791 10.149084 -19.017256 113 N "A" 38 -0.50000 -0.50000 "ASN " " N  " "    " 7 0 0 0 2E2EFF  ""  1 1 7 ""  1 ""  <> 0 0 0 739 739 1 0 1500 1 <> <> 739 0 739 739 <> "CCD match"  <> 1 0.97 845 <> <> <> <> <> <> <> <>
  740 3 -0.421820 10.923658 -17.841224 113 N "A" 24 0.14000 0.14000 "ASN " " CA " "    " 6 0 0 0 808080  ""  1 1 -1110 "%RT%RN"  2 ""  FFB400  0 0 0 740 740 1 0 1501 1 <> <> 740 0 740 740 <> "CCD match"  <> 1 0.97 846 <> <> <> <> <> <> <> <>
  741 2 -0.916945 12.415323 -17.913687 113 N "A" 24 0.50000 0.50000 "ASN " " C  " "    " 6 0 0 0 808080  ""  1 1 7 ""  1 ""  <> 0 0 0 741 741 1 0 1502 0 <> <> 741 0 741 741 <> "CCD match"  <> 1 0.97 847 <> <> <> <> <> <> <> <>
  742 3 1.103107 10.846757 -17.690704 113 N "A" 24 -0.12000 -0.12000 "ASN " " CB " "    " 6 0 0 0 808080  ""  1 1 7 ""  1 ""  <> 0 0 0 742 742 1 0 1503 2 <> <> 742 0 742 742 <> "CCD match"  <> 1 0.97 848 <> <> <> <> <> <> <> <>
  743 15 -1.414105 12.921827 -16.946267 113 N "A" 70 -0.50000 -0.50000 "ASN " " O  " "    " 8 0 0 0 FF2E2E  ""  1 1 7 ""  1 ""  <> 0 0 0 743 743 1 0 1504 0 <> <> 743 0 743 743 <> "CCD match"  <> 1 0.97 849 <> <> <> <> <> <> <> <>
  744 2 1.762096 9.504915 -17.253347 113 N "A" 24 0.50000 0.50000 "ASN " " CG " "    " 6 0 0 0 808080  ""  1 1 7 "%UT"  13 "Flip"  <> 0 0 0 744 744 1 0 1505 0 <> <> 744 0 744 744 <> "CCD match"  <> 1 0.97 850 6.83630766851709 "Flip"  <> <> <> <> <> <>
  745 25 3.036880 9.603479 -16.757648 113 N "A" 38 -0.76000 -0.76000 "ASN " " ND2" "    " 7 0 0 0 2E2EFF  ""  1 1 7 ""  1 ""  <> 0 0 0 745 745 1 0 1506 2 <> <> 745 0 745 745 <> "CCD match"  <> 1 0.97 851 <> <> <> <> <> <> <> <>
  746 15 1.174190 8.408800 -17.211383 113 N "A" 70 -0.50000 -0.50000 "ASN " " OD1" "    " 8 0 0 0 FF2E2E  ""  1 1 7 ""  1 ""  <> 0 0 0 746 746 1 0 1507 0 <> <> 746 0 746 746 <> "CCD match"  <> 1 0.97 852 <> <> <> <> <> <> <> <>
  747 25 -0.881846 13.014947 -19.095521 114 I "A" 38 -0.50000 -0.50000 "ILE " " N  " "    " 7 0 0 0 2E2EFF  ""  1 1 7 ""  1 ""  <> 0 0 0 747 747 1 0 1514 1 <> <> 747 0 747 747 <> "CCD match"  <> 1 0.97 853 <> <> <> <> <> <> <> <>
  748 3 -1.483746 14.367052 -19.279911 114 I "A" 24 0.14000 0.14000 "ILE " " CA " "    " 6 0 0 0 808080  ""  1 1 -1110 "%RT%RN"  2 ""  FFB400  0 0 0 748 748 1 0 1515 1 <> <> 748 0 748 748 <> "CCD match"  <> 1 0.97 854 <> <> <> <> <> <> <> <>
  749 2 -3.016575 14.501108 -19.121520 114 I "A" 24 0.50000 0.50000 "ILE " " C  " "    " 6 0 0 0 808080  ""  1 1 7 ""  1 ""  <> 0 0 0 749 749 1 0 1516 0 <> <> 749 0 749 749 <> "CCD match"  <> 1 0.97 855 <> <> <> <> <> <> <> <>
  750 3 -1.068495 14.896059 -20.651974 114 I "A" 24 -0.06000 -0.06000 "ILE " " CB " "    " 6 0 0 0 808080  ""  1 1 7 ""  1 ""  <> 0 0 0 750 750 1 0 1517 1 <> <> 750 0 750 750 <> "CCD match"  <> 1 0.97 856 <> <> <> <> <> <> <> <>
  751 15 -3.600792 15.493860 -18.806355 114 I "A" 70 -0.50000 -0.50000 "ILE " " O  " "    " 8 0 0 0 FF2E2E  ""  1 1 7 ""  1 ""  <> 0 0 0 751 751 1 0 1518 0 <> <> 751 0 751 751 <> "CCD match"  <> 1 0.97 857 <> <> <> <> <> <> <> <>
  752 3 0.502025 14.999132 -20.834718 114 I "A" 24 -0.12000 -0.12000 "ILE " " CG1" "    " 6 0 0 0 808080  ""  1 1 7 ""  1 ""  <> 0 0 0 752 752 1 0 1519 2 <> <> 752 0 752 752 <> "CCD match"  <> 1 0.97 858 <> <> <> <> <> <> <> <>
  753 3 -1.697334 16.182878 -21.138146 114 I "A" 24 -0.18000 -0.18000 "ILE " " CG2" "    " 6 0 0 0 808080  ""  1 1 7 ""  1 ""  <> 0 0 0 753 753 1 0 1520 3 <> <> 753 0 753 753 <> "CCD match"  <> 1 0.97 859 <> <> <> <> <> <> <> <>
  754 3 0.998302 16.355051 -20.174428 114 I "A" 24 -0.18000 -0.18000 "ILE " " CD1" "    " 6 0 0 0 808080  ""  1 1 7 ""  1 ""  <> 0 0 0 754 754 1 0 1521 3 <> <> 754 0 754 754 <> "CCD match"  <> 1 0.97 860 <> <> <> <> <> <> <> <>
  755 25 -3.660587 13.319219 -19.303652 115 L "A" 38 -0.50000 -0.50000 "LEU " " N  " "    " 7 0 0 0 2E2EFF  ""  1 1 7 ""  1 ""  <> 0 0 0 755 755 1 0 1533 1 <> <> 755 0 755 755 <> "CCD match"  <> 1 0.98 861 <> <> <> <> <> <> <> <>
  756 3 -5.102980 13.103281 -19.134535 115 L "A" 24 0.14000 0.14000 "LEU " " CA " "    " 6 0 0 0 808080  ""  1 1 -1110 "%RT%RN"  2 ""  FFB400  0 0 0 756 756 1 0 1534 1 <> <> 756 0 756 756 <> "CCD match"  <> 1 0.98 862 <> <> <> <> <> <> <> <>
  757 2 -5.485533 13.180757 -17.654083 115 L "A" 24 0.50000 0.50000 "LEU " " C  " "    " 6 0 0 0 808080  ""  1 1 7 ""  1 ""  <> 0 0 0 757 757 1 0 1535 0 <> <> 757 0 757 757 <> "CCD match"  <> 1 0.98 863 <> <> <> <> <> <> <> <>
  758 3 -5.616518 11.812189 -19.839964 115 L "A" 24 -0.12000 -0.12000 "LEU " " CB " "    " 6 0 0 0 808080  ""  1 1 7 ""  1 ""  <> 0 0 0 758 758 1 0 1536 2 <> <> 758 0 758 758 <> "CCD match"  <> 1 0.98 864 <> <> <> <> <> <> <> <>
  759 15 -6.572186 13.672376 -17.368824 115 L "A" 70 -0.50000 -0.50000 "LEU " " O  " "    " 8 0 0 0 FF2E2E  ""  1 1 7 ""  1 ""  <> 0 0 0 759 759 1 0 1537 0 <> <> 759 0 759 759 <> "CCD match"  <> 1 0.98 865 <> <> <> <> <> <> <> <>
  760 3 -7.080488 11.566011 -19.716727 115 L "A" 24 -0.06000 -0.06000 "LEU " " CG " "    " 6 0 0 0 808080  ""  1 1 7 ""  1 ""  <> 0 0 0 760 760 1 0 1538 1 <> <> 760 0 760 760 <> "CCD match"  <> 1 0.98 866 <> <> <> <> <> <> <> <>
  761 3 -7.730246 11.174707 -21.019107 115 L "A" 24 -0.18000 -0.18000 "LEU " " CD1" "    " 6 0 0 0 808080  ""  1 1 7 ""  1 ""  <> 0 0 0 761 761 1 0 1539 3 <> <> 761 0 761 761 <> "CCD match"  <> 1 0.98 867 <> <> <> <> <> <> <> <>
  762 3 -7.366774 10.593141 -18.558445 115 L "A" 24 -0.18000 -0.18000 "LEU " " CD2" "    " 6 0 0 0 808080  ""  1 1 7 ""  1 ""  <> 0 0 0 762 762 1 0 1540 3 <> <> 762 0 762 762 <> "CCD match"  <> 1 0.98 868 <> <> <> <> <> <> <> <>
  763 25 -4.585142 12.715787 -16.764125 116 N "A" 38 -0.50000 -0.50000 "ASN " " N  " "    " 7 0 0 0 2E2EFF  ""  1 1 7 ""  1 ""  <> 0 0 0 763 763 1 0 1552 1 <> <> 763 0 763 763 <> "CCD match"  <> 1 0.96 869 <> <> <> <> <> <> <> <>
  764 3 -4.658966 12.860445 -15.318394 116 N "A" 24 0.14000 0.14000 "ASN " " CA " "    " 6 0 0 0 808080  ""  1 1 -1110 "%RT%RN"  2 ""  FFB400  0 0 0 764 764 1 0 1553 1 <> <> 764 0 764 764 <> "CCD match"  <> 1 0.96 870 <> <> <> <> <> <> <> <>
  765 2 -3.976225 14.145410 -14.804523 116 N "A" 24 0.50000 0.50000 "ASN " " C  " "    " 6 0 0 0 808080  ""  1 1 7 ""  1 ""  <> 0 0 0 765 765 1 0 1554 0 <> <> 765 0 765 765 <> "CCD match"  <> 1 0.96 871 <> <> <> <> <> <> <> <>
  766 3 -4.036331 11.645551 -14.612588 116 N "A" 24 -0.12000 -0.12000 "ASN " " CB " "    " 6 0 0 0 808080  ""  1 1 7 ""  1 ""  <> 0 0 0 766 766 1 0 1555 2 <> <> 766 0 766 766 <> "CCD match"  <> 1 0.96 872 <> <> <> <> <> <> <> <>
  767 15 -4.508522 14.673677 -13.843024 116 N "A" 70 -0.50000 -0.50000 "ASN " " O  " "    " 8 0 0 0 FF2E2E  ""  1 1 7 ""  1 ""  <> 0 0 0 767 767 1 0 1556 0 <> <> 767 0 767 767 <> "CCD match"  <> 1 0.96 873 <> <> <> <> <> <> <> <>
  768 2 -4.755703 10.254777 -14.602860 116 N "A" 24 0.50000 0.50000 "ASN " " CG " "    " 6 0 0 0 808080  ""  1 1 7 "%UT"  13 ""  <> 0 0 0 768 768 1 0 1557 0 <> <> 768 0 768 768 <> "CCD match"  <> 1 0.96 874 95.2953715702761 "No Flip"  <> <> <> <> <> <>
  769 25 -5.163359 9.738428 -13.452317 116 N "A" 38 -0.76000 -0.76000 "ASN " " ND2" "    " 7 0 0 0 2E2EFF  ""  1 1 7 ""  1 ""  <> 0 0 0 769 769 1 0 1558 2 <> <> 769 0 769 769 <> "CCD match"  <> 1 0.96 875 <> <> <> <> <> <> <> <>
  770 15 -4.891459 9.700185 -15.644522 116 N "A" 70 -0.50000 -0.50000 "ASN " " OD1" "    " 8 0 0 0 FF2E2E  ""  1 1 7 ""  1 ""  <> 0 0 0 770 770 1 0 1559 0 <> <> 770 0 770 770 <> "CCD match"  <> 1 0.96 876 <> <> <> <> <> <> <> <>
  771 25 -3.046431 14.818880 -15.486732 117 Y "A" 38 -0.50000 -0.50000 "TYR " " N  " "    " 7 0 0 0 2E2EFF  ""  1 1 7 ""  1 ""  <> 0 0 0 771 771 1 0 1566 1 <> <> 771 0 771 771 <> "CCD match"  <> 1 0.94 877 <> <> <> <> <> <> <> <>
  772 3 -2.469526 16.159486 -15.140359 117 Y "A" 24 0.14000 0.14000 "TYR " " CA " "    " 6 0 0 0 808080  ""  1 1 -1110 "%RT%RN"  2 ""  FFB400  0 0 0 772 772 1 0 1567 1 <> <> 772 0 772 772 <> "CCD match"  <> 1 0.94 878 <> <> <> <> <> <> <> <>
  773 2 -3.581127 17.213014 -15.249347 117 Y "A" 24 0.50000 0.50000 "TYR " " C  " "    " 6 0 0 0 808080  ""  1 1 7 ""  1 ""  <> 0 0 0 773 773 1 0 1568 0 <> <> 773 0 773 773 <> "CCD match"  <> 1 0.94 879 <> <> <> <> <> <> <> <>
  774 3 -1.164366 16.545438 -15.877533 117 Y "A" 24 -0.00500 -0.00500 "TYR " " CB " "    " 6 0 0 0 808080  ""  1 1 7 ""  1 ""  <> 0 0 0 774 774 1 0 1569 2 <> <> 774 0 774 774 <> "CCD match"  <> 1 0.94 880 <> <> <> <> <> <> <> <>
  775 15 -3.625441 18.036584 -14.373097 117 Y "A" 70 -0.50000 -0.50000 "TYR " " O  " "    " 8 0 0 0 FF2E2E  ""  1 1 7 ""  1 ""  <> 0 0 0 775 775 1 0 1570 0 <> <> 775 0 775 775 <> "CCD match"  <> 1 0.94 881 <> <> <> <> <> <> <> <>
  776 2 0.175270 15.780206 -15.690061 117 Y "A" 24 -0.11500 -0.11500 "TYR " " CG " "    " 6 0 0 0 808080  ""  1 1 7 ""  1 ""  <> 0 0 0 776 776 1 0 1571 0 <> <> 776 0 776 776 <> "CCD match"  <> 1 0.94 882 <> <> <> <> <> <> <> <>
  777 2 1.289875 16.351106 -16.314867 117 Y "A" 24 -0.11500 -0.11500 "TYR " " CD1" "    " 6 0 0 0 808080  ""  1 1 7 ""  1 ""  <> 0 0 0 777 777 1 0 1572 1 <> <> 777 0 777 777 <> "CCD match"  <> 1 0.94 883 <> <> <> <> <> <> <> <>
  778 2 0.213592 14.620298 -14.954080 117 Y "A" 24 -0.11500 -0.11500 "TYR " " CD2" "    " 6 0 0 0 808080  ""  1 1 7 ""  1 ""  <> 0 0 0 778 778 1 0 1573 1 <> <> 778 0 778 778 <> "CCD match"  <> 1 0.94 884 <> <> <> <> <> <> <> <>
  779 2 2.540058 15.672296 -16.217239 117 Y "A" 24 -0.11500 -0.11500 "TYR " " CE1" "    " 6 0 0 0 808080  ""  1 1 7 ""  1 ""  <> 0 0 0 779 779 1 0 1574 1 <> <> 779 0 779 779 <> "CCD match"  <> 1 0.94 885 <> <> <> <> <> <> <> <>
  780 2 1.417084 13.975339 -14.763630 117 Y "A" 24 -0.11500 -0.11500 "TYR " " CE2" "    " 6 0 0 0 808080  ""  1 1 7 ""  1 ""  <> 0 0 0 780 780 1 0 1575 1 <> <> 780 0 780 780 <> "CCD match"  <> 1 0.94 886 <> <> <> <> <> <> <> <>
  781 16 3.815189 13.930246 -15.047654 117 Y "A" 70 -0.58500 -0.58500 "TYR " " OH " "    " 8 0 0 0 FF2E2E  ""  1 1 7 "%UT"  13 ""  <> 0 0 0 781 781 1 0 1576 1 <> <> 781 0 781 781 <> "CCD match"  <> 1 0.94 887 <> <> <> <> <> <> <> <>
  782 2 2.565586 14.477506 -15.421177 117 Y "A" 24 0.15000 0.15000 "TYR " " CZ " "    " 6 0 0 0 808080  ""  1 1 7 ""  1 ""  <> 0 0 0 782 782 1 0 1577 0 <> <> 782 0 782 782 <> "CCD match"  <> 1 0.94 888 <> <> <> <> <> <> <> <>
  783 25 -4.476015 17.098043 -16.242546 118 F "A" 38 -0.50000 -0.50000 "PHE " " N  " "    " 7 0 0 0 2E2EFF  ""  0 1 7 ""  1 ""  <> 0 0 0 783 783 1 0 1587 1 <> <> 783 0 783 783 <> "CCD match"  <> 1 0.96 889 <> <> <> <> <> <> <> <>
  784 3 -5.501055 18.137441 -16.492212 118 F "A" 24 0.14000 0.14000 "PHE " " CA " "    " 6 0 0 0 808080  ""  0 1 -1111 "%RT%RN"  2 ""  FFD200  0 0 0 784 784 1 0 1588 1 <> <> 784 0 784 784 <> "CCD match"  <> 1 0.96 890 <> <> <> <> <> <> <> <>
  785 2 -6.872177 17.764898 -15.867822 118 F "A" 24 0.50000 0.50000 "PHE " " C  " "    " 6 0 0 0 808080  ""  0 1 7 ""  1 ""  <> 0 0 0 785 785 1 0 1589 0 <> <> 785 0 785 785 <> "CCD match"  <> 1 0.96 891 <> <> <> <> <> <> <> <>
  786 3 -5.579884 18.435113 -17.948429 118 F "A" 24 -0.00500 -0.00500 "PHE " " CB " "    " 6 0 0 0 808080  ""  0 1 7 ""  1 ""  <> 0 0 0 786 786 1 0 1590 2 <> <> 786 0 786 786 <> "CCD match"  <> 1 0.96 892 <> <> <> <> <> <> <> <>
  787 15 -7.818155 18.593339 -15.841641 118 F "A" 70 -0.50000 -0.50000 "PHE " " O  " "    " 8 0 0 0 FF2E2E  ""  0 1 7 ""  1 ""  <> 0 0 0 787 787 1 0 1591 0 <> <> 787 0 787 787 <> "CCD match"  <> 1 0.96 893 <> <> <> <> <> <> <> <>
  788 2 -4.444735 19.375169 -18.419327 118 F "A" 24 -0.11500 -0.11500 "PHE " " CG " "    " 6 0 0 0 808080  ""  0 1 7 ""  1 ""  <> 0 0 0 788 788 1 0 1592 0 <> <> 788 0 788 788 <> "CCD match"  <> 1 0.96 894 <> <> <> <> <> <> <> <>
  789 2 -4.532412 20.758371 -18.177876 118 F "A" 24 -0.11500 -0.11500 "PHE " " CD1" "    " 6 0 0 0 808080  ""  0 1 7 ""  1 ""  <> 0 0 0 789 789 1 0 1593 1 <> <> 789 0 789 789 <> "CCD match"  <> 1 0.96 895 <> <> <> <> <> <> <> <>
  790 2 -3.193365 18.925127 -18.856167 118 F "A" 24 -0.11500 -0.11500 "PHE " " CD2" "    " 6 0 0 0 808080  ""  0 1 7 ""  1 ""  <> 0 0 0 790 790 1 0 1594 1 <> <> 790 0 790 790 <> "CCD match"  <> 1 0.96 896 <> <> <> <> <> <> <> <>
  791 2 -3.464811 21.660905 -18.317720 118 F "A" 24 -0.11500 -0.11500 "PHE " " CE1" "    " 6 0 0 0 808080  ""  0 1 7 ""  1 ""  <> 0 0 0 791 791 1 0 1595 1 <> <> 791 0 791 791 <> "CCD match"  <> 1 0.96 897 <> <> <> <> <> <> <> <>
  792 2 -2.114134 19.788648 -19.066159 118 F "A" 24 -0.11500 -0.11500 "PHE " " CE2" "    " 6 0 0 0 808080  ""  0 1 7 ""  1 ""  <> 0 0 0 792 792 1 0 1596 1 <> <> 792 0 792 792 <> "CCD match"  <> 1 0.96 898 <> <> <> <> <> <> <> <>
  793 2 -2.283751 21.112134 -18.798516 118 F "A" 24 -0.11500 -0.11500 "PHE " " CZ " "    " 6 0 0 0 808080  ""  0 1 7 ""  1 ""  <> 0 0 0 793 793 1 0 1597 1 <> <> 793 0 793 793 <> "CCD match"  <> 1 0.96 899 <> <> <> <> <> <> <> <>
  794 25 -7.039961 16.559396 -15.283882 119 N "A" 38 -0.50000 -0.50000 "ASN " " N  " "    " 7 0 0 0 2E2EFF  ""  0 1 7 ""  1 ""  <> 0 0 0 794 794 1 0 1607 1 <> <> 794 0 794 794 <> "CCD match"  <> 1 0.96 900 <> <> <> <> <> <> <> <>
  795 3 -8.293825 16.023164 -14.710656 119 N "A" 24 0.14000 0.14000 "ASN " " CA " "    " 6 0 0 0 808080  ""  0 1 -1111 "%RT%RN"  2 ""  FFD200  0 0 0 795 795 1 0 1608 1 <> <> 795 0 795 795 <> "CCD match"  <> 1 0.96 901 <> <> <> <> <> <> <> <>
  796 2 -9.429409 15.999261 -15.709162 119 N "A" 24 0.50000 0.50000 "ASN " " C  " "    " 6 0 0 0 808080  ""  0 1 7 ""  1 ""  <> 0 0 0 796 796 1 0 1609 0 <> <> 796 0 796 796 <> "CCD match"  <> 1 0.96 902 <> <> <> <> <> <> <> <>
  797 3 -8.708439 16.929468 -13.428679 119 N "A" 24 -0.12000 -0.12000 "ASN " " CB " "    " 6 0 0 0 808080  ""  0 1 7 ""  1 ""  <> 0 0 0 797 797 1 0 1610 2 <> <> 797 0 797 797 <> "CCD match"  <> 1 0.96 903 <> <> <> <> <> <> <> <>
  798 15 -10.268740 16.882516 -15.651819 119 N "A" 70 -0.50000 -0.50000 "ASN " " O  " "    " 8 0 0 0 FF2E2E  ""  0 1 7 ""  1 ""  <> 0 0 0 798 798 1 0 1611 0 <> <> 798 0 798 798 <> "CCD match"  <> 1 0.96 904 <> <> <> <> <> <> <> <>
  799 2 -7.918268 16.571115 -12.149635 119 N "A" 24 0.50000 0.50000 "ASN " " CG " "    " 6 0 0 0 808080  ""  0 1 7 "%UT"  13 ""  <> 0 0 0 799 799 1 0 1612 0 <> <> 799 0 799 799 <> "CCD match"  <> 1 0.96 905 0.555696044452178 "No Flip"  <> <> <> <> <> <>
  800 25 -8.580954 16.546430 -10.951947 119 N "A" 38 -0.76000 -0.76000 "ASN " " ND2" "    " 7 0 0 0 2E2EFF  ""  0 1 7 ""  1 ""  <> 0 0 0 800 800 1 0 1613 2 <> <> 800 0 800 800 <> "CCD match"  <> 1 0.96 906 <> <> <> <> <> <> <> <>
  801 15 -6.700832 16.318361 -12.123950 119 N "A" 70 -0.50000 -0.50000 "ASN " " OD1" "    " 8 0 0 0 FF2E2E  ""  0 1 7 ""  1 ""  <> 0 0 0 801 801 1 0 1614 0 <> <> 801 0 801 801 <> "CCD match"  <> 1 0.96 907 <> <> <> <> <> <> <> <>
  802 25 -9.530268 14.950296 -16.562304 120 F "A" 38 -0.50000 -0.50000 "PHE " " N  " "    " 7 0 0 0 2E2EFF  ""  1 1 7 ""  1 ""  <> 0 0 0 802 802 1 0 1621 1 <> <> 802 0 802 802 <> "CCD match"  <> 1 0.98 908 <> <> <> <> <> <> <> <>
  803 3 -10.606720 14.741006 -17.482747 120 F "A" 24 0.14000 0.14000 "PHE " " CA " "    " 6 0 0 0 808080  ""  1 1 -1111 "%RT%RN"  2 ""  FFD200  0 0 0 803 803 1 0 1622 1 <> <> 803 0 803 803 <> "CCD match"  <> 1 0.98 909 <> <> <> <> <> <> <> <>
  804 2 -11.879648 14.205999 -16.893271 120 F "A" 24 0.50000 0.50000 "PHE " " C  " "    " 6 0 0 0 808080  ""  1 1 7 ""  1 ""  <> 0 0 0 804 804 1 0 1623 0 <> <> 804 0 804 804 <> "CCD match"  <> 1 0.98 910 <> <> <> <> <> <> <> <>
  805 3 -10.041922 14.002988 -18.709738 120 F "A" 24 -0.00500 -0.00500 "PHE " " CB " "    " 6 0 0 0 808080  ""  1 1 7 ""  1 ""  <> 0 0 0 805 805 1 0 1624 2 <> <> 805 0 805 805 <> "CCD match"  <> 1 0.98 911 <> <> <> <> <> <> <> <>
  806 15 -12.879831 14.404314 -17.586231 120 F "A" 70 -0.50000 -0.50000 "PHE " " O  " "    " 8 0 0 0 FF2E2E  ""  1 1 7 ""  1 ""  <> 0 0 0 806 806 1 0 1625 0 <> <> 806 0 806 806 <> "CCD match"  <> 1 0.98 912 <> <> <> <> <> <> <> <>
  807 2 -9.295994 14.759458 -19.871260 120 F "A" 24 -0.11500 -0.11500 "PHE " " CG " "    " 6 0 0 0 808080  ""  1 1 7 ""  1 ""  <> 0 0 0 807 807 1 0 1626 0 <> <> 807 0 807 807 <> "CCD match"  <> 1 0.98 913 <> <> <> <> <> <> <> <>
  808 2 -8.058102 15.396169 -19.508391 120 F "A" 24 -0.11500 -0.11500 "PHE " " CD1" "    " 6 0 0 0 808080  ""  1 1 7 ""  1 ""  <> 0 0 0 808 808 1 0 1627 1 <> <> 808 0 808 808 <> "CCD match"  <> 1 0.98 914 <> <> <> <> <> <> <> <>
  809 2 -9.851208 14.960458 -21.148838 120 F "A" 24 -0.11500 -0.11500 "PHE " " CD2" "    " 6 0 0 0 808080  ""  1 1 7 ""  1 ""  <> 0 0 0 809 809 1 0 1628 1 <> <> 809 0 809 809 <> "CCD match"  <> 1 0.98 915 <> <> <> <> <> <> <> <>
  810 2 -7.342064 16.123033 -20.453098 120 F "A" 24 -0.11500 -0.11500 "PHE " " CE1" "    " 6 0 0 0 808080  ""  1 1 7 ""  1 ""  <> 0 0 0 810 810 1 0 1629 1 <> <> 810 0 810 810 <> "CCD match"  <> 1 0.98 916 <> <> <> <> <> <> <> <>
  811 2 -9.016050 15.517496 -22.118679 120 F "A" 24 -0.11500 -0.11500 "PHE " " CE2" "    " 6 0 0 0 808080  ""  1 1 7 ""  1 ""  <> 0 0 0 811 811 1 0 1630 1 <> <> 811 0 811 811 <> "CCD match"  <> 1 0.98 917 <> <> <> <> <> <> <> <>
  812 2 -7.846499 16.169435 -21.769074 120 F "A" 24 -0.11500 -0.11500 "PHE " " CZ " "    " 6 0 0 0 808080  ""  1 1 7 ""  1 ""  <> 0 0 0 812 812 1 0 1631 1 <> <> 812 0 812 812 <> "CCD match"  <> 1 0.98 918 <> <> <> <> <> <> <> <>
  813 25 -11.889425 13.625635 -15.674551 121 W "A" 38 -0.50000 -0.50000 "TRP " " N  " "    " 7 0 0 0 2E2EFF  ""  1 1 7 ""  1 ""  <> 0 0 0 813 813 1 0 1641 1 <> <> 813 0 813 813 <> "CCD match"  <> 1 0.98 919 <> <> <> <> <> <> <> <>
  814 3 -13.071943 13.095842 -15.091449 121 W "A" 24 0.14000 0.14000 "TRP " " CA " "    " 6 0 0 0 808080  ""  1 1 -1111 "%RT%RN"  2 ""  FFD200  0 0 0 814 814 1 0 1642 1 <> <> 814 0 814 814 <> "CCD match"  <> 1 0.98 920 <> <> <> <> <> <> <> <>
  815 2 -14.055954 14.106412 -14.488079 121 W "A" 24 0.50000 0.50000 "TRP " " C  " "    " 6 0 0 0 808080  ""  1 1 7 ""  1 ""  <> 0 0 0 815 815 1 0 1643 0 <> <> 815 0 815 815 <> "CCD match"  <> 1 0.98 921 <> <> <> <> <> <> <> <>
  816 3 -12.732458 11.902803 -14.149231 121 W "A" 24 -0.12000 -0.12000 "TRP " " CB " "    " 6 0 0 0 808080  ""  1 1 7 ""  1 ""  <> 0 0 0 816 816 1 0 1644 2 <> <> 816 0 816 816 <> "CCD match"  <> 1 0.98 922 <> <> <> <> <> <> <> <>
  817 15 -15.237581 13.774118 -14.292315 121 W "A" 70 -0.50000 -0.50000 "TRP " " O  " "    " 8 0 0 0 FF2E2E  ""  1 1 7 ""  1 ""  <> 0 0 0 817 817 1 0 1645 0 <> <> 817 0 817 817 <> "CCD match"  <> 1 0.98 923 <> <> <> <> <> <> <> <>
  818 2 -11.703402 12.235124 -13.104194 121 W "A" 24 0.07500 0.07500 "TRP " " CG " "    " 6 0 0 0 808080  ""  1 1 7 ""  1 ""  <> 0 0 0 818 818 1 0 1646 0 <> <> 818 0 818 818 <> "CCD match"  <> 1 0.98 924 <> <> <> <> <> <> <> <>
  819 2 -11.961184 12.870683 -11.960463 121 W "A" 24 -0.11500 -0.11500 "TRP " " CD1" "    " 6 0 0 0 808080  ""  1 1 7 ""  1 ""  <> 0 0 0 819 819 1 0 1647 1 <> <> 819 0 819 819 <> "CCD match"  <> 1 0.98 925 <> <> <> <> <> <> <> <>
  820 2 -10.221584 12.104414 -13.125087 121 W "A" 24 -0.05500 -0.05500 "TRP " " CD2" "    " 6 0 0 0 808080  ""  1 1 7 ""  1 ""  <> 0 0 0 820 820 1 0 1648 0 <> <> 820 0 820 820 <> "CCD match"  <> 1 0.98 926 <> <> <> <> <> <> <> <>
  821 2 -9.679402 12.720567 -11.895611 121 W "A" 24 0.13000 0.13000 "TRP " " CE2" "    " 6 0 0 0 808080  ""  1 1 7 ""  1 ""  <> 0 0 0 821 821 1 0 1649 0 <> <> 821 0 821 821 <> "CCD match"  <> 1 0.98 927 <> <> <> <> <> <> <> <>
  822 2 -9.217136 11.491647 -13.965497 121 W "A" 24 -0.11500 -0.11500 "TRP " " CE3" "    " 6 0 0 0 808080  ""  1 1 7 ""  1 ""  <> 0 0 0 822 822 1 0 1650 1 <> <> 822 0 822 822 <> "CCD match"  <> 1 0.98 928 <> <> <> <> <> <> <> <>
  823 25 -10.813870 13.161897 -11.269617 121 W "A" 38 -0.57000 -0.57000 "TRP " " NE1" "    " 7 0 0 0 2E2EFF  ""  1 1 7 ""  1 ""  <> 0 0 0 823 823 1 0 1651 1 <> <> 823 0 823 823 <> "CCD match"  <> 1 0.98 929 <> <> <> <> <> <> <> <>
  824 2 -7.374401 12.450731 -12.595224 121 W "A" 24 -0.11500 -0.11500 "TRP " " CH2" "    " 6 0 0 0 808080  ""  1 1 7 ""  1 ""  <> 0 0 0 824 824 1 0 1652 1 <> <> 824 0 824 824 <> "CCD match"  <> 1 0.98 930 <> <> <> <> <> <> <> <>
  825 2 -8.340572 12.922983 -11.668524 121 W "A" 24 -0.11500 -0.11500 "TRP " " CZ2" "    " 6 0 0 0 808080  ""  1 1 7 ""  1 ""  <> 0 0 0 825 825 1 0 1653 1 <> <> 825 0 825 825 <> "CCD match"  <> 1 0.98 931 <> <> <> <> <> <> <> <>
  826 2 -7.872803 11.769464 -13.729640 121 W "A" 24 -0.11500 -0.11500 "TRP " " CZ3" "    " 6 0 0 0 808080  ""  1 1 7 ""  1 ""  <> 0 0 0 826 826 1 0 1654 1 <> <> 826 0 826 826 <> "CCD match"  <> 1 0.98 932 <> <> <> <> <> <> <> <>
  827 25 -13.515371 15.284017 -14.137662 122 D "A" 38 -0.50000 -0.50000 "ASP " " N  " "    " 7 0 0 0 2E2EFF  ""  1 1 7 ""  1 ""  <> 0 0 0 827 827 1 0 1665 1 <> <> 827 0 827 827 <> "CCD match"  <> 1 0.97 933 <> <> <> <> <> <> <> <>
  828 3 -14.219639 16.362150 -13.477019 122 D "A" 24 0.14000 0.14000 "ASP " " CA " "    " 6 0 0 0 808080  ""  1 1 -1111 "%RT%RN"  2 ""  FFD200  0 0 0 828 828 1 0 1666 1 <> <> 828 0 828 828 <> "CCD match"  <> 1 0.97 934 <> <> <> <> <> <> <> <>
  829 2 -14.893213 17.201578 -14.539580 122 D "A" 24 0.50000 0.50000 "ASP " " C  " "    " 6 0 0 0 808080  ""  1 1 7 ""  1 ""  <> 0 0 0 829 829 1 0 1667 0 <> <> 829 0 829 829 <> "CCD match"  <> 1 0.97 935 <> <> <> <> <> <> <> <>
  830 3 -13.363340 17.336530 -12.631301 122 D "A" 24 -0.22000 -0.22000 "ASP " " CB " "    " 6 0 0 0 808080  ""  1 1 7 ""  1 ""  <> 0 0 0 830 830 1 0 1668 2 <> <> 830 0 830 830 <> "CCD match"  <> 1 0.97 936 <> <> <> <> <> <> <> <>
  831 15 -16.032257 17.584390 -14.257179 122 D "A" 70 -0.50000 -0.50000 "ASP " " O  " "    " 8 0 0 0 FF2E2E  ""  1 1 7 ""  1 ""  <> 0 0 0 831 831 1 0 1669 0 <> <> 831 0 831 831 <> "CCD match"  <> 1 0.97 937 <> <> <> <> <> <> <> <>
  832 2 -12.913990 16.744791 -11.293349 122 D "A" 24 0.70000 0.70000 "ASP " " CG " "    " 6 0 0 0 808080  ""  1 1 7 "%UT"  13 ""  <> 0 0 0 832 832 1 0 1670 0 <> <> 832 0 832 832 <> "CCD match"  <> 1 0.97 938 81.0528189212894 <> <> <> <> <> <> <>
  833 15 -13.782286 16.059305 -10.644634 122 D "A" 70 -0.80000 -0.80000 "ASP " " OD1" "    " 8 0 0 0 FF2E2E  ""  1 1 7 ""  1 ""  <> 0 0 0 833 833 1 0 1671 0 <> <> 833 0 833 833 <> "CCD match"  <> 1 0.97 939 <> <> <> <> <> <> <> <>
  834 18 -11.741873 16.881853 -10.935348 122 D "A" 70 -0.80000 -0.80000 "ASP " " OD2" "    " 8 -1 0 0 FF2E2E  ""  1 1 7 ""  1 ""  <> 0 0 0 834 834 1 0 1672 0 <> <> 834 0 834 834 <> "CCD match"  <> 1 0.97 940 <> <> <> <> <> <> <> <>
  835 25 -14.218845 17.454046 -15.687341 123 V "A" 38 -0.50000 -0.50000 "VAL " " N  " "    " 7 0 0 0 2E2EFF  ""  1 1 7 ""  1 ""  <> 0 0 0 835 835 1 0 1677 1 <> <> 835 0 835 835 <> "CCD match"  <> 1 0.97 941 <> <> <> <> <> <> <> <>
  836 3 -14.753767 18.300203 -16.660843 123 V "A" 24 0.14000 0.14000 "VAL " " CA " "    " 6 0 0 0 808080  ""  1 1 -1111 "%RT%RN"  2 ""  FFD200  0 0 0 836 836 1 0 1678 1 <> <> 836 0 836 836 <> "CCD match"  <> 1 0.97 942 <> <> <> <> <> <> <> <>
  837 2 -15.714422 17.650842 -17.729024 123 V "A" 24 0.50000 0.50000 "VAL " " C  " "    " 6 0 0 0 808080  ""  1 1 7 ""  1 ""  <> 0 0 0 837 837 1 0 1679 0 <> <> 837 0 837 837 <> "CCD match"  <> 1 0.97 943 <> <> <> <> <> <> <> <>
  838 3 -13.683975 19.072122 -17.434774 123 V "A" 24 -0.06000 -0.06000 "VAL " " CB " "    " 6 0 0 0 808080  ""  1 1 7 ""  1 ""  <> 0 0 0 838 838 1 0 1680 1 <> <> 838 0 838 838 <> "CCD match"  <> 1 0.97 944 <> <> <> <> <> <> <> <>
  839 15 -16.163771 18.291116 -18.698206 123 V "A" 70 -0.50000 -0.50000 "VAL " " O  " "    " 8 0 0 0 FF2E2E  ""  1 1 7 ""  1 ""  <> 0 0 0 839 839 1 0 1681 0 <> <> 839 0 839 839 <> "CCD match"  <> 1 0.97 945 <> <> <> <> <> <> <> <>
  840 3 -12.821140 19.905347 -16.501260 123 V "A" 24 -0.18000 -0.18000 "VAL " " CG1" "    " 6 0 0 0 808080  ""  1 1 7 ""  1 ""  <> 0 0 0 840 840 1 0 1682 3 <> <> 840 0 840 840 <> "CCD match"  <> 1 0.97 946 <> <> <> <> <> <> <> <>
  841 3 -12.744669 18.109212 -18.218796 123 V "A" 24 -0.18000 -0.18000 "VAL " " CG2" "    " 6 0 0 0 808080  ""  1 1 7 ""  1 ""  <> 0 0 0 841 841 1 0 1683 3 <> <> 841 0 841 841 <> "CCD match"  <> 1 0.97 947 <> <> <> <> <> <> <> <>
  842 25 -16.019304 16.372201 -17.510514 124 I "A" 38 -0.50000 -0.50000 "ILE " " N  " "    " 7 0 0 0 2E2EFF  ""  0 1 7 ""  1 ""  <> 0 0 0 842 842 1 0 1693 1 <> <> 842 0 842 842 <> "CCD match"  <> 1 0.98 948 <> <> <> <> <> <> <> <>
  843 3 -17.130488 15.662107 -18.065971 124 I "A" 24 0.14000 0.14000 "ILE " " CA " "    " 6 0 0 0 808080  ""  0 1 -1111 "%RT%RN"  2 ""  FFD200  0 0 0 843 843 1 0 1694 1 <> <> 843 0 843 843 <> "CCD match"  <> 1 0.98 949 <> <> <> <> <> <> <> <>
  844 2 -17.998983 15.141954 -16.892395 124 I "A" 24 0.50000 0.50000 "ILE " " C  " "    " 6 0 0 0 808080  ""  0 1 7 ""  1 ""  <> 0 0 0 844 844 1 0 1695 0 <> <> 844 0 844 844 <> "CCD match"  <> 1 0.98 950 <> <> <> <> <> <> <> <>
  845 3 -16.579069 14.473165 -18.842963 124 I "A" 24 -0.06000 -0.06000 "ILE " " CB " "    " 6 0 0 0 808080  ""  0 1 7 ""  1 ""  <> 0 0 0 845 845 1 0 1696 1 <> <> 845 0 845 845 <> "CCD match"  <> 1 0.98 951 <> <> <> <> <> <> <> <>
  846 15 -17.542536 14.293695 -16.082186 124 I "A" 70 -0.50000 -0.50000 "ILE " " O  " "    " 8 0 0 0 FF2E2E  ""  0 1 7 ""  1 ""  <> 0 0 0 846 846 1 0 1697 0 <> <> 846 0 846 846 <> "CCD match"  <> 1 0.98 952 <> <> <> <> <> <> <> <>
  847 3 -15.519777 14.952344 -19.888369 124 I "A" 24 -0.12000 -0.12000 "ILE " " CG1" "    " 6 0 0 0 808080  ""  0 1 7 ""  1 ""  <> 0 0 0 847 847 1 0 1698 2 <> <> 847 0 847 847 <> "CCD match"  <> 1 0.98 953 <> <> <> <> <> <> <> <>
  848 3 -17.703751 13.719697 -19.571968 124 I "A" 24 -0.18000 -0.18000 "ILE " " CG2" "    " 6 0 0 0 808080  ""  0 1 7 ""  1 ""  <> 0 0 0 848 848 1 0 1699 3 <> <> 848 0 848 848 <> "CCD match"  <> 1 0.98 954 <> <> <> <> <> <> <> <>
  849 3 -14.791489 13.797205 -20.625100 124 I "A" 24 -0.18000 -0.18000 "ILE " " CD1" "    " 6 0 0 0 808080  ""  0 1 7 ""  1 ""  <> 0 0 0 849 849 1 0 1700 3 <> <> 849 0 849 849 <> "CCD match"  <> 1 0.98 955 <> <> <> <> <> <> <> <>
  850 25 -19.213710 15.666563 -16.685743 125 P "A" 38 -0.14000 -0.14000 "PRO " " N  " "    " 7 0 0 0 2E2EFF  ""  0 1 7 ""  1 ""  <> 0 0 0 850 850 1 0 1712 0 <> <> 850 0 850 850 <> "CCD match"  <> 1 0.97 956 <> <> <> <> <> <> <> <>
  851 3 -20.239147 15.042787 -15.729351 125 P "A" 24 0.01000 0.01000 "PRO " " CA " "    " 6 0 0 0 808080  ""  0 1 -1111 "%RT%RN"  2 ""  FFD200  0 0 0 851 851 1 0 1713 1 <> <> 851 0 851 851 <> "CCD match"  <> 1 0.97 957 <> <> <> <> <> <> <> <>
  852 2 -20.681042 13.656038 -16.140238 125 P "A" 24 0.50000 0.50000 "PRO " " C  " "    " 6 0 0 0 808080  ""  0 1 7 ""  1 ""  <> 0 0 0 852 852 1 0 1714 0 <> <> 852 0 852 852 <> "CCD match"  <> 1 0.97 958 <> <> <> <> <> <> <> <>
  853 3 -21.332784 16.075929 -15.696463 125 P "A" 24 -0.12000 -0.12000 "PRO " " CB " "    " 6 0 0 0 808080  ""  0 1 7 ""  1 ""  <> 0 0 0 853 853 1 0 1715 2 <> <> 853 0 853 853 <> "CCD match"  <> 1 0.97 959 <> <> <> <> <> <> <> <>
  854 15 -21.123298 13.447004 -17.250500 125 P "A" 70 -0.50000 -0.50000 "PRO " " O  " "    " 8 0 0 0 FF2E2E  ""  0 1 7 ""  1 ""  <> 0 0 0 854 854 1 0 1716 0 <> <> 854 0 854 854 <> "CCD match"  <> 1 0.97 960 <> <> <> <> <> <> <> <>
  855 3 -21.239081 16.639635 -17.123381 125 P "A" 24 -0.12000 -0.12000 "PRO " " CG " "    " 6 0 0 0 808080  ""  0 1 7 ""  1 ""  <> 0 0 0 855 855 1 0 1717 2 <> <> 855 0 855 855 <> "CCD match"  <> 1 0.97 961 <> <> <> <> <> <> <> <>
  856 3 -19.745734 16.735719 -17.482380 125 P "A" 24 -0.05000 -0.05000 "PRO " " CD " "    " 6 0 0 0 808080  ""  0 1 7 ""  1 ""  <> 0 0 0 856 856 1 0 1718 2 <> <> 856 0 856 856 <> "CCD match"  <> 1 0.97 962 <> <> <> <> <> <> <> <>
  857 25 -20.527463 12.744897 -15.181379 126 L "A" 38 -0.50000 -0.50000 "LEU " " N  " "    " 7 0 0 0 2E2EFF  ""  0 1 7 ""  1 ""  <> 0 0 0 857 857 1 0 1726 1 <> <> 857 0 857 857 <> "CCD match"  <> 1 0.96 963 <> <> <> <> <> <> <> <>
  858 3 -20.951653 11.313138 -15.240188 126 L "A" 24 0.14000 0.14000 "LEU " " CA " "    " 6 0 0 0 808080  ""  0 1 -1111 "%RT%RN"  2 ""  FFD200  0 0 0 858 858 1 0 1727 1 <> <> 858 0 858 858 <> "CCD match"  <> 1 0.96 964 <> <> <> <> <> <> <> <>
  859 2 -22.518670 11.237642 -15.540493 126 L "A" 24 0.50000 0.50000 "LEU " " C  " "    " 6 0 0 0 808080  ""  0 1 7 ""  1 ""  <> 0 0 0 859 859 1 0 1728 0 <> <> 859 0 859 859 <> "CCD match"  <> 1 0.96 965 <> <> <> <> <> <> <> <>
  860 3 -20.769376 10.649766 -13.861557 126 L "A" 24 -0.12000 -0.12000 "LEU " " CB " "    " 6 0 0 0 808080  ""  0 1 7 ""  1 ""  <> 0 0 0 860 860 1 0 1729 2 <> <> 860 0 860 860 <> "CCD match"  <> 1 0.96 966 <> <> <> <> <> <> <> <>
  861 15 -22.967854 10.223947 -16.084211 126 L "A" 70 -0.50000 -0.50000 "LEU " " O  " "    " 8 0 0 0 FF2E2E  ""  0 1 7 ""  1 ""  <> 0 0 0 861 861 1 0 1730 0 <> <> 861 0 861 861 <> "CCD match"  <> 1 0.96 967 <> <> <> <> <> <> <> <>
  862 3 -20.965063 9.168962 -13.720256 126 L "A" 24 -0.06000 -0.06000 "LEU " " CG " "    " 6 0 0 0 808080  ""  0 1 7 ""  1 ""  <> 0 0 0 862 862 1 0 1731 1 <> <> 862 0 862 862 <> "CCD match"  <> 1 0.96 968 <> <> <> <> <> <> <> <>
  863 3 -20.080815 8.446130 -14.728524 126 L "A" 24 -0.18000 -0.18000 "LEU " " CD1" "    " 6 0 0 0 808080  ""  0 1 7 ""  1 ""  <> 0 0 0 863 863 1 0 1732 3 <> <> 863 0 863 863 <> "CCD match"  <> 1 0.96 969 <> <> <> <> <> <> <> <>
  864 3 -20.661468 8.626276 -12.296494 126 L "A" 24 -0.18000 -0.18000 "LEU " " CD2" "    " 6 0 0 0 808080  ""  0 1 7 ""  1 ""  <> 0 0 0 864 864 1 0 1733 3 <> <> 864 0 864 864 <> "CCD match"  <> 1 0.96 970 <> <> <> <> <> <> <> <>
  865 25 -23.330478 12.229646 -15.131221 127 D "A" 38 -0.50000 -0.50000 "ASP " " N  " "    " 7 0 0 0 2E2EFF  ""  0 1 7 ""  1 ""  <> 0 0 0 865 865 1 0 1745 1 <> <> 865 0 865 865 <> "CCD match"  <> 1 0.93 971 <> <> <> <> <> <> <> <>
  866 3 -24.759134 12.423746 -15.408508 127 D "A" 24 0.14000 0.14000 "ASP " " CA " "    " 6 0 0 0 808080  ""  0 1 -1111 "%RT%RN"  2 ""  FFD200  0 0 0 866 866 1 0 1746 1 <> <> 866 0 866 866 <> "CCD match"  <> 1 0.93 972 <> <> <> <> <> <> <> <>
  867 2 -25.028555 12.831083 -16.868308 127 D "A" 24 0.50000 0.50000 "ASP " " C  " "    " 6 0 0 0 808080  ""  0 1 7 ""  1 ""  <> 0 0 0 867 867 1 0 1747 0 <> <> 867 0 867 867 <> "CCD match"  <> 1 0.93 973 <> <> <> <> <> <> <> <>
  868 3 -25.476217 13.378118 -14.394927 127 D "A" 24 -0.22000 -0.22000 "ASP " " CB " "    " 6 0 0 0 808080  ""  0 1 7 ""  1 ""  <> 0 0 0 868 868 1 0 1748 2 <> <> 868 0 868 868 <> "CCD match"  <> 1 0.93 974 <> <> <> <> <> <> <> <>
  869 15 -26.111481 12.598722 -17.363428 127 D "A" 70 -0.50000 -0.50000 "ASP " " O  " "    " 8 0 0 0 FF2E2E  ""  0 1 7 ""  1 ""  <> 0 0 0 869 869 1 0 1749 0 <> <> 869 0 869 869 <> "CCD match"  <> 1 0.93 975 <> <> <> <> <> <> <> <>
  870 2 -25.304644 13.031061 -12.901604 127 D "A" 24 0.70000 0.70000 "ASP " " CG " "    " 6 0 0 0 808080  ""  0 1 7 "%UT"  13 ""  <> 0 0 0 870 870 1 0 1750 0 <> <> 870 0 870 870 <> "CCD match"  <> 1 0.93 976 10 <> <> <> <> <> <> <>
  871 15 -25.288009 13.912424 -12.041924 127 D "A" 70 -0.80000 -0.80000 "ASP " " OD1" "    " 8 0 0 0 FF2E2E  ""  0 1 7 ""  1 ""  <> 0 0 0 871 871 1 0 1751 0 <> <> 871 0 871 871 <> "CCD match"  <> 1 0.93 977 <> <> <> <> <> <> <> <>
  872 18 -25.383113 11.822816 -12.567627 127 D "A" 70 -0.80000 -0.80000 "ASP " " OD2" "    " 8 -1 0 0 FF2E2E  ""  0 1 7 ""  1 ""  <> 0 0 0 872 872 1 0 1752 0 <> <> 872 0 872 872 <> "CCD match"  <> 1 0.93 978 <> <> <> <> <> <> <> <>
  873 25 -24.073314 13.517221 -17.466127 128 G "A" 38 -0.50000 -0.50000 "GLY " " N  " "    " 7 0 0 0 2E2EFF  ""  0 1 7 ""  1 ""  <> 0 0 0 873 873 1 0 1757 1 <> <> 873 0 873 873 <> "CCD match"  <> 1 0.95 979 <> <> <> <> <> <> <> <>
  874 3 -24.354457 14.477220 -18.653365 128 G "A" 24 0.08000 0.08000 "GLY " " CA " "    " 6 0 0 0 808080  ""  0 1 -1111 "%RT%RN"  2 ""  FFD200  0 0 0 874 874 1 0 1758 2 <> <> 874 0 874 874 <> "CCD match"  <> 1 0.95 980 <> <> <> <> <> <> <> <>
  875 2 -23.444868 14.003168 -19.706865 128 G "A" 24 0.50000 0.50000 "GLY " " C  " "    " 6 0 0 0 808080  ""  0 1 7 ""  1 ""  <> 0 0 0 875 875 1 0 1759 0 <> <> 875 0 875 875 <> "CCD match"  <> 1 0.95 981 <> <> <> <> <> <> <> <>
  876 15 -23.196518 12.810838 -19.882288 128 G "A" 70 -0.50000 -0.50000 "GLY " " O  " "    " 8 0 0 0 FF2E2E  ""  0 1 7 ""  1 ""  <> 0 0 0 876 876 1 0 1760 0 <> <> 876 0 876 876 <> "CCD match"  <> 1 0.95 982 <> <> <> <> <> <> <> <>
  877 25 -22.768586 14.875162 -20.446676 129 D "A" 38 -0.50000 -0.50000 "ASP " " N  " "    " 7 0 0 0 2E2EFF  ""  0 1 7 ""  1 ""  <> 0 0 0 877 877 1 0 1764 1 <> <> 877 0 877 877 <> "CCD match"  <> 1 0.97 983 <> <> <> <> <> <> <> <>
  878 3 -21.711862 14.647363 -21.471700 129 D "A" 24 0.14000 0.14000 "ASP " " CA " "    " 6 0 0 0 808080  ""  0 1 -1111 "%RT%RN"  2 ""  FFD200  0 0 0 878 878 1 0 1765 1 <> <> 878 0 878 878 <> "CCD match"  <> 1 0.97 984 <> <> <> <> <> <> <> <>
  879 2 -21.035123 16.030412 -21.617286 129 D "A" 24 0.50000 0.50000 "ASP " " C  " "    " 6 0 0 0 808080  ""  0 1 7 ""  1 ""  <> 0 0 0 879 879 1 0 1766 0 <> <> 879 0 879 879 <> "CCD match"  <> 1 0.97 985 <> <> <> <> <> <> <> <>
  880 3 -22.263432 14.018945 -22.804448 129 D "A" 24 -0.22000 -0.22000 "ASP " " CB " "    " 6 0 0 0 808080  ""  0 1 7 ""  1 ""  <> 0 0 0 880 880 1 0 1767 2 <> <> 880 0 880 880 <> "CCD match"  <> 1 0.97 986 <> <> <> <> <> <> <> <>
  881 15 -21.571928 16.995977 -21.056507 129 D "A" 70 -0.50000 -0.50000 "ASP " " O  " "    " 8 0 0 0 FF2E2E  ""  0 1 7 ""  1 ""  <> 0 0 0 881 881 1 0 1768 0 <> <> 881 0 881 881 <> "CCD match"  <> 1 0.97 987 <> <> <> <> <> <> <> <>
  882 2 -23.300981 14.815420 -23.658742 129 D "A" 24 0.70000 0.70000 "ASP " " CG " "    " 6 0 0 0 808080  ""  0 1 7 "%UT"  13 ""  <> 0 0 0 882 882 1 0 1769 0 <> <> 882 0 882 882 <> "CCD match"  <> 1 0.97 988 10 <> <> <> <> <> <> <>
  883 15 -23.592223 14.436006 -24.805708 129 D "A" 70 -0.80000 -0.80000 "ASP " " OD1" "    " 8 0 0 0 FF2E2E  ""  0 1 7 ""  1 ""  <> 0 0 0 883 883 1 0 1770 0 <> <> 883 0 883 883 <> "CCD match"  <> 1 0.97 989 <> <> <> <> <> <> <> <>
  884 18 -23.887901 15.823099 -23.200173 129 D "A" 70 -0.80000 -0.80000 "ASP " " OD2" "    " 8 -1 0 0 FF2E2E  ""  0 1 7 ""  1 ""  <> 0 0 0 884 884 1 0 1771 0 <> <> 884 0 884 884 <> "CCD match"  <> 1 0.97 990 <> <> <> <> <> <> <> <>
  885 25 -19.943727 16.139268 -22.417710 130 A "A" 38 -0.50000 -0.50000 "ALA " " N  " "    " 7 0 0 0 2E2EFF  ""  0 1 7 ""  1 ""  <> 0 0 0 885 885 1 0 1776 1 <> <> 885 0 885 885 <> "CCD match"  <> 1 0.98 991 <> <> <> <> <> <> <> <>
  886 3 -19.290156 17.377656 -22.794795 130 A "A" 24 0.14000 0.14000 "ALA " " CA " "    " 6 0 0 0 808080  ""  0 1 -1111 "%RT%RN"  2 ""  FFD200  0 0 0 886 886 1 0 1777 1 <> <> 886 0 886 886 <> "CCD match"  <> 1 0.98 992 <> <> <> <> <> <> <> <>
  887 2 -18.819533 17.309621 -24.194343 130 A "A" 24 0.50000 0.50000 "ALA " " C  " "    " 6 0 0 0 808080  ""  0 1 7 ""  1 ""  <> 0 0 0 887 887 1 0 1778 0 <> <> 887 0 887 887 <> "CCD match"  <> 1 0.98 993 <> <> <> <> <> <> <> <>
  888 3 -17.995397 17.669267 -21.873280 130 A "A" 24 -0.18000 -0.18000 "ALA " " CB " "    " 6 0 0 0 808080  ""  0 1 7 ""  1 ""  <> 0 0 0 888 888 1 0 1779 3 <> <> 888 0 888 888 <> "CCD match"  <> 1 0.98 994 <> <> <> <> <> <> <> <>
  889 15 -18.375310 16.216012 -24.614028 130 A "A" 70 -0.50000 -0.50000 "ALA " " O  " "    " 8 0 0 0 FF2E2E  ""  0 1 7 ""  1 ""  <> 0 0 0 889 889 1 0 1780 0 <> <> 889 0 889 889 <> "CCD match"  <> 1 0.98 995 <> <> <> <> <> <> <> <>
  890 25 -18.737374 18.441854 -24.934405 131 S "A" 38 -0.50000 -0.50000 "SER " " N  " "    " 7 0 0 0 2E2EFF  ""  0 1 7 ""  1 ""  <> 0 0 0 890 890 1 0 1786 1 <> <> 890 0 890 890 <> "CCD match"  <> 1 0.97 996 <> <> <> <> <> <> <> <>
  891 3 -17.900853 18.499101 -26.116254 131 S "A" 24 0.14000 0.14000 "SER " " CA " "    " 6 0 0 0 808080  ""  0 1 -1111 "%RT%RN"  2 ""  FFD200  0 0 0 891 891 1 0 1787 1 <> <> 891 0 891 891 <> "CCD match"  <> 1 0.97 997 <> <> <> <> <> <> <> <>
  892 2 -16.363790 18.619981 -25.834030 131 S "A" 24 0.50000 0.50000 "SER " " C  " "    " 6 0 0 0 808080  ""  0 1 7 ""  1 ""  <> 0 0 0 892 892 1 0 1788 0 <> <> 892 0 892 892 <> "CCD match"  <> 1 0.97 998 <> <> <> <> <> <> <> <>
  893 3 -18.388031 19.706239 -26.988084 131 S "A" 24 0.14500 0.14500 "SER " " CB " "    " 6 0 0 0 808080  ""  0 1 7 ""  1 ""  <> 0 0 0 893 893 1 0 1789 2 <> <> 893 0 893 893 <> "CCD match"  <> 1 0.97 999 <> <> <> <> <> <> <> <>
  894 15 -15.931101 19.013628 -24.786200 131 S "A" 70 -0.50000 -0.50000 "SER " " O  " "    " 8 0 0 0 FF2E2E  ""  0 1 7 ""  1 ""  <> 0 0 0 894 894 1 0 1790 0 <> <> 894 0 894 894 <> "CCD match"  <> 1 0.97 1000 <> <> <> <> <> <> <> <>
  895 16 -18.105111 21.005548 -26.443058 131 S "A" 70 -0.68300 -0.68300 "SER " " OG " "    " 8 0 0 0 FF2E2E  ""  0 1 7 "%UT"  13 ""  <> 0 0 0 895 895 1 0 1791 1 <> <> 895 0 895 895 <> "CCD match"  <> 1 0.97 1001 <> <> <> <> <> <> <> <>
  896 25 -15.587904 18.403726 -26.965584 132 F "A" 38 -0.50000 -0.50000 "PHE " " N  " "    " 7 0 0 0 2E2EFF  ""  1 1 7 ""  1 ""  <> 0 0 0 896 896 1 0 1797 1 <> <> 896 0 896 896 <> "CCD match"  <> 1 0.95 1002 <> <> <> <> <> <> <> <>
  897 3 -14.117973 18.613550 -27.003578 132 F "A" 24 0.14000 0.14000 "PHE " " CA " "    " 6 0 0 0 808080  ""  1 1 -1111 "%RT%RN"  2 ""  FFD200  0 0 0 897 897 1 0 1798 1 <> <> 897 0 897 897 <> "CCD match"  <> 1 0.95 1003 <> <> <> <> <> <> <> <>
  898 2 -13.754999 20.083768 -26.625286 132 F "A" 24 0.50000 0.50000 "PHE " " C  " "    " 6 0 0 0 808080  ""  1 1 7 ""  1 ""  <> 0 0 0 898 898 1 0 1799 0 <> <> 898 0 898 898 <> "CCD match"  <> 1 0.95 1004 <> <> <> <> <> <> <> <>
  899 3 -13.511437 18.206281 -28.321074 132 F "A" 24 -0.00500 -0.00500 "PHE " " CB " "    " 6 0 0 0 808080  ""  1 1 7 ""  1 ""  <> 0 0 0 899 899 1 0 1800 2 <> <> 899 0 899 899 <> "CCD match"  <> 1 0.95 1005 <> <> <> <> <> <> <> <>
  900 15 -12.734133 20.346956 -25.960767 132 F "A" 70 -0.50000 -0.50000 "PHE " " O  " "    " 8 0 0 0 FF2E2E  ""  1 1 7 ""  1 ""  <> 0 0 0 900 900 1 0 1801 0 <> <> 900 0 900 900 <> "CCD match"  <> 1 0.95 1006 <> <> <> <> <> <> <> <>
  901 2 -13.810396 16.762460 -28.695736 132 F "A" 24 -0.11500 -0.11500 "PHE " " CG " "    " 6 0 0 0 808080  ""  1 1 7 ""  1 ""  <> 0 0 0 901 901 1 0 1802 0 <> <> 901 0 901 901 <> "CCD match"  <> 1 0.95 1007 <> <> <> <> <> <> <> <>
  902 2 -12.869566 15.715379 -28.346251 132 F "A" 24 -0.11500 -0.11500 "PHE " " CD1" "    " 6 0 0 0 808080  ""  1 1 7 ""  1 ""  <> 0 0 0 902 902 1 0 1803 1 <> <> 902 0 902 902 <> "CCD match"  <> 1 0.95 1008 <> <> <> <> <> <> <> <>
  903 2 -14.994560 16.430086 -29.406752 132 F "A" 24 -0.11500 -0.11500 "PHE " " CD2" "    " 6 0 0 0 808080  ""  1 1 7 ""  1 ""  <> 0 0 0 903 903 1 0 1804 1 <> <> 903 0 903 903 <> "CCD match"  <> 1 0.95 1009 <> <> <> <> <> <> <> <>
  904 2 -13.167376 14.407732 -28.730488 132 F "A" 24 -0.11500 -0.11500 "PHE " " CE1" "    " 6 0 0 0 808080  ""  1 1 7 ""  1 ""  <> 0 0 0 904 904 1 0 1805 1 <> <> 904 0 904 904 <> "CCD match"  <> 1 0.95 1010 <> <> <> <> <> <> <> <>
  905 2 -15.204598 15.127637 -29.809619 132 F "A" 24 -0.11500 -0.11500 "PHE " " CE2" "    " 6 0 0 0 808080  ""  1 1 7 ""  1 ""  <> 0 0 0 905 905 1 0 1806 1 <> <> 905 0 905 905 <> "CCD match"  <> 1 0.95 1011 <> <> <> <> <> <> <> <>
  906 2 -14.309551 14.146150 -29.518585 132 F "A" 24 -0.11500 -0.11500 "PHE " " CZ " "    " 6 0 0 0 808080  ""  1 1 7 ""  1 ""  <> 0 0 0 906 906 1 0 1807 1 <> <> 906 0 906 906 <> "CCD match"  <> 1 0.95 1012 <> <> <> <> <> <> <> <>
  907 25 -14.506872 21.037729 -27.084975 133 A "A" 38 -0.50000 -0.50000 "ALA " " N  " "    " 7 0 0 0 2E2EFF  ""  1 1 7 ""  1 ""  <> 0 0 0 907 907 1 0 1817 1 <> <> 907 0 907 907 <> "CCD match"  <> 1 0.97 1013 <> <> <> <> <> <> <> <>
  908 3 -14.426993 22.492628 -26.775856 133 A "A" 24 0.14000 0.14000 "ALA " " CA " "    " 6 0 0 0 808080  ""  1 1 -1111 "%RT%RN"  2 ""  FFD200  0 0 0 908 908 1 0 1818 1 <> <> 908 0 908 908 <> "CCD match"  <> 1 0.97 1014 <> <> <> <> <> <> <> <>
  909 2 -14.747698 22.798151 -25.333498 133 A "A" 24 0.50000 0.50000 "ALA " " C  " "    " 6 0 0 0 808080  ""  1 1 7 ""  1 ""  <> 0 0 0 909 909 1 0 1819 0 <> <> 909 0 909 909 <> "CCD match"  <> 1 0.97 1015 <> <> <> <> <> <> <> <>
  910 3 -15.389364 23.117364 -27.798301 133 A "A" 24 -0.18000 -0.18000 "ALA " " CB " "    " 6 0 0 0 808080  ""  1 1 7 ""  1 ""  <> 0 0 0 910 910 1 0 1820 3 <> <> 910 0 910 910 <> "CCD match"  <> 1 0.97 1016 <> <> <> <> <> <> <> <>
  911 15 -14.125355 23.674242 -24.783940 133 A "A" 70 -0.50000 -0.50000 "ALA " " O  " "    " 8 0 0 0 FF2E2E  ""  1 1 7 ""  1 ""  <> 0 0 0 911 911 1 0 1821 0 <> <> 911 0 911 911 <> "CCD match"  <> 1 0.97 1017 <> <> <> <> <> <> <> <>
  912 25 -15.826376 22.220109 -24.888429 134 E "A" 38 -0.50000 -0.50000 "GLU " " N  " "    " 7 0 0 0 2E2EFF  ""  1 1 7 ""  1 ""  <> 0 0 0 912 912 1 0 1827 1 <> <> 912 0 912 912 <> "CCD match"  <> 1 0.98 1018 <> <> <> <> <> <> <> <>
  913 3 -16.281658 22.396661 -23.500993 134 E "A" 24 0.14000 0.14000 "GLU " " CA " "    " 6 0 0 0 808080  ""  1 1 -1111 "%RT%RN"  2 ""  FFD200  0 0 0 913 913 1 0 1828 1 <> <> 913 0 913 913 <> "CCD match"  <> 1 0.98 1019 <> <> <> <> <> <> <> <>
  914 2 -15.218403 21.874750 -22.498308 134 E "A" 24 0.50000 0.50000 "GLU " " C  " "    " 6 0 0 0 808080  ""  1 1 7 ""  1 ""  <> 0 0 0 914 914 1 0 1829 0 <> <> 914 0 914 914 <> "CCD match"  <> 1 0.98 1020 <> <> <> <> <> <> <> <>
  915 3 -17.661266 21.727846 -23.336338 134 E "A" 24 -0.12000 -0.12000 "GLU " " CB " "    " 6 0 0 0 808080  ""  1 1 7 ""  1 ""  <> 0 0 0 915 915 1 0 1830 2 <> <> 915 0 915 915 <> "CCD match"  <> 1 0.98 1021 <> <> <> <> <> <> <> <>
  916 15 -15.048630 22.446802 -21.420081 134 E "A" 70 -0.50000 -0.50000 "GLU " " O  " "    " 8 0 0 0 FF2E2E  ""  1 1 7 ""  1 ""  <> 0 0 0 916 916 1 0 1831 0 <> <> 916 0 916 916 <> "CCD match"  <> 1 0.98 1022 <> <> <> <> <> <> <> <>
  917 3 -18.912768 22.644247 -23.836534 134 E "A" 24 -0.22000 -0.22000 "GLU " " CG " "    " 6 0 0 0 808080  ""  1 1 7 ""  1 ""  <> 0 0 0 917 917 1 0 1832 2 <> <> 917 0 917 917 <> "CCD match"  <> 1 0.98 1023 <> <> <> <> <> <> <> <>
  918 2 -20.245016 21.953493 -23.669680 134 E "A" 24 0.70000 0.70000 "GLU " " CD " "    " 6 0 0 0 808080  ""  1 1 7 "%UT"  13 ""  <> 0 0 0 918 918 1 0 1833 0 <> <> 918 0 918 918 <> "CCD match"  <> 1 0.98 1024 10 <> <> <> <> <> <> <>
  919 15 -20.261880 20.772085 -23.458259 134 E "A" 70 -0.80000 -0.80000 "GLU " " OE1" "    " 8 0 0 0 FF2E2E  ""  1 1 7 ""  1 ""  <> 0 0 0 919 919 1 0 1834 0 <> <> 919 0 919 919 <> "CCD match"  <> 1 0.98 1025 <> <> <> <> <> <> <> <>
  920 18 -21.265430 22.728212 -23.833459 134 E "A" 70 -0.80000 -0.80000 "GLU " " OE2" "    " 8 -1 0 0 FF2E2E  ""  1 1 7 ""  1 ""  <> 0 0 0 920 920 1 0 1835 0 <> <> 920 0 920 920 <> "CCD match"  <> 1 0.98 1026 <> <> <> <> <> <> <> <>
  921 25 -14.555067 20.813898 -22.885300 135 I "A" 38 -0.50000 -0.50000 "ILE " " N  " "    " 7 0 0 0 2E2EFF  ""  1 1 7 ""  1 ""  <> 0 0 0 921 921 1 0 1842 1 <> <> 921 0 921 921 <> "CCD match"  <> 1 0.98 1027 <> <> <> <> <> <> <> <>
  922 3 -13.362629 20.322214 -22.120973 135 I "A" 24 0.14000 0.14000 "ILE " " CA " "    " 6 0 0 0 808080  ""  1 1 -1111 "%RT%RN"  2 ""  FFD200  0 0 0 922 922 1 0 1843 1 <> <> 922 0 922 922 <> "CCD match"  <> 1 0.98 1028 <> <> <> <> <> <> <> <>
  923 2 -12.165588 21.233308 -22.296748 135 I "A" 24 0.50000 0.50000 "ILE " " C  " "    " 6 0 0 0 808080  ""  1 1 7 ""  1 ""  <> 0 0 0 923 923 1 0 1844 0 <> <> 923 0 923 923 <> "CCD match"  <> 1 0.98 1029 <> <> <> <> <> <> <> <>
  924 3 -12.945315 18.893724 -22.614097 135 I "A" 24 -0.06000 -0.06000 "ILE " " CB " "    " 6 0 0 0 808080  ""  1 1 7 ""  1 ""  <> 0 0 0 924 924 1 0 1845 1 <> <> 924 0 924 924 <> "CCD match"  <> 1 0.98 1030 <> <> <> <> <> <> <> <>
  925 15 -11.485052 21.472467 -21.294627 135 I "A" 70 -0.50000 -0.50000 "ILE " " O  " "    " 8 0 0 0 FF2E2E  ""  1 1 7 ""  1 ""  <> 0 0 0 925 925 1 0 1846 0 <> <> 925 0 925 925 <> "CCD match"  <> 1 0.98 1031 <> <> <> <> <> <> <> <>
  926 3 -13.855919 17.861848 -22.039586 135 I "A" 24 -0.12000 -0.12000 "ILE " " CG1" "    " 6 0 0 0 808080  ""  1 1 7 ""  1 ""  <> 0 0 0 926 926 1 0 1847 2 <> <> 926 0 926 926 <> "CCD match"  <> 1 0.98 1032 <> <> <> <> <> <> <> <>
  927 3 -11.502127 18.521028 -22.345118 135 I "A" 24 -0.18000 -0.18000 "ILE " " CG2" "    " 6 0 0 0 808080  ""  1 1 7 ""  1 ""  <> 0 0 0 927 927 1 0 1848 3 <> <> 927 0 927 927 <> "CCD match"  <> 1 0.98 1033 <> <> <> <> <> <> <> <>
  928 3 -13.852873 16.484170 -22.673394 135 I "A" 24 -0.18000 -0.18000 "ILE " " CD1" "    " 6 0 0 0 808080  ""  1 1 7 ""  1 ""  <> 0 0 0 928 928 1 0 1849 3 <> <> 928 0 928 928 <> "CCD match"  <> 1 0.98 1034 <> <> <> <> <> <> <> <>
  929 25 -11.798962 21.663435 -23.495320 136 A "A" 38 -0.50000 -0.50000 "ALA " " N  " "    " 7 0 0 0 2E2EFF  ""  1 1 7 ""  1 ""  <> 0 0 0 929 929 1 0 1861 1 <> <> 929 0 929 929 <> "CCD match"  <> 1 0.97 1035 <> <> <> <> <> <> <> <>
  930 3 -10.660097 22.554567 -23.825332 136 A "A" 24 0.14000 0.14000 "ALA " " CA " "    " 6 0 0 0 808080  ""  1 1 -1111 "%RT%RN"  2 ""  FFD200  0 0 0 930 930 1 0 1862 1 <> <> 930 0 930 930 <> "CCD match"  <> 1 0.97 1036 <> <> <> <> <> <> <> <>
  931 2 -10.682970 23.774904 -22.954848 136 A "A" 24 0.50000 0.50000 "ALA " " C  " "    " 6 0 0 0 808080  ""  1 1 7 ""  1 ""  <> 0 0 0 931 931 1 0 1863 0 <> <> 931 0 931 931 <> "CCD match"  <> 1 0.97 1037 <> <> <> <> <> <> <> <>
  932 3 -10.614529 23.143922 -25.227588 136 A "A" 24 -0.18000 -0.18000 "ALA " " CB " "    " 6 0 0 0 808080  ""  1 1 7 ""  1 ""  <> 0 0 0 932 932 1 0 1864 3 <> <> 932 0 932 932 <> "CCD match"  <> 1 0.97 1038 <> <> <> <> <> <> <> <>
  933 15 -9.629337 24.244760 -22.493261 136 A "A" 70 -0.50000 -0.50000 "ALA " " O  " "    " 8 0 0 0 FF2E2E  ""  1 1 7 ""  1 ""  <> 0 0 0 933 933 1 0 1865 0 <> <> 933 0 933 933 <> "CCD match"  <> 1 0.97 1039 <> <> <> <> <> <> <> <>
  934 25 -11.870121 24.408067 -22.755361 137 K "A" 38 -0.50000 -0.50000 "LYS " " N  " "    " 7 0 0 0 2E2EFF  ""  1 1 7 ""  1 ""  <> 0 0 0 934 934 1 0 1871 1 <> <> 934 0 934 934 <> "CCD match"  <> 1 0.98 1040 <> <> <> <> <> <> <> <>
  935 3 -12.104073 25.694627 -21.993694 137 K "A" 24 0.14000 0.14000 "LYS " " CA " "    " 6 0 0 0 808080  ""  1 1 -1112 "%RT%RN"  2 ""  FFF000  0 0 0 935 935 1 0 1872 1 <> <> 935 0 935 935 <> "CCD match"  <> 1 0.98 1041 <> <> <> <> <> <> <> <>
  936 2 -12.142925 25.432329 -20.479673 137 K "A" 24 0.50000 0.50000 "LYS " " C  " "    " 6 0 0 0 808080  ""  1 1 7 ""  1 ""  <> 0 0 0 936 936 1 0 1873 0 <> <> 936 0 936 936 <> "CCD match"  <> 1 0.98 1042 <> <> <> <> <> <> <> <>
  937 3 -13.444485 26.439928 -22.406011 137 K "A" 24 -0.12000 -0.12000 "LYS " " CB " "    " 6 0 0 0 808080  ""  1 1 7 ""  1 ""  <> 0 0 0 937 937 1 0 1874 2 <> <> 937 0 937 937 <> "CCD match"  <> 1 0.98 1043 <> <> <> <> <> <> <> <>
  938 15 -12.210667 26.381670 -19.723242 137 K "A" 70 -0.50000 -0.50000 "LYS " " O  " "    " 8 0 0 0 FF2E2E  ""  1 1 7 ""  1 ""  <> 0 0 0 938 938 1 0 1875 0 <> <> 938 0 938 938 <> "CCD match"  <> 1 0.98 1044 <> <> <> <> <> <> <> <>
  939 3 -13.464361 26.836931 -23.900593 137 K "A" 24 -0.12000 -0.12000 "LYS " " CG " "    " 6 0 0 0 808080  ""  1 1 7 ""  1 ""  <> 0 0 0 939 939 1 0 1876 2 <> <> 939 0 939 939 <> "CCD match"  <> 1 0.98 1045 <> <> <> <> <> <> <> <>
  940 3 -14.752163 27.385492 -24.535258 137 K "A" 24 -0.12000 -0.12000 "LYS " " CD " "    " 6 0 0 0 808080  ""  1 1 7 ""  1 ""  <> 0 0 0 940 940 1 0 1877 2 <> <> 940 0 940 940 <> "CCD match"  <> 1 0.98 1046 <> <> <> <> <> <> <> <>
  941 3 -15.947210 26.531061 -24.574416 137 K "A" 24 0.19000 0.19000 "LYS " " CE " "    " 6 0 0 0 808080  ""  1 1 7 ""  1 ""  <> 0 0 0 941 941 1 0 1878 2 <> <> 941 0 941 941 <> "CCD match"  <> 1 0.98 1047 <> <> <> <> <> <> <> <>
  942 32 -17.113354 27.298830 -24.912799 137 K "A" 38 -0.30000 -0.30000 "LYS " " NZ " "    " 7 1 0 0 2E2EFF  ""  1 1 7 "%UT"  13 ""  <> 0 0 0 942 942 1 0 1879 3 <> <> 942 0 942 942 <> "CCD match"  <> 1 0.98 1048 <> <> <> <> <> <> <> <>
  943 25 -12.144600 24.191179 -20.001777 138 A "A" 38 -0.50000 -0.50000 "ALA " " N  " "    " 7 0 0 0 2E2EFF  ""  1 1 7 ""  1 ""  <> 0 0 0 943 943 1 0 1893 1 <> <> 943 0 943 943 <> "CCD match"  <> 1 0.98 1049 <> <> <> <> <> <> <> <>
  944 3 -12.234083 23.793146 -18.597465 138 A "A" 24 0.14000 0.14000 "ALA " " CA " "    " 6 0 0 0 808080  ""  1 1 -1112 "%RT%RN"  2 ""  FFF000  0 0 0 944 944 1 0 1894 1 <> <> 944 0 944 944 <> "CCD match"  <> 1 0.98 1050 <> <> <> <> <> <> <> <>
  945 2 -10.861694 23.455095 -18.093313 138 A "A" 24 0.50000 0.50000 "ALA " " C  " "    " 6 0 0 0 808080  ""  1 1 7 ""  1 ""  <> 0 0 0 945 945 1 0 1895 0 <> <> 945 0 945 945 <> "CCD match"  <> 1 0.98 1051 <> <> <> <> <> <> <> <>
  946 3 -13.239802 22.586221 -18.472704 138 A "A" 24 -0.18000 -0.18000 "ALA " " CB " "    " 6 0 0 0 808080  ""  1 1 7 ""  1 ""  <> 0 0 0 946 946 1 0 1896 3 <> <> 946 0 946 946 <> "CCD match"  <> 1 0.98 1052 <> <> <> <> <> <> <> <>
  947 15 -10.551758 23.873895 -16.960116 138 A "A" 70 -0.50000 -0.50000 "ALA " " O  " "    " 8 0 0 0 FF2E2E  ""  1 1 7 ""  1 ""  <> 0 0 0 947 947 1 0 1897 0 <> <> 947 0 947 947 <> "CCD match"  <> 1 0.98 1053 <> <> <> <> <> <> <> <>
  948 25 -10.098227 22.636079 -18.832813 139 V "A" 38 -0.50000 -0.50000 "VAL " " N  " "    " 7 0 0 0 2E2EFF  ""  1 1 7 ""  1 ""  <> 0 0 0 948 948 1 0 1903 1 <> <> 948 0 948 948 <> "CCD match"  <> 1 0.98 1054 <> <> <> <> <> <> <> <>
  949 3 -8.686812 22.351396 -18.608400 139 V "A" 24 0.14000 0.14000 "VAL " " CA " "    " 6 0 0 0 808080  ""  1 1 -1112 "%RT%RN"  2 ""  FFF000  0 0 0 949 949 1 0 1904 1 <> <> 949 0 949 949 <> "CCD match"  <> 1 0.98 1055 <> <> <> <> <> <> <> <>
  950 2 -7.748482 23.499811 -18.907573 139 V "A" 24 0.50000 0.50000 "VAL " " C  " "    " 6 0 0 0 808080  ""  1 1 7 ""  1 ""  <> 0 0 0 950 950 1 0 1905 0 <> <> 950 0 950 950 <> "CCD match"  <> 1 0.98 1056 <> <> <> <> <> <> <> <>
  951 3 -8.145353 21.116769 -19.332899 139 V "A" 24 -0.06000 -0.06000 "VAL " " CB " "    " 6 0 0 0 808080  ""  1 1 7 ""  1 ""  <> 0 0 0 951 951 1 0 1906 1 <> <> 951 0 951 951 <> "CCD match"  <> 1 0.98 1057 <> <> <> <> <> <> <> <>
  952 15 -6.674233 23.563501 -18.363587 139 V "A" 70 -0.50000 -0.50000 "VAL " " O  " "    " 8 0 0 0 FF2E2E  ""  1 1 7 ""  1 ""  <> 0 0 0 952 952 1 0 1907 0 <> <> 952 0 952 952 <> "CCD match"  <> 1 0.98 1058 <> <> <> <> <> <> <> <>
  953 3 -9.002464 19.910387 -18.988635 139 V "A" 24 -0.18000 -0.18000 "VAL " " CG1" "    " 6 0 0 0 808080  ""  1 1 7 ""  1 ""  <> 0 0 0 953 953 1 0 1908 3 <> <> 953 0 953 953 <> "CCD match"  <> 1 0.98 1059 <> <> <> <> <> <> <> <>
  954 3 -8.188252 21.119531 -20.866154 139 V "A" 24 -0.18000 -0.18000 "VAL " " CG2" "    " 6 0 0 0 808080  ""  1 1 7 ""  1 ""  <> 0 0 0 954 954 1 0 1909 3 <> <> 954 0 954 954 <> "CCD match"  <> 1 0.98 1060 <> <> <> <> <> <> <> <>
  955 25 -8.092417 24.374444 -19.849413 140 R "A" 38 -0.50000 -0.50000 "ARG " " N  " "    " 7 0 0 0 2E2EFF  ""  0 1 7 ""  1 ""  <> 0 0 0 955 955 1 0 1919 1 <> <> 955 0 955 955 <> "CCD match"  <> 1 0.98 1061 <> <> <> <> <> <> <> <>
  956 3 -7.387055 25.518671 -20.396185 140 R "A" 24 0.14000 0.14000 "ARG " " CA " "    " 6 0 0 0 808080  ""  0 1 -1112 "%RT%RN"  2 ""  FFF000  0 0 0 956 956 1 0 1920 1 <> <> 956 0 956 956 <> "CCD match"  <> 1 0.98 1062 <> <> <> <> <> <> <> <>
  957 2 -6.268890 25.078828 -21.272336 140 R "A" 24 0.50000 0.50000 "ARG " " C  " "    " 6 0 0 0 808080  ""  0 1 7 ""  1 ""  <> 0 0 0 957 957 1 0 1921 0 <> <> 957 0 957 957 <> "CCD match"  <> 1 0.98 1063 <> <> <> <> <> <> <> <>
  958 3 -7.152723 26.657655 -19.382709 140 R "A" 24 -0.12000 -0.12000 "ARG " " CB " "    " 6 0 0 0 808080  ""  0 1 7 ""  1 ""  <> 0 0 0 958 958 1 0 1922 2 <> <> 958 0 958 958 <> "CCD match"  <> 1 0.98 1064 <> <> <> <> <> <> <> <>
  959 15 -5.071156 25.203462 -20.942481 140 R "A" 70 -0.50000 -0.50000 "ARG " " O  " "    " 8 0 0 0 FF2E2E  ""  0 1 7 ""  1 ""  <> 0 0 0 959 959 1 0 1923 0 <> <> 959 0 959 959 <> "CCD match"  <> 1 0.98 1065 <> <> <> <> <> <> <> <>
  960 3 -8.302462 26.913431 -18.391122 140 R "A" 24 -0.05000 -0.05000 "ARG " " CG " "    " 6 0 0 0 808080  ""  0 1 7 ""  1 ""  <> 0 0 0 960 960 1 0 1924 2 <> <> 960 0 960 960 <> "CCD match"  <> 1 0.98 1066 <> <> <> <> <> <> <> <>
  961 3 -7.833025 28.119264 -17.587226 140 R "A" 24 0.19000 0.19000 "ARG " " CD " "    " 6 0 0 0 808080  ""  0 1 7 ""  1 ""  <> 0 0 0 961 961 1 0 1925 2 <> <> 961 0 961 961 <> "CCD match"  <> 1 0.98 1067 <> <> <> <> <> <> <> <>
  962 25 -6.774765 27.912355 -16.575786 140 R "A" 38 -0.69997 -0.69997 "ARG " " NE " "    " 7 0 0 0 2E2EFF  ""  0 1 7 ""  1 ""  <> 0 0 0 962 962 1 0 1926 1 <> <> 962 0 962 962 <> "CCD match"  <> 1 0.98 1068 <> <> <> <> <> <> <> <>
  963 25 -8.167097 26.985971 -14.874647 140 R "A" 38 -0.79997 -0.79997 "ARG " " NH1" "    " 7 0 0 0 2E2EFF  ""  0 1 7 ""  1 ""  <> 0 0 0 963 963 1 0 1927 2 <> <> 963 0 963 963 <> "CCD match"  <> 1 0.98 1069 <> <> <> <> <> <> <> <>
  964 31 -5.958525 27.119478 -14.659627 140 R "A" 38 -0.79997 -0.79997 "ARG " " NH2" "    " 7 1 0 0 2E2EFF  ""  0 1 7 ""  1 ""  <> 0 0 0 964 964 1 0 1928 2 <> <> 964 0 964 964 <> "CCD match"  <> 1 0.98 1070 <> <> <> <> <> <> <> <>
  965 2 -7.028416 27.362474 -15.376663 140 R "A" 24 0.63990 0.63990 "ARG " " CZ " "    " 6 0 0 0 808080  ""  0 1 7 ""  1 ""  <> 0 0 0 965 965 1 0 1929 0 <> <> 965 0 965 965 <> "CCD match"  <> 1 0.98 1071 <> <> <> <> <> <> <> <>
  966 25 -6.565842 24.248231 -22.301212 141 L "A" 38 -0.50000 -0.50000 "LEU " " N  " "    " 7 0 0 0 2E2EFF  ""  0 1 7 ""  1 ""  <> 0 0 0 966 966 1 0 1943 1 <> <> 966 0 966 966 <> "CCD match"  <> 1 0.97 1072 <> <> <> <> <> <> <> <>
  967 3 -5.637526 23.798173 -23.321166 141 L "A" 24 0.14000 0.14000 "LEU " " CA " "    " 6 0 0 0 808080  ""  0 1 -1112 "%RT%RN"  2 ""  FFF000  0 0 0 967 967 1 0 1944 1 <> <> 967 0 967 967 <> "CCD match"  <> 1 0.97 1073 <> <> <> <> <> <> <> <>
  968 2 -6.084826 24.255319 -24.667702 141 L "A" 24 0.50000 0.50000 "LEU " " C  " "    " 6 0 0 0 808080  ""  0 1 7 ""  1 ""  <> 0 0 0 968 968 1 0 1945 0 <> <> 968 0 968 968 <> "CCD match"  <> 1 0.97 1074 <> <> <> <> <> <> <> <>
  969 3 -5.399391 22.261186 -23.305512 141 L "A" 24 -0.12000 -0.12000 "LEU " " CB " "    " 6 0 0 0 808080  ""  0 1 7 ""  1 ""  <> 0 0 0 969 969 1 0 1946 2 <> <> 969 0 969 969 <> "CCD match"  <> 1 0.97 1075 <> <> <> <> <> <> <> <>
  970 15 -7.276865 24.451944 -24.825773 141 L "A" 70 -0.50000 -0.50000 "LEU " " O  " "    " 8 0 0 0 FF2E2E  ""  0 1 7 ""  1 ""  <> 0 0 0 970 970 1 0 1947 0 <> <> 970 0 970 970 <> "CCD match"  <> 1 0.97 1076 <> <> <> <> <> <> <> <>
  971 3 -4.691227 21.734056 -22.079134 141 L "A" 24 -0.06000 -0.06000 "LEU " " CG " "    " 6 0 0 0 808080  ""  0 1 7 ""  1 ""  <> 0 0 0 971 971 1 0 1948 1 <> <> 971 0 971 971 <> "CCD match"  <> 1 0.97 1077 <> <> <> <> <> <> <> <>
  972 3 -4.587984 20.193849 -22.208936 141 L "A" 24 -0.18000 -0.18000 "LEU " " CD1" "    " 6 0 0 0 808080  ""  0 1 7 ""  1 ""  <> 0 0 0 972 972 1 0 1949 3 <> <> 972 0 972 972 <> "CCD match"  <> 1 0.97 1078 <> <> <> <> <> <> <> <>
  973 3 -3.372002 22.523241 -21.796035 141 L "A" 24 -0.18000 -0.18000 "LEU " " CD2" "    " 6 0 0 0 808080  ""  0 1 7 ""  1 ""  <> 0 0 0 973 973 1 0 1950 3 <> <> 973 0 973 973 <> "CCD match"  <> 1 0.97 1079 <> <> <> <> <> <> <> <>
  974 25 -5.220223 24.318071 -25.737661 142 P "A" 38 -0.14000 -0.14000 "PRO " " N  " "    " 7 0 0 0 2E2EFF  ""  0 1 7 ""  1 ""  <> 0 0 0 974 974 1 0 1962 0 <> <> 974 0 974 974 <> "CCD match"  <> 1 0.95 1080 <> <> <> <> <> <> <> <>
  975 3 -5.653090 24.029291 -27.082199 142 P "A" 24 0.01000 0.01000 "PRO " " CA " "    " 6 0 0 0 808080  ""  0 1 -1112 "%RT%RN"  2 ""  FFF000  0 0 0 975 975 1 0 1963 1 <> <> 975 0 975 975 <> "CCD match"  <> 1 0.95 1081 <> <> <> <> <> <> <> <>
  976 2 -6.596874 22.760072 -27.141024 142 P "A" 24 0.50000 0.50000 "PRO " " C  " "    " 6 0 0 0 808080  ""  0 1 7 ""  1 ""  <> 0 0 0 976 976 1 0 1964 0 <> <> 976 0 976 976 <> "CCD match"  <> 1 0.95 1082 <> <> <> <> <> <> <> <>
  977 3 -4.362042 23.995470 -27.942063 142 P "A" 24 -0.12000 -0.12000 "PRO " " CB " "    " 6 0 0 0 808080  ""  0 1 7 ""  1 ""  <> 0 0 0 977 977 1 0 1965 2 <> <> 977 0 977 977 <> "CCD match"  <> 1 0.95 1083 <> <> <> <> <> <> <> <>
  978 15 -6.256235 21.702997 -26.579134 142 P "A" 70 -0.50000 -0.50000 "PRO " " O  " "    " 8 0 0 0 FF2E2E  ""  0 1 7 ""  1 ""  <> 0 0 0 978 978 1 0 1966 0 <> <> 978 0 978 978 <> "CCD match"  <> 1 0.95 1084 <> <> <> <> <> <> <> <>
  979 3 -3.473715 24.874086 -27.064481 142 P "A" 24 -0.12000 -0.12000 "PRO " " CG " "    " 6 0 0 0 808080  ""  0 1 7 ""  1 ""  <> 0 0 0 979 979 1 0 1967 2 <> <> 979 0 979 979 <> "CCD match"  <> 1 0.95 1085 <> <> <> <> <> <> <> <>
  980 3 -3.801678 24.426073 -25.648327 142 P "A" 24 -0.05000 -0.05000 "PRO " " CD " "    " 6 0 0 0 808080  ""  0 1 7 ""  1 ""  <> 0 0 0 980 980 1 0 1968 2 <> <> 980 0 980 980 <> "CCD match"  <> 1 0.95 1086 <> <> <> <> <> <> <> <>
  981 25 -7.717934 22.925691 -27.838078 143 Q "A" 38 -0.50000 -0.50000 "GLN " " N  " "    " 7 0 0 0 2E2EFF  ""  0 1 7 ""  1 ""  <> 0 0 0 981 981 1 0 1976 1 <> <> 981 0 981 981 <> "CCD match"  <> 1 0.93 1087 <> <> <> <> <> <> <> <>
  982 3 -8.651175 21.917551 -28.211802 143 Q "A" 24 0.14000 0.14000 "GLN " " CA " "    " 6 0 0 0 808080  ""  0 1 -1112 "%RT%RN"  2 ""  FFF000  0 0 0 982 982 1 0 1977 1 <> <> 982 0 982 982 <> "CCD match"  <> 1 0.93 1088 <> <> <> <> <> <> <> <>
  983 2 -8.037184 20.832098 -29.031318 143 Q "A" 24 0.50000 0.50000 "GLN " " C  " "    " 6 0 0 0 808080  ""  0 1 7 ""  1 ""  <> 0 0 0 983 983 1 0 1978 0 <> <> 983 0 983 983 <> "CCD match"  <> 1 0.93 1089 <> <> <> <> <> <> <> <>
  984 3 -9.855669 22.606798 -28.783981 143 Q "A" 24 -0.12000 -0.12000 "GLN " " CB " "    " 6 0 0 0 808080  ""  0 1 7 ""  1 ""  <> 0 0 0 984 984 1 0 1979 2 <> <> 984 0 984 984 <> "CCD match"  <> 1 0.93 1090 <> <> <> <> <> <> <> <>
  985 15 -8.401953 19.680086 -28.843207 143 Q "A" 70 -0.50000 -0.50000 "GLN " " O  " "    " 8 0 0 0 FF2E2E  ""  0 1 7 ""  1 ""  <> 0 0 0 985 985 1 0 1980 0 <> <> 985 0 985 985 <> "CCD match"  <> 1 0.93 1091 <> <> <> <> <> <> <> <>
  986 3 -10.984070 21.591226 -29.150593 143 Q "A" 24 -0.12000 -0.12000 "GLN " " CG " "    " 6 0 0 0 808080  ""  0 1 7 ""  1 ""  <> 0 0 0 986 986 1 0 1981 2 <> <> 986 0 986 986 <> "CCD match"  <> 1 0.93 1092 <> <> <> <> <> <> <> <>
  987 2 -12.186234 22.266336 -29.817057 143 Q "A" 24 0.50000 0.50000 "GLN " " CD " "    " 6 0 0 0 808080  ""  0 1 7 "%UT"  13 ""  <> 0 0 0 987 987 1 0 1982 0 <> <> 987 0 987 987 <> "CCD match"  <> 1 0.93 1093 0.938588975701925 "No Flip"  <> <> <> <> <> <>
  988 25 -12.841377 21.447992 -30.639455 143 Q "A" 38 -0.76000 -0.76000 "GLN " " NE2" "    " 7 0 0 0 2E2EFF  ""  0 1 7 ""  1 ""  <> 0 0 0 988 988 1 0 1983 2 <> <> 988 0 988 988 <> "CCD match"  <> 1 0.93 1094 <> <> <> <> <> <> <> <>
  989 15 -12.411131 23.478807 -29.737895 143 Q "A" 70 -0.50000 -0.50000 "GLN " " OE1" "    " 8 0 0 0 FF2E2E  ""  0 1 7 ""  1 ""  <> 0 0 0 989 989 1 0 1984 0 <> <> 989 0 989 989 <> "CCD match"  <> 1 0.93 1095 <> <> <> <> <> <> <> <>
  990 25 -6.998612 21.192518 -29.791203 144 E "A" 38 -0.50000 -0.50000 "GLU " " N  " "    " 7 0 0 0 2E2EFF  ""  1 1 7 ""  1 ""  <> 0 0 0 990 990 1 0 1993 1 <> <> 990 0 990 990 <> "CCD match"  <> 1 0.89 1096 <> <> <> <> <> <> <> <>
  991 3 -6.261526 20.293756 -30.691248 144 E "A" 24 0.14000 0.14000 "GLU " " CA " "    " 6 0 0 0 808080  ""  1 1 -1112 "%RT%RN"  2 ""  FFF000  0 0 0 991 991 1 0 1994 1 <> <> 991 0 991 991 <> "CCD match"  <> 1 0.89 1097 <> <> <> <> <> <> <> <>
  992 2 -5.477038 19.262559 -29.863487 144 E "A" 24 0.50000 0.50000 "GLU " " C  " "    " 6 0 0 0 808080  ""  1 1 7 ""  1 ""  <> 0 0 0 992 992 1 0 1995 0 <> <> 992 0 992 992 <> "CCD match"  <> 1 0.89 1098 <> <> <> <> <> <> <> <>
  993 3 -5.320896 21.093011 -31.621913 144 E "A" 24 -0.12000 -0.12000 "GLU " " CB " "    " 6 0 0 0 808080  ""  1 1 7 ""  1 ""  <> 0 0 0 993 993 1 0 1996 2 <> <> 993 0 993 993 <> "CCD match"  <> 1 0.89 1099 <> <> <> <> <> <> <> <>
  994 15 -5.378264 18.113985 -30.336930 144 E "A" 70 -0.50000 -0.50000 "GLU " " O  " "    " 8 0 0 0 FF2E2E  ""  1 1 7 ""  1 ""  <> 0 0 0 994 994 1 0 1997 0 <> <> 994 0 994 994 <> "CCD match"  <> 1 0.89 1100 <> <> <> <> <> <> <> <>
  995 3 -3.989025 21.693246 -31.027277 144 E "A" 24 -0.22000 -0.22000 "GLU " " CG " "    " 6 0 0 0 808080  ""  1 1 7 ""  1 ""  <> 0 0 0 995 995 1 0 1998 2 <> <> 995 0 995 995 <> "CCD match"  <> 1 0.89 1101 <> <> <> <> <> <> <> <>
  996 2 -3.417692 22.787523 -32.009889 144 E "A" 24 0.70000 0.70000 "GLU " " CD " "    " 6 0 0 0 808080  ""  1 1 7 "%UT"  13 ""  <> 0 0 0 996 996 1 0 1999 0 <> <> 996 0 996 996 <> "CCD match"  <> 1 0.89 1102 10 <> <> <> <> <> <> <>
  997 15 -3.198336 22.412099 -33.154477 144 E "A" 70 -0.80000 -0.80000 "GLU " " OE1" "    " 8 0 0 0 FF2E2E  ""  1 1 7 ""  1 ""  <> 0 0 0 997 997 1 0 2000 0 <> <> 997 0 997 997 <> "CCD match"  <> 1 0.89 1103 <> <> <> <> <> <> <> <>
  998 18 -3.209688 23.962511 -31.714530 144 E "A" 70 -0.80000 -0.80000 "GLU " " OE2" "    " 8 -1 0 0 FF2E2E  ""  1 1 7 ""  1 ""  <> 0 0 0 998 998 1 0 2001 0 <> <> 998 0 998 998 <> "CCD match"  <> 1 0.89 1104 <> <> <> <> <> <> <> <>
  999 25 -4.962721 19.641817 -28.651958 145 A "A" 38 -0.50000 -0.50000 "ALA " " N  " "    " 7 0 0 0 2E2EFF  ""  1 1 7 ""  1 ""  <> 0 0 0 999 999 1 0 2008 1 <> <> 999 0 999 999 <> "CCD match"  <> 1 0.93 1105 <> <> <> <> <> <> <> <>
  1000 3 -4.304350 18.799699 -27.723150 145 A "A" 24 0.14000 0.14000 "ALA " " CA " "    " 6 0 0 0 808080  ""  1 1 -1112 "%RT%RN"  2 ""  FFF000  0 0 0 1000 1000 1 0 2009 1 <> <> 1000 0 1000 1000 <> "CCD match"  <> 1 0.93 1106 <> <> <> <> <> <> <> <>
  1001 2 -5.339134 17.819265 -27.126840 145 A "A" 24 0.50000 0.50000 "ALA " " C  " "    " 6 0 0 0 808080  ""  1 1 7 ""  1 ""  <> 0 0 0 1001 1001 1 0 2010 0 <> <> 1001 0 1001 1001 <> "CCD match"  <> 1 0.93 1107 <> <> <> <> <> <> <> <>
  1002 3 -3.656883 19.602266 -26.557345 145 A "A" 24 -0.18000 -0.18000 "ALA " " CB " "    " 6 0 0 0 808080  ""  1 1 7 ""  1 ""  <> 0 0 0 1002 1002 1 0 2011 3 <> <> 1002 0 1002 1002 <> "CCD match"  <> 1 0.93 1108 <> <> <> <> <> <> <> <>
  1003 15 -5.058914 16.604078 -27.147886 145 A "A" 70 -0.50000 -0.50000 "ALA " " O  " "    " 8 0 0 0 FF2E2E  ""  1 1 7 ""  1 ""  <> 0 0 0 1003 1003 1 0 2012 0 <> <> 1003 0 1003 1003 <> "CCD match"  <> 1 0.93 1109 <> <> <> <> <> <> <> <>
  1004 25 -6.499445 18.323095 -26.762990 146 V "A" 38 -0.50000 -0.50000 "VAL " " N  " "    " 7 0 0 0 2E2EFF  ""  1 1 7 ""  1 ""  <> 0 0 0 1004 1004 1 0 2018 1 <> <> 1004 0 1004 1004 <> "CCD match"  <> 1 0.95 1110 <> <> <> <> <> <> <> <>
  1005 3 -7.633904 17.519166 -26.226578 146 V "A" 24 0.14000 0.14000 "VAL " " CA " "    " 6 0 0 0 808080  ""  1 1 -1112 "%RT%RN"  2 ""  FFF000  0 0 0 1005 1005 1 0 2019 1 <> <> 1005 0 1005 1005 <> "CCD match"  <> 1 0.95 1111 <> <> <> <> <> <> <> <>
  1006 2 -8.097540 16.475435 -27.188128 146 V "A" 24 0.50000 0.50000 "VAL " " C  " "    " 6 0 0 0 808080  ""  1 1 7 ""  1 ""  <> 0 0 0 1006 1006 1 0 2020 0 <> <> 1006 0 1006 1006 <> "CCD match"  <> 1 0.95 1112 <> <> <> <> <> <> <> <>
  1007 3 -8.790827 18.512941 -25.727290 146 V "A" 24 -0.06000 -0.06000 "VAL " " CB " "    " 6 0 0 0 808080  ""  1 1 7 ""  1 ""  <> 0 0 0 1007 1007 1 0 2021 1 <> <> 1007 0 1007 1007 <> "CCD match"  <> 1 0.95 1113 <> <> <> <> <> <> <> <>
  1008 15 -8.013584 15.307321 -26.847160 146 V "A" 70 -0.50000 -0.50000 "VAL " " O  " "    " 8 0 0 0 FF2E2E  ""  1 1 7 ""  1 ""  <> 0 0 0 1008 1008 1 0 2022 0 <> <> 1008 0 1008 1008 <> "CCD match"  <> 1 0.95 1114 <> <> <> <> <> <> <> <>
  1009 3 -10.256155 17.906587 -25.485557 146 V "A" 24 -0.18000 -0.18000 "VAL " " CG1" "    " 6 0 0 0 808080  ""  1 1 7 ""  1 ""  <> 0 0 0 1009 1009 1 0 2023 3 <> <> 1009 0 1009 1009 <> "CCD match"  <> 1 0.95 1115 <> <> <> <> <> <> <> <>
  1010 3 -8.370611 19.513200 -24.643479 146 V "A" 24 -0.18000 -0.18000 "VAL " " CG2" "    " 6 0 0 0 808080  ""  1 1 7 ""  1 ""  <> 0 0 0 1010 1010 1 0 2024 3 <> <> 1010 0 1010 1010 <> "CCD match"  <> 1 0.95 1116 <> <> <> <> <> <> <> <>
  1011 25 -8.347679 16.898637 -28.413100 147 E "A" 38 -0.50000 -0.50000 "GLU " " N  " "    " 7 0 0 0 2E2EFF  ""  1 1 7 ""  1 ""  <> 0 0 0 1011 1011 1 0 2034 1 <> <> 1011 0 1011 1011 <> "CCD match"  <> 1 0.89 1117 <> <> <> <> <> <> <> <>
  1012 3 -8.599152 16.025934 -29.619553 147 E "A" 24 0.14000 0.14000 "GLU " " CA " "    " 6 0 0 0 808080  ""  1 1 -1112 "%RT%RN"  2 ""  FFF000  0 0 0 1012 1012 1 0 2035 1 <> <> 1012 0 1012 1012 <> "CCD match"  <> 1 0.89 1118 <> <> <> <> <> <> <> <>
  1013 2 -7.525946 14.919405 -29.842375 147 E "A" 24 0.50000 0.50000 "GLU " " C  " "    " 6 0 0 0 808080  ""  1 1 7 ""  1 ""  <> 0 0 0 1013 1013 1 0 2036 0 <> <> 1013 0 1013 1013 <> "CCD match"  <> 1 0.89 1119 <> <> <> <> <> <> <> <>
  1014 3 -9.050362 16.965677 -30.791382 147 E "A" 24 -0.12000 -0.12000 "GLU " " CB " "    " 6 0 0 0 808080  ""  1 1 7 ""  1 ""  <> 0 0 0 1014 1014 1 0 2037 2 <> <> 1014 0 1014 1014 <> "CCD match"  <> 1 0.89 1120 <> <> <> <> <> <> <> <>
  1015 15 -7.853056 13.921426 -30.479959 147 E "A" 70 -0.50000 -0.50000 "GLU " " O  " "    " 8 0 0 0 FF2E2E  ""  1 1 7 ""  1 ""  <> 0 0 0 1015 1015 1 0 2038 0 <> <> 1015 0 1015 1015 <> "CCD match"  <> 1 0.89 1121 <> <> <> <> <> <> <> <>
  1016 3 -10.346317 17.729471 -30.447709 147 E "A" 24 -0.22000 -0.22000 "GLU " " CG " "    " 6 0 0 0 808080  ""  1 1 7 ""  1 ""  <> 0 0 0 1016 1016 1 0 2039 2 <> <> 1016 0 1016 1016 <> "CCD match"  <> 1 0.89 1122 <> <> <> <> <> <> <> <>
  1017 2 -10.964682 18.446729 -31.634331 147 E "A" 24 0.70000 0.70000 "GLU " " CD " "    " 6 0 0 0 808080  ""  1 1 7 "%UT"  13 ""  <> 0 0 0 1017 1017 1 0 2040 0 <> <> 1017 0 1017 1017 <> "CCD match"  <> 1 0.89 1123 10 <> <> <> <> <> <> <>
  1018 15 -10.287020 18.977655 -32.539271 147 E "A" 70 -0.80000 -0.80000 "GLU " " OE1" "    " 8 0 0 0 FF2E2E  ""  1 1 7 ""  1 ""  <> 0 0 0 1018 1018 1 0 2041 0 <> <> 1018 0 1018 1018 <> "CCD match"  <> 1 0.89 1124 <> <> <> <> <> <> <> <>
  1019 18 -12.193321 18.641168 -31.530187 147 E "A" 70 -0.80000 -0.80000 "GLU " " OE2" "    " 8 -1 0 0 FF2E2E  ""  1 1 7 ""  1 ""  <> 0 0 0 1019 1019 1 0 2042 0 <> <> 1019 0 1019 1019 <> "CCD match"  <> 1 0.89 1125 <> <> <> <> <> <> <> <>
  1020 25 -6.296213 15.118257 -29.429334 148 A "A" 38 -0.50000 -0.50000 "ALA " " N  " "    " 7 0 0 0 2E2EFF  ""  1 1 7 ""  1 ""  <> 0 0 0 1020 1020 1 0 2049 1 <> <> 1020 0 1020 1020 <> "CCD match"  <> 1 0.89 1126 <> <> <> <> <> <> <> <>
  1021 3 -5.203104 14.214342 -29.489855 148 A "A" 24 0.14000 0.14000 "ALA " " CA " "    " 6 0 0 0 808080  ""  1 1 -1112 "%RT%RN"  2 ""  FFF000  0 0 0 1021 1021 1 0 2050 1 <> <> 1021 0 1021 1021 <> "CCD match"  <> 1 0.89 1127 <> <> <> <> <> <> <> <>
  1022 2 -5.046520 13.262887 -28.338585 148 A "A" 24 0.50000 0.50000 "ALA " " C  " "    " 6 0 0 0 808080  ""  1 1 7 ""  1 ""  <> 0 0 0 1022 1022 1 0 2051 0 <> <> 1022 0 1022 1022 <> "CCD match"  <> 1 0.89 1128 <> <> <> <> <> <> <> <>
  1023 3 -3.946625 14.994340 -29.731837 148 A "A" 24 -0.18000 -0.18000 "ALA " " CB " "    " 6 0 0 0 808080  ""  1 1 7 ""  1 ""  <> 0 0 0 1023 1023 1 0 2052 3 <> <> 1023 0 1023 1023 <> "CCD match"  <> 1 0.89 1129 <> <> <> <> <> <> <> <>
  1024 15 -4.705660 12.073015 -28.500171 148 A "A" 70 -0.50000 -0.50000 "ALA " " O  " "    " 8 0 0 0 FF2E2E  ""  1 1 7 ""  1 ""  <> 0 0 0 1024 1024 1 0 2053 0 <> <> 1024 0 1024 1024 <> "CCD match"  <> 1 0.89 1130 <> <> <> <> <> <> <> <>
  1025 25 -5.404156 13.724893 -27.137514 149 I "A" 38 -0.50000 -0.50000 "ILE " " N  " "    " 7 0 0 0 2E2EFF  ""  1 1 7 ""  1 ""  <> 0 0 0 1025 1025 1 0 2059 1 <> <> 1025 0 1025 1025 <> "CCD match"  <> 1 0.95 1131 <> <> <> <> <> <> <> <>
  1026 3 -5.328898 13.019571 -25.830974 149 I "A" 24 0.14000 0.14000 "ILE " " CA " "    " 6 0 0 0 808080  ""  1 1 -1112 "%RT%RN"  2 ""  FFF000  0 0 0 1026 1026 1 0 2060 1 <> <> 1026 0 1026 1026 <> "CCD match"  <> 1 0.95 1132 <> <> <> <> <> <> <> <>
  1027 2 -6.441843 11.936327 -25.758940 149 I "A" 24 0.50000 0.50000 "ILE " " C  " "    " 6 0 0 0 808080  ""  1 1 7 ""  1 ""  <> 0 0 0 1027 1027 1 0 2061 0 <> <> 1027 0 1027 1027 <> "CCD match"  <> 1 0.95 1133 <> <> <> <> <> <> <> <>
  1028 3 -5.538696 14.127882 -24.719413 149 I "A" 24 -0.06000 -0.06000 "ILE " " CB " "    " 6 0 0 0 808080  ""  1 1 7 ""  1 ""  <> 0 0 0 1028 1028 1 0 2062 1 <> <> 1028 0 1028 1028 <> "CCD match"  <> 1 0.95 1134 <> <> <> <> <> <> <> <>
  1029 15 -6.150456 10.844102 -25.279672 149 I "A" 70 -0.50000 -0.50000 "ILE " " O  " "    " 8 0 0 0 FF2E2E  ""  1 1 7 ""  1 ""  <> 0 0 0 1029 1029 1 0 2063 0 <> <> 1029 0 1029 1029 <> "CCD match"  <> 1 0.95 1135 <> <> <> <> <> <> <> <>
  1030 3 -4.180168 14.842325 -24.456058 149 I "A" 24 -0.12000 -0.12000 "ILE " " CG1" "    " 6 0 0 0 808080  ""  1 1 7 ""  1 ""  <> 0 0 0 1030 1030 1 0 2064 2 <> <> 1030 0 1030 1030 <> "CCD match"  <> 1 0.95 1136 <> <> <> <> <> <> <> <>
  1031 3 -6.048348 13.459924 -23.437593 149 I "A" 24 -0.18000 -0.18000 "ILE " " CG2" "    " 6 0 0 0 808080  ""  1 1 7 ""  1 ""  <> 0 0 0 1031 1031 1 0 2065 3 <> <> 1031 0 1031 1031 <> "CCD match"  <> 1 0.95 1137 <> <> <> <> <> <> <> <>
  1032 3 -4.473217 16.168993 -23.720693 149 I "A" 24 -0.18000 -0.18000 "ILE " " CD1" "    " 6 0 0 0 808080  ""  1 1 7 ""  1 ""  <> 0 0 0 1032 1032 1 0 2066 3 <> <> 1032 0 1032 1032 <> "CCD match"  <> 1 0.95 1138 <> <> <> <> <> <> <> <>
  1033 25 -7.685181 12.280031 -26.130087 150 L "A" 38 -0.50000 -0.50000 "LEU " " N  " "    " 7 0 0 0 2E2EFF  ""  1 1 7 ""  1 ""  <> 0 0 0 1033 1033 1 0 2078 1 <> <> 1033 0 1033 1033 <> "CCD match"  <> 1 0.95 1139 <> <> <> <> <> <> <> <>
  1034 3 -8.825699 11.438688 -25.927815 150 L "A" 24 0.14000 0.14000 "LEU " " CA " "    " 6 0 0 0 808080  ""  1 1 -1112 "%RT%RN"  2 ""  FFF000  0 0 0 1034 1034 1 0 2079 1 <> <> 1034 0 1034 1034 <> "CCD match"  <> 1 0.95 1140 <> <> <> <> <> <> <> <>
  1035 2 -8.824589 10.073461 -26.704684 150 L "A" 24 0.50000 0.50000 "LEU " " C  " "    " 6 0 0 0 808080  ""  1 1 7 ""  1 ""  <> 0 0 0 1035 1035 1 0 2080 0 <> <> 1035 0 1035 1035 <> "CCD match"  <> 1 0.95 1141 <> <> <> <> <> <> <> <>
  1036 3 -10.174973 12.223032 -26.023346 150 L "A" 24 -0.12000 -0.12000 "LEU " " CB " "    " 6 0 0 0 808080  ""  1 1 7 ""  1 ""  <> 0 0 0 1036 1036 1 0 2081 2 <> <> 1036 0 1036 1036 <> "CCD match"  <> 1 0.95 1142 <> <> <> <> <> <> <> <>
  1037 15 -9.263020 9.099390 -26.031823 150 L "A" 70 -0.50000 -0.50000 "LEU " " O  " "    " 8 0 0 0 FF2E2E  ""  1 1 7 ""  1 ""  <> 0 0 0 1037 1037 1 0 2082 0 <> <> 1037 0 1037 1037 <> "CCD match"  <> 1 0.95 1143 <> <> <> <> <> <> <> <>
  1038 3 -10.471655 13.216844 -24.854377 150 L "A" 24 -0.06000 -0.06000 "LEU " " CG " "    " 6 0 0 0 808080  ""  1 1 7 ""  1 ""  <> 0 0 0 1038 1038 1 0 2083 1 <> <> 1038 0 1038 1038 <> "CCD match"  <> 1 0.95 1144 <> <> <> <> <> <> <> <>
  1039 3 -11.325096 14.416040 -25.211187 150 L "A" 24 -0.18000 -0.18000 "LEU " " CD1" "    " 6 0 0 0 808080  ""  1 1 7 ""  1 ""  <> 0 0 0 1039 1039 1 0 2084 3 <> <> 1039 0 1039 1039 <> "CCD match"  <> 1 0.95 1145 <> <> <> <> <> <> <> <>
  1040 3 -10.941290 12.409761 -23.599760 150 L "A" 24 -0.18000 -0.18000 "LEU " " CD2" "    " 6 0 0 0 808080  ""  1 1 7 ""  1 ""  <> 0 0 0 1040 1040 1 0 2085 3 <> <> 1040 0 1040 1040 <> "CCD match"  <> 1 0.95 1146 <> <> <> <> <> <> <> <>
  1041 25 -8.320873 9.942792 -27.919978 151 P "A" 38 -0.14000 -0.14000 "PRO " " N  " "    " 7 0 0 0 2E2EFF  ""  1 1 7 ""  1 ""  <> 0 0 0 1041 1041 1 0 2097 0 <> <> 1041 0 1041 1041 <> "CCD match"  <> 1 0.92 1147 <> <> <> <> <> <> <> <>
  1042 3 -8.039719 8.589937 -28.560234 151 P "A" 24 0.01000 0.01000 "PRO " " CA " "    " 6 0 0 0 808080  ""  1 1 -1112 "%RT%RN"  2 ""  FFF000  0 0 0 1042 1042 1 0 2098 1 <> <> 1042 0 1042 1042 <> "CCD match"  <> 1 0.92 1148 <> <> <> <> <> <> <> <>
  1043 2 -7.266310 7.558305 -27.675266 151 P "A" 24 0.50000 0.50000 "PRO " " C  " "    " 6 0 0 0 808080  ""  1 1 7 ""  1 ""  <> 0 0 0 1043 1043 1 0 2099 0 <> <> 1043 0 1043 1043 <> "CCD match"  <> 1 0.92 1149 <> <> <> <> <> <> <> <>
  1044 3 -7.185232 8.919626 -29.794406 151 P "A" 24 -0.12000 -0.12000 "PRO " " CB " "    " 6 0 0 0 808080  ""  1 1 7 ""  1 ""  <> 0 0 0 1044 1044 1 0 2100 2 <> <> 1044 0 1044 1044 <> "CCD match"  <> 1 0.92 1150 <> <> <> <> <> <> <> <>
  1045 15 -7.563608 6.389238 -27.659533 151 P "A" 70 -0.50000 -0.50000 "PRO " " O  " "    " 8 0 0 0 FF2E2E  ""  1 1 7 ""  1 ""  <> 0 0 0 1045 1045 1 0 2101 0 <> <> 1045 0 1045 1045 <> "CCD match"  <> 1 0.92 1151 <> <> <> <> <> <> <> <>
  1046 3 -7.907427 10.208269 -30.325660 151 P "A" 24 -0.12000 -0.12000 "PRO " " CG " "    " 6 0 0 0 808080  ""  1 1 7 ""  1 ""  <> 0 0 0 1046 1046 1 0 2102 2 <> <> 1046 0 1046 1046 <> "CCD match"  <> 1 0.92 1152 <> <> <> <> <> <> <> <>
  1047 3 -8.197519 10.908975 -29.019356 151 P "A" 24 -0.05000 -0.05000 "PRO " " CD " "    " 6 0 0 0 808080  ""  1 1 7 ""  1 ""  <> 0 0 0 1047 1047 1 0 2103 2 <> <> 1047 0 1047 1047 <> "CCD match"  <> 1 0.92 1153 <> <> <> <> <> <> <> <>
  1048 25 -6.223282 8.039842 -26.979503 152 Y "A" 38 -0.50000 -0.50000 "TYR " " N  " "    " 7 0 0 0 2E2EFF  ""  1 1 7 ""  1 ""  <> 0 0 0 1048 1048 1 0 2111 1 <> <> 1048 0 1048 1048 <> "CCD match"  <> 1 0.94 1154 <> <> <> <> <> <> <> <>
  1049 3 -5.382137 7.286218 -26.021971 152 Y "A" 24 0.14000 0.14000 "TYR " " CA " "    " 6 0 0 0 808080  ""  1 1 -1112 "%RT%RN"  2 ""  FFF000  0 0 0 1049 1049 1 0 2112 1 <> <> 1049 0 1049 1049 <> "CCD match"  <> 1 0.94 1155 <> <> <> <> <> <> <> <>
  1050 2 -6.242895 6.870355 -24.816269 152 Y "A" 24 0.50000 0.50000 "TYR " " C  " "    " 6 0 0 0 808080  ""  1 1 7 ""  1 ""  <> 0 0 0 1050 1050 1 0 2113 0 <> <> 1050 0 1050 1050 <> "CCD match"  <> 1 0.94 1156 <> <> <> <> <> <> <> <>
  1051 3 -4.157936 8.053792 -25.597064 152 Y "A" 24 -0.00500 -0.00500 "TYR " " CB " "    " 6 0 0 0 808080  ""  1 1 7 ""  1 ""  <> 0 0 0 1051 1051 1 0 2114 2 <> <> 1051 0 1051 1051 <> "CCD match"  <> 1 0.94 1157 <> <> <> <> <> <> <> <>
  1052 15 -6.037480 5.728036 -24.352651 152 Y "A" 70 -0.50000 -0.50000 "TYR " " O  " "    " 8 0 0 0 FF2E2E  ""  1 1 7 ""  1 ""  <> 0 0 0 1052 1052 1 0 2115 0 <> <> 1052 0 1052 1052 <> "CCD match"  <> 1 0.94 1158 <> <> <> <> <> <> <> <>
  1053 2 -3.072119 8.074564 -26.628490 152 Y "A" 24 -0.11500 -0.11500 "TYR " " CG " "    " 6 0 0 0 808080  ""  1 1 7 ""  1 ""  <> 0 0 0 1053 1053 1 0 2116 0 <> <> 1053 0 1053 1053 <> "CCD match"  <> 1 0.94 1159 <> <> <> <> <> <> <> <>
  1054 2 -2.801275 9.279863 -27.361946 152 Y "A" 24 -0.11500 -0.11500 "TYR " " CD1" "    " 6 0 0 0 808080  ""  1 1 7 ""  1 ""  <> 0 0 0 1054 1054 1 0 2117 1 <> <> 1054 0 1054 1054 <> "CCD match"  <> 1 0.94 1160 <> <> <> <> <> <> <> <>
  1055 2 -2.256361 6.919008 -27.020806 152 Y "A" 24 -0.11500 -0.11500 "TYR " " CD2" "    " 6 0 0 0 808080  ""  1 1 7 ""  1 ""  <> 0 0 0 1055 1055 1 0 2118 1 <> <> 1055 0 1055 1055 <> "CCD match"  <> 1 0.94 1161 <> <> <> <> <> <> <> <>
  1056 2 -1.918841 9.337575 -28.444248 152 Y "A" 24 -0.11500 -0.11500 "TYR " " CE1" "    " 6 0 0 0 808080  ""  1 1 7 ""  1 ""  <> 0 0 0 1056 1056 1 0 2119 1 <> <> 1056 0 1056 1056 <> "CCD match"  <> 1 0.94 1162 <> <> <> <> <> <> <> <>
  1057 2 -1.340712 7.049673 -28.092656 152 Y "A" 24 -0.11500 -0.11500 "TYR " " CE2" "    " 6 0 0 0 808080  ""  1 1 7 ""  1 ""  <> 0 0 0 1057 1057 1 0 2120 1 <> <> 1057 0 1057 1057 <> "CCD match"  <> 1 0.94 1163 <> <> <> <> <> <> <> <>
  1058 16 -0.111021 8.365568 -29.658684 152 Y "A" 70 -0.58500 -0.58500 "TYR " " OH " "    " 8 0 0 0 FF2E2E  ""  1 1 7 "%UT"  13 ""  <> 0 0 0 1058 1058 1 0 2121 1 <> <> 1058 0 1058 1058 <> "CCD match"  <> 1 0.94 1164 <> <> <> <> <> <> <> <>
  1059 2 -1.094013 8.260236 -28.724068 152 Y "A" 24 0.15000 0.15000 "TYR " " CZ " "    " 6 0 0 0 808080  ""  1 1 7 ""  1 ""  <> 0 0 0 1059 1059 1 0 2122 0 <> <> 1059 0 1059 1059 <> "CCD match"  <> 1 0.94 1165 <> <> <> <> <> <> <> <>
  1060 25 -7.156710 7.721567 -24.367689 153 A "A" 38 -0.50000 -0.50000 "ALA " " N  " "    " 7 0 0 0 2E2EFF  ""  1 1 7 ""  1 ""  <> 0 0 0 1060 1060 1 0 2132 1 <> <> 1060 0 1060 1060 <> "CCD match"  <> 1 0.97 1166 <> <> <> <> <> <> <> <>
  1061 3 -8.173920 7.331506 -23.424588 153 A "A" 24 0.14000 0.14000 "ALA " " CA " "    " 6 0 0 0 808080  ""  1 1 -1112 "%RT%RN"  2 ""  FFF000  0 0 0 1061 1061 1 0 2133 1 <> <> 1061 0 1061 1061 <> "CCD match"  <> 1 0.97 1167 <> <> <> <> <> <> <> <>
  1062 2 -9.147839 6.253492 -23.950956 153 A "A" 24 0.50000 0.50000 "ALA " " C  " "    " 6 0 0 0 808080  ""  1 1 7 ""  1 ""  <> 0 0 0 1062 1062 1 0 2134 0 <> <> 1062 0 1062 1062 <> "CCD match"  <> 1 0.97 1168 <> <> <> <> <> <> <> <>
  1063 3 -9.025913 8.538682 -22.942192 153 A "A" 24 -0.18000 -0.18000 "ALA " " CB " "    " 6 0 0 0 808080  ""  1 1 7 ""  1 ""  <> 0 0 0 1063 1063 1 0 2135 3 <> <> 1063 0 1063 1063 <> "CCD match"  <> 1 0.97 1169 <> <> <> <> <> <> <> <>
  1064 15 -9.449032 5.203321 -23.257327 153 A "A" 70 -0.50000 -0.50000 "ALA " " O  " "    " 8 0 0 0 FF2E2E  ""  1 1 7 ""  1 ""  <> 0 0 0 1064 1064 1 0 2136 0 <> <> 1064 0 1064 1064 <> "CCD match"  <> 1 0.97 1170 <> <> <> <> <> <> <> <>
  1065 25 -9.524614 6.442731 -25.197198 154 F "A" 38 -0.50000 -0.50000 "PHE " " N  " "    " 7 0 0 0 2E2EFF  ""  0 1 7 ""  1 ""  <> 0 0 0 1065 1065 1 0 2142 1 <> <> 1065 0 1065 1065 <> "CCD match"  <> 1 0.94 1171 <> <> <> <> <> <> <> <>
  1066 3 -10.487372 5.622629 -25.926979 154 F "A" 24 0.14000 0.14000 "PHE " " CA " "    " 6 0 0 0 808080  ""  0 1 -1112 "%RT%RN"  2 ""  FFF000  0 0 0 1066 1066 1 0 2143 1 <> <> 1066 0 1066 1066 <> "CCD match"  <> 1 0.94 1172 <> <> <> <> <> <> <> <>
  1067 2 -9.895689 4.237295 -26.195658 154 F "A" 24 0.50000 0.50000 "PHE " " C  " "    " 6 0 0 0 808080  ""  0 1 7 ""  1 ""  <> 0 0 0 1067 1067 1 0 2144 0 <> <> 1067 0 1067 1067 <> "CCD match"  <> 1 0.94 1173 <> <> <> <> <> <> <> <>
  1068 3 -11.040569 6.366449 -27.121739 154 F "A" 24 -0.00500 -0.00500 "PHE " " CB " "    " 6 0 0 0 808080  ""  0 1 7 ""  1 ""  <> 0 0 0 1068 1068 1 0 2145 2 <> <> 1068 0 1068 1068 <> "CCD match"  <> 1 0.94 1174 <> <> <> <> <> <> <> <>
  1069 15 -10.520628 3.197000 -25.893825 154 F "A" 70 -0.50000 -0.50000 "PHE " " O  " "    " 8 0 0 0 FF2E2E  ""  0 1 7 ""  1 ""  <> 0 0 0 1069 1069 1 0 2146 0 <> <> 1069 0 1069 1069 <> "CCD match"  <> 1 0.94 1175 <> <> <> <> <> <> <> <>
  1070 2 -11.606035 7.736623 -26.908108 154 F "A" 24 -0.11500 -0.11500 "PHE " " CG " "    " 6 0 0 0 808080  ""  0 1 7 ""  1 ""  <> 0 0 0 1070 1070 1 0 2147 0 <> <> 1070 0 1070 1070 <> "CCD match"  <> 1 0.94 1176 <> <> <> <> <> <> <> <>
  1071 2 -11.857603 8.558382 -28.060952 154 F "A" 24 -0.11500 -0.11500 "PHE " " CD1" "    " 6 0 0 0 808080  ""  0 1 7 ""  1 ""  <> 0 0 0 1071 1071 1 0 2148 1 <> <> 1071 0 1071 1071 <> "CCD match"  <> 1 0.94 1177 <> <> <> <> <> <> <> <>
  1072 2 -12.282156 8.095628 -25.697427 154 F "A" 24 -0.11500 -0.11500 "PHE " " CD2" "    " 6 0 0 0 808080  ""  0 1 7 ""  1 ""  <> 0 0 0 1072 1072 1 0 2149 1 <> <> 1072 0 1072 1072 <> "CCD match"  <> 1 0.94 1178 <> <> <> <> <> <> <> <>
  1073 2 -12.676991 9.678705 -28.022579 154 F "A" 24 -0.11500 -0.11500 "PHE " " CE1" "    " 6 0 0 0 808080  ""  0 1 7 ""  1 ""  <> 0 0 0 1073 1073 1 0 2150 1 <> <> 1073 0 1073 1073 <> "CCD match"  <> 1 0.94 1179 <> <> <> <> <> <> <> <>
  1074 2 -13.042769 9.256040 -25.670268 154 F "A" 24 -0.11500 -0.11500 "PHE " " CE2" "    " 6 0 0 0 808080  ""  0 1 7 ""  1 ""  <> 0 0 0 1074 1074 1 0 2151 1 <> <> 1074 0 1074 1074 <> "CCD match"  <> 1 0.94 1180 <> <> <> <> <> <> <> <>
  1075 2 -13.246327 10.053094 -26.792864 154 F "A" 24 -0.11500 -0.11500 "PHE " " CZ " "    " 6 0 0 0 808080  ""  0 1 7 ""  1 ""  <> 0 0 0 1075 1075 1 0 2152 1 <> <> 1075 0 1075 1075 <> "CCD match"  <> 1 0.94 1181 <> <> <> <> <> <> <> <>
  1076 25 -8.622351 4.151010 -26.468851 155 S "A" 38 -0.50000 -0.50000 "SER " " N  " "    " 7 0 0 0 2E2EFF  ""  0 1 7 ""  1 ""  <> 0 0 0 1076 1076 1 0 2162 1 <> <> 1076 0 1076 1076 <> "CCD match"  <> 1 0.93 1182 <> <> <> <> <> <> <> <>
  1077 3 -7.835634 2.951234 -26.685136 155 S "A" 24 0.14000 0.14000 "SER " " CA " "    " 6 0 0 0 808080  ""  0 1 -1112 "%RT%RN"  2 ""  FFF000  0 0 0 1077 1077 1 0 2163 1 <> <> 1077 0 1077 1077 <> "CCD match"  <> 1 0.93 1183 <> <> <> <> <> <> <> <>
  1078 2 -7.513817 2.170866 -25.375728 155 S "A" 24 0.50000 0.50000 "SER " " C  " "    " 6 0 0 0 808080  ""  0 1 7 ""  1 ""  <> 0 0 0 1078 1078 1 0 2164 0 <> <> 1078 0 1078 1078 <> "CCD match"  <> 1 0.93 1184 <> <> <> <> <> <> <> <>
  1079 3 -6.503950 3.351957 -27.392191 155 S "A" 24 0.14500 0.14500 "SER " " CB " "    " 6 0 0 0 808080  ""  0 1 7 ""  1 ""  <> 0 0 0 1079 1079 1 0 2165 2 <> <> 1079 0 1079 1079 <> "CCD match"  <> 1 0.93 1185 <> <> <> <> <> <> <> <>
  1080 15 -7.309054 0.960126 -25.385021 155 S "A" 70 -0.50000 -0.50000 "SER " " O  " "    " 8 0 0 0 FF2E2E  ""  0 1 7 ""  1 ""  <> 0 0 0 1080 1080 1 0 2166 0 <> <> 1080 0 1080 1080 <> "CCD match"  <> 1 0.93 1186 <> <> <> <> <> <> <> <>
  1081 16 -6.850681 4.045908 -28.591480 155 S "A" 70 -0.68300 -0.68300 "SER " " OG " "    " 8 0 0 0 FF2E2E  ""  0 1 7 "%UT"  13 ""  <> 0 0 0 1081 1081 1 0 2167 1 <> <> 1081 0 1081 1081 <> "CCD match"  <> 1 0.93 1187 <> <> <> <> <> <> <> <>
  1082 25 -7.581762 2.869432 -24.237760 156 N "A" 38 -0.50000 -0.50000 "ASN " " N  " "    " 7 0 0 0 2E2EFF  ""  0 1 7 ""  1 ""  <> 0 0 0 1082 1082 1 0 2173 1 <> <> 1082 0 1082 1082 <> "CCD match"  <> 1 0.96 1188 <> <> <> <> <> <> <> <>
  1083 3 -7.546412 2.160875 -22.939197 156 N "A" 24 0.14000 0.14000 "ASN " " CA " "    " 6 0 0 0 808080  ""  0 1 -1113 "%RT%RN"  2 ""  FFFF00  0 0 0 1083 1083 1 0 2174 1 <> <> 1083 0 1083 1083 <> "CCD match"  <> 1 0.96 1189 <> <> <> <> <> <> <> <>
  1084 2 -9.004534 1.788606 -22.609273 156 N "A" 24 0.50000 0.50000 "ASN " " C  " "    " 6 0 0 0 808080  ""  0 1 7 ""  1 ""  <> 0 0 0 1084 1084 1 0 2175 0 <> <> 1084 0 1084 1084 <> "CCD match"  <> 1 0.96 1190 <> <> <> <> <> <> <> <>
  1085 3 -6.944359 3.065664 -21.830194 156 N "A" 24 -0.12000 -0.12000 "ASN " " CB " "    " 6 0 0 0 808080  ""  0 1 7 ""  1 ""  <> 0 0 0 1085 1085 1 0 2176 2 <> <> 1085 0 1085 1085 <> "CCD match"  <> 1 0.96 1191 <> <> <> <> <> <> <> <>
  1086 15 -9.211741 0.964101 -21.796068 156 N "A" 70 -0.50000 -0.50000 "ASN " " O  " "    " 8 0 0 0 FF2E2E  ""  0 1 7 ""  1 ""  <> 0 0 0 1086 1086 1 0 2177 0 <> <> 1086 0 1086 1086 <> "CCD match"  <> 1 0.96 1192 <> <> <> <> <> <> <> <>
  1087 2 -5.422823 2.970212 -21.826133 156 N "A" 24 0.50000 0.50000 "ASN " " CG " "    " 6 0 0 0 808080  ""  0 1 7 "%UT"  13 ""  <> 0 0 0 1087 1087 1 0 2178 0 <> <> 1087 0 1087 1087 <> "CCD match"  <> 1 0.96 1193 0.144101568742755 "No Flip"  <> <> <> <> <> <>
  1088 25 -4.763979 3.867074 -22.587917 156 N "A" 38 -0.76000 -0.76000 "ASN " " ND2" "    " 7 0 0 0 2E2EFF  ""  0 1 7 ""  1 ""  <> 0 0 0 1088 1088 1 0 2179 2 <> <> 1088 0 1088 1088 <> "CCD match"  <> 1 0.96 1194 <> <> <> <> <> <> <> <>
  1089 15 -4.838497 2.282827 -21.030461 156 N "A" 70 -0.50000 -0.50000 "ASN " " OD1" "    " 8 0 0 0 FF2E2E  ""  0 1 7 ""  1 ""  <> 0 0 0 1089 1089 1 0 2180 0 <> <> 1089 0 1089 1089 <> "CCD match"  <> 1 0.96 1195 <> <> <> <> <> <> <> <>
  1090 25 -10.093647 2.336835 -23.202940 157 R "A" 38 -0.50000 -0.50000 "ARG " " N  " "    " 7 0 0 0 2E2EFF  ""  0 1 7 ""  1 ""  <> 0 0 0 1090 1090 1 0 2187 1 <> <> 1090 0 1090 1090 <> "CCD match"  <> 1 0.96 1196 <> <> <> <> <> <> <> <>
  1091 3 -11.516642 2.230089 -22.804739 157 R "A" 24 0.14000 0.14000 "ARG " " CA " "    " 6 0 0 0 808080  ""  0 1 -1113 "%RT%RN"  2 ""  FFFF00  0 0 0 1091 1091 1 0 2188 1 <> <> 1091 0 1091 1091 <> "CCD match"  <> 1 0.96 1197 <> <> <> <> <> <> <> <>
  1092 2 -11.968121 3.129388 -21.677838 157 R "A" 24 0.50000 0.50000 "ARG " " C  " "    " 6 0 0 0 808080  ""  0 1 7 ""  1 ""  <> 0 0 0 1092 1092 1 0 2189 0 <> <> 1092 0 1092 1092 <> "CCD match"  <> 1 0.96 1198 <> <> <> <> <> <> <> <>
  1093 3 -11.954491 0.759569 -22.710287 157 R "A" 24 -0.12000 -0.12000 "ARG " " CB " "    " 6 0 0 0 808080  ""  0 1 7 ""  1 ""  <> 0 0 0 1093 1093 1 0 2190 2 <> <> 1093 0 1093 1093 <> "CCD match"  <> 1 0.96 1199 <> <> <> <> <> <> <> <>
  1094 15 -12.881479 2.771192 -20.918408 157 R "A" 70 -0.50000 -0.50000 "ARG " " O  " "    " 8 0 0 0 FF2E2E  ""  0 1 7 ""  1 ""  <> 0 0 0 1094 1094 1 0 2191 0 <> <> 1094 0 1094 1094 <> "CCD match"  <> 1 0.96 1200 <> <> <> <> <> <> <> <>
  1095 3 -11.549627 -0.173605 -23.833129 157 R "A" 24 -0.05000 -0.05000 "ARG " " CG " "    " 6 0 0 0 808080  ""  0 1 7 ""  1 ""  <> 0 0 0 1095 1095 1 0 2192 2 <> <> 1095 0 1095 1095 <> "CCD match"  <> 1 0.96 1201 <> <> <> <> <> <> <> <>
  1096 3 -12.120381 -1.592715 -23.645277 157 R "A" 24 0.19000 0.19000 "ARG " " CD " "    " 6 0 0 0 808080  ""  0 1 7 ""  1 ""  <> 0 0 0 1096 1096 1 0 2193 2 <> <> 1096 0 1096 1096 <> "CCD match"  <> 1 0.96 1202 <> <> <> <> <> <> <> <>
  1097 25 -11.665367 -2.276110 -22.402929 157 R "A" 38 -0.69997 -0.69997 "ARG " " NE " "    " 7 0 0 0 2E2EFF  ""  0 1 7 ""  1 ""  <> 0 0 0 1097 1097 1 0 2194 1 <> <> 1097 0 1097 1097 <> "CCD match"  <> 1 0.96 1203 <> <> <> <> <> <> <> <>
  1098 25 -13.724583 -2.682784 -21.289348 157 R "A" 38 -0.79997 -0.79997 "ARG " " NH1" "    " 7 0 0 0 2E2EFF  ""  0 1 7 ""  1 ""  <> 0 0 0 1098 1098 1 0 2195 2 <> <> 1098 0 1098 1098 <> "CCD match"  <> 1 0.96 1204 <> <> <> <> <> <> <> <>
  1099 31 -11.868473 -3.423815 -20.342972 157 R "A" 38 -0.79997 -0.79997 "ARG " " NH2" "    " 7 1 0 0 2E2EFF  ""  0 1 7 ""  1 ""  <> 0 0 0 1099 1099 1 0 2196 2 <> <> 1099 0 1099 1099 <> "CCD match"  <> 1 0.96 1205 <> <> <> <> <> <> <> <>
  1100 2 -12.429489 -2.841612 -21.379143 157 R "A" 24 0.63990 0.63990 "ARG " " CZ " "    " 6 0 0 0 808080  ""  0 1 7 ""  1 ""  <> 0 0 0 1100 1100 1 0 2197 0 <> <> 1100 0 1100 1100 <> "CCD match"  <> 1 0.96 1206 <> <> <> <> <> <> <> <>
  1101 25 -11.226818 4.238809 -21.454894 158 I "A" 38 -0.50000 -0.50000 "ILE " " N  " "    " 7 0 0 0 2E2EFF  ""  0 1 7 ""  1 ""  <> 0 0 0 1101 1101 1 0 2211 1 <> <> 1101 0 1101 1101 <> "CCD match"  <> 1 0.98 1207 <> <> <> <> <> <> <> <>
  1102 3 -11.365267 5.240854 -20.398865 158 I "A" 24 0.14000 0.14000 "ILE " " CA " "    " 6 0 0 0 808080  ""  0 1 -1113 "%RT%RN"  2 ""  FFFF00  0 0 0 1102 1102 1 0 2212 1 <> <> 1102 0 1102 1102 <> "CCD match"  <> 1 0.98 1208 <> <> <> <> <> <> <> <>
  1103 2 -12.036528 6.464651 -21.124498 158 I "A" 24 0.50000 0.50000 "ILE " " C  " "    " 6 0 0 0 808080  ""  0 1 7 ""  1 ""  <> 0 0 0 1103 1103 1 0 2213 0 <> <> 1103 0 1103 1103 <> "CCD match"  <> 1 0.98 1209 <> <> <> <> <> <> <> <>
  1104 3 -9.935425 5.709085 -19.741318 158 I "A" 24 -0.06000 -0.06000 "ILE " " CB " "    " 6 0 0 0 808080  ""  0 1 7 ""  1 ""  <> 0 0 0 1104 1104 1 0 2214 1 <> <> 1104 0 1104 1104 <> "CCD match"  <> 1 0.98 1210 <> <> <> <> <> <> <> <>
  1105 15 -11.365669 7.075677 -21.908745 158 I "A" 70 -0.50000 -0.50000 "ILE " " O  " "    " 8 0 0 0 FF2E2E  ""  0 1 7 ""  1 ""  <> 0 0 0 1105 1105 1 0 2215 0 <> <> 1105 0 1105 1105 <> "CCD match"  <> 1 0.98 1211 <> <> <> <> <> <> <> <>
  1106 3 -9.107399 4.513582 -19.350260 158 I "A" 24 -0.12000 -0.12000 "ILE " " CG1" "    " 6 0 0 0 808080  ""  0 1 7 ""  1 ""  <> 0 0 0 1106 1106 1 0 2216 2 <> <> 1106 0 1106 1106 <> "CCD match"  <> 1 0.98 1212 <> <> <> <> <> <> <> <>
  1107 3 -10.248337 6.739038 -18.534368 158 I "A" 24 -0.18000 -0.18000 "ILE " " CG2" "    " 6 0 0 0 808080  ""  0 1 7 ""  1 ""  <> 0 0 0 1107 1107 1 0 2217 3 <> <> 1107 0 1107 1107 <> "CCD match"  <> 1 0.98 1213 <> <> <> <> <> <> <> <>
  1108 3 -7.712391 4.826707 -18.790938 158 I "A" 24 -0.18000 -0.18000 "ILE " " CD1" "    " 6 0 0 0 808080  ""  0 1 7 ""  1 ""  <> 0 0 0 1108 1108 1 0 2218 3 <> <> 1108 0 1108 1108 <> "CCD match"  <> 1 0.98 1214 <> <> <> <> <> <> <> <>
  1109 25 -13.295342 6.840982 -20.909248 159 F "A" 38 -0.50000 -0.50000 "PHE " " N  " "    " 7 0 0 0 2E2EFF  ""  0 1 7 ""  1 ""  <> 0 0 0 1109 1109 1 0 2230 1 <> <> 1109 0 1109 1109 <> "CCD match"  <> 1 0.98 1215 <> <> <> <> <> <> <> <>
  1110 3 -14.115992 7.818311 -21.682146 159 F "A" 24 0.14000 0.14000 "PHE " " CA " "    " 6 0 0 0 808080  ""  0 1 -1113 "%RT%RN"  2 ""  FFFF00  0 0 0 1110 1110 1 0 2231 1 <> <> 1110 0 1110 1110 <> "CCD match"  <> 1 0.98 1216 <> <> <> <> <> <> <> <>
  1111 2 -14.631693 7.249757 -23.047378 159 F "A" 24 0.50000 0.50000 "PHE " " C  " "    " 6 0 0 0 808080  ""  0 1 7 ""  1 ""  <> 0 0 0 1111 1111 1 0 2232 0 <> <> 1111 0 1111 1111 <> "CCD match"  <> 1 0.98 1217 <> <> <> <> <> <> <> <>
  1112 3 -13.390646 9.189653 -21.890435 159 F "A" 24 -0.00500 -0.00500 "PHE " " CB " "    " 6 0 0 0 808080  ""  0 1 7 ""  1 ""  <> 0 0 0 1112 1112 1 0 2233 2 <> <> 1112 0 1112 1112 <> "CCD match"  <> 1 0.98 1218 <> <> <> <> <> <> <> <>
  1113 15 -13.935803 6.474454 -23.667490 159 F "A" 70 -0.50000 -0.50000 "PHE " " O  " "    " 8 0 0 0 FF2E2E  ""  0 1 7 ""  1 ""  <> 0 0 0 1113 1113 1 0 2234 0 <> <> 1113 0 1113 1113 <> "CCD match"  <> 1 0.98 1219 <> <> <> <> <> <> <> <>
  1114 2 -12.964775 9.909448 -20.566806 159 F "A" 24 -0.11500 -0.11500 "PHE " " CG " "    " 6 0 0 0 808080  ""  0 1 7 ""  1 ""  <> 0 0 0 1114 1114 1 0 2235 0 <> <> 1114 0 1114 1114 <> "CCD match"  <> 1 0.98 1220 <> <> <> <> <> <> <> <>
  1115 2 -11.683310 9.708944 -20.087602 159 F "A" 24 -0.11500 -0.11500 "PHE " " CD1" "    " 6 0 0 0 808080  ""  0 1 7 ""  1 ""  <> 0 0 0 1115 1115 1 0 2236 1 <> <> 1115 0 1115 1115 <> "CCD match"  <> 1 0.98 1221 <> <> <> <> <> <> <> <>
  1116 2 -13.978891 10.488763 -19.769348 159 F "A" 24 -0.11500 -0.11500 "PHE " " CD2" "    " 6 0 0 0 808080  ""  0 1 7 ""  1 ""  <> 0 0 0 1116 1116 1 0 2237 1 <> <> 1116 0 1116 1116 <> "CCD match"  <> 1 0.98 1222 <> <> <> <> <> <> <> <>
  1117 2 -11.304201 10.196970 -18.860899 159 F "A" 24 -0.11500 -0.11500 "PHE " " CE1" "    " 6 0 0 0 808080  ""  0 1 7 ""  1 ""  <> 0 0 0 1117 1117 1 0 2238 1 <> <> 1117 0 1117 1117 <> "CCD match"  <> 1 0.98 1223 <> <> <> <> <> <> <> <>
  1118 2 -13.554957 11.000406 -18.551964 159 F "A" 24 -0.11500 -0.11500 "PHE " " CE2" "    " 6 0 0 0 808080  ""  0 1 7 ""  1 ""  <> 0 0 0 1118 1118 1 0 2239 1 <> <> 1118 0 1118 1118 <> "CCD match"  <> 1 0.98 1224 <> <> <> <> <> <> <> <>
  1119 2 -12.220728 10.913476 -18.141192 159 F "A" 24 -0.11500 -0.11500 "PHE " " CZ " "    " 6 0 0 0 808080  ""  0 1 7 ""  1 ""  <> 0 0 0 1119 1119 1 0 2240 1 <> <> 1119 0 1119 1119 <> "CCD match"  <> 1 0.98 1225 <> <> <> <> <> <> <> <>
  1120 25 -15.675879 7.773809 -23.645600 160 E "A" 38 -0.50000 -0.50000 "GLU " " N  " "    " 7 0 0 0 2E2EFF  ""  0 1 7 ""  1 ""  <> 0 0 0 1120 1120 1 0 2250 1 <> <> 1120 0 1120 1120 <> "CCD match"  <> 1 0.95 1226 <> <> <> <> <> <> <> <>
  1121 3 -16.247904 7.181932 -24.867424 160 E "A" 24 0.14000 0.14000 "GLU " " CA " "    " 6 0 0 0 808080  ""  0 1 -1113 "%RT%RN"  2 ""  FFFF00  0 0 0 1121 1121 1 0 2251 1 <> <> 1121 0 1121 1121 <> "CCD match"  <> 1 0.95 1227 <> <> <> <> <> <> <> <>
  1122 2 -16.847262 8.296258 -25.756901 160 E "A" 24 0.50000 0.50000 "GLU " " C  " "    " 6 0 0 0 808080  ""  0 1 7 ""  1 ""  <> 0 0 0 1122 1122 1 0 2252 0 <> <> 1122 0 1122 1122 <> "CCD match"  <> 1 0.95 1228 <> <> <> <> <> <> <> <>
  1123 3 -17.309050 6.049531 -24.503923 160 E "A" 24 -0.12000 -0.12000 "GLU " " CB " "    " 6 0 0 0 808080  ""  0 1 7 ""  1 ""  <> 0 0 0 1123 1123 1 0 2253 2 <> <> 1123 0 1123 1123 <> "CCD match"  <> 1 0.95 1229 <> <> <> <> <> <> <> <>
  1124 15 -17.515201 9.182771 -25.185634 160 E "A" 70 -0.50000 -0.50000 "GLU " " O  " "    " 8 0 0 0 FF2E2E  ""  0 1 7 ""  1 ""  <> 0 0 0 1124 1124 1 0 2254 0 <> <> 1124 0 1124 1124 <> "CCD match"  <> 1 0.95 1230 <> <> <> <> <> <> <> <>
  1125 3 -18.328884 5.565053 -25.628297 160 E "A" 24 -0.22000 -0.22000 "GLU " " CG " "    " 6 0 0 0 808080  ""  0 1 7 ""  1 ""  <> 0 0 0 1125 1125 1 0 2255 2 <> <> 1125 0 1125 1125 <> "CCD match"  <> 1 0.95 1231 <> <> <> <> <> <> <> <>
  1126 2 -19.411836 4.676324 -25.031537 160 E "A" 24 0.70000 0.70000 "GLU " " CD " "    " 6 0 0 0 808080  ""  0 1 7 "%UT"  13 ""  <> 0 0 0 1126 1126 1 0 2256 0 <> <> 1126 0 1126 1126 <> "CCD match"  <> 1 0.95 1232 10 <> <> <> <> <> <> <>
  1127 15 -19.082401 3.674093 -24.340039 160 E "A" 70 -0.80000 -0.80000 "GLU " " OE1" "    " 8 0 0 0 FF2E2E  ""  0 1 7 ""  1 ""  <> 0 0 0 1127 1127 1 0 2257 0 <> <> 1127 0 1127 1127 <> "CCD match"  <> 1 0.95 1233 <> <> <> <> <> <> <> <>
  1128 18 -20.552739 5.065671 -25.220033 160 E "A" 70 -0.80000 -0.80000 "GLU " " OE2" "    " 8 -1 0 0 FF2E2E  ""  0 1 7 ""  1 ""  <> 0 0 0 1128 1128 1 0 2258 0 <> <> 1128 0 1128 1128 <> "CCD match"  <> 1 0.95 1234 <> <> <> <> <> <> <> <>
  1129 25 -16.519006 8.343904 -27.083396 161 P "A" 38 -0.14000 -0.14000 "PRO " " N  " "    " 7 0 0 0 2E2EFF  ""  0 1 7 ""  1 ""  <> 0 0 0 1129 1129 1 0 2265 0 <> <> 1129 0 1129 1129 <> "CCD match"  <> 1 0.93 1235 <> <> <> <> <> <> <> <>
  1130 3 -17.212615 9.337350 -27.951988 161 P "A" 24 0.01000 0.01000 "PRO " " CA " "    " 6 0 0 0 808080  ""  0 1 -1113 "%RT%RN"  2 ""  FFFF00  0 0 0 1130 1130 1 0 2266 1 <> <> 1130 0 1130 1130 <> "CCD match"  <> 1 0.93 1236 <> <> <> <> <> <> <> <>
  1131 2 -18.687000 8.889513 -28.156027 161 P "A" 24 0.50000 0.50000 "PRO " " C  " "    " 6 0 0 0 808080  ""  0 1 7 ""  1 ""  <> 0 0 0 1131 1131 1 0 2267 0 <> <> 1131 0 1131 1131 <> "CCD match"  <> 1 0.93 1237 <> <> <> <> <> <> <> <>
  1132 3 -16.394952 9.210912 -29.254057 161 P "A" 24 -0.12000 -0.12000 "PRO " " CB " "    " 6 0 0 0 808080  ""  0 1 7 ""  1 ""  <> 0 0 0 1132 1132 1 0 2268 2 <> <> 1132 0 1132 1132 <> "CCD match"  <> 1 0.93 1238 <> <> <> <> <> <> <> <>
  1133 15 -18.925448 7.689672 -28.412596 161 P "A" 70 -0.50000 -0.50000 "PRO " " O  " "    " 8 0 0 0 FF2E2E  ""  0 1 7 ""  1 ""  <> 0 0 0 1133 1133 1 0 2269 0 <> <> 1133 0 1133 1133 <> "CCD match"  <> 1 0.93 1239 <> <> <> <> <> <> <> <>
  1134 3 -15.697584 7.827024 -29.266301 161 P "A" 24 -0.12000 -0.12000 "PRO " " CG " "    " 6 0 0 0 808080  ""  0 1 7 ""  1 ""  <> 0 0 0 1134 1134 1 0 2270 2 <> <> 1134 0 1134 1134 <> "CCD match"  <> 1 0.93 1240 <> <> <> <> <> <> <> <>
  1135 3 -15.661772 7.458044 -27.847016 161 P "A" 24 -0.05000 -0.05000 "PRO " " CD " "    " 6 0 0 0 808080  ""  0 1 7 ""  1 ""  <> 0 0 0 1135 1135 1 0 2271 2 <> <> 1135 0 1135 1135 <> "CCD match"  <> 1 0.93 1241 <> <> <> <> <> <> <> <>
  1136 25 -19.690201 9.859193 -28.137686 162 V "A" 38 -0.50000 -0.50000 "VAL " " N  " "    " 7 0 0 0 2E2EFF  ""  0 1 7 ""  1 ""  <> 0 0 0 1136 1136 1 0 2279 1 <> <> 1136 0 1136 1136 <> "CCD match"  <> 1 0.93 1242 <> <> <> <> <> <> <> <>
  1137 3 -21.130124 9.556180 -28.081347 162 V "A" 24 0.14000 0.14000 "VAL " " CA " "    " 6 0 0 0 808080  ""  0 1 -1113 "%RT%RN"  2 ""  FFFF00  0 0 0 1137 1137 1 0 2280 1 <> <> 1137 0 1137 1137 <> "CCD match"  <> 1 0.93 1243 <> <> <> <> <> <> <> <>
  1138 2 -21.682696 8.967084 -29.395205 162 V "A" 24 0.50000 0.50000 "VAL " " C  " "    " 6 0 0 0 808080  ""  0 1 7 ""  1 ""  <> 0 0 0 1138 1138 1 0 2281 0 <> <> 1138 0 1138 1138 <> "CCD match"  <> 1 0.93 1244 <> <> <> <> <> <> <> <>
  1139 3 -22.008146 10.829980 -27.609331 162 V "A" 24 -0.06000 -0.06000 "VAL " " CB " "    " 6 0 0 0 808080  ""  0 1 7 ""  1 ""  <> 0 0 0 1139 1139 1 0 2282 1 <> <> 1139 0 1139 1139 <> "CCD match"  <> 1 0.93 1245 <> <> <> <> <> <> <> <>
  1140 15 -22.788809 8.375543 -29.433100 162 V "A" 70 -0.50000 -0.50000 "VAL " " O  " "    " 8 0 0 0 FF2E2E  ""  0 1 7 ""  1 ""  <> 0 0 0 1140 1140 1 0 2283 0 <> <> 1140 0 1140 1140 <> "CCD match"  <> 1 0.93 1246 <> <> <> <> <> <> <> <>
  1141 3 -22.393646 11.832452 -28.682672 162 V "A" 24 -0.18000 -0.18000 "VAL " " CG1" "    " 6 0 0 0 808080  ""  0 1 7 ""  1 ""  <> 0 0 0 1141 1141 1 0 2284 3 <> <> 1141 0 1141 1141 <> "CCD match"  <> 1 0.93 1247 <> <> <> <> <> <> <> <>
  1142 3 -23.333899 10.426416 -26.955249 162 V "A" 24 -0.18000 -0.18000 "VAL " " CG2" "    " 6 0 0 0 808080  ""  0 1 7 ""  1 ""  <> 0 0 0 1142 1142 1 0 2285 3 <> <> 1142 0 1142 1142 <> "CCD match"  <> 1 0.93 1248 <> <> <> <> <> <> <> <>
  1143 25 -20.956543 9.268747 -30.515676 163 T "A" 38 -0.50000 -0.50000 "THR " " N  " "    " 7 0 0 0 2E2EFF  ""  0 1 7 ""  1 ""  <> 0 0 0 1143 1143 1 0 2295 1 <> <> 1143 0 1143 1143 <> "CCD match"  <> 1 0.88 1249 <> <> <> <> <> <> <> <>
  1144 3 -21.090929 8.647913 -31.835705 163 T "A" 24 0.14000 0.14000 "THR " " CA " "    " 6 0 0 0 808080  ""  0 1 -1113 "%RT%RN"  2 ""  FFFF00  0 0 0 1144 1144 1 0 2296 1 <> <> 1144 0 1144 1144 <> "CCD match"  <> 1 0.88 1250 <> <> <> <> <> <> <> <>
  1145 2 -19.637257 8.673532 -32.467397 163 T "A" 24 0.50000 0.50000 "THR " " C  " "    " 6 0 0 0 808080  ""  0 1 7 ""  1 ""  <> 0 0 0 1145 1145 1 0 2297 0 <> <> 1145 0 1145 1145 <> "CCD match"  <> 1 0.88 1251 <> <> <> <> <> <> <> <>
  1146 3 -22.062540 9.499124 -32.657923 163 T "A" 24 0.20500 0.20500 "THR " " CB " "    " 6 0 0 0 808080  ""  0 1 7 ""  1 ""  <> 0 0 0 1146 1146 1 0 2298 1 <> <> 1146 0 1146 1146 <> "CCD match"  <> 1 0.88 1252 <> <> <> <> <> <> <> <>
  1147 15 -18.851201 9.514535 -32.015731 163 T "A" 70 -0.50000 -0.50000 "THR " " O  " "    " 8 0 0 0 FF2E2E  ""  0 1 7 ""  1 ""  <> 0 0 0 1147 1147 1 0 2299 0 <> <> 1147 0 1147 1147 <> "CCD match"  <> 1 0.88 1253 <> <> <> <> <> <> <> <>
  1148 3 -21.639970 10.951833 -33.008870 163 T "A" 24 -0.18000 -0.18000 "THR " " CG2" "    " 6 0 0 0 808080  ""  0 1 7 ""  1 ""  <> 0 0 0 1148 1148 1 0 2300 3 <> <> 1148 0 1148 1148 <> "CCD match"  <> 1 0.88 1254 <> <> <> <> <> <> <> <>
  1149 16 -22.412097 8.856138 -33.855809 163 T "A" 70 -0.68300 -0.68300 "THR " " OG1" "    " 8 0 0 0 FF2E2E  ""  0 1 7 "%UT"  13 ""  <> 0 0 0 1149 1149 1 0 2301 1 <> <> 1149 0 1149 1149 <> "CCD match"  <> 1 0.88 1255 <> <> <> <> <> <> <> <>
  1150 25 -19.301037 7.759149 -33.353907 164 I "A" 38 -0.50000 -0.50000 "ILE " " N  " "    " 7 0 0 0 2E2EFF  ""  0 1 7 ""  1 ""  <> 0 0 0 1150 1150 1 0 2309 1 <> <> 1150 0 1150 1150 <> "CCD match"  <> 1 0.82 1256 <> <> <> <> <> <> <> <>
  1151 3 -18.055875 7.666036 -34.035526 164 I "A" 24 0.14000 0.14000 "ILE " " CA " "    " 6 0 0 0 808080  ""  0 1 -1113 "%RT%RN"  2 ""  FFFF00  0 0 0 1151 1151 1 0 2310 1 <> <> 1151 0 1151 1151 <> "CCD match"  <> 1 0.82 1257 <> <> <> <> <> <> <> <>
  1152 2 -18.100793 8.330289 -35.435489 164 I "A" 24 0.50000 0.50000 "ILE " " C  " "    " 6 0 0 0 808080  ""  0 1 7 ""  1 ""  <> 0 0 0 1152 1152 1 0 2311 0 <> <> 1152 0 1152 1152 <> "CCD match"  <> 1 0.82 1258 <> <> <> <> <> <> <> <>
  1153 3 -17.436349 6.238389 -34.148826 164 I "A" 24 -0.06000 -0.06000 "ILE " " CB " "    " 6 0 0 0 808080  ""  0 1 7 ""  1 ""  <> 0 0 0 1153 1153 1 0 2312 1 <> <> 1153 0 1153 1153 <> "CCD match"  <> 1 0.82 1259 <> <> <> <> <> <> <> <>
  1154 15 -19.137906 8.320993 -36.176729 164 I "A" 70 -0.50000 -0.50000 "ILE " " O  " "    " 8 0 0 0 FF2E2E  ""  0 1 7 ""  1 ""  <> 0 0 0 1154 1154 1 0 2313 0 <> <> 1154 0 1154 1154 <> "CCD match"  <> 1 0.82 1260 <> <> <> <> <> <> <> <>
  1155 3 -18.478467 5.202981 -34.615169 164 I "A" 24 -0.12000 -0.12000 "ILE " " CG1" "    " 6 0 0 0 808080  ""  0 1 7 ""  1 ""  <> 0 0 0 1155 1155 1 0 2314 2 <> <> 1155 0 1155 1155 <> "CCD match"  <> 1 0.82 1261 <> <> <> <> <> <> <> <>
  1156 3 -16.737428 5.863267 -32.857924 164 I "A" 24 -0.18000 -0.18000 "ILE " " CG2" "    " 6 0 0 0 808080  ""  0 1 7 ""  1 ""  <> 0 0 0 1156 1156 1 0 2315 3 <> <> 1156 0 1156 1156 <> "CCD match"  <> 1 0.82 1262 <> <> <> <> <> <> <> <>
  1157 3 -17.778916 4.031248 -35.330737 164 I "A" 24 -0.18000 -0.18000 "ILE " " CD1" "    " 6 0 0 0 808080  ""  0 1 7 ""  1 ""  <> 0 0 0 1157 1157 1 0 2316 3 <> <> 1157 0 1157 1157 <> "CCD match"  <> 1 0.82 1263 <> <> <> <> <> <> <> <>
  1158 25 -16.957746 8.982820 -35.767516 165 G "A" 38 -0.50000 -0.50000 "GLY " " N  " "    " 7 0 0 0 2E2EFF  ""  0 1 7 ""  1 ""  <> 0 0 0 1158 1158 1 0 2328 1 <> <> 1158 0 1158 1158 <> "CCD match"  <> 1 0.77 1264 <> <> <> <> <> <> <> <>
  1159 3 -16.666883 9.597475 -37.093307 165 G "A" 24 0.08000 0.08000 "GLY " " CA " "    " 6 0 0 0 808080  ""  0 1 -1113 "%RT%RN"  2 ""  FFFF00  0 0 0 1159 1159 1 0 2329 2 <> <> 1159 0 1159 1159 <> "CCD match"  <> 1 0.77 1265 <> <> <> <> <> <> <> <>
  1160 2 -16.630301 11.076662 -36.825289 165 G "A" 24 0.50000 0.50000 "GLY " " C  " "    " 6 0 0 0 808080  ""  0 1 7 ""  1 ""  <> 0 0 0 1160 1160 1 0 2330 0 <> <> 1160 0 1160 1160 <> "CCD match"  <> 1 0.77 1266 <> <> <> <> <> <> <> <>
  1161 15 -15.566183 11.681341 -36.573669 165 G "A" 70 -0.50000 -0.50000 "GLY " " O  " "    " 8 0 0 0 FF2E2E  ""  0 1 7 ""  1 ""  <> 0 0 0 1161 1161 1 0 2331 0 <> <> 1161 0 1161 1161 <> "CCD match"  <> 1 0.77 1267 <> <> <> <> <> <> <> <>
  1162 25 -17.863850 11.663038 -36.900426 166 D "A" 38 -0.50000 -0.50000 "ASP " " N  " "    " 7 0 0 0 2E2EFF  ""  0 1 7 ""  1 ""  <> 0 0 0 1162 1162 1 0 2335 1 <> <> 1162 0 1162 1162 <> "CCD match"  <> 1 0.81 1268 <> <> <> <> <> <> <> <>
  1163 3 -18.093272 13.115106 -36.968924 166 D "A" 24 0.14000 0.14000 "ASP " " CA " "    " 6 0 0 0 808080  ""  0 1 -1113 "%RT%RN"  2 ""  FFFF00  0 0 0 1163 1163 1 0 2336 1 <> <> 1163 0 1163 1163 <> "CCD match"  <> 1 0.81 1269 <> <> <> <> <> <> <> <>
  1164 2 -17.406099 13.905672 -35.835704 166 D "A" 24 0.50000 0.50000 "ASP " " C  " "    " 6 0 0 0 808080  ""  0 1 7 ""  1 ""  <> 0 0 0 1164 1164 1 0 2337 0 <> <> 1164 0 1164 1164 <> "CCD match"  <> 1 0.81 1270 <> <> <> <> <> <> <> <>
  1165 3 -19.626540 13.339536 -36.878103 166 D "A" 24 -0.22000 -0.22000 "ASP " " CB " "    " 6 0 0 0 808080  ""  0 1 7 ""  1 ""  <> 0 0 0 1165 1165 1 0 2338 2 <> <> 1165 0 1165 1165 <> "CCD match"  <> 1 0.81 1271 <> <> <> <> <> <> <> <>
  1166 15 -17.597945 13.475255 -34.673474 166 D "A" 70 -0.50000 -0.50000 "ASP " " O  " "    " 8 0 0 0 FF2E2E  ""  0 1 7 ""  1 ""  <> 0 0 0 1166 1166 1 0 2339 0 <> <> 1166 0 1166 1166 <> "CCD match"  <> 1 0.81 1272 <> <> <> <> <> <> <> <>
  1167 2 -20.065902 14.825639 -36.799089 166 D "A" 24 0.70000 0.70000 "ASP " " CG " "    " 6 0 0 0 808080  ""  0 1 7 "%UT"  13 ""  <> 0 0 0 1167 1167 1 0 2340 0 <> <> 1167 0 1167 1167 <> "CCD match"  <> 1 0.81 1273 10 <> <> <> <> <> <> <>
  1168 15 -21.253673 15.030111 -36.403238 166 D "A" 70 -0.80000 -0.80000 "ASP " " OD1" "    " 8 0 0 0 FF2E2E  ""  0 1 7 ""  1 ""  <> 0 0 0 1168 1168 1 0 2341 0 <> <> 1168 0 1168 1168 <> "CCD match"  <> 1 0.81 1274 <> <> <> <> <> <> <> <>
  1169 18 -19.408663 15.798799 -37.318363 166 D "A" 70 -0.80000 -0.80000 "ASP " " OD2" "    " 8 -1 0 0 FF2E2E  ""  0 1 7 ""  1 ""  <> 0 0 0 1169 1169 1 0 2342 0 <> <> 1169 0 1169 1169 <> "CCD match"  <> 1 0.81 1275 <> <> <> <> <> <> <> <>
  1170 25 -16.530148 14.893526 -36.089988 167 P "A" 38 -0.14000 -0.14000 "PRO " " N  " "    " 7 0 0 0 2E2EFF  ""  0 1 7 ""  1 ""  <> 0 0 0 1170 1170 1 0 2347 0 <> <> 1170 0 1170 1170 <> "CCD match"  <> 1 0.77 1276 <> <> <> <> <> <> <> <>
  1171 3 -15.884049 15.611722 -34.937860 167 P "A" 24 0.01000 0.01000 "PRO " " CA " "    " 6 0 0 0 808080  ""  0 1 -1113 "%RT%RN"  2 ""  FFFF00  0 0 0 1171 1171 1 0 2348 1 <> <> 1171 0 1171 1171 <> "CCD match"  <> 1 0.77 1277 <> <> <> <> <> <> <> <>
  1172 2 -16.808489 16.605478 -34.190781 167 P "A" 24 0.50000 0.50000 "PRO " " C  " "    " 6 0 0 0 808080  ""  0 1 7 ""  1 ""  <> 0 0 0 1172 1172 1 0 2349 0 <> <> 1172 0 1172 1172 <> "CCD match"  <> 1 0.77 1278 <> <> <> <> <> <> <> <>
  1173 3 -14.756588 16.362665 -35.681107 167 P "A" 24 -0.12000 -0.12000 "PRO " " CB " "    " 6 0 0 0 808080  ""  0 1 7 ""  1 ""  <> 0 0 0 1173 1173 1 0 2350 2 <> <> 1173 0 1173 1173 <> "CCD match"  <> 1 0.77 1279 <> <> <> <> <> <> <> <>
  1174 15 -16.369333 17.106081 -33.102320 167 P "A" 70 -0.50000 -0.50000 "PRO " " O  " "    " 8 0 0 0 FF2E2E  ""  0 1 7 ""  1 ""  <> 0 0 0 1174 1174 1 0 2351 0 <> <> 1174 0 1174 1174 <> "CCD match"  <> 1 0.77 1280 <> <> <> <> <> <> <> <>
  1175 3 -15.251555 16.561761 -37.094339 167 P "A" 24 -0.12000 -0.12000 "PRO " " CG " "    " 6 0 0 0 808080  ""  0 1 7 ""  1 ""  <> 0 0 0 1175 1175 1 0 2352 2 <> <> 1175 0 1175 1175 <> "CCD match"  <> 1 0.77 1281 <> <> <> <> <> <> <> <>
  1176 3 -15.975359 15.294343 -37.473433 167 P "A" 24 -0.05000 -0.05000 "PRO " " CD " "    " 6 0 0 0 808080  ""  0 1 7 ""  1 ""  <> 0 0 0 1176 1176 1 0 2353 2 <> <> 1176 0 1176 1176 <> "CCD match"  <> 1 0.77 1282 <> <> <> <> <> <> <> <>
  1177 25 -18.049540 16.860918 -34.673111 168 N "A" 38 -0.50000 -0.50000 "ASN " " N  " "    " 7 0 0 0 2E2EFF  ""  0 1 7 ""  1 ""  <> 0 0 0 1177 1177 1 0 2361 1 <> <> 1177 0 1177 1177 <> "CCD match"  <> 1 0.87 1283 <> <> <> <> <> <> <> <>
  1178 3 -19.003158 17.641061 -33.872142 168 N "A" 24 0.14000 0.14000 "ASN " " CA " "    " 6 0 0 0 808080  ""  0 1 -1113 "%RT%RN"  2 ""  FFFF00  0 0 0 1178 1178 1 0 2362 1 <> <> 1178 0 1178 1178 <> "CCD match"  <> 1 0.87 1284 <> <> <> <> <> <> <> <>
  1179 2 -19.622685 16.795389 -32.683929 168 N "A" 24 0.50000 0.50000 "ASN " " C  " "    " 6 0 0 0 808080  ""  0 1 7 ""  1 ""  <> 0 0 0 1179 1179 1 0 2363 0 <> <> 1179 0 1179 1179 <> "CCD match"  <> 1 0.87 1285 <> <> <> <> <> <> <> <>
  1180 3 -20.127934 18.178506 -34.735361 168 N "A" 24 -0.12000 -0.12000 "ASN " " CB " "    " 6 0 0 0 808080  ""  0 1 7 ""  1 ""  <> 0 0 0 1180 1180 1 0 2364 2 <> <> 1180 0 1180 1180 <> "CCD match"  <> 1 0.87 1286 <> <> <> <> <> <> <> <>
  1181 15 -20.730448 17.139680 -32.148469 168 N "A" 70 -0.50000 -0.50000 "ASN " " O  " "    " 8 0 0 0 FF2E2E  ""  0 1 7 ""  1 ""  <> 0 0 0 1181 1181 1 0 2365 0 <> <> 1181 0 1181 1181 <> "CCD match"  <> 1 0.87 1287 <> <> <> <> <> <> <> <>
  1182 2 -19.797539 19.001215 -35.927957 168 N "A" 24 0.50000 0.50000 "ASN " " CG " "    " 6 0 0 0 808080  ""  0 1 7 "%UT"  13 "Flip"  <> 0 0 0 1182 1182 1 0 2366 0 <> <> 1182 0 1182 1182 <> "CCD match"  <> 1 0.87 1288 0.220807135022885 "Flip"  <> <> <> <> <> <>
  1183 25 -20.456375 18.774889 -37.047853 168 N "A" 38 -0.76000 -0.76000 "ASN " " ND2" "    " 7 0 0 0 2E2EFF  ""  0 1 7 ""  1 ""  <> 0 0 0 1183 1183 1 0 2367 2 <> <> 1183 0 1183 1183 <> "CCD match"  <> 1 0.87 1289 <> <> <> <> <> <> <> <>
  1184 15 -18.973797 19.863374 -35.892017 168 N "A" 70 -0.50000 -0.50000 "ASN " " OD1" "    " 8 0 0 0 FF2E2E  ""  0 1 7 ""  1 ""  <> 0 0 0 1184 1184 1 0 2368 0 <> <> 1184 0 1184 1184 <> "CCD match"  <> 1 0.87 1290 <> <> <> <> <> <> <> <>
  1185 25 -18.893224 15.789751 -32.228867 169 S "A" 38 -0.50000 -0.50000 "SER " " N  " "    " 7 0 0 0 2E2EFF  ""  0 1 7 ""  1 ""  <> 0 0 0 1185 1185 1 0 2375 1 <> <> 1185 0 1185 1185 <> "CCD match"  <> 1 0.9 1291 <> <> <> <> <> <> <> <>
  1186 3 -19.298195 14.810445 -31.275458 169 S "A" 24 0.14000 0.14000 "SER " " CA " "    " 6 0 0 0 808080  ""  0 1 -1113 "%RT%RN"  2 ""  FFFF00  0 0 0 1186 1186 1 0 2376 1 <> <> 1186 0 1186 1186 <> "CCD match"  <> 1 0.9 1292 <> <> <> <> <> <> <> <>
  1187 2 -19.021125 15.246255 -29.854254 169 S "A" 24 0.50000 0.50000 "SER " " C  " "    " 6 0 0 0 808080  ""  0 1 7 ""  1 ""  <> 0 0 0 1187 1187 1 0 2377 0 <> <> 1187 0 1187 1187 <> "CCD match"  <> 1 0.9 1293 <> <> <> <> <> <> <> <>
  1188 3 -18.735808 13.385297 -31.639682 169 S "A" 24 0.14500 0.14500 "SER " " CB " "    " 6 0 0 0 808080  ""  0 1 7 ""  1 ""  <> 0 0 0 1188 1188 1 0 2378 2 <> <> 1188 0 1188 1188 <> "CCD match"  <> 1 0.9 1294 <> <> <> <> <> <> <> <>
  1189 15 -18.359334 16.247407 -29.645033 169 S "A" 70 -0.50000 -0.50000 "SER " " O  " "    " 8 0 0 0 FF2E2E  ""  0 1 7 ""  1 ""  <> 0 0 0 1189 1189 1 0 2379 0 <> <> 1189 0 1189 1189 <> "CCD match"  <> 1 0.9 1295 <> <> <> <> <> <> <> <>
  1190 16 -19.357926 12.336870 -30.961229 169 S "A" 70 -0.68300 -0.68300 "SER " " OG " "    " 8 0 0 0 FF2E2E  ""  0 1 7 "%UT"  13 ""  <> 0 0 0 1190 1190 1 0 2380 1 <> <> 1190 0 1190 1190 <> "CCD match"  <> 1 0.9 1296 <> <> <> <> <> <> <> <>
  1191 25 -19.421581 14.381345 -28.908171 170 R "A" 38 -0.50000 -0.50000 "ARG " " N  " "    " 7 0 0 0 2E2EFF  ""  0 1 7 ""  1 ""  <> 0 0 0 1191 1191 1 0 2386 1 <> <> 1191 0 1191 1191 <> "CCD match"  <> 1 0.96 1297 <> <> <> <> <> <> <> <>
  1192 3 -19.327478 14.674379 -27.512792 170 R "A" 24 0.14000 0.14000 "ARG " " CA " "    " 6 0 0 0 808080  ""  0 1 -1113 "%RT%RN"  2 ""  FFFF00  0 0 0 1192 1192 1 0 2387 1 <> <> 1192 0 1192 1192 <> "CCD match"  <> 1 0.96 1298 <> <> <> <> <> <> <> <>
  1193 2 -18.793272 13.420457 -26.860926 170 R "A" 24 0.50000 0.50000 "ARG " " C  " "    " 6 0 0 0 808080  ""  0 1 7 ""  1 ""  <> 0 0 0 1193 1193 1 0 2388 0 <> <> 1193 0 1193 1193 <> "CCD match"  <> 1 0.96 1299 <> <> <> <> <> <> <> <>
  1194 3 -20.702110 15.017320 -26.937102 170 R "A" 24 -0.12000 -0.12000 "ARG " " CB " "    " 6 0 0 0 808080  ""  0 1 7 ""  1 ""  <> 0 0 0 1194 1194 1 0 2389 2 <> <> 1194 0 1194 1194 <> "CCD match"  <> 1 0.96 1300 <> <> <> <> <> <> <> <>
  1195 15 -18.773691 12.323450 -27.438673 170 R "A" 70 -0.50000 -0.50000 "ARG " " O  " "    " 8 0 0 0 FF2E2E  ""  0 1 7 ""  1 ""  <> 0 0 0 1195 1195 1 0 2390 0 <> <> 1195 0 1195 1195 <> "CCD match"  <> 1 0.96 1301 <> <> <> <> <> <> <> <>
  1196 3 -21.180710 16.406717 -27.493210 170 R "A" 24 -0.05000 -0.05000 "ARG " " CG " "    " 6 0 0 0 808080  ""  0 1 7 ""  1 ""  <> 0 0 0 1196 1196 1 0 2391 2 <> <> 1196 0 1196 1196 <> "CCD match"  <> 1 0.96 1302 <> <> <> <> <> <> <> <>
  1197 3 -22.523244 16.949609 -27.050725 170 R "A" 24 0.19000 0.19000 "ARG " " CD " "    " 6 0 0 0 808080  ""  0 1 7 ""  1 ""  <> 0 0 0 1197 1197 1 0 2392 2 <> <> 1197 0 1197 1197 <> "CCD match"  <> 1 0.96 1303 <> <> <> <> <> <> <> <>
  1198 25 -22.672440 17.338823 -25.642522 170 R "A" 38 -0.69997 -0.69997 "ARG " " NE " "    " 7 0 0 0 2E2EFF  ""  0 1 7 ""  1 ""  <> 0 0 0 1198 1198 1 0 2393 1 <> <> 1198 0 1198 1198 <> "CCD match"  <> 1 0.96 1304 <> <> <> <> <> <> <> <>
  1199 25 -22.025192 19.575777 -25.783278 170 R "A" 38 -0.79997 -0.79997 "ARG " " NH1" "    " 7 0 0 0 2E2EFF  ""  0 1 7 ""  1 ""  <> 0 0 0 1199 1199 1 0 2394 2 <> <> 1199 0 1199 1199 <> "CCD match"  <> 1 0.96 1305 <> <> <> <> <> <> <> <>
  1200 31 -22.586041 18.601453 -23.680999 170 R "A" 38 -0.79997 -0.79997 "ARG " " NH2" "    " 7 1 0 0 2E2EFF  ""  0 1 7 ""  1 ""  <> 0 0 0 1200 1200 1 0 2395 2 <> <> 1200 0 1200 1200 <> "CCD match"  <> 1 0.96 1306 <> <> <> <> <> <> <> <>
  1201 2 -22.378504 18.506555 -25.017122 170 R "A" 24 0.63990 0.63990 "ARG " " CZ " "    " 6 0 0 0 808080  ""  0 1 7 ""  1 ""  <> 0 0 0 1201 1201 1 0 2396 0 <> <> 1201 0 1201 1201 <> "CCD match"  <> 1 0.96 1307 <> <> <> <> <> <> <> <>
  1202 25 -18.297893 13.671087 -25.665321 171 I "A" 38 -0.50000 -0.50000 "ILE " " N  " "    " 7 0 0 0 2E2EFF  ""  2 1 7 ""  1 ""  <> 0 0 0 1202 1202 1 0 2410 1 <> <> 1202 0 1202 1202 <> "CCD match"  <> 1 0.97 1308 <> <> <> <> <> <> <> <>
  1203 3 -17.621754 12.598043 -24.914005 171 I "A" 24 0.14000 0.14000 "ILE " " CA " "    " 6 0 0 0 808080  ""  2 1 -1113 "%RT%RN"  2 ""  FFFF00  0 0 0 1203 1203 1 0 2411 1 <> <> 1203 0 1203 1203 <> "CCD match"  <> 1 0.97 1309 <> <> <> <> <> <> <> <>
  1204 2 -18.473451 12.269006 -23.630053 171 I "A" 24 0.50000 0.50000 "ILE " " C  " "    " 6 0 0 0 808080  ""  2 1 7 ""  1 ""  <> 0 0 0 1204 1204 1 0 2412 0 <> <> 1204 0 1204 1204 <> "CCD match"  <> 1 0.97 1310 <> <> <> <> <> <> <> <>
  1205 3 -16.217488 12.982103 -24.485199 171 I "A" 24 -0.06000 -0.06000 "ILE " " CB " "    " 6 0 0 0 808080  ""  2 1 7 ""  1 ""  <> 0 0 0 1205 1205 1 0 2413 1 <> <> 1205 0 1205 1205 <> "CCD match"  <> 1 0.97 1311 <> <> <> <> <> <> <> <>
  1206 15 -18.883879 13.255449 -22.967963 171 I "A" 70 -0.50000 -0.50000 "ILE " " O  " "    " 8 0 0 0 FF2E2E  ""  2 1 7 ""  1 ""  <> 0 0 0 1206 1206 1 0 2414 0 <> <> 1206 0 1206 1206 <> "CCD match"  <> 1 0.97 1312 <> <> <> <> <> <> <> <>
  1207 3 -15.357304 13.583658 -25.624100 171 I "A" 24 -0.12000 -0.12000 "ILE " " CG1" "    " 6 0 0 0 808080  ""  2 1 7 ""  1 ""  <> 0 0 0 1207 1207 1 0 2415 2 <> <> 1207 0 1207 1207 <> "CCD match"  <> 1 0.97 1313 <> <> <> <> <> <> <> <>
  1208 3 -15.445488 11.796228 -23.880955 171 I "A" 24 -0.18000 -0.18000 "ILE " " CG2" "    " 6 0 0 0 808080  ""  2 1 7 ""  1 ""  <> 0 0 0 1208 1208 1 0 2416 3 <> <> 1208 0 1208 1208 <> "CCD match"  <> 1 0.97 1314 <> <> <> <> <> <> <> <>
  1209 3 -15.398882 15.130796 -25.860418 171 I "A" 24 -0.18000 -0.18000 "ILE " " CD1" "    " 6 0 0 0 808080  ""  2 1 7 ""  1 ""  <> 0 0 0 1209 1209 1 0 2417 3 <> <> 1209 0 1209 1209 <> "CCD match"  <> 1 0.97 1315 <> <> <> <> <> <> <> <>
  1210 25 -18.604962 10.983610 -23.294845 172 R "A" 38 -0.50000 -0.50000 "ARG " " N  " "    " 7 0 0 0 2E2EFF  ""  2 1 7 ""  1 ""  <> 0 0 0 1210 1210 1 0 2429 1 <> <> 1210 0 1210 1210 <> "CCD match"  <> 1 0.97 1316 <> <> <> <> <> <> <> <>
  1211 3 -19.149323 10.447496 -22.068640 172 R "A" 24 0.14000 0.14000 "ARG " " CA " "    " 6 0 0 0 808080  ""  2 1 -1113 "%RT%RN"  2 ""  FFFF00  0 0 0 1211 1211 1 0 2430 1 <> <> 1211 0 1211 1211 <> "CCD match"  <> 1 0.97 1317 <> <> <> <> <> <> <> <>
  1212 2 -18.112535 9.675310 -21.282759 172 R "A" 24 0.50000 0.50000 "ARG " " C  " "    " 6 0 0 0 808080  ""  2 1 7 ""  1 ""  <> 0 0 0 1212 1212 1 0 2431 0 <> <> 1212 0 1212 1212 <> "CCD match"  <> 1 0.97 1318 <> <> <> <> <> <> <> <>
  1213 3 -20.432924 9.639261 -22.396496 172 R "A" 24 -0.12000 -0.12000 "ARG " " CB " "    " 6 0 0 0 808080  ""  2 1 7 ""  1 ""  <> 0 0 0 1213 1213 1 0 2432 2 <> <> 1213 0 1213 1213 <> "CCD match"  <> 1 0.97 1319 <> <> <> <> <> <> <> <>
  1214 15 -17.096762 9.291494 -21.825908 172 R "A" 70 -0.50000 -0.50000 "ARG " " O  " "    " 8 0 0 0 FF2E2E  ""  2 1 7 ""  1 ""  <> 0 0 0 1214 1214 1 0 2433 0 <> <> 1214 0 1214 1214 <> "CCD match"  <> 1 0.97 1320 <> <> <> <> <> <> <> <>
  1215 3 -20.268664 8.285879 -23.112326 172 R "A" 24 -0.05000 -0.05000 "ARG " " CG " "    " 6 0 0 0 808080  ""  2 1 7 ""  1 ""  <> 0 0 0 1215 1215 1 0 2434 2 <> <> 1215 0 1215 1215 <> "CCD match"  <> 1 0.97 1321 <> <> <> <> <> <> <> <>
  1216 3 -21.482422 7.433813 -22.693608 172 R "A" 24 0.19000 0.19000 "ARG " " CD " "    " 6 0 0 0 808080  ""  2 1 7 ""  1 ""  <> 0 0 0 1216 1216 1 0 2435 2 <> <> 1216 0 1216 1216 <> "CCD match"  <> 1 0.97 1322 <> <> <> <> <> <> <> <>
  1217 25 -22.797670 7.919374 -23.176612 172 R "A" 38 -0.69997 -0.69997 "ARG " " NE " "    " 7 0 0 0 2E2EFF  ""  2 1 7 ""  1 ""  <> 0 0 0 1217 1217 1 0 2436 1 <> <> 1217 0 1217 1217 <> "CCD match"  <> 1 0.97 1323 <> <> <> <> <> <> <> <>
  1218 25 -22.805562 6.958902 -25.300618 172 R "A" 38 -0.79997 -0.79997 "ARG " " NH1" "    " 7 0 0 0 2E2EFF  ""  2 1 7 ""  1 ""  <> 0 0 0 1218 1218 1 0 2437 2 <> <> 1218 0 1218 1218 <> "CCD match"  <> 1 0.97 1324 <> <> <> <> <> <> <> <>
  1219 31 -24.718236 7.901193 -24.419258 172 R "A" 38 -0.79997 -0.79997 "ARG " " NH2" "    " 7 1 0 0 2E2EFF  ""  2 1 7 ""  1 ""  <> 0 0 0 1219 1219 1 0 2438 2 <> <> 1219 0 1219 1219 <> "CCD match"  <> 1 0.97 1325 <> <> <> <> <> <> <> <>
  1220 2 -23.444619 7.582101 -24.332531 172 R "A" 24 0.63990 0.63990 "ARG " " CZ " "    " 6 0 0 0 808080  ""  2 1 7 ""  1 ""  <> 0 0 0 1220 1220 1 0 2439 0 <> <> 1220 0 1220 1220 <> "CCD match"  <> 1 0.97 1326 <> <> <> <> <> <> <> <>
  1221 25 -18.421280 9.416143 -20.038554 173 H "A" 38 -0.50000 -0.50000 "HIE " " N  " "    " 7 0 0 0 2E2EFF  ""  0 1 7 ""  1 ""  <> 0 0 0 1221 1221 1 0 2453 1 <> <> 1221 0 1221 1221 <> "CCD match"  <> 1 0.98 1327 <> <> <> <> <> <> <> <>
  1222 3 -17.702809 8.373937 -19.281765 173 H "A" 24 0.14000 0.14000 "HIE " " CA " "    " 6 0 0 0 808080  ""  0 1 -1113 "%RT%RN"  2 ""  FFFF00  0 0 0 1222 1222 1 0 2454 1 <> <> 1222 0 1222 1222 <> "CCD match"  <> 1 0.98 1328 <> <> <> <> <> <> <> <>
  1223 2 -17.916123 6.906026 -19.791694 173 H "A" 24 0.50000 0.50000 "HIE " " C  " "    " 6 0 0 0 808080  ""  0 1 7 ""  1 ""  <> 0 0 0 1223 1223 1 0 2455 0 <> <> 1223 0 1223 1223 <> "CCD match"  <> 1 0.98 1329 <> <> <> <> <> <> <> <>
  1224 3 -18.289353 8.364877 -17.826179 173 H "A" 24 -0.12000 -0.12000 "HIE " " CB " "    " 6 0 0 0 808080  ""  0 1 7 ""  1 ""  <> 0 0 0 1224 1224 1 0 2456 2 <> <> 1224 0 1224 1224 <> "CCD match"  <> 1 0.98 1330 <> <> <> <> <> <> <> <>
  1225 15 -18.933871 6.665887 -20.416509 173 H "A" 70 -0.50000 -0.50000 "HIE " " O  " "    " 8 0 0 0 FF2E2E  ""  0 1 7 ""  1 ""  <> 0 0 0 1225 1225 1 0 2457 0 <> <> 1225 0 1225 1225 <> "CCD match"  <> 1 0.98 1331 <> <> <> <> <> <> <> <>
  1226 2 -17.660846 9.408288 -17.012783 173 H "A" 24 0.26000 0.26000 "HIE " " CG " "    " 6 0 0 0 808080  ""  0 1 7 "%UT"  13 "HIE"  <> 0 0 0 1226 1226 1 0 2458 0 <> <> 1226 0 1226 1226 <> "CCD match"  <> 1 0.98 1332 <> "HIE"  <> <> <> <> <> <>
  1227 2 -17.756103 10.777910 -17.147775 173 H "A" 24 -0.28600 -0.28600 "HIE " " CD2" "    " 6 0 0 0 808080  ""  0 1 7 ""  1 ""  <> 0 0 0 1227 1227 1 0 2459 1 <> <> 1227 0 1227 1227 <> "CCD match"  <> 1 0.98 1333 <> <> <> <> <> <> <> <>
  1228 25 -16.603984 9.176305 -16.140943 173 H "A" 38 -0.56300 -0.56300 "HIE " " ND1" "    " 7 0 0 0 2E2EFF  ""  0 1 7 ""  1 ""  <> 0 0 0 1228 1228 1 0 2460 0 <> <> 1228 0 1228 1228 <> "CCD match"  <> 1 0.98 1334 <> <> <> <> <> <> <> <>
  1229 2 -16.246576 10.312967 -15.595262 173 H "A" 24 0.27500 0.27500 "HIE " " CE1" "    " 6 0 0 0 808080  ""  0 1 7 ""  1 ""  <> 0 0 0 1229 1229 1 0 2461 1 <> <> 1229 0 1229 1229 <> "CCD match"  <> 1 0.98 1335 <> <> <> <> <> <> <> <>
  1230 25 -16.978187 11.358285 -16.180830 173 H "A" 38 -0.25700 -0.25700 "HIE " " NE2" "    " 7 0 0 0 2E2EFF  ""  0 1 7 ""  1 ""  <> 0 0 0 1230 1230 1 0 2462 1 <> <> 1230 0 1230 1230 <> "CCD match"  <> 1 0.98 1336 <> <> <> <> <> <> <> <>
  1231 25 -16.995016 6.003828 -19.496172 174 T "A" 38 -0.50000 -0.50000 "THR " " N  " "    " 7 0 0 0 2E2EFF  ""  0 1 7 ""  1 ""  <> 0 0 0 1231 1231 1 0 2470 1 <> <> 1231 0 1231 1231 <> "CCD match"  <> 1 0.97 1337 <> <> <> <> <> <> <> <>
  1232 3 -17.139204 4.590929 -19.326086 174 T "A" 24 0.14000 0.14000 "THR " " CA " "    " 6 0 0 0 808080  ""  0 1 -1113 "%RT%RN"  2 ""  FFFF00  0 0 0 1232 1232 1 0 2471 1 <> <> 1232 0 1232 1232 <> "CCD match"  <> 1 0.97 1338 <> <> <> <> <> <> <> <>
  1233 2 -17.157342 4.242193 -17.826094 174 T "A" 24 0.50000 0.50000 "THR " " C  " "    " 6 0 0 0 808080  ""  0 1 7 ""  1 ""  <> 0 0 0 1233 1233 1 0 2472 0 <> <> 1233 0 1233 1233 <> "CCD match"  <> 1 0.97 1339 <> <> <> <> <> <> <> <>
  1234 3 -15.912895 3.825128 -20.007253 174 T "A" 24 0.20500 0.20500 "THR " " CB " "    " 6 0 0 0 808080  ""  0 1 7 ""  1 ""  <> 0 0 0 1234 1234 1 0 2473 1 <> <> 1234 0 1234 1234 <> "CCD match"  <> 1 0.97 1340 <> <> <> <> <> <> <> <>
  1235 15 -16.893723 5.146455 -16.987695 174 T "A" 70 -0.50000 -0.50000 "THR " " O  " "    " 8 0 0 0 FF2E2E  ""  0 1 7 ""  1 ""  <> 0 0 0 1235 1235 1 0 2474 0 <> <> 1235 0 1235 1235 <> "CCD match"  <> 1 0.97 1341 <> <> <> <> <> <> <> <>
  1236 3 -15.735771 4.252954 -21.474071 174 T "A" 24 -0.18000 -0.18000 "THR " " CG2" "    " 6 0 0 0 808080  ""  0 1 7 ""  1 ""  <> 0 0 0 1236 1236 1 0 2475 3 <> <> 1236 0 1236 1236 <> "CCD match"  <> 1 0.97 1342 <> <> <> <> <> <> <> <>
  1237 16 -14.643721 4.160177 -19.419223 174 T "A" 70 -0.68300 -0.68300 "THR " " OG1" "    " 8 0 0 0 FF2E2E  ""  0 1 7 "%UT"  13 ""  <> 0 0 0 1237 1237 1 0 2476 1 <> <> 1237 0 1237 1237 <> "CCD match"  <> 1 0.97 1343 <> <> <> <> <> <> <> <>
  1238 25 -17.224056 2.958997 -17.467978 175 S "A" 38 -0.50000 -0.50000 "SER " " N  " "    " 7 0 0 0 2E2EFF  ""  1 1 7 ""  1 ""  <> 0 0 0 1238 1238 1 0 2484 1 <> <> 1238 0 1238 1238 <> "CCD match"  <> 1 0.97 1344 <> <> <> <> <> <> <> <>
  1239 3 -16.907118 2.516080 -16.074535 175 S "A" 24 0.14000 0.14000 "SER " " CA " "    " 6 0 0 0 808080  ""  1 1 -1113 "%RT%RN"  2 ""  FFFF00  0 0 0 1239 1239 1 0 2485 1 <> <> 1239 0 1239 1239 <> "CCD match"  <> 1 0.97 1345 <> <> <> <> <> <> <> <>
  1240 2 -15.460144 2.675985 -15.565421 175 S "A" 24 0.50000 0.50000 "SER " " C  " "    " 6 0 0 0 808080  ""  1 1 7 ""  1 ""  <> 0 0 0 1240 1240 1 0 2486 0 <> <> 1240 0 1240 1240 <> "CCD match"  <> 1 0.97 1346 <> <> <> <> <> <> <> <>
  1241 3 -17.495563 1.112756 -15.784519 175 S "A" 24 0.14500 0.14500 "SER " " CB " "    " 6 0 0 0 808080  ""  1 1 7 ""  1 ""  <> 0 0 0 1241 1241 1 0 2487 2 <> <> 1241 0 1241 1241 <> "CCD match"  <> 1 0.97 1347 <> <> <> <> <> <> <> <>
  1242 15 -15.204527 2.824045 -14.384438 175 S "A" 70 -0.50000 -0.50000 "SER " " O  " "    " 8 0 0 0 FF2E2E  ""  1 1 7 ""  1 ""  <> 0 0 0 1242 1242 1 0 2488 0 <> <> 1242 0 1242 1242 <> "CCD match"  <> 1 0.97 1348 <> <> <> <> <> <> <> <>
  1243 16 -16.994224 0.221159 -16.785986 175 S "A" 70 -0.68300 -0.68300 "SER " " OG " "    " 8 0 0 0 FF2E2E  ""  1 1 7 "%UT"  13 ""  <> 0 0 0 1243 1243 1 0 2489 1 <> <> 1243 0 1243 1243 <> "CCD match"  <> 1 0.97 1349 <> <> <> <> <> <> <> <>
  1244 25 -14.485544 2.712102 -16.539002 176 R "A" 38 -0.50000 -0.50000 "ARG " " N  " "    " 7 0 0 0 2E2EFF  ""  1 1 7 ""  1 ""  <> 0 0 0 1244 1244 1 0 2495 1 <> <> 1244 0 1244 1244 <> "CCD match"  <> 1 0.97 1350 <> <> <> <> <> <> <> <>
  1245 3 -13.088965 2.878297 -16.274386 176 R "A" 24 0.14000 0.14000 "ARG " " CA " "    " 6 0 0 0 808080  ""  1 1 -1113 "%RT%RN"  2 ""  FFFF00  0 0 0 1245 1245 1 0 2496 1 <> <> 1245 0 1245 1245 <> "CCD match"  <> 1 0.97 1351 <> <> <> <> <> <> <> <>
  1246 2 -12.708765 4.344217 -16.051702 176 R "A" 24 0.50000 0.50000 "ARG " " C  " "    " 6 0 0 0 808080  ""  1 1 7 ""  1 ""  <> 0 0 0 1246 1246 1 0 2497 0 <> <> 1246 0 1246 1246 <> "CCD match"  <> 1 0.97 1352 <> <> <> <> <> <> <> <>
  1247 3 -12.264315 2.232637 -17.473115 176 R "A" 24 -0.12000 -0.12000 "ARG " " CB " "    " 6 0 0 0 808080  ""  1 1 7 ""  1 ""  <> 0 0 0 1247 1247 1 0 2498 2 <> <> 1247 0 1247 1247 <> "CCD match"  <> 1 0.97 1353 <> <> <> <> <> <> <> <>
  1248 15 -11.927666 4.678129 -15.129611 176 R "A" 70 -0.50000 -0.50000 "ARG " " O  " "    " 8 0 0 0 FF2E2E  ""  1 1 7 ""  1 ""  <> 0 0 0 1248 1248 1 0 2499 0 <> <> 1248 0 1248 1248 <> "CCD match"  <> 1 0.97 1354 <> <> <> <> <> <> <> <>
  1249 3 -12.546732 0.784280 -17.807988 176 R "A" 24 -0.05000 -0.05000 "ARG " " CG " "    " 6 0 0 0 808080  ""  1 1 7 ""  1 ""  <> 0 0 0 1249 1249 1 0 2500 2 <> <> 1249 0 1249 1249 <> "CCD match"  <> 1 0.97 1355 <> <> <> <> <> <> <> <>
  1250 3 -11.506020 0.036481 -18.732846 176 R "A" 24 0.19000 0.19000 "ARG " " CD " "    " 6 0 0 0 808080  ""  1 1 7 ""  1 ""  <> 0 0 0 1250 1250 1 0 2501 2 <> <> 1250 0 1250 1250 <> "CCD match"  <> 1 0.97 1356 <> <> <> <> <> <> <> <>
  1251 25 -10.226128 -0.286952 -18.138780 176 R "A" 38 -0.69997 -0.69997 "ARG " " NE " "    " 7 0 0 0 2E2EFF  ""  1 1 7 ""  1 ""  <> 0 0 0 1251 1251 1 0 2502 1 <> <> 1251 0 1251 1251 <> "CCD match"  <> 1 0.97 1357 <> <> <> <> <> <> <> <>
  1252 25 -10.753882 -2.327582 -17.054669 176 R "A" 38 -0.79997 -0.79997 "ARG " " NH1" "    " 7 0 0 0 2E2EFF  ""  1 1 7 ""  1 ""  <> 0 0 0 1252 1252 1 0 2503 2 <> <> 1252 0 1252 1252 <> "CCD match"  <> 1 0.97 1358 <> <> <> <> <> <> <> <>
  1253 31 -8.610417 -1.646300 -17.118455 176 R "A" 38 -0.79997 -0.79997 "ARG " " NH2" "    " 7 1 0 0 2E2EFF  ""  1 1 7 ""  1 ""  <> 0 0 0 1253 1253 1 0 2504 2 <> <> 1253 0 1253 1253 <> "CCD match"  <> 1 0.97 1359 <> <> <> <> <> <> <> <>
  1254 2 -9.885632 -1.439063 -17.513574 176 R "A" 24 0.63990 0.63990 "ARG " " CZ " "    " 6 0 0 0 808080  ""  1 1 7 ""  1 ""  <> 0 0 0 1254 1254 1 0 2505 0 <> <> 1254 0 1254 1254 <> "CCD match"  <> 1 0.97 1360 <> <> <> <> <> <> <> <>
  1255 25 -13.368389 5.277963 -16.741270 177 S "A" 38 -0.50000 -0.50000 "SER " " N  " "    " 7 0 0 0 2E2EFF  ""  1 1 7 ""  1 ""  <> 0 0 0 1255 1255 1 0 2519 1 <> <> 1255 0 1255 1255 <> "CCD match"  <> 1 0.98 1361 <> <> <> <> <> <> <> <>
  1256 3 -13.321560 6.698743 -16.368340 177 S "A" 24 0.14000 0.14000 "SER " " CA " "    " 6 0 0 0 808080  ""  1 1 -1113 "%RT%RN"  2 ""  FFFF00  0 0 0 1256 1256 1 0 2520 1 <> <> 1256 0 1256 1256 <> "CCD match"  <> 1 0.98 1362 <> <> <> <> <> <> <> <>
  1257 2 -14.028946 6.993612 -15.024234 177 S "A" 24 0.50000 0.50000 "SER " " C  " "    " 6 0 0 0 808080  ""  1 1 7 ""  1 ""  <> 0 0 0 1257 1257 1 0 2521 0 <> <> 1257 0 1257 1257 <> "CCD match"  <> 1 0.98 1363 <> <> <> <> <> <> <> <>
  1258 3 -13.909941 7.652730 -17.478767 177 S "A" 24 0.14500 0.14500 "SER " " CB " "    " 6 0 0 0 808080  ""  1 1 7 ""  1 ""  <> 0 0 0 1258 1258 1 0 2522 2 <> <> 1258 0 1258 1258 <> "CCD match"  <> 1 0.98 1364 <> <> <> <> <> <> <> <>
  1259 15 -13.537159 7.794031 -14.233681 177 S "A" 70 -0.50000 -0.50000 "SER " " O  " "    " 8 0 0 0 FF2E2E  ""  1 1 7 ""  1 ""  <> 0 0 0 1259 1259 1 0 2523 0 <> <> 1259 0 1259 1259 <> "CCD match"  <> 1 0.98 1365 <> <> <> <> <> <> <> <>
  1260 16 -15.267576 7.360582 -17.684577 177 S "A" 70 -0.68300 -0.68300 "SER " " OG " "    " 8 0 0 0 FF2E2E  ""  1 1 7 "%UT"  13 ""  <> 0 0 0 1260 1260 1 0 2524 1 <> <> 1260 0 1260 1260 <> "CCD match"  <> 1 0.98 1366 <> <> <> <> <> <> <> <>
  1261 25 -15.166102 6.301713 -14.785586 178 A "A" 38 -0.50000 -0.50000 "ALA " " N  " "    " 7 0 0 0 2E2EFF  ""  1 1 7 ""  1 ""  <> 0 0 0 1261 1261 1 0 2530 1 <> <> 1261 0 1261 1261 <> "CCD match"  <> 1 0.97 1367 <> <> <> <> <> <> <> <>
  1262 3 -15.867470 6.352518 -13.548150 178 A "A" 24 0.14000 0.14000 "ALA " " CA " "    " 6 0 0 0 808080  ""  1 1 -1113 "%RT%RN"  2 ""  FFFF00  0 0 0 1262 1262 1 0 2531 1 <> <> 1262 0 1262 1262 <> "CCD match"  <> 1 0.97 1368 <> <> <> <> <> <> <> <>
  1263 2 -15.058128 5.771322 -12.362395 178 A "A" 24 0.50000 0.50000 "ALA " " C  " "    " 6 0 0 0 808080  ""  1 1 7 ""  1 ""  <> 0 0 0 1263 1263 1 0 2532 0 <> <> 1263 0 1263 1263 <> "CCD match"  <> 1 0.97 1369 <> <> <> <> <> <> <> <>
  1264 3 -17.263204 5.799451 -13.657197 178 A "A" 24 -0.18000 -0.18000 "ALA " " CB " "    " 6 0 0 0 808080  ""  1 1 7 ""  1 ""  <> 0 0 0 1264 1264 1 0 2533 3 <> <> 1264 0 1264 1264 <> "CCD match"  <> 1 0.97 1370 <> <> <> <> <> <> <> <>
  1265 15 -15.226202 6.307180 -11.292990 178 A "A" 70 -0.50000 -0.50000 "ALA " " O  " "    " 8 0 0 0 FF2E2E  ""  1 1 7 ""  1 ""  <> 0 0 0 1265 1265 1 0 2534 0 <> <> 1265 0 1265 1265 <> "CCD match"  <> 1 0.97 1371 <> <> <> <> <> <> <> <>
  1266 25 -14.190071 4.795465 -12.555427 179 A "A" 38 -0.50000 -0.50000 "ALA " " N  " "    " 7 0 0 1 2E2EFF  ""  1 1 7 ""  1 ""  <> 0 0 0 1266 1266 1 0 2540 1 <> <> 1266 0 1266 1266 <> "CCD match"  <> 1 0.95 1372 <> <> <> <> <> <> <> <>
  1267 3 -13.288883 4.286619 -11.577329 179 A "A" 24 0.14000 0.14000 "ALA " " CA " "    " 6 0 0 1 808080  ""  1 1 -1114 "%RT%RN"  2 ""  CCFF00  0 0 0 1267 1267 1 0 2541 1 <> <> 1267 0 1267 1267 <> "CCD match"  <> 1 0.95 1373 <> <> <> <> <> <> <> <>
  1268 2 -12.303866 5.350729 -10.978743 179 A "A" 24 0.50000 0.50000 "ALA " " C  " "    " 6 0 0 1 808080  ""  1 1 7 ""  1 ""  <> 0 0 0 1268 1268 1 0 2542 0 <> <> 1268 0 1268 1268 <> "CCD match"  <> 1 0.95 1374 <> <> <> <> <> <> <> <>
  1269 3 -12.458655 3.033544 -12.117141 179 A "A" 24 -0.18000 -0.18000 "ALA " " CB " "    " 6 0 0 1 808080  ""  1 1 7 ""  1 ""  <> 0 0 0 1269 1269 1 0 2543 3 <> <> 1269 0 1269 1269 <> "CCD match"  <> 1 0.95 1375 <> <> <> <> <> <> <> <>
  1270 15 -11.893238 5.147382 -9.781922 179 A "A" 70 -0.50000 -0.50000 "ALA " " O  " "    " 8 0 0 1 FF2E2E  ""  1 1 7 ""  1 ""  <> 0 0 0 1270 1270 1 0 2544 0 <> <> 1270 0 1270 1270 <> "CCD match"  <> 1 0.95 1376 <> <> <> <> <> <> <> <>
  1271 25 -12.104433 6.438161 -11.710439 180 M "A" 38 -0.50000 -0.50000 "MET " " N  " "    " 7 0 0 0 2E2EFF  ""  1 1 7 ""  1 ""  <> 0 0 0 1271 1271 1 0 2550 1 <> <> 1271 0 1271 1271 <> "CCD match"  <> 1 0.96 1377 <> <> <> <> <> <> <> <>
  1272 3 -11.237299 7.557050 -11.304718 180 M "A" 24 0.14000 0.14000 "MET " " CA " "    " 6 0 0 0 808080  ""  1 1 -1114 "%RT%RN"  2 ""  CCFF00  0 0 0 1272 1272 1 0 2551 1 <> <> 1272 0 1272 1272 <> "CCD match"  <> 1 0.96 1378 <> <> <> <> <> <> <> <>
  1273 2 -11.999622 8.306066 -10.204047 180 M "A" 24 0.50000 0.50000 "MET " " C  " "    " 6 0 0 0 808080  ""  1 1 7 ""  1 ""  <> 0 0 0 1273 1273 1 0 2552 0 <> <> 1273 0 1273 1273 <> "CCD match"  <> 1 0.96 1379 <> <> <> <> <> <> <> <>
  1274 3 -10.845743 8.429788 -12.465361 180 M "A" 24 -0.12000 -0.12000 "MET " " CB " "    " 6 0 0 0 808080  ""  1 1 7 ""  1 ""  <> 0 0 0 1274 1274 1 0 2553 2 <> <> 1274 0 1274 1274 <> "CCD match"  <> 1 0.96 1380 <> <> <> <> <> <> <> <>
  1275 15 -11.390244 8.828950 -9.282618 180 M "A" 70 -0.50000 -0.50000 "MET " " O  " "    " 8 0 0 0 FF2E2E  ""  1 1 7 ""  1 ""  <> 0 0 0 1275 1275 1 0 2554 0 <> <> 1275 0 1275 1275 <> "CCD match"  <> 1 0.96 1381 <> <> <> <> <> <> <> <>
  1276 3 -10.214218 7.559633 -13.625537 180 M "A" 24 0.00020 0.00020 "MET " " CG " "    " 6 0 0 0 808080  ""  1 1 7 ""  1 ""  <> 0 0 0 1276 1276 1 0 2555 2 <> <> 1276 0 1276 1276 <> "CCD match"  <> 1 0.96 1382 <> <> <> <> <> <> <> <>
  1277 49 -9.836338 8.383333 -15.177526 180 M "A" 143 -0.24040 -0.24040 "MET " " SD " "    " 16 0 0 0 FFFF6B  ""  1 1 7 ""  1 ""  <> 0 0 0 1277 1277 1 0 2556 0 <> <> 1277 0 1277 1277 <> "CCD match"  <> 1 0.96 1383 <> <> <> <> <> <> <> <>
  1278 3 -8.020897 8.352647 -15.138200 180 M "A" 24 -0.05980 -0.05980 "MET " " CE " "    " 6 0 0 0 808080  ""  1 1 7 ""  1 ""  <> 0 0 0 1278 1278 1 0 2557 3 <> <> 1278 0 1278 1278 <> "CCD match"  <> 1 0.96 1384 <> <> <> <> <> <> <> <>
  1279 25 -13.316851 8.502824 -10.315285 181 I "A" 38 -0.50000 -0.50000 "ILE " " N  " "    " 7 0 0 0 2E2EFF  ""  1 1 7 ""  1 ""  <> 0 0 0 1279 1279 1 0 2567 1 <> <> 1279 0 1279 1279 <> "CCD match"  <> 1 0.95 1385 <> <> <> <> <> <> <> <>
  1280 3 -14.232535 9.194635 -9.422503 181 I "A" 24 0.14000 0.14000 "ILE " " CA " "    " 6 0 0 0 808080  ""  1 1 -1114 "%RT%RN"  2 ""  CCFF00  0 0 0 1280 1280 1 0 2568 1 <> <> 1280 0 1280 1280 <> "CCD match"  <> 1 0.95 1386 <> <> <> <> <> <> <> <>
  1281 2 -14.504608 8.379751 -8.166080 181 I "A" 24 0.50000 0.50000 "ILE " " C  " "    " 6 0 0 0 808080  ""  1 1 7 ""  1 ""  <> 0 0 0 1281 1281 1 0 2569 0 <> <> 1281 0 1281 1281 <> "CCD match"  <> 1 0.95 1387 <> <> <> <> <> <> <> <>
  1282 3 -15.588732 9.417436 -10.182251 181 I "A" 24 -0.06000 -0.06000 "ILE " " CB " "    " 6 0 0 0 808080  ""  1 1 7 ""  1 ""  <> 0 0 0 1282 1282 1 0 2570 1 <> <> 1282 0 1282 1282 <> "CCD match"  <> 1 0.95 1388 <> <> <> <> <> <> <> <>
  1283 15 -14.759564 9.058755 -7.113330 181 I "A" 70 -0.50000 -0.50000 "ILE " " O  " "    " 8 0 0 0 FF2E2E  ""  1 1 7 ""  1 ""  <> 0 0 0 1283 1283 1 0 2571 0 <> <> 1283 0 1283 1283 <> "CCD match"  <> 1 0.95 1389 <> <> <> <> <> <> <> <>
  1284 3 -15.356999 10.541788 -11.263291 181 I "A" 24 -0.12000 -0.12000 "ILE " " CG1" "    " 6 0 0 0 808080  ""  1 1 7 ""  1 ""  <> 0 0 0 1284 1284 1 0 2572 2 <> <> 1284 0 1284 1284 <> "CCD match"  <> 1 0.95 1390 <> <> <> <> <> <> <> <>
  1285 3 -16.802522 9.767000 -9.353878 181 I "A" 24 -0.18000 -0.18000 "ILE " " CG2" "    " 6 0 0 0 808080  ""  1 1 7 ""  1 ""  <> 0 0 0 1285 1285 1 0 2573 3 <> <> 1285 0 1285 1285 <> "CCD match"  <> 1 0.95 1391 <> <> <> <> <> <> <> <>
  1286 3 -16.544959 10.704538 -12.205139 181 I "A" 24 -0.18000 -0.18000 "ILE " " CD1" "    " 6 0 0 0 808080  ""  1 1 7 ""  1 ""  <> 0 0 0 1286 1286 1 0 2574 3 <> <> 1286 0 1286 1286 <> "CCD match"  <> 1 0.95 1392 <> <> <> <> <> <> <> <>
  1287 25 -14.516935 7.044649 -8.300978 182 K "A" 38 -0.50000 -0.50000 "LYS " " N  " "    " 7 0 0 0 2E2EFF  ""  1 1 7 ""  1 ""  <> 0 0 0 1287 1287 1 0 2586 1 <> <> 1287 0 1287 1287 <> "CCD match"  <> 1 0.93 1393 <> <> <> <> <> <> <> <>
  1288 3 -14.621500 6.044817 -7.249960 182 K "A" 24 0.14000 0.14000 "LYS " " CA " "    " 6 0 0 0 808080  ""  1 1 -1114 "%RT%RN"  2 ""  CCFF00  0 0 0 1288 1288 1 0 2587 1 <> <> 1288 0 1288 1288 <> "CCD match"  <> 1 0.93 1394 <> <> <> <> <> <> <> <>
  1289 2 -13.274180 5.931146 -6.419489 182 K "A" 24 0.50000 0.50000 "LYS " " C  " "    " 6 0 0 0 808080  ""  1 1 7 ""  1 ""  <> 0 0 0 1289 1289 1 0 2588 0 <> <> 1289 0 1289 1289 <> "CCD match"  <> 1 0.93 1395 <> <> <> <> <> <> <> <>
  1290 3 -15.018101 4.696161 -7.879469 182 K "A" 24 -0.12000 -0.12000 "LYS " " CB " "    " 6 0 0 0 808080  ""  1 1 7 ""  1 ""  <> 0 0 0 1290 1290 1 0 2589 2 <> <> 1290 0 1290 1290 <> "CCD match"  <> 1 0.93 1396 <> <> <> <> <> <> <> <>
  1291 15 -13.293076 6.406694 -5.273584 182 K "A" 70 -0.50000 -0.50000 "LYS " " O  " "    " 8 0 0 0 FF2E2E  ""  1 1 7 ""  1 ""  <> 0 0 0 1291 1291 1 0 2590 0 <> <> 1291 0 1291 1291 <> "CCD match"  <> 1 0.93 1397 <> <> <> <> <> <> <> <>
  1292 3 -14.953554 3.466325 -6.944126 182 K "A" 24 -0.12000 -0.12000 "LYS " " CG " "    " 6 0 0 0 808080  ""  1 1 7 ""  1 ""  <> 0 0 0 1292 1292 1 0 2591 2 <> <> 1292 0 1292 1292 <> "CCD match"  <> 1 0.93 1398 <> <> <> <> <> <> <> <>
  1293 3 -15.509716 2.176027 -7.608713 182 K "A" 24 -0.12000 -0.12000 "LYS " " CD " "    " 6 0 0 0 808080  ""  1 1 7 ""  1 ""  <> 0 0 0 1293 1293 1 0 2592 2 <> <> 1293 0 1293 1293 <> "CCD match"  <> 1 0.93 1399 <> <> <> <> <> <> <> <>
  1294 3 -15.002661 0.856611 -6.884333 182 K "A" 24 0.19000 0.19000 "LYS " " CE " "    " 6 0 0 0 808080  ""  1 1 7 ""  1 ""  <> 0 0 0 1294 1294 1 0 2593 2 <> <> 1294 0 1294 1294 <> "CCD match"  <> 1 0.93 1400 <> <> <> <> <> <> <> <>
  1295 32 -15.654734 0.594396 -5.558250 182 K "A" 38 -0.30000 -0.30000 "LYS " " NZ " "    " 7 1 0 0 2E2EFF  ""  1 1 7 "%UT"  13 ""  <> 0 0 0 1295 1295 1 0 2594 3 <> <> 1295 0 1295 1295 <> "CCD match"  <> 1 0.93 1401 <> <> <> <> <> <> <> <>
  1296 25 -12.222283 5.294244 -6.959250 183 D "A" 38 -0.50000 -0.50000 "ASP " " N  " "    " 7 0 0 1 2E2EFF  ""  0 1 7 ""  1 ""  <> 0 0 0 1296 1296 1 0 2608 1 <> <> 1296 0 1296 1296 <> "CCD match"  <> 1 0.89 1402 <> <> <> <> <> <> <> <>
  1297 3 -10.965849 5.039503 -6.282492 183 D "A" 24 0.14000 0.14000 "ASP " " CA " "    " 6 0 0 1 808080  ""  0 1 -1114 "%RT%RN"  2 ""  CCFF00  0 0 0 1297 1297 1 0 2609 1 <> <> 1297 0 1297 1297 <> "CCD match"  <> 1 0.89 1403 <> <> <> <> <> <> <> <>
  1298 2 -10.007158 6.205240 -6.462301 183 D "A" 24 0.50000 0.50000 "ASP " " C  " "    " 6 0 0 1 808080  ""  0 1 7 ""  1 ""  <> 0 0 0 1298 1298 1 0 2610 0 <> <> 1298 0 1298 1298 <> "CCD match"  <> 1 0.89 1404 <> <> <> <> <> <> <> <>
  1299 3 -10.381247 3.803121 -6.864655 183 D "A" 24 -0.22000 -0.22000 "ASP " " CB " "    " 6 0 0 1 808080  ""  0 1 7 ""  1 ""  <> 0 0 0 1299 1299 1 0 2611 2 <> <> 1299 0 1299 1299 <> "CCD match"  <> 1 0.89 1405 <> <> <> <> <> <> <> <>
  1300 15 -9.655100 6.565435 -7.649204 183 D "A" 70 -0.50000 -0.50000 "ASP " " O  " "    " 8 0 0 1 FF2E2E  ""  0 1 7 ""  1 ""  <> 0 0 0 1300 1300 1 0 2612 0 <> <> 1300 0 1300 1300 <> "CCD match"  <> 1 0.89 1406 <> <> <> <> <> <> <> <>
  1301 2 -9.016081 3.293931 -6.288723 183 D "A" 24 0.70000 0.70000 "ASP " " CG " "    " 6 0 0 1 808080  ""  0 1 7 "%UT"  13 ""  <> 0 0 0 1301 1301 1 0 2613 0 1493 3 1301 0 1301 1301 <> "CCD match"  <> 1 0.89 1407 9.69198764856653 <> <> <> <> <> <> <>
  1302 15 -8.488085 2.334447 -6.888005 183 D "A" 70 -0.80000 -0.80000 "ASP " " OD1" "    " 8 0 0 1 FF2E2E  ""  0 1 7 ""  1 ""  <> 0 0 0 1302 1302 1 0 2614 0 1494 3 1302 0 1302 1302 <> "CCD match"  <> 1 0.89 1408 <> <> <> <> <> <> <> <>
  1303 18 -8.397692 3.823205 -5.311704 183 D "A" 70 -0.80000 -0.80000 "ASP " " OD2" "    " 8 -1 0 1 FF2E2E  ""  0 1 7 ""  1 ""  <> 0 0 0 1303 1303 1 0 2615 0 <> <> 1303 0 1303 1303 <> "CCD match"  <> 1 0.89 1409 <> <> <> <> <> <> <> <>
  1304 25 -9.554485 6.841478 -5.346416 184 P "A" 38 -0.14000 -0.14000 "PRO " " N  " "    " 7 0 0 1 2E2EFF  ""  0 1 7 ""  1 ""  <> 0 0 0 1304 1304 1 0 2620 0 <> <> 1304 0 1304 1304 <> "CCD match"  <> 1 0.89 1410 <> <> <> <> <> <> <> <>
  1305 3 -8.544352 7.826116 -5.458082 184 P "A" 24 0.01000 0.01000 "PRO " " CA " "    " 6 0 0 1 808080  ""  0 1 -1114 "%RT%RN"  2 ""  CCFF00  0 0 0 1305 1305 1 0 2621 1 <> <> 1305 0 1305 1305 <> "CCD match"  <> 1 0.89 1411 <> <> <> <> <> <> <> <>
  1306 2 -7.209419 7.437860 -6.033445 184 P "A" 24 0.50000 0.50000 "PRO " " C  " "    " 6 0 0 1 808080  ""  0 1 7 ""  1 ""  <> 0 0 0 1306 1306 1 0 2622 0 <> <> 1306 0 1306 1306 <> "CCD match"  <> 1 0.89 1412 <> <> <> <> <> <> <> <>
  1307 3 -8.388561 8.409299 -4.027973 184 P "A" 24 -0.12000 -0.12000 "PRO " " CB " "    " 6 0 0 1 808080  ""  0 1 7 ""  1 ""  <> 0 0 0 1307 1307 1 0 2623 2 <> <> 1307 0 1307 1307 <> "CCD match"  <> 1 0.89 1413 <> <> <> <> <> <> <> <>
  1308 15 -6.507080 8.295015 -6.576382 184 P "A" 70 -0.50000 -0.50000 "PRO " " O  " "    " 8 0 0 1 FF2E2E  ""  0 1 7 ""  1 ""  <> 0 0 0 1308 1308 1 0 2624 0 <> <> 1308 0 1308 1308 <> "CCD match"  <> 1 0.89 1414 <> <> <> <> <> <> <> <>
  1309 3 -9.684580 8.008897 -3.334013 184 P "A" 24 -0.12000 -0.12000 "PRO " " CG " "    " 6 0 0 1 808080  ""  0 1 7 ""  1 ""  <> 0 0 0 1309 1309 1 0 2625 2 <> <> 1309 0 1309 1309 <> "CCD match"  <> 1 0.89 1415 <> <> <> <> <> <> <> <>
  1310 3 -10.121719 6.777780 -4.056438 184 P "A" 24 -0.05000 -0.05000 "PRO " " CD " "    " 6 0 0 1 808080  ""  0 1 7 ""  1 ""  <> 0 0 0 1310 1310 1 0 2626 2 <> <> 1310 0 1310 1310 <> "CCD match"  <> 1 0.89 1416 <> <> <> <> <> <> <> <>
  1311 25 -6.890631 6.172285 -6.067070 185 T "A" 38 -0.50000 -0.50000 "THR " " N  " "    " 7 0 0 1 2E2EFF  ""  0 1 7 ""  1 ""  <> 0 0 0 1311 1311 1 0 2634 1 <> <> 1311 0 1311 1311 <> "CCD match"  <> 1 0.89 1417 <> <> <> <> <> <> <> <>
  1312 3 -5.552353 5.747922 -6.568794 185 T "A" 24 0.14000 0.14000 "THR " " CA " "    " 6 0 0 1 808080  ""  0 1 -1114 "%RT%RN"  2 ""  CCFF00  0 0 0 1312 1312 1 0 2635 1 <> <> 1312 0 1312 1312 <> "CCD match"  <> 1 0.89 1418 <> <> <> <> <> <> <> <>
  1313 2 -5.360514 5.971113 -8.068585 185 T "A" 24 0.50000 0.50000 "THR " " C  " "    " 6 0 0 1 808080  ""  0 1 7 ""  1 ""  <> 0 0 0 1313 1313 1 0 2636 0 <> <> 1313 0 1313 1313 <> "CCD match"  <> 1 0.89 1419 <> <> <> <> <> <> <> <>
  1314 3 -5.093989 4.330163 -6.120193 185 T "A" 24 0.20500 0.20500 "THR " " CB " "    " 6 0 0 1 808080  ""  0 1 7 ""  1 ""  <> 0 0 0 1314 1314 1 0 2637 1 <> <> 1314 0 1314 1314 <> "CCD match"  <> 1 0.89 1420 <> <> <> <> <> <> <> <>
  1315 15 -4.274044 6.338464 -8.496027 185 T "A" 70 -0.50000 -0.50000 "THR " " O  " "    " 8 0 0 1 FF2E2E  ""  0 1 7 ""  1 ""  <> 0 0 0 1315 1315 1 0 2638 0 <> <> 1315 0 1315 1315 <> "CCD match"  <> 1 0.89 1421 <> <> <> <> <> <> <> <>
  1316 3 -3.633621 4.029356 -6.183131 185 T "A" 24 -0.18000 -0.18000 "THR " " CG2" "    " 6 0 0 1 808080  ""  0 1 7 ""  1 ""  <> 0 0 0 1316 1316 1 0 2639 3 1508 3 1316 0 1316 1316 <> "CCD match"  <> 1 0.89 1422 <> <> <> <> <> <> <> <>
  1317 16 -5.541639 4.016668 -4.802792 185 T "A" 70 -0.68300 -0.68300 "THR " " OG1" "    " 8 0 0 1 FF2E2E  ""  0 1 7 "%UT"  13 ""  <> 0 0 0 1317 1317 1 0 2640 1 <> <> 1317 0 1317 1317 <> "CCD match"  <> 1 0.89 1423 <> <> <> <> <> <> <> <>
  1318 25 -6.463707 5.706541 -8.778161 186 L "A" 38 -0.50000 -0.50000 "LEU " " N  " "    " 7 0 0 1 2E2EFF  ""  1 1 7 ""  1 ""  <> 0 0 0 1318 1318 1 0 2648 1 <> <> 1318 0 1318 1318 <> "CCD match"  <> 1 0.92 1424 <> <> <> <> <> <> <> <>
  1319 3 -6.614662 5.853502 -10.196713 186 L "A" 24 0.14000 0.14000 "LEU " " CA " "    " 6 0 0 1 808080  ""  1 1 -1114 "%RT%RN"  2 ""  CCFF00  0 0 0 1319 1319 1 0 2649 1 <> <> 1319 0 1319 1319 <> "CCD match"  <> 1 0.92 1425 <> <> <> <> <> <> <> <>
  1320 2 -6.421612 7.319063 -10.716934 186 L "A" 24 0.50000 0.50000 "LEU " " C  " "    " 6 0 0 1 808080  ""  1 1 7 ""  1 ""  <> 0 0 0 1320 1320 1 0 2650 0 <> <> 1320 0 1320 1320 <> "CCD match"  <> 1 0.92 1426 <> <> <> <> <> <> <> <>
  1321 3 -7.912682 5.186361 -10.744967 186 L "A" 24 -0.12000 -0.12000 "LEU " " CB " "    " 6 0 0 1 808080  ""  1 1 7 ""  1 ""  <> 0 0 0 1321 1321 1 0 2651 2 <> <> 1321 0 1321 1321 <> "CCD match"  <> 1 0.92 1427 <> <> <> <> <> <> <> <>
  1322 15 -6.166361 7.508031 -11.923972 186 L "A" 70 -0.50000 -0.50000 "LEU " " O  " "    " 8 0 0 1 FF2E2E  ""  1 1 7 ""  1 ""  <> 0 0 0 1322 1322 1 0 2652 0 <> <> 1322 0 1322 1322 <> "CCD match"  <> 1 0.92 1428 <> <> <> <> <> <> <> <>
  1323 3 -7.904741 3.657022 -10.572965 186 L "A" 24 -0.06000 -0.06000 "LEU " " CG " "    " 6 0 0 1 808080  ""  1 1 7 ""  1 ""  <> 0 0 0 1323 1323 1 0 2653 1 <> <> 1323 0 1323 1323 <> "CCD match"  <> 1 0.92 1429 <> <> <> <> <> <> <> <>
  1324 3 -9.240276 2.992895 -10.923533 186 L "A" 24 -0.18000 -0.18000 "LEU " " CD1" "    " 6 0 0 1 808080  ""  1 1 7 ""  1 ""  <> 0 0 0 1324 1324 1 0 2654 3 1516 3 1324 0 1324 1324 <> "CCD match"  <> 1 0.92 1430 <> <> <> <> <> <> <> <>
  1325 3 -6.720654 2.961683 -11.322773 186 L "A" 24 -0.18000 -0.18000 "LEU " " CD2" "    " 6 0 0 1 808080  ""  1 1 7 ""  1 ""  <> 0 0 0 1325 1325 1 0 2655 3 <> <> 1325 0 1325 1325 <> "CCD match"  <> 1 0.92 1431 <> <> <> <> <> <> <> <>
  1326 25 -6.501804 8.403287 -9.846114 187 R "A" 38 -0.50000 -0.50000 "ARG " " N  " "    " 7 0 0 1 2E2EFF  ""  1 1 7 ""  1 ""  <> 0 0 0 1326 1326 1 0 2667 1 <> <> 1326 0 1326 1326 <> "CCD match"  <> 1 0.91 1432 <> <> <> <> <> <> <> <>
  1327 3 -6.171789 9.812242 -10.147766 187 R "A" 24 0.14000 0.14000 "ARG " " CA " "    " 6 0 0 1 808080  ""  1 1 -1114 "%RT%RN"  2 ""  CCFF00  0 0 0 1327 1327 1 0 2668 1 <> <> 1327 0 1327 1327 <> "CCD match"  <> 1 0.91 1433 <> <> <> <> <> <> <> <>
  1328 2 -4.614657 10.024168 -10.081425 187 R "A" 24 0.50000 0.50000 "ARG " " C  " "    " 6 0 0 1 808080  ""  1 1 7 ""  1 ""  <> 0 0 0 1328 1328 1 0 2669 0 <> <> 1328 0 1328 1328 <> "CCD match"  <> 1 0.91 1434 <> <> <> <> <> <> <> <>
  1329 3 -6.919127 10.726339 -9.167845 187 R "A" 24 -0.12000 -0.12000 "ARG " " CB " "    " 6 0 0 1 808080  ""  1 1 7 ""  1 ""  <> 0 0 0 1329 1329 1 0 2670 2 <> <> 1329 0 1329 1329 <> "CCD match"  <> 1 0.91 1435 <> <> <> <> <> <> <> <>
  1330 15 -4.078257 10.648202 -10.999379 187 R "A" 70 -0.50000 -0.50000 "ARG " " O  " "    " 8 0 0 1 FF2E2E  ""  1 1 7 ""  1 ""  <> 0 0 0 1330 1330 1 0 2671 0 <> <> 1330 0 1330 1330 <> "CCD match"  <> 1 0.91 1436 <> <> <> <> <> <> <> <>
  1331 3 -8.479593 10.489622 -9.244267 187 R "A" 24 -0.05000 -0.05000 "ARG " " CG " "    " 6 0 0 1 808080  ""  1 1 7 ""  1 ""  <> 0 0 0 1331 1331 1 0 2672 2 <> <> 1331 0 1331 1331 <> "CCD match"  <> 1 0.91 1437 <> <> <> <> <> <> <> <>
  1332 3 -9.297918 11.608747 -8.568946 187 R "A" 24 0.19000 0.19000 "ARG " " CD " "    " 6 0 0 1 808080  ""  1 1 7 ""  1 ""  <> 0 0 0 1332 1332 1 0 2673 2 <> <> 1332 0 1332 1332 <> "CCD match"  <> 1 0.91 1438 <> <> <> <> <> <> <> <>
  1333 25 -9.257509 11.581827 -7.084584 187 R "A" 38 -0.69997 -0.69997 "ARG " " NE " "    " 7 0 0 1 2E2EFF  ""  1 1 7 ""  1 ""  <> 0 0 0 1333 1333 1 0 2674 1 <> <> 1333 0 1333 1333 <> "CCD match"  <> 1 0.91 1439 <> <> <> <> <> <> <> <>
  1334 25 -11.196997 10.273191 -6.620974 187 R "A" 38 -0.79997 -0.79997 "ARG " " NH1" "    " 7 0 0 1 2E2EFF  ""  1 1 7 ""  1 ""  <> 0 0 0 1334 1334 1 0 2675 2 <> <> 1334 0 1334 1334 <> "CCD match"  <> 1 0.91 1440 <> <> <> <> <> <> <> <>
  1335 31 -9.928591 11.323251 -5.005716 187 R "A" 38 -0.79997 -0.79997 "ARG " " NH2" "    " 7 1 0 1 2E2EFF  ""  1 1 7 ""  1 ""  <> 0 0 0 1335 1335 1 0 2676 2 <> <> 1335 0 1335 1335 <> "CCD match"  <> 1 0.91 1441 <> <> <> <> <> <> <> <>
  1336 2 -10.166670 11.047918 -6.247963 187 R "A" 24 0.63990 0.63990 "ARG " " CZ " "    " 6 0 0 1 808080  ""  1 1 7 ""  1 ""  <> 0 0 0 1336 1336 1 0 2677 0 <> <> 1336 0 1336 1336 <> "CCD match"  <> 1 0.91 1442 <> <> <> <> <> <> <> <>
  1337 25 -4.037792 9.538591 -8.913387 188 I "A" 38 -0.50000 -0.50000 "ILE " " N  " "    " 7 0 0 1 2E2EFF  ""  1 1 7 ""  1 ""  <> 0 0 0 1337 1337 1 0 2691 1 <> <> 1337 0 1337 1337 <> "CCD match"  <> 1 0.91 1443 <> <> <> <> <> <> <> <>
  1338 3 -2.639736 9.713869 -8.538122 188 I "A" 24 0.14000 0.14000 "ILE " " CA " "    " 6 0 0 1 808080  ""  1 1 -1114 "%RT%RN"  2 ""  CCFF00  0 0 0 1338 1338 1 0 2692 1 <> <> 1338 0 1338 1338 <> "CCD match"  <> 1 0.91 1444 <> <> <> <> <> <> <> <>
  1339 2 -1.768478 8.598402 -9.132131 188 I "A" 24 0.50000 0.50000 "ILE " " C  " "    " 6 0 0 1 808080  ""  1 1 7 ""  1 ""  <> 0 0 0 1339 1339 1 0 2693 0 1531 3 1339 0 1339 1339 <> "CCD match"  <> 1 0.91 1445 <> <> <> <> <> <> <> <>
  1340 3 -2.421621 9.645551 -7.003925 188 I "A" 24 -0.06000 -0.06000 "ILE " " CB " "    " 6 0 0 1 808080  ""  1 1 7 ""  1 ""  <> 0 0 0 1340 1340 1 0 2694 1 <> <> 1340 0 1340 1340 <> "CCD match"  <> 1 0.91 1446 <> <> <> <> <> <> <> <>
  1341 15 -0.585823 8.648675 -8.856730 188 I "A" 70 -0.50000 -0.50000 "ILE " " O  " "    " 8 0 0 1 FF2E2E  ""  1 1 7 ""  1 ""  <> 0 0 0 1341 1341 1 0 2695 0 1533 3 1341 0 1341 1341 <> "CCD match"  <> 1 0.91 1447 <> <> <> <> <> <> <> <>
  1342 3 -2.857514 8.345659 -6.379700 188 I "A" 24 -0.12000 -0.12000 "ILE " " CG1" "    " 6 0 0 1 808080  ""  1 1 7 ""  1 ""  <> 0 0 0 1342 1342 1 0 2696 2 <> <> 1342 0 1342 1342 <> "CCD match"  <> 1 0.91 1448 <> <> <> <> <> <> <> <>
  1343 3 -3.280390 10.720254 -6.280606 188 I "A" 24 -0.18000 -0.18000 "ILE " " CG2" "    " 6 0 0 1 808080  ""  1 1 7 ""  1 ""  <> 0 0 0 1343 1343 1 0 2697 3 <> <> 1343 0 1343 1343 <> "CCD match"  <> 1 0.91 1449 <> <> <> <> <> <> <> <>
  1344 3 -2.816298 8.170389 -4.861671 188 I "A" 24 -0.18000 -0.18000 "ILE " " CD1" "    " 6 0 0 1 808080  ""  1 1 7 ""  1 ""  <> 0 0 0 1344 1344 1 0 2698 3 <> <> 1344 0 1344 1344 <> "CCD match"  <> 1 0.91 1450 <> <> <> <> <> <> <> <>
  1345 25 -2.307686 7.748476 -10.024295 189 I "A" 38 -0.50000 -0.50000 "ILE " " N  " "    " 7 0 0 1 2E2EFF  ""  1 1 7 ""  1 ""  <> 0 0 0 1345 1345 1 0 2710 1 1537 3 1345 0 1345 1345 <> "CCD match"  <> 1 0.91 1451 <> <> <> <> <> <> <> <>
  1346 3 -1.512980 6.657075 -10.607261 189 I "A" 24 0.14000 0.14000 "ILE " " CA " "    " 6 0 0 1 808080  ""  1 1 -1114 "%RT%RN"  2 ""  CCFF00  0 0 0 1346 1346 1 0 2711 1 1538 3 1346 0 1346 1346 <> "CCD match"  <> 1 0.91 1452 <> <> <> <> <> <> <> <>
  1347 2 -0.230564 7.111551 -11.318671 189 I "A" 24 0.50000 0.50000 "ILE " " C  " "    " 6 0 0 1 808080  ""  1 1 7 ""  1 ""  <> 0 0 0 1347 1347 1 0 2712 0 1539 3 1347 0 1347 1347 <> "CCD match"  <> 1 0.91 1453 <> <> <> <> <> <> <> <>
  1348 3 -2.327902 5.607381 -11.389642 189 I "A" 24 -0.06000 -0.06000 "ILE " " CB " "    " 6 0 0 1 808080  ""  1 1 7 ""  1 ""  <> 0 0 0 1348 1348 1 0 2713 1 1540 3 1348 0 1348 1348 <> "CCD match"  <> 1 0.91 1454 <> <> <> <> <> <> <> <>
  1349 15 0.726749 6.329641 -11.294546 189 I "A" 70 -0.50000 -0.50000 "ILE " " O  " "    " 8 0 0 1 FF2E2E  ""  1 1 7 ""  1 ""  <> 0 0 0 1349 1349 1 0 2714 0 1541 3 1349 0 1349 1349 <> "CCD match"  <> 1 0.91 1455 <> <> <> <> <> <> <> <>
  1350 3 -1.525322 4.381723 -11.831363 189 I "A" 24 -0.12000 -0.12000 "ILE " " CG1" "    " 6 0 0 1 808080  ""  1 1 7 ""  1 ""  <> 0 0 0 1350 1350 1 0 2715 2 1542 3 1350 0 1350 1350 <> "CCD match"  <> 1 0.91 1456 <> <> <> <> <> <> <> <>
  1351 3 -3.110800 6.322542 -12.513607 189 I "A" 24 -0.18000 -0.18000 "ILE " " CG2" "    " 6 0 0 1 808080  ""  1 1 7 ""  1 ""  <> 0 0 0 1351 1351 1 0 2716 3 1543 3 1351 0 1351 1351 <> "CCD match"  <> 1 0.91 1457 <> <> <> <> <> <> <> <>
  1352 3 -1.134695 3.462827 -10.597143 189 I "A" 24 -0.18000 -0.18000 "ILE " " CD1" "    " 6 0 0 1 808080  ""  1 1 7 ""  1 ""  <> 0 0 0 1352 1352 1 0 2717 3 1544 3 1352 0 1352 1352 <> "CCD match"  <> 1 0.91 1458 <> <> <> <> <> <> <> <>
  1353 25 -0.229033 8.369066 -11.795438 190 V "A" 38 -0.50000 -0.50000 "VAL " " N  " "    " 7 0 0 1 2E2EFF  ""  1 1 7 ""  1 ""  <> 0 0 0 1353 1353 1 0 2729 1 1545 3 1353 0 1353 1353 <> "CCD match"  <> 1 0.94 1459 <> <> <> <> <> <> <> <>
  1354 3 0.916454 9.006521 -12.375855 190 V "A" 24 0.14000 0.14000 "VAL " " CA " "    " 6 0 0 1 808080  ""  1 1 -1114 "%RT%RN"  2 ""  CCFF00  0 0 0 1354 1354 1 0 2730 1 <> <> 1354 0 1354 1354 <> "CCD match"  <> 1 0.94 1460 <> <> <> <> <> <> <> <>
  1355 2 2.110023 9.287836 -11.400119 190 V "A" 24 0.50000 0.50000 "VAL " " C  " "    " 6 0 0 1 808080  ""  1 1 7 ""  1 ""  <> 0 0 0 1355 1355 1 0 2731 0 <> <> 1355 0 1355 1355 <> "CCD match"  <> 1 0.94 1461 <> <> <> <> <> <> <> <>
  1356 3 0.479114 10.320909 -12.968099 190 V "A" 24 -0.06000 -0.06000 "VAL " " CB " "    " 6 0 0 1 808080  ""  1 1 7 ""  1 ""  <> 0 0 0 1356 1356 1 0 2732 1 <> <> 1356 0 1356 1356 <> "CCD match"  <> 1 0.94 1462 <> <> <> <> <> <> <> <>
  1357 15 3.258789 9.464609 -11.841488 190 V "A" 70 -0.50000 -0.50000 "VAL " " O  " "    " 8 0 0 1 FF2E2E  ""  1 1 7 ""  1 ""  <> 0 0 0 1357 1357 1 0 2733 0 <> <> 1357 0 1357 1357 <> "CCD match"  <> 1 0.94 1463 <> <> <> <> <> <> <> <>
  1358 3 -0.666926 10.148866 -13.898565 190 V "A" 24 -0.18000 -0.18000 "VAL " " CG1" "    " 6 0 0 1 808080  ""  1 1 7 ""  1 ""  <> 0 0 0 1358 1358 1 0 2734 3 <> <> 1358 0 1358 1358 <> "CCD match"  <> 1 0.94 1464 <> <> <> <> <> <> <> <>
  1359 3 0.223831 11.431226 -11.868535 190 V "A" 24 -0.18000 -0.18000 "VAL " " CG2" "    " 6 0 0 1 808080  ""  1 1 7 ""  1 ""  <> 0 0 0 1359 1359 1 0 2735 3 <> <> 1359 0 1359 1359 <> "CCD match"  <> 1 0.94 1465 <> <> <> <> <> <> <> <>
  1360 25 1.884365 9.460470 -10.104090 191 N "A" 38 -0.50000 -0.50000 "ASN " " N  " "    " 7 0 0 1 2E2EFF  ""  1 1 7 ""  1 ""  <> 0 0 0 1360 1360 1 0 2745 1 <> <> 1360 0 1360 1360 <> "CCD match"  <> 1 0.92 1466 <> <> <> <> <> <> <> <>
  1361 3 2.951343 9.571977 -9.070078 191 N "A" 24 0.14000 0.14000 "ASN " " CA " "    " 6 0 0 1 808080  ""  1 1 -1114 "%RT%RN"  2 ""  CCFF00  0 0 0 1361 1361 1 0 2746 1 <> <> 1361 0 1361 1361 <> "CCD match"  <> 1 0.92 1467 <> <> <> <> <> <> <> <>
  1362 2 3.232788 8.121854 -8.581249 191 N "A" 24 0.50000 0.50000 "ASN " " C  " "    " 6 0 0 1 808080  ""  1 1 7 ""  1 ""  <> 0 0 0 1362 1362 1 0 2747 0 1554 3 1362 0 1362 1362 <> "CCD match"  <> 1 0.92 1468 <> <> <> <> <> <> <> <>
  1363 3 2.473923 10.356958 -7.802608 191 N "A" 24 -0.12000 -0.12000 "ASN " " CB " "    " 6 0 0 1 808080  ""  1 1 7 ""  1 ""  <> 0 0 0 1363 1363 1 0 2748 2 <> <> 1363 0 1363 1363 <> "CCD match"  <> 1 0.92 1469 <> <> <> <> <> <> <> <>
  1364 15 4.311882 8.086717 -8.052023 191 N "A" 70 -0.50000 -0.50000 "ASN " " O  " "    " 8 0 0 1 FF2E2E  ""  1 1 7 ""  1 ""  <> 0 0 0 1364 1364 1 0 2749 0 <> <> 1364 0 1364 1364 <> "CCD match"  <> 1 0.92 1470 <> <> <> <> <> <> <> <>
  1365 2 1.852013 11.707132 -8.010421 191 N "A" 24 0.50000 0.50000 "ASN " " CG " "    " 6 0 0 1 808080  ""  1 1 7 "%UT"  13 ""  <> 0 0 0 1365 1365 1 0 2750 0 <> <> 1365 0 1365 1365 <> "CCD match"  <> 1 0.92 1471 6.99603809025846 "No Flip"  <> <> <> <> <> <>
  1366 25 2.571514 12.823751 -7.813600 191 N "A" 38 -0.76000 -0.76000 "ASN " " ND2" "    " 7 0 0 1 2E2EFF  ""  1 1 7 ""  1 ""  <> 0 0 0 1366 1366 1 0 2751 2 <> <> 1366 0 1366 1366 <> "CCD match"  <> 1 0.92 1472 <> <> <> <> <> <> <> <>
  1367 15 0.668445 11.893770 -8.265673 191 N "A" 70 -0.50000 -0.50000 "ASN " " OD1" "    " 8 0 0 1 FF2E2E  ""  1 1 7 ""  1 ""  <> 0 0 0 1367 1367 1 0 2752 0 <> <> 1367 0 1367 1367 <> "CCD match"  <> 1 0.92 1473 <> <> <> <> <> <> <> <>
  1368 25 2.440136 7.064882 -8.711070 192 L "A" 38 -0.50000 -0.50000 "LEU " " N  " "    " 7 0 0 1 2E2EFF  ""  1 1 7 ""  1 ""  <> 0 0 0 1368 1368 1 0 2759 1 1560 3 1368 0 1368 1368 <> "CCD match"  <> 1 0.91 1474 <> <> <> <> <> <> <> <>
  1369 3 3.018795 5.694757 -8.333331 192 L "A" 24 0.14000 0.14000 "LEU " " CA " "    " 6 0 0 1 808080  ""  1 1 -1114 "%RT%RN"  2 ""  CCFF00  0 0 0 1369 1369 1 0 2760 1 1561 3 1369 0 1369 1369 <> "CCD match"  <> 1 0.91 1475 <> <> <> <> <> <> <> <>
  1370 2 3.912304 5.167341 -9.444472 192 L "A" 24 0.50000 0.50000 "LEU " " C  " "    " 6 0 0 1 808080  ""  1 1 7 ""  1 ""  <> 0 0 0 1370 1370 1 0 2761 0 1562 3 1370 0 1370 1370 <> "CCD match"  <> 1 0.91 1476 <> <> <> <> <> <> <> <>
  1371 3 1.891834 4.716161 -8.207109 192 L "A" 24 -0.12000 -0.12000 "LEU " " CB " "    " 6 0 0 1 808080  ""  1 1 7 ""  1 ""  <> 0 0 0 1371 1371 1 0 2762 2 1563 3 1371 0 1371 1371 <> "CCD match"  <> 1 0.91 1477 <> <> <> <> <> <> <> <>
  1372 15 4.857071 4.470842 -9.120748 192 L "A" 70 -0.50000 -0.50000 "LEU " " O  " "    " 8 0 0 1 FF2E2E  ""  1 1 7 ""  1 ""  <> 0 0 0 1372 1372 1 0 2763 0 1564 3 1372 0 1372 1372 <> "CCD match"  <> 1 0.91 1478 <> <> <> <> <> <> <> <>
  1373 3 0.743435 5.087682 -7.280053 192 L "A" 24 -0.06000 -0.06000 "LEU " " CG " "    " 6 0 0 1 808080  ""  1 1 7 ""  1 ""  <> 0 0 0 1373 1373 1 0 2764 1 1565 3 1373 0 1373 1373 <> "CCD match"  <> 1 0.91 1479 <> <> <> <> <> <> <> <>
  1374 3 -0.110035 3.856275 -7.064625 192 L "A" 24 -0.18000 -0.18000 "LEU " " CD1" "    " 6 0 0 1 808080  ""  1 1 7 ""  1 ""  <> 0 0 0 1374 1374 1 0 2765 3 1566 3 1374 0 1374 1374 <> "CCD match"  <> 1 0.91 1480 <> <> <> <> <> <> <> <>
  1375 3 1.153042 5.691217 -5.896838 192 L "A" 24 -0.18000 -0.18000 "LEU " " CD2" "    " 6 0 0 1 808080  ""  1 1 7 ""  1 ""  <> 0 0 0 1375 1375 1 0 2766 3 1567 3 1375 0 1375 1375 <> "CCD match"  <> 1 0.91 1481 <> <> <> <> <> <> <> <>
  1376 25 3.744144 5.582368 -10.663476 193 T "A" 38 -0.50000 -0.50000 "THR " " N  " "    " 7 0 0 1 2E2EFF  ""  1 1 7 ""  1 ""  <> 0 0 0 1376 1376 1 0 2778 1 1568 3 1376 0 1376 1376 <> "CCD match"  <> 1 0.93 1482 <> <> <> <> <> <> <> <>
  1377 3 4.530155 5.227884 -11.899405 193 T "A" 24 0.14000 0.14000 "THR " " CA " "    " 6 0 0 1 808080  ""  1 1 -1114 "%RT%RN"  2 ""  CCFF00  0 0 0 1377 1377 1 0 2779 1 1569 3 1377 0 1377 1377 <> "CCD match"  <> 1 0.93 1483 <> <> <> <> <> <> <> <>
  1378 2 5.980842 5.839647 -12.160214 193 T "A" 24 0.50000 0.50000 "THR " " C  " "    " 6 0 0 1 808080  ""  1 1 7 ""  1 ""  <> 0 0 0 1378 1378 1 0 2780 0 1570 3 1378 0 1378 1378 <> "CCD match"  <> 1 0.93 1484 <> <> <> <> <> <> <> <>
  1379 3 3.601971 5.358629 -13.173582 193 T "A" 24 0.20500 0.20500 "THR " " CB " "    " 6 0 0 1 808080  ""  1 1 7 ""  1 ""  <> 0 0 0 1379 1379 1 0 2781 1 1571 3 1379 0 1379 1379 <> "CCD match"  <> 1 0.93 1485 <> <> <> <> <> <> <> <>
  1380 15 6.733639 5.395391 -13.028893 193 T "A" 70 -0.50000 -0.50000 "THR " " O  " "    " 8 0 0 1 FF2E2E  ""  1 1 7 ""  1 ""  <> 0 0 0 1380 1380 1 0 2782 0 1572 3 1380 0 1380 1380 <> "CCD match"  <> 1 0.93 1486 <> <> <> <> <> <> <> <>
  1381 3 4.214508 5.092256 -14.564338 193 T "A" 24 -0.18000 -0.18000 "THR " " CG2" "    " 6 0 0 1 808080  ""  1 1 7 ""  1 ""  <> 0 0 0 1381 1381 1 0 2783 3 1573 3 1381 0 1381 1381 <> "CCD match"  <> 1 0.93 1487 <> <> <> <> <> <> <> <>
  1382 16 2.405983 4.671831 -12.964856 193 T "A" 70 -0.68300 -0.68300 "THR " " OG1" "    " 8 0 0 1 FF2E2E  ""  1 1 7 "%UT"  13 ""  <> 0 0 0 1382 1382 1 0 2784 1 1574 3 1382 0 1382 1382 <> "CCD match"  <> 1 0.93 1488 <> <> <> <> <> <> <> <>
  1383 25 6.366836 6.715353 -11.260148 194 I "A" 38 -0.50000 -0.50000 "ILE " " N  " "    " 7 0 0 1 2E2EFF  ""  1 1 7 ""  1 ""  <> 0 0 0 1383 1383 1 0 2792 1 <> <> 1383 0 1383 1383 <> "CCD match"  <> 1 0.95 1489 <> <> <> <> <> <> <> <>
  1384 3 7.617012 7.435911 -11.210897 194 I "A" 24 0.14000 0.14000 "ILE " " CA " "    " 6 0 0 1 808080  ""  1 1 -1114 "%RT%RN"  2 ""  CCFF00  0 0 0 1384 1384 1 0 2793 1 <> <> 1384 0 1384 1384 <> "CCD match"  <> 1 0.95 1490 <> <> <> <> <> <> <> <>
  1385 2 8.431888 7.114130 -9.899367 194 I "A" 24 0.50000 0.50000 "ILE " " C  " "    " 6 0 0 1 808080  ""  1 1 7 ""  1 ""  <> 0 0 0 1385 1385 1 0 2794 0 <> <> 1385 0 1385 1385 <> "CCD match"  <> 1 0.95 1491 <> <> <> <> <> <> <> <>
  1386 3 7.378578 8.935655 -11.432862 194 I "A" 24 -0.06000 -0.06000 "ILE " " CB " "    " 6 0 0 1 808080  ""  1 1 7 ""  1 ""  <> 0 0 0 1386 1386 1 0 2795 1 <> <> 1386 0 1386 1386 <> "CCD match"  <> 1 0.95 1492 <> <> <> <> <> <> <> <>
  1387 15 9.311588 7.906663 -9.512035 194 I "A" 70 -0.50000 -0.50000 "ILE " " O  " "    " 8 0 0 1 FF2E2E  ""  1 1 7 ""  1 ""  <> 0 0 0 1387 1387 1 0 2796 0 <> <> 1387 0 1387 1387 <> "CCD match"  <> 1 0.95 1493 <> <> <> <> <> <> <> <>
  1388 3 6.373993 9.580423 -10.473142 194 I "A" 24 -0.12000 -0.12000 "ILE " " CG1" "    " 6 0 0 1 808080  ""  1 1 7 ""  1 ""  <> 0 0 0 1388 1388 1 0 2797 2 <> <> 1388 0 1388 1388 <> "CCD match"  <> 1 0.95 1494 <> <> <> <> <> <> <> <>
  1389 3 6.815864 9.152627 -12.872216 194 I "A" 24 -0.18000 -0.18000 "ILE " " CG2" "    " 6 0 0 1 808080  ""  1 1 7 ""  1 ""  <> 0 0 0 1389 1389 1 0 2798 3 <> <> 1389 0 1389 1389 <> "CCD match"  <> 1 0.95 1495 <> <> <> <> <> <> <> <>
  1390 3 6.344971 11.159761 -10.498904 194 I "A" 24 -0.18000 -0.18000 "ILE " " CD1" "    " 6 0 0 1 808080  ""  1 1 7 ""  1 ""  <> 0 0 0 1390 1390 1 0 2799 3 <> <> 1390 0 1390 1390 <> "CCD match"  <> 1 0.95 1496 <> <> <> <> <> <> <> <>
  1391 25 8.236172 5.845495 -9.458927 195 D "A" 38 -0.50000 -0.50000 "ASP " " N  " "    " 7 0 0 1 2E2EFF  ""  1 1 7 ""  1 ""  <> 0 0 0 1391 1391 1 0 2811 1 <> <> 1391 0 1391 1391 <> "CCD match"  <> 1 0.9 1497 <> <> <> <> <> <> <> <>
  1392 3 9.138351 5.193925 -8.475653 195 D "A" 24 0.14000 0.14000 "ASP " " CA " "    " 6 0 0 1 808080  ""  1 1 -1114 "%RT%RN"  2 ""  CCFF00  0 0 0 1392 1392 1 0 2812 1 <> <> 1392 0 1392 1392 <> "CCD match"  <> 1 0.9 1498 <> <> <> <> <> <> <> <>
  1393 2 8.879112 5.832658 -7.058394 195 D "A" 24 0.50000 0.50000 "ASP " " C  " "    " 6 0 0 1 808080  ""  1 1 7 ""  1 ""  <> 0 0 0 1393 1393 1 0 2813 0 <> <> 1393 0 1393 1393 <> "CCD match"  <> 1 0.9 1499 <> <> <> <> <> <> <> <>
  1394 3 10.641453 5.167493 -8.928484 195 D "A" 24 -0.22000 -0.22000 "ASP " " CB " "    " 6 0 0 1 808080  ""  1 1 7 ""  1 ""  <> 0 0 0 1394 1394 1 0 2814 2 <> <> 1394 0 1394 1394 <> "CCD match"  <> 1 0.9 1500 <> <> <> <> <> <> <> <>
  1395 15 8.616283 5.042005 -6.141525 195 D "A" 70 -0.50000 -0.50000 "ASP " " O  " "    " 8 0 0 1 FF2E2E  ""  1 1 7 ""  1 ""  <> 0 0 0 1395 1395 1 0 2815 0 <> <> 1395 0 1395 1395 <> "CCD match"  <> 1 0.9 1501 <> <> <> <> <> <> <> <>
  1396 2 10.995579 4.427450 -10.260761 195 D "A" 24 0.70000 0.70000 "ASP " " CG " "    " 6 0 0 1 808080  ""  1 1 7 "%UT"  13 ""  <> 0 0 0 1396 1396 1 0 2816 0 <> <> 1396 0 1396 1396 <> "CCD match"  <> 1 0.9 1502 10 <> <> <> <> <> <> <>
  1397 15 10.403812 3.470262 -10.688504 195 D "A" 70 -0.80000 -0.80000 "ASP " " OD1" "    " 8 0 0 1 FF2E2E  ""  1 1 7 ""  1 ""  <> 0 0 0 1397 1397 1 0 2817 0 <> <> 1397 0 1397 1397 <> "CCD match"  <> 1 0.9 1503 <> <> <> <> <> <> <> <>
  1398 18 12.049915 4.780981 -10.895879 195 D "A" 70 -0.80000 -0.80000 "ASP " " OD2" "    " 8 -1 0 1 FF2E2E  ""  1 1 7 ""  1 ""  <> 0 0 0 1398 1398 1 0 2818 0 <> <> 1398 0 1398 1398 <> "CCD match"  <> 1 0.9 1504 <> <> <> <> <> <> <> <>
  1399 25 9.081840 7.117540 -6.818768 196 G "A" 38 -0.50000 -0.50000 "GLY " " N  " "    " 7 0 0 1 2E2EFF  ""  1 1 7 ""  1 ""  <> 0 0 0 1399 1399 1 0 2823 1 <> <> 1399 0 1399 1399 <> "CCD match"  <> 1 0.91 1505 <> <> <> <> <> <> <> <>
  1400 3 8.805534 7.762880 -5.545921 196 G "A" 24 0.08000 0.08000 "GLY " " CA " "    " 6 0 0 1 808080  ""  1 1 -1114 "%RT%RN"  2 ""  CCFF00  0 0 0 1400 1400 1 0 2824 2 <> <> 1400 0 1400 1400 <> "CCD match"  <> 1 0.91 1506 <> <> <> <> <> <> <> <>
  1401 2 9.557442 9.093874 -5.593691 196 G "A" 24 0.50000 0.50000 "GLY " " C  " "    " 6 0 0 1 808080  ""  1 1 7 ""  1 ""  <> 0 0 0 1401 1401 1 0 2825 0 <> <> 1401 0 1401 1401 <> "CCD match"  <> 1 0.91 1507 <> <> <> <> <> <> <> <>
  1402 15 9.469841 9.829614 -6.617449 196 G "A" 70 -0.50000 -0.50000 "GLY " " O  " "    " 8 0 0 1 FF2E2E  ""  1 1 7 ""  1 ""  <> 0 0 0 1402 1402 1 0 2826 0 <> <> 1402 0 1402 1402 <> "CCD match"  <> 1 0.91 1508 <> <> <> <> <> <> <> <>
  1403 25 10.246979 9.483099 -4.488033 197 L "A" 38 -0.50000 -0.50000 "LEU " " N  " "    " 7 0 0 1 2E2EFF  ""  1 1 7 ""  1 ""  <> 0 0 0 1403 1403 1 0 2830 1 <> <> 1403 0 1403 1403 <> "CCD match"  <> 1 0.92 1509 <> <> <> <> <> <> <> <>
  1404 3 11.311516 10.490884 -4.470537 197 L "A" 24 0.14000 0.14000 "LEU " " CA " "    " 6 0 0 1 808080  ""  1 1 -1114 "%RT%RN"  2 ""  CCFF00  0 0 0 1404 1404 1 0 2831 1 <> <> 1404 0 1404 1404 <> "CCD match"  <> 1 0.92 1510 <> <> <> <> <> <> <> <>
  1405 2 12.407635 10.044183 -5.479908 197 L "A" 24 0.50000 0.50000 "LEU " " C  " "    " 6 0 0 1 808080  ""  1 1 7 ""  1 ""  <> 0 0 0 1405 1405 1 0 2832 0 <> <> 1405 0 1405 1405 <> "CCD match"  <> 1 0.92 1511 <> <> <> <> <> <> <> <>
  1406 3 11.875290 10.708658 -3.024353 197 L "A" 24 -0.12000 -0.12000 "LEU " " CB " "    " 6 0 0 1 808080  ""  1 1 7 ""  1 ""  <> 0 0 0 1406 1406 1 0 2833 2 <> <> 1406 0 1406 1406 <> "CCD match"  <> 1 0.92 1512 <> <> <> <> <> <> <> <>
  1407 15 13.051525 9.057783 -5.170254 197 L "A" 70 -0.50000 -0.50000 "LEU " " O  " "    " 8 0 0 1 FF2E2E  ""  1 1 7 ""  1 ""  <> 0 0 0 1407 1407 1 0 2834 0 <> <> 1407 0 1407 1407 <> "CCD match"  <> 1 0.92 1513 <> <> <> <> <> <> <> <>
  1408 3 10.806476 11.380754 -2.140802 197 L "A" 24 -0.06000 -0.06000 "LEU " " CG " "    " 6 0 0 1 808080  ""  1 1 7 ""  1 ""  <> 0 0 0 1408 1408 1 0 2835 1 <> <> 1408 0 1408 1408 <> "CCD match"  <> 1 0.92 1514 <> <> <> <> <> <> <> <>
  1409 3 11.190185 11.369192 -0.626181 197 L "A" 24 -0.18000 -0.18000 "LEU " " CD1" "    " 6 0 0 1 808080  ""  1 1 7 ""  1 ""  <> 0 0 0 1409 1409 1 0 2836 3 <> <> 1409 0 1409 1409 <> "CCD match"  <> 1 0.92 1515 <> <> <> <> <> <> <> <>
  1410 3 10.671604 12.898477 -2.615963 197 L "A" 24 -0.18000 -0.18000 "LEU " " CD2" "    " 6 0 0 1 808080  ""  1 1 7 ""  1 ""  <> 0 0 0 1410 1410 1 0 2837 3 <> <> 1410 0 1410 1410 <> "CCD match"  <> 1 0.92 1516 <> <> <> <> <> <> <> <>
  1411 25 12.650467 10.892259 -6.556401 198 A "A" 38 -0.50000 -0.50000 "ALA " " N  " "    " 7 0 0 0 2E2EFF  ""  1 1 7 ""  1 ""  <> 0 0 0 1411 1411 1 0 2849 1 <> <> 1411 0 1411 1411 <> "CCD match"  <> 1 0.93 1517 <> <> <> <> <> <> <> <>
  1412 3 13.724113 10.527776 -7.542233 198 A "A" 24 0.14000 0.14000 "ALA " " CA " "    " 6 0 0 0 808080  ""  1 1 -1115 "%RT%RN"  2 ""  99FF00  0 0 0 1412 1412 1 0 2850 1 <> <> 1412 0 1412 1412 <> "CCD match"  <> 1 0.93 1518 <> <> <> <> <> <> <> <>
  1413 2 15.150791 10.828004 -7.023413 198 A "A" 24 0.50000 0.50000 "ALA " " C  " "    " 6 0 0 0 808080  ""  1 1 7 ""  1 ""  <> 0 0 0 1413 1413 1 0 2851 0 <> <> 1413 0 1413 1413 <> "CCD match"  <> 1 0.93 1519 <> <> <> <> <> <> <> <>
  1414 3 13.514187 11.240388 -8.867003 198 A "A" 24 -0.18000 -0.18000 "ALA " " CB " "    " 6 0 0 0 808080  ""  1 1 7 ""  1 ""  <> 0 0 0 1414 1414 1 0 2852 3 <> <> 1414 0 1414 1414 <> "CCD match"  <> 1 0.93 1520 <> <> <> <> <> <> <> <>
  1415 15 16.073284 10.065904 -7.424850 198 A "A" 70 -0.50000 -0.50000 "ALA " " O  " "    " 8 0 0 0 FF2E2E  ""  1 1 7 ""  1 ""  <> 0 0 0 1415 1415 1 0 2853 0 <> <> 1415 0 1415 1415 <> "CCD match"  <> 1 0.93 1521 <> <> <> <> <> <> <> <>
  1416 25 15.393970 11.808687 -6.139368 199 G "A" 38 -0.50000 -0.50000 "GLY " " N  " "    " 7 0 0 0 2E2EFF  ""  1 1 7 ""  1 ""  <> 0 0 0 1416 1416 1 0 2859 1 <> <> 1416 0 1416 1416 <> "CCD match"  <> 1 0.92 1522 <> <> <> <> <> <> <> <>
  1417 3 16.694759 12.198610 -5.536949 199 G "A" 24 0.08000 0.08000 "GLY " " CA " "    " 6 0 0 0 808080  ""  1 1 -1115 "%RT%RN"  2 ""  99FF00  0 0 0 1417 1417 1 0 2860 2 <> <> 1417 0 1417 1417 <> "CCD match"  <> 1 0.92 1523 <> <> <> <> <> <> <> <>
  1418 2 17.421718 11.026495 -4.759699 199 G "A" 24 0.50000 0.50000 "GLY " " C  " "    " 6 0 0 0 808080  ""  1 1 7 ""  1 ""  <> 0 0 0 1418 1418 1 0 2861 0 <> <> 1418 0 1418 1418 <> "CCD match"  <> 1 0.92 1524 <> <> <> <> <> <> <> <>
  1419 15 18.462742 10.569108 -5.245076 199 G "A" 70 -0.50000 -0.50000 "GLY " " O  " "    " 8 0 0 0 FF2E2E  ""  1 1 7 ""  1 ""  <> 0 0 0 1419 1419 1 0 2862 0 <> <> 1419 0 1419 1419 <> "CCD match"  <> 1 0.92 1525 <> <> <> <> <> <> <> <>
  1420 25 16.792244 10.602167 -3.659925 200 P "A" 38 -0.14000 -0.14000 "PRO " " N  " "    " 7 0 0 0 2E2EFF  ""  1 1 7 ""  1 ""  <> 0 0 0 1420 1420 1 0 2866 0 <> <> 1420 0 1420 1420 <> "CCD match"  <> 1 0.94 1526 <> <> <> <> <> <> <> <>
  1421 3 17.253582 9.363336 -2.958256 200 P "A" 24 0.01000 0.01000 "PRO " " CA " "    " 6 0 0 0 808080  ""  1 1 -1115 "%RT%RN"  2 ""  99FF00  0 0 0 1421 1421 1 0 2867 1 <> <> 1421 0 1421 1421 <> "CCD match"  <> 1 0.94 1527 <> <> <> <> <> <> <> <>
  1422 2 17.469940 8.070638 -3.857512 200 P "A" 24 0.50000 0.50000 "PRO " " C  " "    " 6 0 0 0 808080  ""  1 1 7 ""  1 ""  <> 0 0 0 1422 1422 1 0 2868 0 <> <> 1422 0 1422 1422 <> "CCD match"  <> 1 0.94 1528 <> <> <> <> <> <> <> <>
  1423 3 16.292625 9.268266 -1.759134 200 P "A" 24 -0.12000 -0.12000 "PRO " " CB " "    " 6 0 0 0 808080  ""  1 1 7 ""  1 ""  <> 0 0 0 1423 1423 1 0 2869 2 <> <> 1423 0 1423 1423 <> "CCD match"  <> 1 0.94 1529 <> <> <> <> <> <> <> <>
  1424 15 18.372482 7.271081 -3.625431 200 P "A" 70 -0.50000 -0.50000 "PRO " " O  " "    " 8 0 0 0 FF2E2E  ""  1 1 7 ""  1 ""  <> 0 0 0 1424 1424 1 0 2870 0 <> <> 1424 0 1424 1424 <> "CCD match"  <> 1 0.94 1530 <> <> <> <> <> <> <> <>
  1425 3 15.503685 10.658594 -1.646633 200 P "A" 24 -0.12000 -0.12000 "PRO " " CG " "    " 6 0 0 0 808080  ""  1 1 7 ""  1 ""  <> 0 0 0 1425 1425 1 0 2871 2 <> <> 1425 0 1425 1425 <> "CCD match"  <> 1 0.94 1531 <> <> <> <> <> <> <> <>
  1426 3 15.562298 11.206010 -3.058224 200 P "A" 24 -0.05000 -0.05000 "PRO " " CD " "    " 6 0 0 0 808080  ""  1 1 7 ""  1 ""  <> 0 0 0 1426 1426 1 0 2872 2 <> <> 1426 0 1426 1426 <> "CCD match"  <> 1 0.94 1532 <> <> <> <> <> <> <> <>
  1427 25 16.590164 7.926797 -4.833864 201 L "A" 38 -0.50000 -0.50000 "LEU " " N  " "    " 7 0 0 0 2E2EFF  ""  1 1 7 ""  1 ""  <> 0 0 0 1427 1427 1 0 2880 1 <> <> 1427 0 1427 1427 <> "CCD match"  <> 1 0.96 1533 <> <> <> <> <> <> <> <>
  1428 3 16.653427 6.886156 -5.842527 201 L "A" 24 0.14000 0.14000 "LEU " " CA " "    " 6 0 0 0 808080  ""  1 1 -1115 "%RT%RN"  2 ""  99FF00  0 0 0 1428 1428 1 0 2881 1 <> <> 1428 0 1428 1428 <> "CCD match"  <> 1 0.96 1534 <> <> <> <> <> <> <> <>
  1429 2 17.706390 7.046182 -6.912547 201 L "A" 24 0.50000 0.50000 "LEU " " C  " "    " 6 0 0 0 808080  ""  1 1 7 ""  1 ""  <> 0 0 0 1429 1429 1 0 2882 0 <> <> 1429 0 1429 1429 <> "CCD match"  <> 1 0.96 1535 <> <> <> <> <> <> <> <>
  1430 3 15.271885 6.445264 -6.331653 201 L "A" 24 -0.12000 -0.12000 "LEU " " CB " "    " 6 0 0 0 808080  ""  1 1 7 ""  1 ""  <> 0 0 0 1430 1430 1 0 2883 2 <> <> 1430 0 1430 1430 <> "CCD match"  <> 1 0.96 1536 <> <> <> <> <> <> <> <>
  1431 15 18.516163 6.123788 -7.074036 201 L "A" 70 -0.50000 -0.50000 "LEU " " O  " "    " 8 0 0 0 FF2E2E  ""  1 1 7 ""  1 ""  <> 0 0 0 1431 1431 1 0 2884 0 <> <> 1431 0 1431 1431 <> "CCD match"  <> 1 0.96 1537 <> <> <> <> <> <> <> <>
  1432 3 14.296204 5.943738 -5.286230 201 L "A" 24 -0.06000 -0.06000 "LEU " " CG " "    " 6 0 0 0 808080  ""  1 1 7 ""  1 ""  <> 0 0 0 1432 1432 1 0 2885 1 <> <> 1432 0 1432 1432 <> "CCD match"  <> 1 0.96 1538 <> <> <> <> <> <> <> <>
  1433 3 12.977905 5.676961 -6.023993 201 L "A" 24 -0.18000 -0.18000 "LEU " " CD1" "    " 6 0 0 0 808080  ""  1 1 7 ""  1 ""  <> 0 0 0 1433 1433 1 0 2886 3 <> <> 1433 0 1433 1433 <> "CCD match"  <> 1 0.96 1539 <> <> <> <> <> <> <> <>
  1434 3 14.695682 4.775877 -4.389263 201 L "A" 24 -0.18000 -0.18000 "LEU " " CD2" "    " 6 0 0 0 808080  ""  1 1 7 ""  1 ""  <> 0 0 0 1434 1434 1 0 2887 3 <> <> 1434 0 1434 1434 <> "CCD match"  <> 1 0.96 1540 <> <> <> <> <> <> <> <>
  1435 25 17.804340 8.152376 -7.655457 202 S "A" 38 -0.50000 -0.50000 "SER " " N  " "    " 7 0 0 0 2E2EFF  ""  1 1 7 ""  1 ""  <> 0 0 0 1435 1435 1 0 2899 1 <> <> 1435 0 1435 1435 <> "CCD match"  <> 1 0.94 1541 <> <> <> <> <> <> <> <>
  1436 3 18.824207 8.334104 -8.674600 202 S "A" 24 0.14000 0.14000 "SER " " CA " "    " 6 0 0 0 808080  ""  1 1 -1115 "%RT%RN"  2 ""  99FF00  0 0 0 1436 1436 1 0 2900 1 <> <> 1436 0 1436 1436 <> "CCD match"  <> 1 0.94 1542 <> <> <> <> <> <> <> <>
  1437 2 20.273601 8.378259 -8.055719 202 S "A" 24 0.50000 0.50000 "SER " " C  " "    " 6 0 0 0 808080  ""  1 1 7 ""  1 ""  <> 0 0 0 1437 1437 1 0 2901 0 <> <> 1437 0 1437 1437 <> "CCD match"  <> 1 0.94 1543 <> <> <> <> <> <> <> <>
  1438 3 18.507103 9.615777 -9.424750 202 S "A" 24 0.14500 0.14500 "SER " " CB " "    " 6 0 0 0 808080  ""  1 1 7 ""  1 ""  <> 0 0 0 1438 1438 1 0 2902 2 <> <> 1438 0 1438 1438 <> "CCD match"  <> 1 0.94 1544 <> <> <> <> <> <> <> <>
  1439 15 21.206856 7.876085 -8.606989 202 S "A" 70 -0.50000 -0.50000 "SER " " O  " "    " 8 0 0 0 FF2E2E  ""  1 1 7 ""  1 ""  <> 0 0 0 1439 1439 1 0 2903 0 <> <> 1439 0 1439 1439 <> "CCD match"  <> 1 0.94 1545 <> <> <> <> <> <> <> <>
  1440 16 18.482490 10.881761 -8.640725 202 S "A" 70 -0.68300 -0.68300 "SER " " OG " "    " 8 0 0 0 FF2E2E  ""  1 1 7 "%UT"  13 ""  <> 0 0 0 1440 1440 1 0 2904 1 <> <> 1440 0 1440 1440 <> "CCD match"  <> 1 0.94 1546 <> <> <> <> <> <> <> <>
  1441 25 20.335728 8.816823 -6.770226 203 I "A" 38 -0.50000 -0.50000 "ILE " " N  " "    " 7 0 0 0 2E2EFF  ""  0 1 7 ""  1 ""  <> 0 0 0 1441 1441 1 0 2910 1 <> <> 1441 0 1441 1441 <> "CCD match"  <> 1 0.93 1547 <> <> <> <> <> <> <> <>
  1442 3 21.586189 8.798780 -5.977792 203 I "A" 24 0.14000 0.14000 "ILE " " CA " "    " 6 0 0 0 808080  ""  0 1 -1115 "%RT%RN"  2 ""  99FF00  0 0 0 1442 1442 1 0 2911 1 <> <> 1442 0 1442 1442 <> "CCD match"  <> 1 0.93 1548 <> <> <> <> <> <> <> <>
  1443 2 21.966209 7.333192 -5.626130 203 I "A" 24 0.50000 0.50000 "ILE " " C  " "    " 6 0 0 0 808080  ""  0 1 7 ""  1 ""  <> 0 0 0 1443 1443 1 0 2912 0 <> <> 1443 0 1443 1443 <> "CCD match"  <> 1 0.93 1549 <> <> <> <> <> <> <> <>
  1444 3 21.649605 9.729467 -4.742802 203 I "A" 24 -0.06000 -0.06000 "ILE " " CB " "    " 6 0 0 0 808080  ""  0 1 7 ""  1 ""  <> 0 0 0 1444 1444 1 0 2913 1 <> <> 1444 0 1444 1444 <> "CCD match"  <> 1 0.93 1550 <> <> <> <> <> <> <> <>
  1445 15 23.152862 6.998392 -5.811151 203 I "A" 70 -0.50000 -0.50000 "ILE " " O  " "    " 8 0 0 0 FF2E2E  ""  0 1 7 ""  1 ""  <> 0 0 0 1445 1445 1 0 2914 0 <> <> 1445 0 1445 1445 <> "CCD match"  <> 1 0.93 1551 <> <> <> <> <> <> <> <>
  1446 3 21.671783 11.154588 -5.171237 203 I "A" 24 -0.12000 -0.12000 "ILE " " CG1" "    " 6 0 0 0 808080  ""  0 1 7 ""  1 ""  <> 0 0 0 1446 1446 1 0 2915 2 <> <> 1446 0 1446 1446 <> "CCD match"  <> 1 0.93 1552 <> <> <> <> <> <> <> <>
  1447 3 22.966968 9.440134 -3.884134 203 I "A" 24 -0.18000 -0.18000 "ILE " " CG2" "    " 6 0 0 0 808080  ""  0 1 7 ""  1 ""  <> 0 0 0 1447 1447 1 0 2916 3 <> <> 1447 0 1447 1447 <> "CCD match"  <> 1 0.93 1553 <> <> <> <> <> <> <> <>
  1448 3 21.248817 12.069631 -4.072384 203 I "A" 24 -0.18000 -0.18000 "ILE " " CD1" "    " 6 0 0 0 808080  ""  0 1 7 ""  1 ""  <> 0 0 0 1448 1448 1 0 2917 3 <> <> 1448 0 1448 1448 <> "CCD match"  <> 1 0.93 1554 <> <> <> <> <> <> <> <>
  1449 25 21.000408 6.524065 -5.252312 204 L "A" 38 -0.50000 -0.50000 "LEU " " N  " "    " 7 0 0 0 2E2EFF  ""  1 1 7 ""  1 ""  <> 0 0 0 1449 1449 1 0 2929 1 <> <> 1449 0 1449 1449 <> "CCD match"  <> 1 0.95 1555 <> <> <> <> <> <> <> <>
  1450 3 21.134254 5.135469 -4.958677 204 L "A" 24 0.14000 0.14000 "LEU " " CA " "    " 6 0 0 0 808080  ""  1 1 -1115 "%RT%RN"  2 ""  99FF00  0 0 0 1450 1450 1 0 2930 1 <> <> 1450 0 1450 1450 <> "CCD match"  <> 1 0.95 1556 <> <> <> <> <> <> <> <>
  1451 2 21.618290 4.346178 -6.197526 204 L "A" 24 0.50000 0.50000 "LEU " " C  " "    " 6 0 0 0 808080  ""  1 1 7 ""  1 ""  <> 0 0 0 1451 1451 1 0 2931 0 <> <> 1451 0 1451 1451 <> "CCD match"  <> 1 0.95 1557 <> <> <> <> <> <> <> <>
  1452 3 19.848091 4.547811 -4.318035 204 L "A" 24 -0.12000 -0.12000 "LEU " " CB " "    " 6 0 0 0 808080  ""  1 1 7 ""  1 ""  <> 0 0 0 1452 1452 1 0 2932 2 <> <> 1452 0 1452 1452 <> "CCD match"  <> 1 0.95 1558 <> <> <> <> <> <> <> <>
  1453 15 22.579006 3.633039 -6.091670 204 L "A" 70 -0.50000 -0.50000 "LEU " " O  " "    " 8 0 0 0 FF2E2E  ""  1 1 7 ""  1 ""  <> 0 0 0 1453 1453 1 0 2933 0 <> <> 1453 0 1453 1453 <> "CCD match"  <> 1 0.95 1559 <> <> <> <> <> <> <> <>
  1454 3 19.928547 3.028745 -4.030540 204 L "A" 24 -0.06000 -0.06000 "LEU " " CG " "    " 6 0 0 0 808080  ""  1 1 7 ""  1 ""  <> 0 0 0 1454 1454 1 0 2934 1 <> <> 1454 0 1454 1454 <> "CCD match"  <> 1 0.95 1560 <> <> <> <> <> <> <> <>
  1455 3 20.854919 2.715265 -2.838455 204 L "A" 24 -0.18000 -0.18000 "LEU " " CD1" "    " 6 0 0 0 808080  ""  1 1 7 ""  1 ""  <> 0 0 0 1455 1455 1 0 2935 3 <> <> 1455 0 1455 1455 <> "CCD match"  <> 1 0.95 1561 <> <> <> <> <> <> <> <>
  1456 3 18.532280 2.462591 -3.894938 204 L "A" 24 -0.18000 -0.18000 "LEU " " CD2" "    " 6 0 0 0 808080  ""  1 1 7 ""  1 ""  <> 0 0 0 1456 1456 1 0 2936 3 <> <> 1456 0 1456 1456 <> "CCD match"  <> 1 0.95 1562 <> <> <> <> <> <> <> <>
  1457 25 20.971096 4.601034 -7.385683 205 N "A" 38 -0.50000 -0.50000 "ASN " " N  " "    " 7 0 0 0 2E2EFF  ""  1 1 7 ""  1 ""  <> 0 0 0 1457 1457 1 0 2948 1 <> <> 1457 0 1457 1457 <> "CCD match"  <> 1 0.95 1563 <> <> <> <> <> <> <> <>
  1458 3 21.127369 4.029008 -8.709820 205 N "A" 24 0.14000 0.14000 "ASN " " CA " "    " 6 0 0 0 808080  ""  1 1 -1115 "%RT%RN"  2 ""  99FF00  0 0 0 1458 1458 1 0 2949 1 <> <> 1458 0 1458 1458 <> "CCD match"  <> 1 0.95 1564 <> <> <> <> <> <> <> <>
  1459 2 22.583038 3.978788 -9.196267 205 N "A" 24 0.50000 0.50000 "ASN " " C  " "    " 6 0 0 0 808080  ""  1 1 7 ""  1 ""  <> 0 0 0 1459 1459 1 0 2950 0 <> <> 1459 0 1459 1459 <> "CCD match"  <> 1 0.95 1565 <> <> <> <> <> <> <> <>
  1460 3 20.140659 4.474580 -9.797581 205 N "A" 24 -0.12000 -0.12000 "ASN " " CB " "    " 6 0 0 0 808080  ""  1 1 7 ""  1 ""  <> 0 0 0 1460 1460 1 0 2951 2 <> <> 1460 0 1460 1460 <> "CCD match"  <> 1 0.95 1566 <> <> <> <> <> <> <> <>
  1461 15 23.110805 3.064519 -9.814632 205 N "A" 70 -0.50000 -0.50000 "ASN " " O  " "    " 8 0 0 0 FF2E2E  ""  1 1 7 ""  1 ""  <> 0 0 0 1461 1461 1 0 2952 0 <> <> 1461 0 1461 1461 <> "CCD match"  <> 1 0.95 1567 <> <> <> <> <> <> <> <>
  1462 2 18.649204 4.083398 -9.481238 205 N "A" 24 0.50000 0.50000 "ASN " " CG " "    " 6 0 0 0 808080  ""  1 1 7 "%UT"  13 ""  <> 0 0 0 1462 1462 1 0 2953 0 <> <> 1462 0 1462 1462 <> "CCD match"  <> 1 0.95 1568 72.1129015175297 "No Flip"  <> <> <> <> <> <>
  1463 25 17.690452 4.962259 -9.825501 205 N "A" 38 -0.76000 -0.76000 "ASN " " ND2" "    " 7 0 0 0 2E2EFF  ""  1 1 7 ""  1 ""  <> 0 0 0 1463 1463 1 0 2954 2 <> <> 1463 0 1463 1463 <> "CCD match"  <> 1 0.95 1569 <> <> <> <> <> <> <> <>
  1464 15 18.334350 2.971994 -9.132063 205 N "A" 70 -0.50000 -0.50000 "ASN " " OD1" "    " 8 0 0 0 FF2E2E  ""  1 1 7 ""  1 ""  <> 0 0 0 1464 1464 1 0 2955 0 <> <> 1464 0 1464 1464 <> "CCD match"  <> 1 0.95 1570 <> <> <> <> <> <> <> <>
  1465 25 23.260151 5.091299 -8.832769 206 R "A" 38 -0.50000 -0.50000 "ARG " " N  " "    " 7 0 0 0 2E2EFF  ""  1 1 7 ""  1 ""  <> 0 0 0 1465 1465 1 0 2962 1 <> <> 1465 0 1465 1465 <> "CCD match"  <> 1 0.92 1571 <> <> <> <> <> <> <> <>
  1466 3 24.644771 5.407701 -9.197562 206 R "A" 24 0.14000 0.14000 "ARG " " CA " "    " 6 0 0 0 808080  ""  1 1 -1115 "%RT%RN"  2 ""  99FF00  0 0 0 1466 1466 1 0 2963 1 <> <> 1466 0 1466 1466 <> "CCD match"  <> 1 0.92 1572 <> <> <> <> <> <> <> <>
  1467 2 25.656460 4.689844 -8.268842 206 R "A" 24 0.50000 0.50000 "ARG " " C  " "    " 6 0 0 0 808080  ""  1 1 7 ""  1 ""  <> 0 0 0 1467 1467 1 0 2964 0 <> <> 1467 0 1467 1467 <> "CCD match"  <> 1 0.92 1573 <> <> <> <> <> <> <> <>
  1468 3 24.925365 6.823846 -9.271614 206 R "A" 24 -0.12000 -0.12000 "ARG " " CB " "    " 6 0 0 0 808080  ""  1 1 7 ""  1 ""  <> 0 0 0 1468 1468 1 0 2965 2 <> <> 1468 0 1468 1468 <> "CCD match"  <> 1 0.92 1574 <> <> <> <> <> <> <> <>
  1469 15 26.839832 4.676076 -8.602495 206 R "A" 70 -0.50000 -0.50000 "ARG " " O  " "    " 8 0 0 0 FF2E2E  ""  1 1 7 ""  1 ""  <> 0 0 0 1469 1469 1 0 2966 0 <> <> 1469 0 1469 1469 <> "CCD match"  <> 1 0.92 1575 <> <> <> <> <> <> <> <>
  1470 3 24.222530 7.451330 -10.410081 206 R "A" 24 -0.05000 -0.05000 "ARG " " CG " "    " 6 0 0 0 808080  ""  1 1 7 ""  1 ""  <> 0 0 0 1470 1470 1 0 2967 2 <> <> 1470 0 1470 1470 <> "CCD match"  <> 1 0.92 1576 <> <> <> <> <> <> <> <>
  1471 3 24.546459 8.920076 -10.776484 206 R "A" 24 0.19000 0.19000 "ARG " " CD " "    " 6 0 0 0 808080  ""  1 1 7 ""  1 ""  <> 0 0 0 1471 1471 1 0 2968 2 <> <> 1471 0 1471 1471 <> "CCD match"  <> 1 0.92 1577 <> <> <> <> <> <> <> <>
  1472 25 24.158771 9.827085 -9.718105 206 R "A" 38 -0.69997 -0.69997 "ARG " " NE " "    " 7 0 0 0 2E2EFF  ""  1 1 7 ""  1 ""  <> 0 0 0 1472 1472 1 0 2969 1 <> <> 1472 0 1472 1472 <> "CCD match"  <> 1 0.92 1578 <> <> <> <> <> <> <> <>
  1473 25 22.090206 10.709276 -10.499053 206 R "A" 38 -0.79997 -0.79997 "ARG " " NH1" "    " 7 0 0 0 2E2EFF  ""  1 1 7 ""  1 ""  <> 0 0 0 1473 1473 1 0 2970 2 <> <> 1473 0 1473 1473 <> "CCD match"  <> 1 0.92 1579 <> <> <> <> <> <> <> <>
  1474 31 22.973286 11.481672 -8.568031 206 R "A" 38 -0.79997 -0.79997 "ARG " " NH2" "    " 7 1 0 0 2E2EFF  ""  1 1 7 ""  1 ""  <> 0 0 0 1474 1474 1 0 2971 2 <> <> 1474 0 1474 1474 <> "CCD match"  <> 1 0.92 1580 <> <> <> <> <> <> <> <>
  1475 2 23.096062 10.634122 -9.602308 206 R "A" 24 0.63990 0.63990 "ARG " " CZ " "    " 6 0 0 0 808080  ""  1 1 7 ""  1 ""  <> 0 0 0 1475 1475 1 0 2972 0 <> <> 1475 0 1475 1475 <> "CCD match"  <> 1 0.92 1581 <> <> <> <> <> <> <> <>
  1476 25 25.197399 4.089090 -7.112532 207 A "A" 38 -0.50000 -0.50000 "ALA " " N  " "    " 7 0 0 0 2E2EFF  ""  1 1 7 ""  1 ""  <> 0 0 0 1476 1476 1 0 2986 1 <> <> 1476 0 1476 1476 <> "CCD match"  <> 1 0.94 1582 <> <> <> <> <> <> <> <>
  1477 3 26.082024 3.600790 -6.147467 207 A "A" 24 0.14000 0.14000 "ALA " " CA " "    " 6 0 0 0 808080  ""  1 1 -1115 "%RT%RN"  2 ""  99FF00  0 0 0 1477 1477 1 0 2987 1 <> <> 1477 0 1477 1477 <> "CCD match"  <> 1 0.94 1583 <> <> <> <> <> <> <> <>
  1478 2 25.867725 2.050661 -6.053161 207 A "A" 24 0.50000 0.50000 "ALA " " C  " "    " 6 0 0 0 808080  ""  1 1 7 ""  1 ""  <> 0 0 0 1478 1478 1 0 2988 0 <> <> 1478 0 1478 1478 <> "CCD match"  <> 1 0.94 1584 <> <> <> <> <> <> <> <>
  1479 3 25.766632 4.244684 -4.832439 207 A "A" 24 -0.18000 -0.18000 "ALA " " CB " "    " 6 0 0 0 808080  ""  1 1 7 ""  1 ""  <> 0 0 0 1479 1479 1 0 2989 3 <> <> 1479 0 1479 1479 <> "CCD match"  <> 1 0.94 1585 <> <> <> <> <> <> <> <>
  1480 15 26.765957 1.290277 -5.792519 207 A "A" 70 -0.50000 -0.50000 "ALA " " O  " "    " 8 0 0 0 FF2E2E  ""  1 1 7 ""  1 ""  <> 0 0 0 1480 1480 1 0 2990 0 <> <> 1480 0 1480 1480 <> "CCD match"  <> 1 0.94 1586 <> <> <> <> <> <> <> <>
  1481 25 24.608044 1.648946 -6.267162 208 L "A" 38 -0.50000 -0.50000 "LEU " " N  " "    " 7 0 0 0 2E2EFF  ""  1 1 7 ""  1 ""  <> 0 0 0 1481 1481 1 0 2996 1 <> <> 1481 0 1481 1481 <> "CCD match"  <> 1 0.95 1587 <> <> <> <> <> <> <> <>
  1482 3 23.972649 0.354555 -6.065684 208 L "A" 24 0.14000 0.14000 "LEU " " CA " "    " 6 0 0 0 808080  ""  1 1 -1115 "%RT%RN"  2 ""  99FF00  0 0 0 1482 1482 1 0 2997 1 <> <> 1482 0 1482 1482 <> "CCD match"  <> 1 0.95 1588 <> <> <> <> <> <> <> <>
  1483 2 24.863121 -0.844950 -6.519225 208 L "A" 24 0.50000 0.50000 "LEU " " C  " "    " 6 0 0 0 808080  ""  1 1 7 ""  1 ""  <> 0 0 0 1483 1483 1 0 2998 0 <> <> 1483 0 1483 1483 <> "CCD match"  <> 1 0.95 1589 <> <> <> <> <> <> <> <>
  1484 3 22.625908 0.420541 -6.821082 208 L "A" 24 -0.12000 -0.12000 "LEU " " CB " "    " 6 0 0 0 808080  ""  1 1 7 ""  1 ""  <> 0 0 0 1484 1484 1 0 2999 2 <> <> 1484 0 1484 1484 <> "CCD match"  <> 1 0.95 1590 <> <> <> <> <> <> <> <>
  1485 15 25.240539 -1.704695 -5.697291 208 L "A" 70 -0.50000 -0.50000 "LEU " " O  " "    " 8 0 0 0 FF2E2E  ""  1 1 7 ""  1 ""  <> 0 0 0 1485 1485 1 0 3000 0 <> <> 1485 0 1485 1485 <> "CCD match"  <> 1 0.95 1591 <> <> <> <> <> <> <> <>
  1486 3 21.925621 -0.942580 -6.918924 208 L "A" 24 -0.06000 -0.06000 "LEU " " CG " "    " 6 0 0 0 808080  ""  1 1 7 ""  1 ""  <> 0 0 0 1486 1486 1 0 3001 1 <> <> 1486 0 1486 1486 <> "CCD match"  <> 1 0.95 1592 <> <> <> <> <> <> <> <>
  1487 3 21.164181 -1.227000 -5.696777 208 L "A" 24 -0.18000 -0.18000 "LEU " " CD1" "    " 6 0 0 0 808080  ""  1 1 7 ""  1 ""  <> 0 0 0 1487 1487 1 0 3002 3 <> <> 1487 0 1487 1487 <> "CCD match"  <> 1 0.95 1593 <> <> <> <> <> <> <> <>
  1488 3 21.002567 -0.947237 -8.191625 208 L "A" 24 -0.18000 -0.18000 "LEU " " CD2" "    " 6 0 0 0 808080  ""  1 1 7 ""  1 ""  <> 0 0 0 1488 1488 1 0 3003 3 <> <> 1488 0 1488 1488 <> "CCD match"  <> 1 0.95 1594 <> <> <> <> <> <> <> <>
  1489 25 25.201115 -0.841395 -7.815526 209 E "A" 38 -0.50000 -0.50000 "GLU " " N  " "    " 7 0 0 0 2E2EFF  ""  1 1 7 ""  1 ""  <> 0 0 0 1489 1489 1 0 3015 1 <> <> 1489 0 1489 1489 <> "CCD match"  <> 1 0.94 1595 <> <> <> <> <> <> <> <>
  1490 3 25.922279 -1.871855 -8.491544 209 E "A" 24 0.14000 0.14000 "GLU " " CA " "    " 6 0 0 0 808080  ""  1 1 -1115 "%RT%RN"  2 ""  99FF00  0 0 0 1490 1490 1 0 3016 1 <> <> 1490 0 1490 1490 <> "CCD match"  <> 1 0.94 1596 <> <> <> <> <> <> <> <>
  1491 2 27.430172 -1.589308 -8.369058 209 E "A" 24 0.50000 0.50000 "GLU " " C  " "    " 6 0 0 0 808080  ""  1 1 7 ""  1 ""  <> 0 0 0 1491 1491 1 0 3017 0 <> <> 1491 0 1491 1491 <> "CCD match"  <> 1 0.94 1597 <> <> <> <> <> <> <> <>
  1492 3 25.508968 -1.829447 -9.929029 209 E "A" 24 -0.12000 -0.12000 "GLU " " CB " "    " 6 0 0 0 808080  ""  1 1 7 ""  1 ""  <> 0 0 0 1492 1492 1 0 3018 2 <> <> 1492 0 1492 1492 <> "CCD match"  <> 1 0.94 1598 <> <> <> <> <> <> <> <>
  1493 15 28.155506 -2.609457 -8.240216 209 E "A" 70 -0.50000 -0.50000 "GLU " " O  " "    " 8 0 0 0 FF2E2E  ""  1 1 7 ""  1 ""  <> 0 0 0 1493 1493 1 0 3019 0 <> <> 1493 0 1493 1493 <> "CCD match"  <> 1 0.94 1599 <> <> <> <> <> <> <> <>
  1494 3 23.935314 -1.930041 -10.178807 209 E "A" 24 -0.22000 -0.22000 "GLU " " CG " "    " 6 0 0 0 808080  ""  1 1 7 ""  1 ""  <> 0 0 0 1494 1494 1 0 3020 2 <> <> 1494 0 1494 1494 <> "CCD match"  <> 1 0.94 1600 <> <> <> <> <> <> <> <>
  1495 2 23.479809 -1.851443 -11.666345 209 E "A" 24 0.70000 0.70000 "GLU " " CD " "    " 6 0 0 0 808080  ""  1 1 7 "%UT"  13 ""  <> 0 0 0 1495 1495 1 0 3021 0 <> <> 1495 0 1495 1495 <> "CCD match"  <> 1 0.94 1601 10 <> <> <> <> <> <> <>
  1496 15 22.382229 -1.266009 -11.923803 209 E "A" 70 -0.80000 -0.80000 "GLU " " OE1" "    " 8 0 0 0 FF2E2E  ""  1 1 7 ""  1 ""  <> 0 0 0 1496 1496 1 0 3022 0 <> <> 1496 0 1496 1496 <> "CCD match"  <> 1 0.94 1602 <> <> <> <> <> <> <> <>
  1497 18 24.333153 -2.277586 -12.508183 209 E "A" 70 -0.80000 -0.80000 "GLU " " OE2" "    " 8 -1 0 0 FF2E2E  ""  1 1 7 ""  1 ""  <> 0 0 0 1497 1497 1 0 3023 0 <> <> 1497 0 1497 1497 <> "CCD match"  <> 1 0.94 1603 <> <> <> <> <> <> <> <>
  1498 25 27.708141 -0.308035 -8.418730 210 K "A" 38 -0.50000 -0.50000 "LYS " " N  " "    " 7 0 0 0 2E2EFF  ""  1 1 7 ""  1 ""  <> 0 0 0 1498 1498 1 0 3030 1 <> <> 1498 0 1498 1498 <> "CCD match"  <> 1 0.93 1604 <> <> <> <> <> <> <> <>
  1499 3 29.102398 0.199327 -8.439990 210 K "A" 24 0.14000 0.14000 "LYS " " CA " "    " 6 0 0 0 808080  ""  1 1 -1115 "%RT%RN"  2 ""  99FF00  0 0 0 1499 1499 1 0 3031 1 <> <> 1499 0 1499 1499 <> "CCD match"  <> 1 0.93 1605 <> <> <> <> <> <> <> <>
  1500 2 29.781132 -0.130557 -7.118200 210 K "A" 24 0.50000 0.50000 "LYS " " C  " "    " 6 0 0 0 808080  ""  1 1 7 ""  1 ""  <> 0 0 0 1500 1500 1 0 3032 0 <> <> 1500 0 1500 1500 <> "CCD match"  <> 1 0.93 1606 <> <> <> <> <> <> <> <>
  1501 3 29.108097 1.698518 -8.726630 210 K "A" 24 -0.12000 -0.12000 "LYS " " CB " "    " 6 0 0 0 808080  ""  1 1 7 ""  1 ""  <> 0 0 0 1501 1501 1 0 3033 2 <> <> 1501 0 1501 1501 <> "CCD match"  <> 1 0.93 1607 <> <> <> <> <> <> <> <>
  1502 15 30.983028 -0.393061 -7.162171 210 K "A" 70 -0.50000 -0.50000 "LYS " " O  " "    " 8 0 0 0 FF2E2E  ""  1 1 7 ""  1 ""  <> 0 0 0 1502 1502 1 0 3034 0 <> <> 1502 0 1502 1502 <> "CCD match"  <> 1 0.93 1608 <> <> <> <> <> <> <> <>
  1503 3 30.522480 2.386632 -8.855394 210 K "A" 24 -0.12000 -0.12000 "LYS " " CG " "    " 6 0 0 0 808080  ""  1 1 7 ""  1 ""  <> 0 0 0 1503 1503 1 0 3035 2 <> <> 1503 0 1503 1503 <> "CCD match"  <> 1 0.93 1609 <> <> <> <> <> <> <> <>
  1504 3 30.478397 3.877840 -9.279191 210 K "A" 24 -0.12000 -0.12000 "LYS " " CD " "    " 6 0 0 0 808080  ""  1 1 7 ""  1 ""  <> 0 0 0 1504 1504 1 0 3036 2 <> <> 1504 0 1504 1504 <> "CCD match"  <> 1 0.93 1610 <> <> <> <> <> <> <> <>
  1505 3 29.839813 4.773405 -8.244662 210 K "A" 24 0.19000 0.19000 "LYS " " CE " "    " 6 0 0 0 808080  ""  1 1 7 ""  1 ""  <> 0 0 0 1505 1505 1 0 3037 2 <> <> 1505 0 1505 1505 <> "CCD match"  <> 1 0.93 1611 <> <> <> <> <> <> <> <>
  1506 32 29.362041 6.059118 -8.876477 210 K "A" 38 -0.30000 -0.30000 "LYS " " NZ " "    " 7 1 0 0 2E2EFF  ""  1 1 7 "%UT"  13 ""  <> 0 0 0 1506 1506 1 0 3038 3 <> <> 1506 0 1506 1506 <> "CCD match"  <> 1 0.93 1612 <> <> <> <> <> <> <> <>
  1507 25 29.146046 -0.040736 -6.011652 211 N "A" 38 -0.50000 -0.50000 "ASN " " N  " "    " 7 0 0 0 2E2EFF  ""  1 1 7 ""  1 ""  <> 0 0 0 1507 1507 1 0 3052 1 <> <> 1507 0 1507 1507 <> "CCD match"  <> 1 0.94 1613 <> <> <> <> <> <> <> <>
  1508 3 29.688644 -0.206831 -4.685314 211 N "A" 24 0.14000 0.14000 "ASN " " CA " "    " 6 0 0 0 808080  ""  1 1 -1115 "%RT%RN"  2 ""  99FF00  0 0 0 1508 1508 1 0 3053 1 <> <> 1508 0 1508 1508 <> "CCD match"  <> 1 0.94 1614 <> <> <> <> <> <> <> <>
  1509 2 29.025837 -1.521914 -3.985912 211 N "A" 24 0.50000 0.50000 "ASN " " C  " "    " 6 0 0 0 808080  ""  1 1 7 ""  1 ""  <> 0 0 0 1509 1509 1 0 3054 0 <> <> 1509 0 1509 1509 <> "CCD match"  <> 1 0.94 1615 <> <> <> <> <> <> <> <>
  1510 3 29.387573 1.040777 -3.781023 211 N "A" 24 -0.12000 -0.12000 "ASN " " CB " "    " 6 0 0 0 808080  ""  1 1 7 ""  1 ""  <> 0 0 0 1510 1510 1 0 3055 2 <> <> 1510 0 1510 1510 <> "CCD match"  <> 1 0.94 1616 <> <> <> <> <> <> <> <>
  1511 15 29.396130 -1.794745 -2.853668 211 N "A" 70 -0.50000 -0.50000 "ASN " " O  " "    " 8 0 0 0 FF2E2E  ""  1 1 7 ""  1 ""  <> 0 0 0 1511 1511 1 0 3056 0 <> <> 1511 0 1511 1511 <> "CCD match"  <> 1 0.94 1617 <> <> <> <> <> <> <> <>
  1512 2 30.088055 2.323095 -4.321444 211 N "A" 24 0.50000 0.50000 "ASN " " CG " "    " 6 0 0 0 808080  ""  1 1 7 "%UT"  13 ""  <> 0 0 0 1512 1512 1 0 3057 0 <> <> 1512 0 1512 1512 <> "CCD match"  <> 1 0.94 1618 1.07854842995743 "No Flip"  <> <> <> <> <> <>
  1513 25 30.291481 3.374856 -3.562588 211 N "A" 38 -0.76000 -0.76000 "ASN " " ND2" "    " 7 0 0 0 2E2EFF  ""  1 1 7 ""  1 ""  <> 0 0 0 1513 1513 1 0 3058 2 <> <> 1513 0 1513 1513 <> "CCD match"  <> 1 0.94 1619 <> <> <> <> <> <> <> <>
  1514 15 30.570003 2.356493 -5.452628 211 N "A" 70 -0.50000 -0.50000 "ASN " " OD1" "    " 8 0 0 0 FF2E2E  ""  1 1 7 ""  1 ""  <> 0 0 0 1514 1514 1 0 3059 0 <> <> 1514 0 1514 1514 <> "CCD match"  <> 1 0.94 1620 <> <> <> <> <> <> <> <>
  1515 25 28.245212 -2.288115 -4.801121 212 F "A" 38 -0.50000 -0.50000 "PHE " " N  " "    " 7 0 0 0 2E2EFF  ""  0 1 7 ""  1 ""  <> 0 0 0 1515 1515 1 0 3066 1 <> <> 1515 0 1515 1515 <> "CCD match"  <> 1 0.93 1621 <> <> <> <> <> <> <> <>
  1516 3 27.753979 -3.638598 -4.422993 212 F "A" 24 0.14000 0.14000 "PHE " " CA " "    " 6 0 0 0 808080  ""  0 1 -1115 "%RT%RN"  2 ""  99FF00  0 0 0 1516 1516 1 0 3067 1 <> <> 1516 0 1516 1516 <> "CCD match"  <> 1 0.93 1622 <> <> <> <> <> <> <> <>
  1517 2 26.961326 -3.643519 -3.092405 212 F "A" 24 0.50000 0.50000 "PHE " " C  " "    " 6 0 0 0 808080  ""  0 1 7 ""  1 ""  <> 0 0 0 1517 1517 1 0 3068 0 <> <> 1517 0 1517 1517 <> "CCD match"  <> 1 0.93 1623 <> <> <> <> <> <> <> <>
  1518 3 28.952400 -4.636935 -4.413891 212 F "A" 24 -0.00500 -0.00500 "PHE " " CB " "    " 6 0 0 0 808080  ""  0 1 7 ""  1 ""  <> 0 0 0 1518 1518 1 0 3069 2 <> <> 1518 0 1518 1518 <> "CCD match"  <> 1 0.93 1624 <> <> <> <> <> <> <> <>
  1519 15 27.399273 -4.253649 -2.109663 212 F "A" 70 -0.50000 -0.50000 "PHE " " O  " "    " 8 0 0 0 FF2E2E  ""  0 1 7 ""  1 ""  <> 0 0 0 1519 1519 1 0 3070 0 <> <> 1519 0 1519 1519 <> "CCD match"  <> 1 0.93 1625 <> <> <> <> <> <> <> <>
  1520 2 29.574070 -4.935050 -5.759777 212 F "A" 24 -0.11500 -0.11500 "PHE " " CG " "    " 6 0 0 0 808080  ""  0 1 7 ""  1 ""  <> 0 0 0 1520 1520 1 0 3071 0 <> <> 1520 0 1520 1520 <> "CCD match"  <> 1 0.93 1626 <> <> <> <> <> <> <> <>
  1521 2 30.669422 -4.083800 -6.144476 212 F "A" 24 -0.11500 -0.11500 "PHE " " CD1" "    " 6 0 0 0 808080  ""  0 1 7 ""  1 ""  <> 0 0 0 1521 1521 1 0 3072 1 <> <> 1521 0 1521 1521 <> "CCD match"  <> 1 0.93 1627 <> <> <> <> <> <> <> <>
  1522 2 29.007152 -5.830725 -6.696006 212 F "A" 24 -0.11500 -0.11500 "PHE " " CD2" "    " 6 0 0 0 808080  ""  0 1 7 ""  1 ""  <> 0 0 0 1522 1522 1 0 3073 1 <> <> 1522 0 1522 1522 <> "CCD match"  <> 1 0.93 1628 <> <> <> <> <> <> <> <>
  1523 2 31.335766 -4.371165 -7.318337 212 F "A" 24 -0.11500 -0.11500 "PHE " " CE1" "    " 6 0 0 0 808080  ""  0 1 7 ""  1 ""  <> 0 0 0 1523 1523 1 0 3074 1 <> <> 1523 0 1523 1523 <> "CCD match"  <> 1 0.93 1629 <> <> <> <> <> <> <> <>
  1524 2 29.659050 -5.985503 -7.880264 212 F "A" 24 -0.11500 -0.11500 "PHE " " CE2" "    " 6 0 0 0 808080  ""  0 1 7 ""  1 ""  <> 0 0 0 1524 1524 1 0 3075 1 <> <> 1524 0 1524 1524 <> "CCD match"  <> 1 0.93 1630 <> <> <> <> <> <> <> <>
  1525 2 30.783497 -5.301264 -8.190148 212 F "A" 24 -0.11500 -0.11500 "PHE " " CZ " "    " 6 0 0 0 808080  ""  0 1 7 ""  1 ""  <> 0 0 0 1525 1525 1 0 3076 1 <> <> 1525 0 1525 1525 <> "CCD match"  <> 1 0.93 1631 <> <> <> <> <> <> <> <>
  1526 25 25.914005 -2.793688 -3.094585 213 L "A" 38 -0.50000 -0.50000 "LEU " " N  " "    " 7 0 0 0 2E2EFF  ""  0 1 7 ""  1 ""  <> 0 0 0 1526 1526 1 0 3086 1 <> <> 1526 0 1526 1526 <> "CCD match"  <> 1 0.96 1632 <> <> <> <> <> <> <> <>
  1527 3 25.148319 -2.519713 -1.878946 213 L "A" 24 0.14000 0.14000 "LEU " " CA " "    " 6 0 0 0 808080  ""  0 1 -1115 "%RT%RN"  2 ""  99FF00  0 0 0 1527 1527 1 0 3087 1 <> <> 1527 0 1527 1527 <> "CCD match"  <> 1 0.96 1633 <> <> <> <> <> <> <> <>
  1528 2 24.029243 -3.555808 -1.646585 213 L "A" 24 0.50000 0.50000 "LEU " " C  " "    " 6 0 0 0 808080  ""  0 1 7 ""  1 ""  <> 0 0 0 1528 1528 1 0 3088 0 <> <> 1528 0 1528 1528 <> "CCD match"  <> 1 0.96 1634 <> <> <> <> <> <> <> <>
  1529 3 24.560154 -1.121424 -2.076191 213 L "A" 24 -0.12000 -0.12000 "LEU " " CB " "    " 6 0 0 0 808080  ""  0 1 7 ""  1 ""  <> 0 0 0 1529 1529 1 0 3089 2 <> <> 1529 0 1529 1529 <> "CCD match"  <> 1 0.96 1635 <> <> <> <> <> <> <> <>
  1530 15 23.700695 -4.315157 -2.542501 213 L "A" 70 -0.50000 -0.50000 "LEU " " O  " "    " 8 0 0 0 FF2E2E  ""  0 1 7 ""  1 ""  <> 0 0 0 1530 1530 1 0 3090 0 <> <> 1530 0 1530 1530 <> "CCD match"  <> 1 0.96 1636 <> <> <> <> <> <> <> <>
  1531 3 25.522240 -0.020331 -2.370960 213 L "A" 24 -0.06000 -0.06000 "LEU " " CG " "    " 6 0 0 0 808080  ""  0 1 7 ""  1 ""  <> 0 0 0 1531 1531 1 0 3091 1 <> <> 1531 0 1531 1531 <> "CCD match"  <> 1 0.96 1637 <> <> <> <> <> <> <> <>
  1532 3 24.750141 1.387086 -2.506412 213 L "A" 24 -0.18000 -0.18000 "LEU " " CD1" "    " 6 0 0 0 808080  ""  0 1 7 ""  1 ""  <> 0 0 0 1532 1532 1 0 3092 3 <> <> 1532 0 1532 1532 <> "CCD match"  <> 1 0.96 1638 <> <> <> <> <> <> <> <>
  1533 3 26.583004 0.029481 -1.331892 213 L "A" 24 -0.18000 -0.18000 "LEU " " CD2" "    " 6 0 0 0 808080  ""  0 1 7 ""  1 ""  <> 0 0 0 1533 1533 1 0 3093 3 <> <> 1533 0 1533 1533 <> "CCD match"  <> 1 0.96 1639 <> <> <> <> <> <> <> <>
  1534 25 23.417267 -3.494811 -0.429180 214 G "A" 38 -0.50000 -0.50000 "GLY " " N  " "    " 7 0 0 0 2E2EFF  ""  0 1 7 ""  1 ""  <> 0 0 0 1534 1534 1 0 3105 1 <> <> 1534 0 1534 1534 <> "CCD match"  <> 1 0.95 1640 <> <> <> <> <> <> <> <>
  1535 3 22.553070 -4.510352 0.064426 214 G "A" 24 0.08000 0.08000 "GLY " " CA " "    " 6 0 0 0 808080  ""  0 1 -1115 "%RT%RN"  2 ""  99FF00  0 0 0 1535 1535 1 0 3106 2 <> <> 1535 0 1535 1535 <> "CCD match"  <> 1 0.95 1641 <> <> <> <> <> <> <> <>
  1536 2 23.107853 -5.209940 1.295252 214 G "A" 24 0.50000 0.50000 "GLY " " C  " "    " 6 0 0 0 808080  ""  0 1 7 ""  1 ""  <> 0 0 0 1536 1536 1 0 3107 0 <> <> 1536 0 1536 1536 <> "CCD match"  <> 1 0.95 1642 <> <> <> <> <> <> <> <>
  1537 15 22.539486 -6.203307 1.767366 214 G "A" 70 -0.50000 -0.50000 "GLY " " O  " "    " 8 0 0 0 FF2E2E  ""  0 1 7 ""  1 ""  <> 0 0 0 1537 1537 1 0 3108 0 <> <> 1537 0 1537 1537 <> "CCD match"  <> 1 0.95 1643 <> <> <> <> <> <> <> <>
  1538 25 24.158726 -4.629710 1.834986 215 K "A" 38 -0.50000 -0.50000 "LYS " " N  " "    " 7 0 0 0 2E2EFF  ""  0 1 7 ""  1 ""  <> 0 0 0 1538 1538 1 0 3112 1 <> <> 1538 0 1538 1538 <> "CCD match"  <> 1 0.94 1644 <> <> <> <> <> <> <> <>
  1539 3 25.023975 -5.145232 2.907345 215 K "A" 24 0.14000 0.14000 "LYS " " CA " "    " 6 0 0 0 808080  ""  0 1 -1115 "%RT%RN"  2 ""  99FF00  0 0 0 1539 1539 1 0 3113 1 <> <> 1539 0 1539 1539 <> "CCD match"  <> 1 0.94 1645 <> <> <> <> <> <> <> <>
  1540 2 25.015018 -4.220294 4.130974 215 K "A" 24 0.50000 0.50000 "LYS " " C  " "    " 6 0 0 0 808080  ""  0 1 7 ""  1 ""  <> 0 0 0 1540 1540 1 0 3114 0 <> <> 1540 0 1540 1540 <> "CCD match"  <> 1 0.94 1646 <> <> <> <> <> <> <> <>
  1541 3 26.538792 -5.433024 2.386303 215 K "A" 24 -0.12000 -0.12000 "LYS " " CB " "    " 6 0 0 0 808080  ""  0 1 7 ""  1 ""  <> 0 0 0 1541 1541 1 0 3115 2 <> <> 1541 0 1541 1541 <> "CCD match"  <> 1 0.94 1647 <> <> <> <> <> <> <> <>
  1542 15 24.557377 -3.055476 4.030752 215 K "A" 70 -0.50000 -0.50000 "LYS " " O  " "    " 8 0 0 0 FF2E2E  ""  0 1 7 ""  1 ""  <> 0 0 0 1542 1542 1 0 3116 0 <> <> 1542 0 1542 1542 <> "CCD match"  <> 1 0.94 1648 <> <> <> <> <> <> <> <>
  1543 3 26.541420 -6.180842 1.055468 215 K "A" 24 -0.12000 -0.12000 "LYS " " CG " "    " 6 0 0 0 808080  ""  0 1 7 ""  1 ""  <> 0 0 0 1543 1543 1 0 3117 2 <> <> 1543 0 1543 1543 <> "CCD match"  <> 1 0.94 1649 <> <> <> <> <> <> <> <>
  1544 3 27.991627 -6.447901 0.621180 215 K "A" 24 -0.12000 -0.12000 "LYS " " CD " "    " 6 0 0 0 808080  ""  0 1 7 ""  1 ""  <> 0 0 0 1544 1544 1 0 3118 2 <> <> 1544 0 1544 1544 <> "CCD match"  <> 1 0.94 1650 <> <> <> <> <> <> <> <>
  1545 3 28.081203 -7.265910 -0.600027 215 K "A" 24 0.19000 0.19000 "LYS " " CE " "    " 6 0 0 0 808080  ""  0 1 7 ""  1 ""  <> 0 0 0 1545 1545 1 0 3119 2 <> <> 1545 0 1545 1545 <> "CCD match"  <> 1 0.94 1651 <> <> <> <> <> <> <> <>
  1546 32 29.462788 -7.372298 -1.099798 215 K "A" 38 -0.30000 -0.30000 "LYS " " NZ " "    " 7 1 0 0 2E2EFF  ""  0 1 7 "%UT"  13 ""  <> 0 0 0 1546 1546 1 0 3120 3 <> <> 1546 0 1546 1546 <> "CCD match"  <> 1 0.94 1652 <> <> <> <> <> <> <> <>
  1547 25 25.625816 -4.577277 5.274868 216 E "A" 38 -0.50000 -0.50000 "GLU " " N  " "    " 7 0 0 0 2E2EFF  ""  0 1 7 ""  1 ""  <> 0 0 0 1547 1547 1 0 3134 1 <> <> 1547 0 1547 1547 <> "CCD match"  <> 1 0.91 1653 <> <> <> <> <> <> <> <>
  1548 3 25.265659 -4.006968 6.562765 216 E "A" 24 0.14000 0.14000 "GLU " " CA " "    " 6 0 0 0 808080  ""  0 1 -1116 "%RT%RN"  2 ""  66FF00  0 0 0 1548 1548 1 0 3135 1 <> <> 1548 0 1548 1548 <> "CCD match"  <> 1 0.91 1654 <> <> <> <> <> <> <> <>
  1549 2 26.380985 -3.116618 7.079332 216 E "A" 24 0.50000 0.50000 "GLU " " C  " "    " 6 0 0 0 808080  ""  0 1 7 ""  1 ""  <> 0 0 0 1549 1549 1 0 3136 0 <> <> 1549 0 1549 1549 <> "CCD match"  <> 1 0.91 1655 <> <> <> <> <> <> <> <>
  1550 3 24.910625 -5.184165 7.478966 216 E "A" 24 -0.12000 -0.12000 "GLU " " CB " "    " 6 0 0 0 808080  ""  0 1 7 ""  1 ""  <> 0 0 0 1550 1550 1 0 3137 2 <> <> 1550 0 1550 1550 <> "CCD match"  <> 1 0.91 1656 <> <> <> <> <> <> <> <>
  1551 15 26.074688 -2.236636 7.805231 216 E "A" 70 -0.50000 -0.50000 "GLU " " O  " "    " 8 0 0 0 FF2E2E  ""  0 1 7 ""  1 ""  <> 0 0 0 1551 1551 1 0 3138 0 <> <> 1551 0 1551 1551 <> "CCD match"  <> 1 0.91 1657 <> <> <> <> <> <> <> <>
  1552 3 23.677902 -5.994769 6.859016 216 E "A" 24 -0.22000 -0.22000 "GLU " " CG " "    " 6 0 0 0 808080  ""  0 1 7 ""  1 ""  <> 0 0 0 1552 1552 1 0 3139 2 <> <> 1552 0 1552 1552 <> "CCD match"  <> 1 0.91 1658 <> <> <> <> <> <> <> <>
  1553 2 23.389248 -7.158228 7.930170 216 E "A" 24 0.70000 0.70000 "GLU " " CD " "    " 6 0 0 0 808080  ""  0 1 7 "%UT"  13 ""  <> 0 0 0 1553 1553 1 0 3140 0 <> <> 1553 0 1553 1553 <> "CCD match"  <> 1 0.91 1659 10 <> <> <> <> <> <> <>
  1554 15 23.792477 -8.320307 7.815111 216 E "A" 70 -0.80000 -0.80000 "GLU " " OE1" "    " 8 0 0 0 FF2E2E  ""  0 1 7 ""  1 ""  <> 0 0 0 1554 1554 1 0 3141 0 <> <> 1554 0 1554 1554 <> "CCD match"  <> 1 0.91 1660 <> <> <> <> <> <> <> <>
  1555 18 22.642498 -6.778006 8.888704 216 E "A" 70 -0.80000 -0.80000 "GLU " " OE2" "    " 8 -1 0 0 FF2E2E  ""  0 1 7 ""  1 ""  <> 0 0 0 1555 1555 1 0 3142 0 <> <> 1555 0 1555 1555 <> "CCD match"  <> 1 0.91 1661 <> <> <> <> <> <> <> <>
  1556 25 27.669124 -3.281558 6.771408 217 K "A" 38 -0.50000 -0.50000 "LYS " " N  " "    " 7 0 0 0 2E2EFF  ""  0 1 7 ""  1 ""  <> 0 0 0 1556 1556 1 0 3149 1 <> <> 1556 0 1556 1556 <> "CCD match"  <> 1 0.89 1662 <> <> <> <> <> <> <> <>
  1557 3 28.730007 -2.203463 7.019096 217 K "A" 24 0.14000 0.14000 "LYS " " CA " "    " 6 0 0 0 808080  ""  0 1 -1116 "%RT%RN"  2 ""  66FF00  0 0 0 1557 1557 1 0 3150 1 <> <> 1557 0 1557 1557 <> "CCD match"  <> 1 0.89 1663 <> <> <> <> <> <> <> <>
  1558 2 28.591946 -1.076430 5.996090 217 K "A" 24 0.50000 0.50000 "LYS " " C  " "    " 6 0 0 0 808080  ""  0 1 7 ""  1 ""  <> 0 0 0 1558 1558 1 0 3151 0 <> <> 1558 0 1558 1558 <> "CCD match"  <> 1 0.89 1664 <> <> <> <> <> <> <> <>
  1559 3 30.157734 -2.677775 7.091192 217 K "A" 24 -0.12000 -0.12000 "LYS " " CB " "    " 6 0 0 0 808080  ""  0 1 7 ""  1 ""  <> 0 0 0 1559 1559 1 0 3152 2 <> <> 1559 0 1559 1559 <> "CCD match"  <> 1 0.89 1665 <> <> <> <> <> <> <> <>
  1560 15 29.127876 0.017751 6.099983 217 K "A" 70 -0.50000 -0.50000 "LYS " " O  " "    " 8 0 0 0 FF2E2E  ""  0 1 7 ""  1 ""  <> 0 0 0 1560 1560 1 0 3153 0 <> <> 1560 0 1560 1560 <> "CCD match"  <> 1 0.89 1666 <> <> <> <> <> <> <> <>
  1561 3 30.306969 -3.752917 8.187054 217 K "A" 24 -0.12000 -0.12000 "LYS " " CG " "    " 6 0 0 0 808080  ""  0 1 7 ""  1 ""  <> 0 0 0 1561 1561 1 0 3154 2 <> <> 1561 0 1561 1561 <> "CCD match"  <> 1 0.89 1667 <> <> <> <> <> <> <> <>
  1562 3 31.676491 -4.055544 8.570972 217 K "A" 24 -0.12000 -0.12000 "LYS " " CD " "    " 6 0 0 0 808080  ""  0 1 7 ""  1 ""  <> 0 0 0 1562 1562 1 0 3155 2 <> <> 1562 0 1562 1562 <> "CCD match"  <> 1 0.89 1668 <> <> <> <> <> <> <> <>
  1563 3 31.759796 -5.051058 9.741817 217 K "A" 24 0.19000 0.19000 "LYS " " CE " "    " 6 0 0 0 808080  ""  0 1 7 ""  1 ""  <> 0 0 0 1563 1563 1 0 3156 2 <> <> 1563 0 1563 1563 <> "CCD match"  <> 1 0.89 1669 <> <> <> <> <> <> <> <>
  1564 32 31.354725 -4.423487 10.990215 217 K "A" 38 -0.30000 -0.30000 "LYS " " NZ " "    " 7 1 0 0 2E2EFF  ""  0 1 7 "%UT"  13 ""  <> 0 0 0 1564 1564 1 0 3157 3 <> <> 1564 0 1564 1564 <> "CCD match"  <> 1 0.89 1670 <> <> <> <> <> <> <> <>
  1565 25 27.861557 -1.322680 4.884089 218 L "A" 38 -0.50000 -0.50000 "LEU " " N  " "    " 7 0 0 0 2E2EFF  ""  0 1 7 ""  1 ""  <> 0 0 0 1565 1565 1 0 3171 1 <> <> 1565 0 1565 1565 <> "CCD match"  <> 1 0.87 1671 <> <> <> <> <> <> <> <>
  1566 3 27.901249 -0.338934 3.803976 218 L "A" 24 0.14000 0.14000 "LEU " " CA " "    " 6 0 0 0 808080  ""  0 1 -1116 "%RT%RN"  2 ""  66FF00  0 0 0 1566 1566 1 0 3172 1 <> <> 1566 0 1566 1566 <> "CCD match"  <> 1 0.87 1672 <> <> <> <> <> <> <> <>
  1567 2 26.481045 0.294912 3.717596 218 L "A" 24 0.50000 0.50000 "LEU " " C  " "    " 6 0 0 0 808080  ""  0 1 7 ""  1 ""  <> 0 0 0 1567 1567 1 0 3173 0 <> <> 1567 0 1567 1567 <> "CCD match"  <> 1 0.87 1673 <> <> <> <> <> <> <> <>
  1568 3 28.124699 -1.002711 2.373165 218 L "A" 24 -0.12000 -0.12000 "LEU " " CB " "    " 6 0 0 0 808080  ""  0 1 7 ""  1 ""  <> 0 0 0 1568 1568 1 0 3174 2 <> <> 1568 0 1568 1568 <> "CCD match"  <> 1 0.87 1674 <> <> <> <> <> <> <> <>
  1569 15 25.507351 -0.376154 4.034533 218 L "A" 70 -0.50000 -0.50000 "LEU " " O  " "    " 8 0 0 0 FF2E2E  ""  0 1 7 ""  1 ""  <> 0 0 0 1569 1569 1 0 3175 0 <> <> 1569 0 1569 1569 <> "CCD match"  <> 1 0.87 1675 <> <> <> <> <> <> <> <>
  1570 3 29.502293 -1.823901 2.180874 218 L "A" 24 -0.06000 -0.06000 "LEU " " CG " "    " 6 0 0 0 808080  ""  0 1 7 ""  1 ""  <> 0 0 0 1570 1570 1 0 3176 1 <> <> 1570 0 1570 1570 <> "CCD match"  <> 1 0.87 1676 <> <> <> <> <> <> <> <>
  1571 3 29.578888 -2.561507 0.787405 218 L "A" 24 -0.18000 -0.18000 "LEU " " CD1" "    " 6 0 0 0 808080  ""  0 1 7 ""  1 ""  <> 0 0 0 1571 1571 1 0 3177 3 <> <> 1571 0 1571 1571 <> "CCD match"  <> 1 0.87 1677 <> <> <> <> <> <> <> <>
  1572 3 30.765911 -0.929663 2.281292 218 L "A" 24 -0.18000 -0.18000 "LEU " " CD2" "    " 6 0 0 0 808080  ""  0 1 7 ""  1 ""  <> 0 0 0 1572 1572 1 0 3178 3 <> <> 1572 0 1572 1572 <> "CCD match"  <> 1 0.87 1678 <> <> <> <> <> <> <> <>
  1573 25 26.355389 1.646314 3.487576 219 T "A" 38 -0.50000 -0.50000 "THR " " N  " "    " 7 0 0 0 2E2EFF  ""  0 1 7 ""  1 ""  <> 0 0 0 1573 1573 1 0 3190 1 <> <> 1573 0 1573 1573 <> "CCD match"  <> 1 0.83 1679 <> <> <> <> <> <> <> <>
  1574 3 25.103081 2.345449 3.284559 219 T "A" 24 0.14000 0.14000 "THR " " CA " "    " 6 0 0 0 808080  ""  0 1 -1116 "%RT%RN"  2 ""  66FF00  0 0 0 1574 1574 1 0 3191 1 <> <> 1574 0 1574 1574 <> "CCD match"  <> 1 0.83 1680 <> <> <> <> <> <> <> <>
  1575 2 24.378166 2.782434 4.614540 219 T "A" 24 0.50000 0.50000 "THR " " C  " "    " 6 0 0 0 808080  ""  0 1 7 ""  1 ""  <> 0 0 0 1575 1575 1 0 3192 0 <> <> 1575 0 1575 1575 <> "CCD match"  <> 1 0.83 1681 <> <> <> <> <> <> <> <>
  1576 3 24.118034 1.784975 2.232538 219 T "A" 24 0.20500 0.20500 "THR " " CB " "    " 6 0 0 0 808080  ""  0 1 7 ""  1 ""  <> 0 0 0 1576 1576 1 0 3193 1 <> <> 1576 0 1576 1576 <> "CCD match"  <> 1 0.83 1682 <> <> <> <> <> <> <> <>
  1577 15 23.629909 3.745531 4.590513 219 T "A" 70 -0.50000 -0.50000 "THR " " O  " "    " 8 0 0 0 FF2E2E  ""  0 1 7 ""  1 ""  <> 0 0 0 1577 1577 1 0 3194 0 <> <> 1577 0 1577 1577 <> "CCD match"  <> 1 0.83 1683 <> <> <> <> <> <> <> <>
  1578 3 23.068157 2.703207 1.601328 219 T "A" 24 -0.18000 -0.18000 "THR " " CG2" "    " 6 0 0 0 808080  ""  0 1 7 ""  1 ""  <> 0 0 0 1578 1578 1 0 3195 3 <> <> 1578 0 1578 1578 <> "CCD match"  <> 1 0.83 1684 <> <> <> <> <> <> <> <>
  1579 16 24.816967 1.232446 1.135733 219 T "A" 70 -0.68300 -0.68300 "THR " " OG1" "    " 8 0 0 0 FF2E2E  ""  0 1 7 "%UT"  13 ""  <> 0 0 0 1579 1579 1 0 3196 1 <> <> 1579 0 1579 1579 <> "CCD match"  <> 1 0.83 1685 <> <> <> <> <> <> <> <>
  1580 25 24.537166 2.103876 5.741173 220 N "A" 38 -0.50000 -0.50000 "ASN " " N  " "    " 7 0 0 0 2E2EFF  ""  0 1 7 ""  1 ""  <> 0 0 0 1580 1580 1 0 3204 1 <> <> 1580 0 1580 1580 <> "CCD match"  <> 1 0.79 1686 <> <> <> <> <> <> <> <>
  1581 3 23.867935 2.413061 7.006516 220 N "A" 24 0.14000 0.14000 "ASN " " CA " "    " 6 0 0 0 808080  ""  0 1 -1116 "%RT%RN"  2 ""  66FF00  0 0 0 1581 1581 1 0 3205 1 <> <> 1581 0 1581 1581 <> "CCD match"  <> 1 0.79 1687 <> <> <> <> <> <> <> <>
  1582 2 24.258892 3.767606 7.617094 220 N "A" 24 0.50000 0.50000 "ASN " " C  " "    " 6 0 0 0 808080  ""  0 1 7 ""  1 ""  <> 0 0 0 1582 1582 1 0 3206 0 <> <> 1582 0 1582 1582 <> "CCD match"  <> 1 0.79 1688 <> <> <> <> <> <> <> <>
  1583 3 24.050850 1.289758 8.032152 220 N "A" 24 -0.12000 -0.12000 "ASN " " CB " "    " 6 0 0 0 808080  ""  0 1 7 ""  1 ""  <> 0 0 0 1583 1583 1 0 3207 2 <> <> 1583 0 1583 1583 <> "CCD match"  <> 1 0.79 1689 <> <> <> <> <> <> <> <>
  1584 15 23.412178 4.429540 8.219618 220 N "A" 70 -0.50000 -0.50000 "ASN " " O  " "    " 8 0 0 0 FF2E2E  ""  0 1 7 ""  1 ""  <> 0 0 0 1584 1584 1 0 3208 0 <> <> 1584 0 1584 1584 <> "CCD match"  <> 1 0.79 1690 <> <> <> <> <> <> <> <>
  1585 2 23.173908 0.040483 7.629438 220 N "A" 24 0.50000 0.50000 "ASN " " CG " "    " 6 0 0 0 808080  ""  0 1 7 "%UT"  13 "Flip"  <> 0 0 0 1585 1585 1 0 3209 0 <> <> 1585 0 1585 1585 <> "CCD match"  <> 1 0.79 1691 0.114136716769018 "Flip"  <> <> <> <> <> <>
  1586 25 23.640755 -0.767645 6.678352 220 N "A" 38 -0.76000 -0.76000 "ASN " " ND2" "    " 7 0 0 0 2E2EFF  ""  0 1 7 ""  1 ""  <> 0 0 0 1586 1586 1 0 3210 2 <> <> 1586 0 1586 1586 <> "CCD match"  <> 1 0.79 1692 <> <> <> <> <> <> <> <>
  1587 15 22.153286 -0.242934 8.280825 220 N "A" 70 -0.50000 -0.50000 "ASN " " OD1" "    " 8 0 0 0 FF2E2E  ""  0 1 7 ""  1 ""  <> 0 0 0 1587 1587 1 0 3211 0 <> <> 1587 0 1587 1587 <> "CCD match"  <> 1 0.79 1693 <> <> <> <> <> <> <> <>
  1588 25 25.465549 4.236413 7.451929 221 E "A" 38 -0.50000 -0.50000 "GLU " " N  " "    " 7 0 0 0 2E2EFF  ""  0 1 7 ""  1 ""  <> 0 0 0 1588 1588 1 0 3218 1 <> <> 1588 0 1588 1588 <> "CCD match"  <> 1 0.88 1694 <> <> <> <> <> <> <> <>
  1589 3 25.780537 5.661359 7.880093 221 E "A" 24 0.14000 0.14000 "GLU " " CA " "    " 6 0 0 0 808080  ""  0 1 -1116 "%RT%RN"  2 ""  66FF00  0 0 0 1589 1589 1 0 3219 1 <> <> 1589 0 1589 1589 <> "CCD match"  <> 1 0.88 1695 <> <> <> <> <> <> <> <>
  1590 2 25.061119 6.788301 7.067762 221 E "A" 24 0.50000 0.50000 "GLU " " C  " "    " 6 0 0 0 808080  ""  0 1 7 ""  1 ""  <> 0 0 0 1590 1590 1 0 3220 0 <> <> 1590 0 1590 1590 <> "CCD match"  <> 1 0.88 1696 <> <> <> <> <> <> <> <>
  1591 3 27.321487 5.759401 7.804855 221 E "A" 24 -0.12000 -0.12000 "GLU " " CB " "    " 6 0 0 0 808080  ""  0 1 7 ""  1 ""  <> 0 0 0 1591 1591 1 0 3221 2 <> <> 1591 0 1591 1591 <> "CCD match"  <> 1 0.88 1697 <> <> <> <> <> <> <> <>
  1592 15 24.976269 6.624467 5.830761 221 E "A" 70 -0.50000 -0.50000 "GLU " " O  " "    " 8 0 0 0 FF2E2E  ""  0 1 7 ""  1 ""  <> 0 0 0 1592 1592 1 0 3222 0 <> <> 1592 0 1592 1592 <> "CCD match"  <> 1 0.88 1698 <> <> <> <> <> <> <> <>
  1593 3 27.996967 4.803838 8.864519 221 E "A" 24 -0.22000 -0.22000 "GLU " " CG " "    " 6 0 0 0 808080  ""  0 1 7 ""  1 ""  <> 0 0 0 1593 1593 1 0 3223 2 <> <> 1593 0 1593 1593 <> "CCD match"  <> 1 0.88 1699 <> <> <> <> <> <> <> <>
  1594 2 28.075832 5.357183 10.242836 221 E "A" 24 0.70000 0.70000 "GLU " " CD " "    " 6 0 0 0 808080  ""  0 1 7 "%UT"  13 ""  <> 0 0 0 1594 1594 1 0 3224 0 <> <> 1594 0 1594 1594 <> "CCD match"  <> 1 0.88 1700 10 <> <> <> <> <> <> <>
  1595 15 27.910717 6.574754 10.438725 221 E "A" 70 -0.80000 -0.80000 "GLU " " OE1" "    " 8 0 0 0 FF2E2E  ""  0 1 7 ""  1 ""  <> 0 0 0 1595 1595 1 0 3225 0 <> <> 1595 0 1595 1595 <> "CCD match"  <> 1 0.88 1701 <> <> <> <> <> <> <> <>
  1596 18 28.430069 4.586946 11.120241 221 E "A" 70 -0.80000 -0.80000 "GLU " " OE2" "    " 8 -1 0 0 FF2E2E  ""  0 1 7 ""  1 ""  <> 0 0 0 1596 1596 1 0 3226 0 <> <> 1596 0 1596 1596 <> "CCD match"  <> 1 0.88 1702 <> <> <> <> <> <> <> <>
  1597 25 24.550518 7.910127 7.699268 222 I "A" 38 -0.50000 -0.50000 "ILE " " N  " "    " 7 0 0 0 2E2EFF  ""  0 1 7 ""  1 ""  <> 0 0 0 1597 1597 1 0 3233 1 <> <> 1597 0 1597 1597 <> "CCD match"  <> 1 0.89 1703 <> <> <> <> <> <> <> <>
  1598 3 23.733234 9.029848 7.176985 222 I "A" 24 0.14000 0.14000 "ILE " " CA " "    " 6 0 0 0 808080  ""  0 1 -1116 "%RT%RN"  2 ""  66FF00  0 0 0 1598 1598 1 0 3234 1 <> <> 1598 0 1598 1598 <> "CCD match"  <> 1 0.89 1704 <> <> <> <> <> <> <> <>
  1599 2 24.471348 9.954328 6.170191 222 I "A" 24 0.50000 0.50000 "ILE " " C  " "    " 6 0 0 0 808080  ""  0 1 7 ""  1 ""  <> 0 0 0 1599 1599 1 0 3235 0 <> <> 1599 0 1599 1599 <> "CCD match"  <> 1 0.89 1705 <> <> <> <> <> <> <> <>
  1600 3 23.134323 9.969095 8.344328 222 I "A" 24 -0.06000 -0.06000 "ILE " " CB " "    " 6 0 0 0 808080  ""  0 1 7 ""  1 ""  <> 0 0 0 1600 1600 1 0 3236 1 <> <> 1600 0 1600 1600 <> "CCD match"  <> 1 0.89 1706 <> <> <> <> <> <> <> <>
  1601 15 23.812096 10.638826 5.411169 222 I "A" 70 -0.50000 -0.50000 "ILE " " O  " "    " 8 0 0 0 FF2E2E  ""  0 1 7 ""  1 ""  <> 0 0 0 1601 1601 1 0 3237 0 <> <> 1601 0 1601 1601 <> "CCD match"  <> 1 0.89 1707 <> <> <> <> <> <> <> <>
  1602 3 21.827164 10.856447 8.189335 222 I "A" 24 -0.12000 -0.12000 "ILE " " CG1" "    " 6 0 0 0 808080  ""  0 1 7 ""  1 ""  <> 0 0 0 1602 1602 1 0 3238 2 <> <> 1602 0 1602 1602 <> "CCD match"  <> 1 0.89 1708 <> <> <> <> <> <> <> <>
  1603 3 24.227081 10.917375 8.952671 222 I "A" 24 -0.18000 -0.18000 "ILE " " CG2" "    " 6 0 0 0 808080  ""  0 1 7 ""  1 ""  <> 0 0 0 1603 1603 1 0 3239 3 <> <> 1603 0 1603 1603 <> "CCD match"  <> 1 0.89 1709 <> <> <> <> <> <> <> <>
  1604 3 20.610126 10.036691 7.682119 222 I "A" 24 -0.18000 -0.18000 "ILE " " CD1" "    " 6 0 0 0 808080  ""  0 1 7 ""  1 ""  <> 0 0 0 1604 1604 1 0 3240 3 <> <> 1604 0 1604 1604 <> "CCD match"  <> 1 0.89 1710 <> <> <> <> <> <> <> <>
  1605 25 25.762806 9.714082 6.067829 223 S "A" 38 -0.50000 -0.50000 "SER " " N  " "    " 7 0 0 0 2E2EFF  ""  0 1 7 ""  1 ""  <> 0 0 0 1605 1605 1 0 3252 1 <> <> 1605 0 1605 1605 <> "CCD match"  <> 1 0.91 1711 <> <> <> <> <> <> <> <>
  1606 3 26.720077 10.299867 5.081598 223 S "A" 24 0.14000 0.14000 "SER " " CA " "    " 6 0 0 0 808080  ""  0 1 -1116 "%RT%RN"  2 ""  66FF00  0 0 0 1606 1606 1 0 3253 1 <> <> 1606 0 1606 1606 <> "CCD match"  <> 1 0.91 1712 <> <> <> <> <> <> <> <>
  1607 2 26.895458 9.306863 3.851513 223 S "A" 24 0.50000 0.50000 "SER " " C  " "    " 6 0 0 0 808080  ""  0 1 7 ""  1 ""  <> 0 0 0 1607 1607 1 0 3254 0 <> <> 1607 0 1607 1607 <> "CCD match"  <> 1 0.91 1713 <> <> <> <> <> <> <> <>
  1608 3 27.893528 10.457052 5.930737 223 S "A" 24 0.14500 0.14500 "SER " " CB " "    " 6 0 0 0 808080  ""  0 1 7 ""  1 ""  <> 0 0 0 1608 1608 1 0 3255 2 <> <> 1608 0 1608 1608 <> "CCD match"  <> 1 0.91 1714 <> <> <> <> <> <> <> <>
  1609 15 27.313515 9.737291 2.822594 223 S "A" 70 -0.50000 -0.50000 "SER " " O  " "    " 8 0 0 0 FF2E2E  ""  0 1 7 ""  1 ""  <> 0 0 0 1609 1609 1 0 3256 0 <> <> 1609 0 1609 1609 <> "CCD match"  <> 1 0.91 1715 <> <> <> <> <> <> <> <>
  1610 16 28.291256 9.278459 6.607746 223 S "A" 70 -0.68300 -0.68300 "SER " " OG " "    " 8 0 0 0 FF2E2E  ""  0 1 7 "%UT"  13 ""  <> 0 0 0 1610 1610 1 0 3257 1 <> <> 1610 0 1610 1610 <> "CCD match"  <> 1 0.91 1716 <> <> <> <> <> <> <> <>
  1611 25 26.483562 8.051172 3.874205 224 E "A" 38 -0.50000 -0.50000 "GLU " " N  " "    " 7 0 0 0 2E2EFF  ""  0 1 7 ""  1 ""  <> 0 0 0 1611 1611 1 0 3263 1 <> <> 1611 0 1611 1611 <> "CCD match"  <> 1 0.92 1717 <> <> <> <> <> <> <> <>
  1612 3 26.457626 7.040250 2.844673 224 E "A" 24 0.14000 0.14000 "GLU " " CA " "    " 6 0 0 0 808080  ""  0 1 -1116 "%RT%RN"  2 ""  66FF00  0 0 0 1612 1612 1 0 3264 1 <> <> 1612 0 1612 1612 <> "CCD match"  <> 1 0.92 1718 <> <> <> <> <> <> <> <>
  1613 2 25.076828 6.753671 2.340546 224 E "A" 24 0.50000 0.50000 "GLU " " C  " "    " 6 0 0 0 808080  ""  0 1 7 ""  1 ""  <> 0 0 0 1613 1613 1 0 3265 0 <> <> 1613 0 1613 1613 <> "CCD match"  <> 1 0.92 1719 <> <> <> <> <> <> <> <>
  1614 3 27.115513 5.704633 3.373543 224 E "A" 24 -0.12000 -0.12000 "GLU " " CB " "    " 6 0 0 0 808080  ""  0 1 7 ""  1 ""  <> 0 0 0 1614 1614 1 0 3266 2 <> <> 1614 0 1614 1614 <> "CCD match"  <> 1 0.92 1720 <> <> <> <> <> <> <> <>
  1615 15 25.012089 6.330362 1.182734 224 E "A" 70 -0.50000 -0.50000 "GLU " " O  " "    " 8 0 0 0 FF2E2E  ""  0 1 7 ""  1 ""  <> 0 0 0 1615 1615 1 0 3267 0 <> <> 1615 0 1615 1615 <> "CCD match"  <> 1 0.92 1721 <> <> <> <> <> <> <> <>
  1616 3 28.574413 5.853822 3.715023 224 E "A" 24 -0.22000 -0.22000 "GLU " " CG " "    " 6 0 0 0 808080  ""  0 1 7 ""  1 ""  <> 0 0 0 1616 1616 1 0 3268 2 <> <> 1616 0 1616 1616 <> "CCD match"  <> 1 0.92 1722 <> <> <> <> <> <> <> <>
  1617 2 29.261783 4.529706 4.000689 224 E "A" 24 0.70000 0.70000 "GLU " " CD " "    " 6 0 0 0 808080  ""  0 1 7 "%UT"  13 ""  <> 0 0 0 1617 1617 1 0 3269 0 <> <> 1617 0 1617 1617 <> "CCD match"  <> 1 0.92 1723 9.95420447127868 <> <> <> <> <> <> <>
  1618 15 30.435902 4.643758 4.419168 224 E "A" 70 -0.80000 -0.80000 "GLU " " OE1" "    " 8 0 0 0 FF2E2E  ""  0 1 7 ""  1 ""  <> 0 0 0 1618 1618 1 0 3270 0 <> <> 1618 0 1618 1618 <> "CCD match"  <> 1 0.92 1724 <> <> <> <> <> <> <> <>
  1619 18 28.669628 3.507993 3.753744 224 E "A" 70 -0.80000 -0.80000 "GLU " " OE2" "    " 8 -1 0 0 FF2E2E  ""  0 1 7 ""  1 ""  <> 0 0 0 1619 1619 1 0 3271 0 <> <> 1619 0 1619 1619 <> "CCD match"  <> 1 0.92 1725 <> <> <> <> <> <> <> <>
  1620 25 24.079788 6.926500 3.226221 225 T "A" 38 -0.50000 -0.50000 "THR " " N  " "    " 7 0 0 0 2E2EFF  ""  0 1 7 ""  1 ""  <> 0 0 0 1620 1620 1 0 3278 1 <> <> 1620 0 1620 1620 <> "CCD match"  <> 1 0.92 1726 <> <> <> <> <> <> <> <>
  1621 3 22.640770 6.836053 2.992584 225 T "A" 24 0.14000 0.14000 "THR " " CA " "    " 6 0 0 0 808080  ""  0 1 -1116 "%RT%RN"  2 ""  66FF00  0 0 0 1621 1621 1 0 3279 1 <> <> 1621 0 1621 1621 <> "CCD match"  <> 1 0.92 1727 <> <> <> <> <> <> <> <>
  1622 2 22.252777 7.878377 1.892584 225 T "A" 24 0.50000 0.50000 "THR " " C  " "    " 6 0 0 0 808080  ""  0 1 7 ""  1 ""  <> 0 0 0 1622 1622 1 0 3280 0 <> <> 1622 0 1622 1622 <> "CCD match"  <> 1 0.92 1728 <> <> <> <> <> <> <> <>
  1623 3 21.873985 7.272432 4.229399 225 T "A" 24 0.20500 0.20500 "THR " " CB " "    " 6 0 0 0 808080  ""  0 1 7 ""  1 ""  <> 0 0 0 1623 1623 1 0 3281 1 <> <> 1623 0 1623 1623 <> "CCD match"  <> 1 0.92 1729 <> <> <> <> <> <> <> <>
  1624 15 22.472950 9.055521 2.196449 225 T "A" 70 -0.50000 -0.50000 "THR " " O  " "    " 8 0 0 0 FF2E2E  ""  0 1 7 ""  1 ""  <> 0 0 0 1624 1624 1 0 3282 0 <> <> 1624 0 1624 1624 <> "CCD match"  <> 1 0.92 1730 <> <> <> <> <> <> <> <>
  1625 3 20.336964 7.041040 4.007128 225 T "A" 24 -0.18000 -0.18000 "THR " " CG2" "    " 6 0 0 0 808080  ""  0 1 7 ""  1 ""  <> 0 0 0 1625 1625 1 0 3283 3 <> <> 1625 0 1625 1625 <> "CCD match"  <> 1 0.92 1731 <> <> <> <> <> <> <> <>
  1626 16 22.236572 6.295389 5.237793 225 T "A" 70 -0.68300 -0.68300 "THR " " OG1" "    " 8 0 0 0 FF2E2E  ""  0 1 7 "%UT"  13 ""  <> 0 0 0 1626 1626 1 0 3284 1 <> <> 1626 0 1626 1626 <> "CCD match"  <> 1 0.92 1732 <> <> <> <> <> <> <> <>
  1627 25 21.854179 7.543649 0.636520 226 P "A" 38 -0.14000 -0.14000 "PRO " " N  " "    " 7 0 0 0 2E2EFF  ""  0 1 7 ""  1 ""  <> 0 0 0 1627 1627 1 0 3292 0 <> <> 1627 0 1627 1627 <> "CCD match"  <> 1 0.95 1733 <> <> <> <> <> <> <> <>
  1628 3 21.434780 8.567518 -0.374500 226 P "A" 24 0.01000 0.01000 "PRO " " CA " "    " 6 0 0 0 808080  ""  0 1 -1116 "%RT%RN"  2 ""  66FF00  0 0 0 1628 1628 1 0 3293 1 <> <> 1628 0 1628 1628 <> "CCD match"  <> 1 0.95 1734 <> <> <> <> <> <> <> <>
  1629 2 20.615818 9.857522 0.067919 226 P "A" 24 0.50000 0.50000 "PRO " " C  " "    " 6 0 0 0 808080  ""  0 1 7 ""  1 ""  <> 0 0 0 1629 1629 1 0 3294 0 <> <> 1629 0 1629 1629 <> "CCD match"  <> 1 0.95 1735 <> <> <> <> <> <> <> <>
  1630 3 20.577454 7.714891 -1.353090 226 P "A" 24 -0.12000 -0.12000 "PRO " " CB " "    " 6 0 0 0 808080  ""  0 1 7 ""  1 ""  <> 0 0 0 1630 1630 1 0 3295 2 <> <> 1630 0 1630 1630 <> "CCD match"  <> 1 0.95 1736 <> <> <> <> <> <> <> <>
  1631 15 21.119732 10.960039 -0.171734 226 P "A" 70 -0.50000 -0.50000 "PRO " " O  " "    " 8 0 0 0 FF2E2E  ""  0 1 7 ""  1 ""  <> 0 0 0 1631 1631 1 0 3296 0 <> <> 1631 0 1631 1631 <> "CCD match"  <> 1 0.95 1737 <> <> <> <> <> <> <> <>
  1632 3 21.239765 6.343633 -1.344728 226 P "A" 24 -0.12000 -0.12000 "PRO " " CG " "    " 6 0 0 0 808080  ""  0 1 7 ""  1 ""  <> 0 0 0 1632 1632 1 0 3297 2 <> <> 1632 0 1632 1632 <> "CCD match"  <> 1 0.95 1738 <> <> <> <> <> <> <> <>
  1633 3 21.728390 6.178743 0.079082 226 P "A" 24 -0.05000 -0.05000 "PRO " " CD " "    " 6 0 0 0 808080  ""  0 1 7 ""  1 ""  <> 0 0 0 1633 1633 1 0 3298 2 <> <> 1633 0 1633 1633 <> "CCD match"  <> 1 0.95 1739 <> <> <> <> <> <> <> <>
  1634 25 19.479332 9.654771 0.773115 227 F "A" 38 -0.50000 -0.50000 "PHE " " N  " "    " 7 0 0 0 2E2EFF  ""  0 1 7 ""  1 ""  <> 0 0 0 1634 1634 1 0 3306 1 <> <> 1634 0 1634 1634 <> "CCD match"  <> 1 0.94 1740 <> <> <> <> <> <> <> <>
  1635 3 18.621529 10.703813 1.521561 227 F "A" 24 0.14000 0.14000 "PHE " " CA " "    " 6 0 0 0 808080  ""  0 1 -1116 "%RT%RN"  2 ""  66FF00  0 0 0 1635 1635 1 0 3307 1 <> <> 1635 0 1635 1635 <> "CCD match"  <> 1 0.94 1741 <> <> <> <> <> <> <> <>
  1636 2 19.473633 11.677534 2.413792 227 F "A" 24 0.50000 0.50000 "PHE " " C  " "    " 6 0 0 0 808080  ""  0 1 7 ""  1 ""  <> 0 0 0 1636 1636 1 0 3308 0 <> <> 1636 0 1636 1636 <> "CCD match"  <> 1 0.94 1742 <> <> <> <> <> <> <> <>
  1637 3 17.534908 9.946245 2.326757 227 F "A" 24 -0.00500 -0.00500 "PHE " " CB " "    " 6 0 0 0 808080  ""  0 1 7 ""  1 ""  <> 0 0 0 1637 1637 1 0 3309 2 <> <> 1637 0 1637 1637 <> "CCD match"  <> 1 0.94 1743 <> <> <> <> <> <> <> <>
  1638 15 19.311310 12.894838 2.216265 227 F "A" 70 -0.50000 -0.50000 "PHE " " O  " "    " 8 0 0 0 FF2E2E  ""  0 1 7 ""  1 ""  <> 0 0 0 1638 1638 1 0 3310 0 <> <> 1638 0 1638 1638 <> "CCD match"  <> 1 0.94 1744 <> <> <> <> <> <> <> <>
  1639 2 16.676868 10.711351 3.349432 227 F "A" 24 -0.11500 -0.11500 "PHE " " CG " "    " 6 0 0 0 808080  ""  0 1 7 ""  1 ""  <> 0 0 0 1639 1639 1 0 3311 0 <> <> 1639 0 1639 1639 <> "CCD match"  <> 1 0.94 1745 <> <> <> <> <> <> <> <>
  1640 2 16.973236 10.650751 4.724184 227 F "A" 24 -0.11500 -0.11500 "PHE " " CD1" "    " 6 0 0 0 808080  ""  0 1 7 ""  1 ""  <> 0 0 0 1640 1640 1 0 3312 1 <> <> 1640 0 1640 1640 <> "CCD match"  <> 1 0.94 1746 <> <> <> <> <> <> <> <>
  1641 2 15.631802 11.567132 2.871382 227 F "A" 24 -0.11500 -0.11500 "PHE " " CD2" "    " 6 0 0 0 808080  ""  0 1 7 ""  1 ""  <> 0 0 0 1641 1641 1 0 3313 1 <> <> 1641 0 1641 1641 <> "CCD match"  <> 1 0.94 1747 <> <> <> <> <> <> <> <>
  1642 2 16.263611 11.439378 5.634327 227 F "A" 24 -0.11500 -0.11500 "PHE " " CE1" "    " 6 0 0 0 808080  ""  0 1 7 ""  1 ""  <> 0 0 0 1642 1642 1 0 3314 1 <> <> 1642 0 1642 1642 <> "CCD match"  <> 1 0.94 1748 <> <> <> <> <> <> <> <>
  1643 2 15.003330 12.329034 3.849104 227 F "A" 24 -0.11500 -0.11500 "PHE " " CE2" "    " 6 0 0 0 808080  ""  0 1 7 ""  1 ""  <> 0 0 0 1643 1643 1 0 3315 1 <> <> 1643 0 1643 1643 <> "CCD match"  <> 1 0.94 1749 <> <> <> <> <> <> <> <>
  1644 2 15.224956 12.211252 5.220457 227 F "A" 24 -0.11500 -0.11500 "PHE " " CZ " "    " 6 0 0 0 808080  ""  0 1 7 ""  1 ""  <> 0 0 0 1644 1644 1 0 3316 1 <> <> 1644 0 1644 1644 <> "CCD match"  <> 1 0.94 1750 <> <> <> <> <> <> <> <>
  1645 25 20.287704 11.140413 3.348366 228 G "A" 38 -0.50000 -0.50000 "GLY " " N  " "    " 7 0 0 0 2E2EFF  ""  1 1 7 ""  1 ""  <> 0 0 0 1645 1645 1 0 3326 1 <> <> 1645 0 1645 1645 <> "CCD match"  <> 1 0.93 1751 <> <> <> <> <> <> <> <>
  1646 3 21.159542 11.991273 4.118069 228 G "A" 24 0.08000 0.08000 "GLY " " CA " "    " 6 0 0 0 808080  ""  1 1 -1116 "%RT%RN"  2 ""  66FF00  0 0 0 1646 1646 1 0 3327 2 <> <> 1646 0 1646 1646 <> "CCD match"  <> 1 0.93 1752 <> <> <> <> <> <> <> <>
  1647 2 22.294289 12.581567 3.311468 228 G "A" 24 0.50000 0.50000 "GLY " " C  " "    " 6 0 0 0 808080  ""  1 1 7 ""  1 ""  <> 0 0 0 1647 1647 1 0 3328 0 <> <> 1647 0 1647 1647 <> "CCD match"  <> 1 0.93 1753 <> <> <> <> <> <> <> <>
  1648 15 22.947521 13.504449 3.788366 228 G "A" 70 -0.50000 -0.50000 "GLY " " O  " "    " 8 0 0 0 FF2E2E  ""  1 1 7 ""  1 ""  <> 0 0 0 1648 1648 1 0 3329 0 <> <> 1648 0 1648 1648 <> "CCD match"  <> 1 0.93 1754 <> <> <> <> <> <> <> <>
  1649 25 22.665802 12.141702 2.116114 229 M "A" 38 -0.50000 -0.50000 "MET " " N  " "    " 7 0 0 0 2E2EFF  ""  1 1 7 ""  1 ""  <> 0 0 0 1649 1649 1 0 3333 1 <> <> 1649 0 1649 1649 <> "CCD match"  <> 1 0.94 1755 <> <> <> <> <> <> <> <>
  1650 3 23.533554 12.902078 1.218779 229 M "A" 24 0.14000 0.14000 "MET " " CA " "    " 6 0 0 0 808080  ""  1 1 -1116 "%RT%RN"  2 ""  66FF00  0 0 0 1650 1650 1 0 3334 1 <> <> 1650 0 1650 1650 <> "CCD match"  <> 1 0.94 1756 <> <> <> <> <> <> <> <>
  1651 2 22.827961 14.064085 0.547300 229 M "A" 24 0.50000 0.50000 "MET " " C  " "    " 6 0 0 0 808080  ""  1 1 7 ""  1 ""  <> 0 0 0 1651 1651 1 0 3335 0 <> <> 1651 0 1651 1651 <> "CCD match"  <> 1 0.94 1757 <> <> <> <> <> <> <> <>
  1652 3 24.268246 11.970689 0.165216 229 M "A" 24 -0.12000 -0.12000 "MET " " CB " "    " 6 0 0 0 808080  ""  1 1 7 ""  1 ""  <> 0 0 0 1652 1652 1 0 3336 2 <> <> 1652 0 1652 1652 <> "CCD match"  <> 1 0.94 1758 <> <> <> <> <> <> <> <>
  1653 15 23.418697 15.071153 0.118567 229 M "A" 70 -0.50000 -0.50000 "MET " " O  " "    " 8 0 0 0 FF2E2E  ""  1 1 7 ""  1 ""  <> 0 0 0 1653 1653 1 0 3337 0 <> <> 1653 0 1653 1653 <> "CCD match"  <> 1 0.94 1759 <> <> <> <> <> <> <> <>
  1654 3 25.253105 10.984445 0.672434 229 M "A" 24 0.00020 0.00020 "MET " " CG " "    " 6 0 0 0 808080  ""  1 1 7 ""  1 ""  <> 0 0 0 1654 1654 1 0 3338 2 <> <> 1654 0 1654 1654 <> "CCD match"  <> 1 0.94 1760 <> <> <> <> <> <> <> <>
  1655 49 26.134346 10.049402 -0.559238 229 M "A" 143 -0.24040 -0.24040 "MET " " SD " "    " 16 0 0 0 FFFF6B  ""  1 1 7 ""  1 ""  <> 0 0 0 1655 1655 1 0 3339 0 <> <> 1655 0 1655 1655 <> "CCD match"  <> 1 0.94 1761 <> <> <> <> <> <> <> <>
  1656 3 26.906166 11.446672 -1.494263 229 M "A" 24 -0.05980 -0.05980 "MET " " CE " "    " 6 0 0 0 808080  ""  1 1 7 ""  1 ""  <> 0 0 0 1656 1656 1 0 3340 3 <> <> 1656 0 1656 1656 <> "CCD match"  <> 1 0.94 1762 <> <> <> <> <> <> <> <>
  1657 25 21.481823 13.915399 0.391504 230 L "A" 38 -0.50000 -0.50000 "LEU " " N  " "    " 7 0 0 0 2E2EFF  ""  1 1 7 ""  1 ""  <> 0 0 0 1657 1657 1 0 3350 1 <> <> 1657 0 1657 1657 <> "CCD match"  <> 1 0.92 1763 <> <> <> <> <> <> <> <>
  1658 3 20.597816 14.902399 -0.237474 230 L "A" 24 0.14000 0.14000 "LEU " " CA " "    " 6 0 0 0 808080  ""  1 1 -1116 "%RT%RN"  2 ""  66FF00  0 0 0 1658 1658 1 0 3351 1 <> <> 1658 0 1658 1658 <> "CCD match"  <> 1 0.92 1764 <> <> <> <> <> <> <> <>
  1659 2 20.560696 16.179529 0.694370 230 L "A" 24 0.50000 0.50000 "LEU " " C  " "    " 6 0 0 0 808080  ""  1 1 7 ""  1 ""  <> 0 0 0 1659 1659 1 0 3352 0 <> <> 1659 0 1659 1659 <> "CCD match"  <> 1 0.92 1765 <> <> <> <> <> <> <> <>
  1660 3 19.182560 14.280603 -0.603922 230 L "A" 24 -0.12000 -0.12000 "LEU " " CB " "    " 6 0 0 0 808080  ""  1 1 7 ""  1 ""  <> 0 0 0 1660 1660 1 0 3353 2 <> <> 1660 0 1660 1660 <> "CCD match"  <> 1 0.92 1766 <> <> <> <> <> <> <> <>
  1661 15 20.221847 17.290239 0.206602 230 L "A" 70 -0.50000 -0.50000 "LEU " " O  " "    " 8 0 0 0 FF2E2E  ""  1 1 7 ""  1 ""  <> 0 0 0 1661 1661 1 0 3354 0 <> <> 1661 0 1661 1661 <> "CCD match"  <> 1 0.92 1767 <> <> <> <> <> <> <> <>
  1662 3 18.290134 15.171831 -1.456316 230 L "A" 24 -0.06000 -0.06000 "LEU " " CG " "    " 6 0 0 0 808080  ""  1 1 7 ""  1 ""  <> 0 0 0 1662 1662 1 0 3355 1 <> <> 1662 0 1662 1662 <> "CCD match"  <> 1 0.92 1768 <> <> <> <> <> <> <> <>
  1663 3 18.823635 15.587617 -2.799873 230 L "A" 24 -0.18000 -0.18000 "LEU " " CD1" "    " 6 0 0 0 808080  ""  1 1 7 ""  1 ""  <> 0 0 0 1663 1663 1 0 3356 3 <> <> 1663 0 1663 1663 <> "CCD match"  <> 1 0.92 1769 <> <> <> <> <> <> <> <>
  1664 3 16.847725 14.632295 -1.477051 230 L "A" 24 -0.18000 -0.18000 "LEU " " CD2" "    " 6 0 0 0 808080  ""  1 1 7 ""  1 ""  <> 0 0 0 1664 1664 1 0 3357 3 <> <> 1664 0 1664 1664 <> "CCD match"  <> 1 0.92 1770 <> <> <> <> <> <> <> <>
  1665 25 20.931782 16.055727 1.939457 231 Y "A" 38 -0.50000 -0.50000 "TYR " " N  " "    " 7 0 0 0 2E2EFF  ""  1 1 7 ""  1 ""  <> 0 0 0 1665 1665 1 0 3369 1 <> <> 1665 0 1665 1665 <> "CCD match"  <> 1 0.93 1771 <> <> <> <> <> <> <> <>
  1666 3 21.096462 17.145860 2.889816 231 Y "A" 24 0.14000 0.14000 "TYR " " CA " "    " 6 0 0 0 808080  ""  1 1 -1116 "%RT%RN"  2 ""  66FF00  0 0 0 1666 1666 1 0 3370 1 <> <> 1666 0 1666 1666 <> "CCD match"  <> 1 0.93 1772 <> <> <> <> <> <> <> <>
  1667 2 22.556587 17.278329 3.364403 231 Y "A" 24 0.50000 0.50000 "TYR " " C  " "    " 6 0 0 0 808080  ""  1 1 7 ""  1 ""  <> 0 0 0 1667 1667 1 0 3371 0 <> <> 1667 0 1667 1667 <> "CCD match"  <> 1 0.93 1773 <> <> <> <> <> <> <> <>
  1668 3 20.176937 17.134393 4.059973 231 Y "A" 24 -0.00500 -0.00500 "TYR " " CB " "    " 6 0 0 0 808080  ""  1 1 7 ""  1 ""  <> 0 0 0 1668 1668 1 0 3372 2 <> <> 1668 0 1668 1668 <> "CCD match"  <> 1 0.93 1774 <> <> <> <> <> <> <> <>
  1669 15 22.890953 17.811613 4.400366 231 Y "A" 70 -0.50000 -0.50000 "TYR " " O  " "    " 8 0 0 0 FF2E2E  ""  1 1 7 ""  1 ""  <> 0 0 0 1669 1669 1 0 3373 0 <> <> 1669 0 1669 1669 <> "CCD match"  <> 1 0.93 1775 <> <> <> <> <> <> <> <>
  1670 2 18.693416 17.034914 3.847908 231 Y "A" 24 -0.11500 -0.11500 "TYR " " CG " "    " 6 0 0 0 808080  ""  1 1 7 ""  1 ""  <> 0 0 0 1670 1670 1 0 3374 0 <> <> 1670 0 1670 1670 <> "CCD match"  <> 1 0.93 1776 <> <> <> <> <> <> <> <>
  1671 2 18.103775 15.778154 3.807467 231 Y "A" 24 -0.11500 -0.11500 "TYR " " CD1" "    " 6 0 0 0 808080  ""  1 1 7 ""  1 ""  <> 0 0 0 1671 1671 1 0 3375 1 <> <> 1671 0 1671 1671 <> "CCD match"  <> 1 0.93 1777 <> <> <> <> <> <> <> <>
  1672 2 17.931007 18.207761 3.748474 231 Y "A" 24 -0.11500 -0.11500 "TYR " " CD2" "    " 6 0 0 0 808080  ""  1 1 7 ""  1 ""  <> 0 0 0 1672 1672 1 0 3376 1 <> <> 1672 0 1672 1672 <> "CCD match"  <> 1 0.93 1778 <> <> <> <> <> <> <> <>
  1673 2 16.695145 15.706514 3.705418 231 Y "A" 24 -0.11500 -0.11500 "TYR " " CE1" "    " 6 0 0 0 808080  ""  1 1 7 ""  1 ""  <> 0 0 0 1673 1673 1 0 3377 1 <> <> 1673 0 1673 1673 <> "CCD match"  <> 1 0.93 1779 <> <> <> <> <> <> <> <>
  1674 2 16.527920 18.141588 3.534769 231 Y "A" 24 -0.11500 -0.11500 "TYR " " CE2" "    " 6 0 0 0 808080  ""  1 1 7 ""  1 ""  <> 0 0 0 1674 1674 1 0 3378 1 <> <> 1674 0 1674 1674 <> "CCD match"  <> 1 0.93 1780 <> <> <> <> <> <> <> <>
  1675 16 14.560951 16.778070 3.399752 231 Y "A" 70 -0.58500 -0.58500 "TYR " " OH " "    " 8 0 0 0 FF2E2E  ""  1 1 7 "%UT"  13 ""  <> 0 0 0 1675 1675 1 0 3379 1 <> <> 1675 0 1675 1675 <> "CCD match"  <> 1 0.93 1781 <> <> <> <> <> <> <> <>
  1676 2 15.910339 16.871976 3.567379 231 Y "A" 24 0.15000 0.15000 "TYR " " CZ " "    " 6 0 0 0 808080  ""  1 1 7 ""  1 ""  <> 0 0 0 1676 1676 1 0 3380 0 <> <> 1676 0 1676 1676 <> "CCD match"  <> 1 0.93 1782 <> <> <> <> <> <> <> <>
  1677 25 23.451729 16.658548 2.574423 232 N "A" 38 -0.50000 -0.50000 "ASN " " N  " "    " 7 0 0 0 2E2EFF  ""  0 1 7 ""  1 ""  <> 0 0 0 1677 1677 1 0 3390 1 <> <> 1677 0 1677 1677 <> "CCD match"  <> 1 0.93 1783 <> <> <> <> <> <> <> <>
  1678 3 24.878170 16.720537 2.516394 232 N "A" 24 0.14000 0.14000 "ASN " " CA " "    " 6 0 0 0 808080  ""  0 1 -1116 "%RT%RN"  2 ""  66FF00  0 0 0 1678 1678 1 0 3391 1 <> <> 1678 0 1678 1678 <> "CCD match"  <> 1 0.93 1784 <> <> <> <> <> <> <> <>
  1679 2 25.440430 15.693391 3.565575 232 N "A" 24 0.50000 0.50000 "ASN " " C  " "    " 6 0 0 0 808080  ""  0 1 7 ""  1 ""  <> 0 0 0 1679 1679 1 0 3392 0 <> <> 1679 0 1679 1679 <> "CCD match"  <> 1 0.93 1785 <> <> <> <> <> <> <> <>
  1680 3 25.581844 18.075521 2.719557 232 N "A" 24 -0.12000 -0.12000 "ASN " " CB " "    " 6 0 0 0 808080  ""  0 1 7 ""  1 ""  <> 0 0 0 1680 1680 1 0 3393 2 <> <> 1680 0 1680 1680 <> "CCD match"  <> 1 0.93 1786 <> <> <> <> <> <> <> <>
  1681 15 26.252186 14.861433 3.228851 232 N "A" 70 -0.50000 -0.50000 "ASN " " O  " "    " 8 0 0 0 FF2E2E  ""  0 1 7 ""  1 ""  <> 0 0 0 1681 1681 1 0 3394 0 <> <> 1681 0 1681 1681 <> "CCD match"  <> 1 0.93 1787 <> <> <> <> <> <> <> <>
  1682 2 25.018078 19.069555 1.765429 232 N "A" 24 0.50000 0.50000 "ASN " " CG " "    " 6 0 0 0 808080  ""  0 1 7 "%UT"  13 "Flip"  <> 0 0 0 1682 1682 1 0 3395 0 <> <> 1682 0 1682 1682 <> "CCD match"  <> 1 0.93 1788 0.78873680320607 "Flip"  <> <> <> <> <> <>
  1683 25 24.525997 20.196916 2.274805 232 N "A" 38 -0.76000 -0.76000 "ASN " " ND2" "    " 7 0 0 0 2E2EFF  ""  0 1 7 ""  1 ""  <> 0 0 0 1683 1683 1 0 3396 2 <> <> 1683 0 1683 1683 <> "CCD match"  <> 1 0.93 1789 <> <> <> <> <> <> <> <>
  1684 15 25.089809 18.836507 0.553925 232 N "A" 70 -0.50000 -0.50000 "ASN " " OD1" "    " 8 0 0 0 FF2E2E  ""  0 1 7 ""  1 ""  <> 0 0 0 1684 1684 1 0 3397 0 <> <> 1684 0 1684 1684 <> "CCD match"  <> 1 0.93 1790 <> <> <> <> <> <> <> <>
  1685 25 24.942455 15.829793 4.811054 233 K "A" 38 -0.50000 -0.50000 "LYS " " N  " "    " 7 0 0 0 2E2EFF  ""  0 1 7 ""  1 ""  <> 0 0 0 1685 1685 1 0 3404 1 <> <> 1685 0 1685 1685 <> "CCD match"  <> 1 0.87 1791 <> <> <> <> <> <> <> <>
  1686 3 25.417850 15.166521 6.055573 233 K "A" 24 0.14000 0.14000 "LYS " " CA " "    " 6 0 0 0 808080  ""  0 1 -1116 "%RT%RN"  2 ""  66FF00  0 0 0 1686 1686 1 0 3405 1 <> <> 1686 0 1686 1686 <> "CCD match"  <> 1 0.87 1792 <> <> <> <> <> <> <> <>
  1687 2 24.197140 15.026235 6.990788 233 K "A" 24 0.50000 0.50000 "LYS " " C  " "    " 6 0 0 0 808080  ""  0 1 7 ""  1 ""  <> 0 0 0 1687 1687 1 0 3406 0 <> <> 1687 0 1687 1687 <> "CCD match"  <> 1 0.87 1793 <> <> <> <> <> <> <> <>
  1688 3 26.698414 15.730386 6.649693 233 K "A" 24 -0.12000 -0.12000 "LYS " " CB " "    " 6 0 0 0 808080  ""  0 1 7 ""  1 ""  <> 0 0 0 1688 1688 1 0 3407 2 <> <> 1688 0 1688 1688 <> "CCD match"  <> 1 0.87 1794 <> <> <> <> <> <> <> <>
  1689 15 24.292114 15.187471 8.214354 233 K "A" 70 -0.50000 -0.50000 "LYS " " O  " "    " 8 0 0 0 FF2E2E  ""  0 1 7 ""  1 ""  <> 0 0 0 1689 1689 1 0 3408 0 <> <> 1689 0 1689 1689 <> "CCD match"  <> 1 0.87 1795 <> <> <> <> <> <> <> <>
  1690 3 27.430962 14.911752 7.712460 233 K "A" 24 -0.12000 -0.12000 "LYS " " CG " "    " 6 0 0 0 808080  ""  0 1 7 ""  1 ""  <> 0 0 0 1690 1690 1 0 3409 2 <> <> 1690 0 1690 1690 <> "CCD match"  <> 1 0.87 1796 <> <> <> <> <> <> <> <>
  1691 3 28.754902 15.514577 8.229507 233 K "A" 24 -0.12000 -0.12000 "LYS " " CD " "    " 6 0 0 0 808080  ""  0 1 7 ""  1 ""  <> 0 0 0 1691 1691 1 0 3410 2 <> <> 1691 0 1691 1691 <> "CCD match"  <> 1 0.87 1797 <> <> <> <> <> <> <> <>
  1692 3 29.485405 14.682352 9.269379 233 K "A" 24 0.19000 0.19000 "LYS " " CE " "    " 6 0 0 0 808080  ""  0 1 7 ""  1 ""  <> 0 0 0 1692 1692 1 0 3411 2 <> <> 1692 0 1692 1692 <> "CCD match"  <> 1 0.87 1798 <> <> <> <> <> <> <> <>
  1693 32 29.877621 13.344186 8.849968 233 K "A" 38 -0.30000 -0.30000 "LYS " " NZ " "    " 7 1 0 0 2E2EFF  ""  0 1 7 "%UT"  13 ""  <> 0 0 0 1693 1693 1 0 3412 3 <> <> 1693 0 1693 1693 <> "CCD match"  <> 1 0.87 1799 <> <> <> <> <> <> <> <>
  1694 25 23.055862 14.714044 6.353315 234 G "A" 38 -0.50000 -0.50000 "GLY " " N  " "    " 7 0 0 0 2E2EFF  ""  0 1 7 ""  1 ""  <> 0 0 0 1694 1694 1 0 3426 1 <> <> 1694 0 1694 1694 <> "CCD match"  <> 1 0.84 1800 <> <> <> <> <> <> <> <>
  1695 3 21.734272 14.628610 6.959047 234 G "A" 24 0.08000 0.08000 "GLY " " CA " "    " 6 0 0 0 808080  ""  0 1 -1116 "%RT%RN"  2 ""  66FF00  0 0 0 1695 1695 1 0 3427 2 <> <> 1695 0 1695 1695 <> "CCD match"  <> 1 0.84 1801 <> <> <> <> <> <> <> <>
  1696 2 21.197204 15.956918 7.503124 234 G "A" 24 0.50000 0.50000 "GLY " " C  " "    " 6 0 0 0 808080  ""  0 1 7 ""  1 ""  <> 0 0 0 1696 1696 1 0 3428 0 <> <> 1696 0 1696 1696 <> "CCD match"  <> 1 0.84 1802 <> <> <> <> <> <> <> <>
  1697 15 21.898495 16.857202 7.892019 234 G "A" 70 -0.50000 -0.50000 "GLY " " O  " "    " 8 0 0 0 FF2E2E  ""  0 1 7 ""  1 ""  <> 0 0 0 1697 1697 1 0 3429 0 <> <> 1697 0 1697 1697 <> "CCD match"  <> 1 0.84 1803 <> <> <> <> <> <> <> <>
  1698 25 19.905140 16.112154 7.356152 235 G "A" 38 -0.50000 -0.50000 "GLY " " N  " "    " 7 0 0 0 2E2EFF  ""  0 1 7 ""  1 ""  <> 0 0 0 1698 1698 1 0 3433 1 <> <> 1698 0 1698 1698 <> "CCD match"  <> 1 0.86 1804 <> <> <> <> <> <> <> <>
  1699 3 19.156525 17.376813 7.536880 235 G "A" 24 0.08000 0.08000 "GLY " " CA " "    " 6 0 0 0 808080  ""  0 1 -1117 "%RT%RN"  2 ""  33FF00  0 0 0 1699 1699 1 0 3434 2 <> <> 1699 0 1699 1699 <> "CCD match"  <> 1 0.86 1805 <> <> <> <> <> <> <> <>
  1700 2 18.151394 17.060655 8.598385 235 G "A" 24 0.50000 0.50000 "GLY " " C  " "    " 6 0 0 0 808080  ""  0 1 7 ""  1 ""  <> 0 0 0 1700 1700 1 0 3435 0 <> <> 1700 0 1700 1700 <> "CCD match"  <> 1 0.86 1806 <> <> <> <> <> <> <> <>
  1701 15 17.099453 16.682397 8.132090 235 G "A" 70 -0.50000 -0.50000 "GLY " " O  " "    " 8 0 0 0 FF2E2E  ""  0 1 7 ""  1 ""  <> 0 0 0 1701 1701 1 0 3436 0 <> <> 1701 0 1701 1701 <> "CCD match"  <> 1 0.86 1807 <> <> <> <> <> <> <> <>
  1702 25 18.438545 16.991338 9.915655 236 P "A" 38 -0.14000 -0.14000 "PRO " " N  " "    " 7 0 0 0 2E2EFF  ""  0 1 7 ""  1 ""  <> 0 0 0 1702 1702 1 0 3440 0 <> <> 1702 0 1702 1702 <> "CCD match"  <> 1 0.85 1808 <> <> <> <> <> <> <> <>
  1703 3 17.579952 16.320482 10.900694 236 P "A" 24 0.01000 0.01000 "PRO " " CA " "    " 6 0 0 0 808080  ""  0 1 -1117 "%RT%RN"  2 ""  33FF00  0 0 0 1703 1703 1 0 3441 1 <> <> 1703 0 1703 1703 <> "CCD match"  <> 1 0.85 1809 <> <> <> <> <> <> <> <>
[truncated: 27,134,671 more chars]
