# Supplementary material for: Characterization of a methyltransferase for iterative N-methylation at the leucinostatin termini in Purpureocillium lilacinum
Source: Commun Biol. 2024 Jun 22;7:757. doi: 10.1038/s42003-024-06467-0 (PMC11193748; doi:10.1038/s42003-024-06467-0)
Supplement: Supplementary file 6 — Supplementary Data 3 [file 42003_2024_6467_MOESM6_ESM.zip › Supplementary Data 3/output/desmond_md_job_lcsG_parallel2-out.cms]

{ 
 s_m_m2io_version
 :::
 2.0.0 
} 

f_m_ct { 
 s_m_title
 b_ffio_use_custom_oplsdir
 b_ppw_created_disulfur
 b_ppw_prepared
 b_sd_chiral_flag
 i_m_Source_File_Index
 i_m_stars
 i_pdb_PDB_Model
 i_sd_version
 r_chorus_box_ax
 r_chorus_box_ay
 r_chorus_box_az
 r_chorus_box_bx
 r_chorus_box_by
 r_chorus_box_bz
 r_chorus_box_cx
 r_chorus_box_cy
 r_chorus_box_cz
 r_i_Bend_Energy-S-OPLS
 r_i_Dihedral_Energy-S-OPLS
 r_i_El-14_Energy-S-OPLS
 r_i_Electrostatic_Energy-S-OPLS
 r_i_LJ-14_Energy-S-OPLS
 r_i_Max_Derivative-S-OPLS
 r_i_Potential_Energy-S-OPLS
 r_i_RMS_Derivative-S-OPLS
 r_i_Stretch_Energy-S-OPLS
 r_i_Van_der_Waals_Energy-S-OPLS
 r_i_target_temperature
 r_pdb_PDB_CRYST1_a
 r_pdb_PDB_CRYST1_alpha
 r_pdb_PDB_CRYST1_b
 r_pdb_PDB_CRYST1_beta
 r_pdb_PDB_CRYST1_c
 r_pdb_PDB_CRYST1_gamma
 r_ppw_preprocess_pH
 s_ffio_ct_type
 s_m_Source_File
 s_m_Source_Path
 s_m_entry_id
 s_m_entry_name
 s_m_job_name
 s_m_original_cms_file
 s_pdb_PDB_CRYST1_Space_Group
 s_pdb_PDB_format_version
 s_ppw_het_states
 s_ppw_prepared_with_version
 s_m_subgroup_title
 s_m_subgroupid
 b_m_subgroup_collapsed
 s_chorus_trajectory_file
 i_m_ct_format
 :::
 complex 
  0
  1
  1
  0
  1
  0
  2
  0
  88.1952438354492
  0
  0
  0
  79.7745590209961
  0
  0
  0
  74.8370590209961
  989.370233889428
  719.296774538514
  759.521802279283
  -2324.55181662325
  2134.47041662299
  2.65447869055588
  -1663.38291028269
  0.111616929377639
  221.165596589414
  -4223.59450660869
  298
  90.543774
  90
  81.898872
  90
  76.829889
  90
  7.4
  full_system 
  desmond_setup_lcsG-out.cms 
  /home/naf/Documents/workspace/lcsG/0128/desmond_setup_lcsG 
  2 
  Structure2 
  proteinprep_lcsG_2 
  desmond_md_job_lcsG_more-out.cms 
  "P 1" 
  3.0 
  eJztlUFy2zAMRa/i8drtiCAJ0L1KJjfIdNdVpncvQfERtK9QZRH9D1EPICTQ3/d0/3X76H/pcTs+H7cPmdc8r2Ve67zqvNq8tnl9zms6EBATyAQzAU1QE9gENwFOkAWyrFohC2SBLJAFskAWyAI5Q86Q82oD5Aw5Q86QM+QMOUMukAvkArmsDkMukAvkArlALpAr5Aq5Qq6Q63p5kCvkCrlCrpAVskJWyApZIev6LiArZO3kNARkg2yQDbJBNsgG2dYnB9mo2SA3yA1yg9wgN8gNchtkV/759wdkfHCPW56Vd1mm7CFjRY/VGfbbx9Q9piHX7vuD8zm/m2a4335O+dwYLpQbY7FgXOTdUMOIFqp3Qxm+xLuWmLG0jIu2GVkVePQJrRuhBb5E0maMZzwqshsK9YeFQl2I7qbthm37EqFnbjJ5XGQqcJFlN+td9agPrixDHl+SKcdF1t3QHV+fKcdFOXZDUo/6YMsy0HxJoQcuStnN+nr6+kJSF6Vtph67Ydu+pPB+3FTKcVFJ6qKW3ehuSOpL/HSQZajARaUHLpRyXCjluFAGYxjQflho2c1+xxagL4mjou5GN+PDZ2zOhZXd0FGPGjv1T9/abtiPRxv7cdHSbuioRxtJXbSyG/rm0TaSdnf87ITvv4/b7z9fX+d/D99l/tDmut5rl+sHp67ju8scMn521iHepYbs2/oBrUV4/bbVdZ53Gek00mmk00inkU4j3Trdu4xsGtkssllks8hmkc0i23naj6P4bNDZm61NZ4deAzHJfu9sXIoenu1L0cmzRSn6ebZSXgIWK9oIPCPw9IAe74GoVEfpGoXpqFTlPRCV6qhUy3tgY4zCNI4ql+e7eAnY9oiNFW1tTsdeNPaio3Q73gN1PWJjLxabmwGJFaPrFnuxUbqVWFGisDEcT2/Z9z09+zi48zP3Lhmn7uq69zpG/nVc83PNzzU/1/xc83PNzzU/1/xc83PNzzU/1/z8D/Pz+fcf02zshA== 
  2023-2 
  "MD: desmond_setup_lcsG_test2" 
  "MD: desmond_setup_lcsG_test2" 
  0
  desmond_md_job_lcsG_more_trj 
  2
 m_atom[52470] { 
  # First column is atom index #
  i_m_mmod_type
  r_m_x_coord
  r_m_y_coord
  r_m_z_coord
  i_m_residue_number
  s_m_mmod_res
  s_m_chain_name
  i_m_color
  r_m_charge1
  r_m_charge2
  s_m_pdb_residue_name
  s_m_pdb_atom_name
  s_m_grow_name
  i_m_atomic_number
  i_m_formal_charge
  i_m_representation
  i_m_visibility
  s_m_color_rgb
  s_m_atom_name
  i_m_secondary_structure
  i_m_ribbon_style
  i_m_ribbon_color
  s_m_label_format
  i_m_label_color
  s_m_label_user_text
  s_m_ribbon_color_rgb
  r_ffio_x_vel
  r_ffio_y_vel
  r_ffio_z_vel
  i_des_fullsystem_id
  i_des_scratch_atom_num
  i_des_scratch_entry_num
  i_i_constraint
  i_i_internal_atom_index
  i_m_Hcount
  i_m_minimize_atom_index
  i_m_minimize_constraint
  i_m_original_index
  i_m_ribbon_transparency
  i_pa_atomindex
  i_ppw_anum
  i_ppw_het
  s_ppw_CCD_assignment_status
  b_st_NoSrcChirality
  r_m_pdb_occupancy
  r_m_pdb_tfactor
  i_pdb_PDB_serial
  r_pa_state_gap
  s_pa_state
  i_pdb_anisou_u11
  i_pdb_anisou_u12
  i_pdb_anisou_u13
  i_pdb_anisou_u22
  i_pdb_anisou_u23
  i_pdb_anisou_u33
  :::
  1 2 -5.480705 9.284725 -0.929981 900 X " " 117 0.50189 0.50189 "UNK " "    " "    " 6 0 3 1 00FF00  "C1"  -1 0 7 ""  1 ""  <> 0 0 0 1 1 1 0 1 0 1 1 1 0 1 1 1 "CCD mismatch"  <> <> <> <> <> <> <> <> <> <> <> <>
  2 15 -4.982645 8.304046 -0.342347 900 X " " 70 -0.55498 -0.55498 "UNK " "    " "    " 8 0 3 1 FF2E2E  "O2"  -1 0 7 ""  1 ""  <> 0 0 0 2 2 1 0 2 0 2 1 2 0 2 2 1 "CCD mismatch"  <> <> <> <> <> <> <> <> <> <> <> <>
  3 2 -6.269365 10.235361 -0.239532 900 X " " 117 -0.21868 -0.21868 "UNK " "    " "    " 6 0 3 1 00FF00  "C3"  -1 0 7 ""  1 ""  <> 0 0 0 3 3 1 0 3 1 3 1 3 0 3 3 1 "CCD mismatch"  <> <> <> <> <> <> <> <> <> <> <> <>
  4 25 -5.210894 9.599235 -2.238475 900 X " " 38 -0.34805 -0.34805 "UNK " "    " "    " 7 0 3 1 2E2EFF  "N4"  -1 0 7 ""  1 ""  <> 0 0 0 4 4 1 0 4 0 4 1 4 0 4 4 1 "CCD mismatch"  <> <> <> <> <> <> <> <> <> <> <> <>
  5 3 -4.434769 8.732704 -3.158822 900 X " " 117 0.00891 0.00891 "UNK " "    " "    " 6 0 3 1 00FF00  "C5"  -1 0 7 ""  1 ""  <> 0 0 0 5 5 1 0 5 1 5 1 5 0 5 5 1 "CCD mismatch"  1 <> <> <> <> <> <> <> <> <> <> <>
  6 2 -2.876177 8.633802 -2.912740 900 X " " 117 0.50249 0.50249 "UNK " "    " "    " 6 0 3 1 00FF00  "C6"  -1 0 7 ""  1 ""  <> 0 0 0 6 6 1 0 6 0 6 1 6 0 6 6 1 "CCD mismatch"  <> <> <> <> <> <> <> <> <> <> <> <>
  7 15 -2.189678 8.227899 -3.831720 900 X " " 70 -0.51425 -0.51425 "UNK " "    " "    " 8 0 3 1 FF2E2E  "O7"  -1 0 7 ""  1 ""  <> 0 0 0 7 7 1 0 7 0 7 1 7 0 7 7 1 "CCD mismatch"  <> <> <> <> <> <> <> <> <> <> <> <>
  8 3 -4.832405 9.201013 -4.620627 900 X " " 117 -0.13040 -0.13040 "UNK " "    " "    " 6 0 3 1 00FF00  "C8"  -1 0 7 ""  1 ""  <> 0 0 0 8 8 1 0 8 2 8 1 8 0 8 8 1 "CCD mismatch"  <> <> <> <> <> <> <> <> <> <> <> <>
  9 3 -5.995373 10.141172 -4.373105 900 X " " 117 -0.15123 -0.15123 "UNK " "    " "    " 6 0 3 1 00FF00  "C9"  -1 0 7 ""  1 ""  <> 0 0 0 9 9 1 0 9 2 9 1 9 0 9 9 1 "CCD mismatch"  <> <> <> <> <> <> <> <> <> <> <> <>
  10 3 -5.734503 10.714767 -3.048991 900 X " " 117 0.06143 0.06143 "UNK " "    " "    " 6 0 3 1 00FF00  "C10"  -1 0 7 ""  1 ""  <> 0 0 0 10 10 1 0 10 1 10 1 10 0 10 10 1 "CCD mismatch"  1 <> <> <> <> <> <> <> <> <> <> <>
  11 25 -2.289173 8.869796 -1.704753 900 X " " 38 -0.43959 -0.43959 "UNK " "    " "    " 7 0 3 1 2E2EFF  "N11"  -1 0 7 ""  1 ""  <> 0 0 0 11 11 1 0 11 1 11 1 11 0 11 11 1 "CCD mismatch"  <> <> <> <> <> <> <> <> <> <> <> <>
  12 3 -0.861805 8.885194 -1.322938 900 X " " 117 0.04545 0.04545 "UNK " "    " "    " 6 0 3 1 00FF00  "C12"  -1 0 7 ""  1 ""  <> 0 0 0 12 12 1 0 12 1 12 1 12 0 12 12 1 "CCD mismatch"  1 <> <> <> <> <> <> <> <> <> <> <>
  13 2 -0.123154 7.561735 -1.560327 900 X " " 117 0.48801 0.48801 "UNK " "    " "    " 6 0 3 1 00FF00  "C13"  -1 0 7 ""  1 ""  <> 0 0 0 13 13 1 0 13 0 13 1 13 0 13 13 1 "CCD mismatch"  <> <> <> <> <> <> <> <> <> <> <> <>
  14 15 1.105366 7.580707 -1.593517 900 X " " 70 -0.47514 -0.47514 "UNK " "    " "    " 8 0 3 1 FF2E2E  "O14"  -1 0 7 ""  1 ""  <> 0 0 0 14 14 1 0 14 0 14 1 14 0 14 14 1 "CCD mismatch"  <> <> <> <> <> <> <> <> <> <> <> <>
  15 3 -0.613542 9.340835 0.129420 900 X " " 117 -0.14538 -0.14538 "UNK " "    " "    " 6 0 3 1 00FF00  "C15"  -1 0 7 ""  1 ""  <> 0 0 0 15 15 1 0 15 2 15 1 15 0 15 15 1 "CCD mismatch"  <> <> <> <> <> <> <> <> <> <> <> <>
  16 25 -0.825264 6.411478 -1.630264 900 X " " 38 -0.46474 -0.46474 "UNK " "    " "    " 7 0 3 1 2E2EFF  "N16"  -1 0 7 ""  1 ""  <> 0 0 0 16 16 1 0 16 1 16 1 16 0 16 16 1 "CCD mismatch"  <> <> <> <> <> <> <> <> <> <> <> <>
  17 3 -0.469236 5.048662 -1.773587 900 X " " 117 0.05392 0.05392 "UNK " "    " "    " 6 0 3 1 00FF00  "C17"  -1 0 7 ""  1 ""  <> 0 0 0 17 17 1 0 17 1 17 1 17 0 17 17 1 "CCD mismatch"  1 <> <> <> <> <> <> <> <> <> <> <>
  18 2 0.196590 4.832962 -3.163913 900 X " " 117 0.50033 0.50033 "UNK " "    " "    " 6 0 3 1 00FF00  "C18"  -1 0 7 ""  1 ""  <> 0 0 0 18 18 1 0 18 0 18 1 18 0 18 18 1 "CCD mismatch"  <> <> <> <> <> <> <> <> <> <> <> <>
  19 15 0.858788 3.819450 -3.342672 900 X " " 70 -0.50898 -0.50898 "UNK " "    " "    " 8 0 3 1 FF2E2E  "O19"  -1 0 7 ""  1 ""  <> 0 0 0 19 19 1 0 19 0 19 1 19 0 19 19 1 "CCD mismatch"  <> <> <> <> <> <> <> <> <> <> <> <>
  20 3 -1.732376 4.133007 -1.591344 900 X " " 117 -0.08656 -0.08656 "UNK " "    " "    " 6 0 3 1 00FF00  "C20"  -1 0 7 ""  1 ""  <> 0 0 0 20 20 1 0 20 1 20 1 20 0 20 20 1 "CCD mismatch"  1 <> <> <> <> <> <> <> <> <> <> <>
  21 3 -2.362739 4.163902 -0.119308 900 X " " 117 -0.08111 -0.08111 "UNK " "    " "    " 6 0 3 1 00FF00  "C21"  -1 0 7 ""  1 ""  <> 0 0 0 21 21 1 0 21 1 21 1 21 0 21 21 1 "CCD mismatch"  <> <> <> <> <> <> <> <> <> <> <> <>
  22 3 -3.562872 3.204452 0.211762 900 X " " 117 -0.16919 -0.16919 "UNK " "    " "    " 6 0 3 1 00FF00  "C22"  -1 0 7 ""  1 ""  <> 0 0 0 22 22 1 0 22 3 22 1 22 0 22 22 1 "CCD mismatch"  <> <> <> <> <> <> <> <> <> <> <> <>
  23 3 -1.324282 3.886959 0.995213 900 X " " 117 -0.16919 -0.16919 "UNK " "    " "    " 6 0 3 1 00FF00  "C23"  -1 0 7 ""  1 ""  <> 0 0 0 23 23 1 0 23 3 23 1 23 0 23 23 1 "CCD mismatch"  <> <> <> <> <> <> <> <> <> <> <> <>
  24 25 0.056591 5.801141 -4.151855 900 X " " 38 -0.58718 -0.58718 "UNK " "    " "    " 7 0 3 1 2E2EFF  "N24"  -1 0 7 ""  1 ""  <> 0 0 0 24 24 1 0 24 1 24 1 24 0 24 24 1 "CCD mismatch"  <> <> <> <> <> <> <> <> <> <> <> <>
  25 3 0.710190 5.775751 -5.505530 900 X " " 117 0.18315 0.18315 "UNK " "    " "    " 6 0 3 1 00FF00  "C25"  -1 0 7 ""  1 ""  <> 0 0 0 25 25 1 0 25 0 25 1 25 0 25 25 1 "CCD mismatch"  <> <> <> <> <> <> <> <> <> <> <> <>
  26 2 2.244068 5.884849 -5.313360 900 X " " 117 0.50004 0.50004 "UNK " "    " "    " 6 0 3 1 00FF00  "C26"  -1 0 7 ""  1 ""  <> 0 0 0 26 26 1 0 26 0 26 1 26 0 26 26 1 "CCD mismatch"  <> <> <> <> <> <> <> <> <> <> <> <>
  27 15 2.993008 5.438034 -6.171281 900 X " " 70 -0.51803 -0.51803 "UNK " "    " "    " 8 0 3 1 FF2E2E  "O27"  -1 0 7 ""  1 ""  <> 0 0 0 27 27 1 0 27 0 27 1 27 0 27 27 1 "CCD mismatch"  <> <> <> <> <> <> <> <> <> <> <> <>
  28 3 0.319695 4.442871 -6.202639 900 X " " 117 -0.18696 -0.18696 "UNK " "    " "    " 6 0 3 1 00FF00  "C28"  -1 0 7 ""  1 ""  <> 0 0 0 28 28 1 0 28 3 28 1 28 0 28 28 1 "CCD mismatch"  <> <> <> <> <> <> <> <> <> <> <> <>
  29 3 0.207188 6.966936 -6.402869 900 X " " 117 -0.18696 -0.18696 "UNK " "    " "    " 6 0 3 1 00FF00  "C29"  -1 0 7 ""  1 ""  <> 0 0 0 29 29 1 0 29 3 29 1 29 0 29 29 1 "CCD mismatch"  <> <> <> <> <> <> <> <> <> <> <> <>
  30 25 2.717579 6.359148 -4.163698 900 X " " 38 -0.43808 -0.43808 "UNK " "    " "    " 7 0 3 1 2E2EFF  "N30"  -1 0 7 ""  1 ""  <> 0 0 0 30 30 1 0 30 1 30 1 30 0 30 30 1 "CCD mismatch"  <> <> <> <> <> <> <> <> <> <> <> <>
  31 3 4.101154 6.431613 -3.815410 900 X " " 117 0.04634 0.04634 "UNK " "    " "    " 6 0 3 1 00FF00  "C31"  -1 0 7 ""  1 ""  <> 0 0 0 31 31 1 0 31 1 31 1 31 0 31 31 1 "CCD mismatch"  1 <> <> <> <> <> <> <> <> <> <> <>
  32 2 4.676346 5.163446 -3.221191 900 X " " 117 0.49423 0.49423 "UNK " "    " "    " 6 0 3 1 00FF00  "C32"  -1 0 7 ""  1 ""  <> 0 0 0 32 32 1 0 32 0 32 1 32 0 32 32 1 "CCD mismatch"  <> <> <> <> <> <> <> <> <> <> <> <>
  33 15 5.892864 5.095937 -2.957505 900 X " " 70 -0.48052 -0.48052 "UNK " "    " "    " 8 0 3 1 FF2E2E  "O33"  -1 0 7 ""  1 ""  <> 0 0 0 33 33 1 0 33 0 33 1 33 0 33 33 1 "CCD mismatch"  <> <> <> <> <> <> <> <> <> <> <> <>
  34 3 4.246254 7.649862 -2.865941 900 X " " 117 -0.14435 -0.14435 "UNK " "    " "    " 6 0 3 1 00FF00  "C34"  -1 0 7 ""  1 ""  <> 0 0 0 34 34 1 0 34 2 34 1 34 0 34 34 1 "CCD mismatch"  <> <> <> <> <> <> <> <> <> <> <> <>
  35 3 3.608719 8.992805 -3.353523 900 X " " 117 -0.08794 -0.08794 "UNK " "    " "    " 6 0 3 1 00FF00  "C35"  -1 0 7 ""  1 ""  <> 0 0 0 35 35 1 0 35 1 35 1 35 0 35 35 1 "CCD mismatch"  <> <> <> <> <> <> <> <> <> <> <> <>
  36 3 3.642365 10.027830 -2.192956 900 X " " 117 -0.17121 -0.17121 "UNK " "    " "    " 6 0 3 1 00FF00  "C36"  -1 0 7 ""  1 ""  <> 0 0 0 36 36 1 0 36 3 36 1 36 0 36 36 1 "CCD mismatch"  <> <> <> <> <> <> <> <> <> <> <> <>
  37 3 4.237267 9.678892 -4.632087 900 X " " 117 -0.17121 -0.17121 "UNK " "    " "    " 6 0 3 1 00FF00  "C37"  -1 0 7 ""  1 ""  <> 0 0 0 37 37 1 0 37 3 37 1 37 0 37 37 1 "CCD mismatch"  <> <> <> <> <> <> <> <> <> <> <> <>
  38 25 3.786217 4.174446 -2.995023 900 X " " 38 -0.44191 -0.44191 "UNK " "    " "    " 7 0 3 1 2E2EFF  "N38"  -1 0 7 ""  1 ""  <> 0 0 0 38 38 1 0 38 1 38 1 38 0 38 38 1 "CCD mismatch"  <> <> <> <> <> <> <> <> <> <> <> <>
  39 3 4.080994 2.925514 -2.226793 900 X " " 117 0.04596 0.04596 "UNK " "    " "    " 6 0 3 1 00FF00  "C39"  -1 0 7 ""  1 ""  <> 0 0 0 39 39 1 0 39 1 39 1 39 0 39 39 1 "CCD mismatch"  1 <> <> <> <> <> <> <> <> <> <> <>
  40 2 4.016979 1.706920 -3.217939 900 X " " 117 0.49903 0.49903 "UNK " "    " "    " 6 0 3 1 00FF00  "C40"  -1 0 7 ""  1 ""  <> 0 0 0 40 40 1 0 40 0 40 1 40 0 40 40 1 "CCD mismatch"  <> <> <> <> <> <> <> <> <> <> <> <>
  41 15 3.966152 0.533134 -2.815330 900 X " " 70 -0.50138 -0.50138 "UNK " "    " "    " 8 0 3 1 FF2E2E  "O41"  -1 0 7 ""  1 ""  <> 0 0 0 41 41 1 0 41 0 41 1 41 0 41 41 1 "CCD mismatch"  <> <> <> <> <> <> <> <> <> <> <> <>
  42 3 3.189884 2.855175 -0.934589 900 X " " 117 -0.14608 -0.14608 "UNK " "    " "    " 6 0 3 1 00FF00  "C42"  -1 0 7 ""  1 ""  <> 0 0 0 42 42 1 0 42 2 42 1 42 0 42 42 1 "CCD mismatch"  <> <> <> <> <> <> <> <> <> <> <> <>
  43 3 3.480354 3.918048 0.192603 900 X " " 117 -0.08597 -0.08597 "UNK " "    " "    " 6 0 3 1 00FF00  "C43"  -1 0 7 ""  1 ""  <> 0 0 0 43 43 1 0 43 1 43 1 43 0 43 43 1 "CCD mismatch"  <> <> <> <> <> <> <> <> <> <> <> <>
  44 3 2.391827 3.887207 1.206559 900 X " " 117 -0.17219 -0.17219 "UNK " "    " "    " 6 0 3 1 00FF00  "C44"  -1 0 7 ""  1 ""  <> 0 0 0 44 44 1 0 44 3 44 1 44 0 44 44 1 "CCD mismatch"  <> <> <> <> <> <> <> <> <> <> <> <>
  45 3 4.872150 3.635284 0.810815 900 X " " 117 -0.17219 -0.17219 "UNK " "    " "    " 6 0 3 1 00FF00  "C45"  -1 0 7 ""  1 ""  <> 0 0 0 45 45 1 0 45 3 45 1 45 0 45 45 1 "CCD mismatch"  <> <> <> <> <> <> <> <> <> <> <> <>
  46 25 3.917950 2.032707 -4.490631 900 X " " 38 -0.56515 -0.56515 "UNK " "    " "    " 7 0 3 1 2E2EFF  "N46"  -1 0 7 ""  1 ""  <> 0 0 0 46 46 1 0 46 1 46 1 46 0 46 46 1 "CCD mismatch"  <> <> <> <> <> <> <> <> <> <> <> <>
  47 3 3.709641 1.171760 -5.668659 900 X " " 117 0.18292 0.18292 "UNK " "    " "    " 6 0 3 1 00FF00  "C47"  -1 0 7 ""  1 ""  <> 0 0 0 47 47 1 0 47 0 47 1 47 0 47 47 1 "CCD mismatch"  <> <> <> <> <> <> <> <> <> <> <> <>
  48 2 2.210545 0.781059 -5.889300 900 X " " 117 0.51232 0.51232 "UNK " "    " "    " 6 0 3 1 00FF00  "C48"  -1 0 7 ""  1 ""  <> 0 0 0 48 48 1 0 48 0 48 1 48 0 48 48 1 "CCD mismatch"  <> <> <> <> <> <> <> <> <> <> <> <>
  49 15 1.677708 0.652141 -6.984528 900 X " " 70 -0.51685 -0.51685 "UNK " "    " "    " 8 0 3 1 FF2E2E  "O49"  -1 0 7 ""  1 ""  <> 0 0 0 49 49 1 0 49 0 49 1 49 0 49 49 1 "CCD mismatch"  <> <> <> <> <> <> <> <> <> <> <> <>
  50 3 4.231834 1.987674 -6.869723 900 X " " 117 -0.19256 -0.19256 "UNK " "    " "    " 6 0 3 1 00FF00  "C50"  -1 0 7 ""  1 ""  <> 0 0 0 50 50 1 0 50 3 50 1 50 0 50 50 1 "CCD mismatch"  <> <> <> <> <> <> <> <> <> <> <> <>
  51 3 4.625668 -0.025765 -5.744204 900 X " " 117 -0.19256 -0.19256 "UNK " "    " "    " 6 0 3 1 00FF00  "C51"  -1 0 7 ""  1 ""  <> 0 0 0 51 51 1 0 51 3 51 1 51 0 51 51 1 "CCD mismatch"  <> <> <> <> <> <> <> <> <> <> <> <>
  52 25 1.651913 0.307727 -4.787884 900 X " " 38 -0.55947 -0.55947 "UNK " "    " "    " 7 0 3 1 2E2EFF  "N52"  -1 0 7 ""  1 ""  <> 0 0 0 52 52 1 0 52 1 52 1 52 0 52 52 1 "CCD mismatch"  <> <> <> <> <> <> <> <> <> <> <> <>
  53 3 0.299198 -0.190152 -4.627585 900 X " " 117 0.18322 0.18322 "UNK " "    " "    " 6 0 3 1 00FF00  "C53"  -1 0 7 ""  1 ""  <> 0 0 0 53 53 1 0 53 0 53 1 53 0 53 53 1 "CCD mismatch"  <> <> <> <> <> <> <> <> <> <> <> <>
  54 2 0.127823 -0.420514 -3.102449 900 X " " 117 0.50489 0.50489 "UNK " "    " "    " 6 0 3 1 00FF00  "C54"  -1 0 7 ""  1 ""  <> 0 0 0 54 54 1 0 54 0 54 1 54 0 54 54 1 "CCD mismatch"  <> <> <> <> <> <> <> <> <> <> <> <>
  55 15 -0.175396 -1.499817 -2.685684 900 X " " 70 -0.51199 -0.51199 "UNK " "    " "    " 8 0 3 1 FF2E2E  "O55"  -1 0 7 ""  1 ""  <> 0 0 0 55 55 1 0 55 0 55 1 55 0 55 55 1 "CCD mismatch"  <> <> <> <> <> <> <> <> <> <> <> <>
  56 3 -0.852236 0.739822 -5.074196 900 X " " 117 -0.19262 -0.19262 "UNK " "    " "    " 6 0 3 1 00FF00  "C56"  -1 0 7 ""  1 ""  <> 0 0 0 56 56 1 0 56 3 56 1 56 0 56 56 1 "CCD mismatch"  <> <> <> <> <> <> <> <> <> <> <> <>
  57 3 0.073628 -1.575955 -5.417788 900 X " " 117 -0.19262 -0.19262 "UNK " "    " "    " 6 0 3 1 00FF00  "C57"  -1 0 7 ""  1 ""  <> 0 0 0 57 57 1 0 57 3 57 1 57 0 57 57 1 "CCD mismatch"  <> <> <> <> <> <> <> <> <> <> <> <>
  58 25 0.394653 0.582302 -2.259656 900 X " " 38 -0.59308 -0.59308 "UNK " "    " "    " 7 0 3 1 2E2EFF  "N58"  -1 0 7 ""  1 ""  <> 0 0 0 58 58 1 0 58 1 58 1 58 0 58 58 1 "CCD mismatch"  <> <> <> <> <> <> <> <> <> <> <> <>
  59 3 0.200802 0.450042 -0.796354 900 X " " 117 0.13671 0.13671 "UNK " "    " "    " 6 0 3 1 00FF00  "C59"  -1 0 7 ""  1 ""  <> 0 0 0 59 59 1 0 59 2 59 1 59 0 59 59 1 "CCD mismatch"  <> <> <> <> <> <> <> <> <> <> <> <>
  60 3 1.077946 -0.594868 -0.016319 900 X " " 117 -0.17013 -0.17013 "UNK " "    " "    " 6 0 3 1 00FF00  "C60"  -1 0 7 ""  1 ""  <> 0 0 0 60 60 1 0 60 2 60 1 60 0 60 60 1 "CCD mismatch"  <> <> <> <> <> <> <> <> <> <> <> <>
  61 2 1.550900 -0.195069 1.360123 900 X " " 117 0.47933 0.47933 "UNK " "    " "    " 6 0 3 1 00FF00  "C61"  -1 0 7 ""  1 ""  <> 0 0 0 61 61 1 0 61 0 61 1 61 0 61 61 1 "CCD mismatch"  <> <> <> <> <> <> <> <> <> <> <> <>
  62 15 0.747532 0.542076 2.012101 900 X " " 70 -0.51269 -0.51269 "UNK " "    " "    " 8 0 3 1 FF2E2E  "O62"  -1 0 7 ""  1 ""  <> 0 0 0 62 62 1 0 62 0 62 1 62 0 62 62 1 "CCD mismatch"  <> <> <> <> <> <> <> <> <> <> <> <>
  63 3 3.119476 -0.627491 3.231091 900 X " " 117 0.13250 0.13250 "UNK " "    " "    " 6 0 3 1 00FF00  "C63"  -1 0 7 ""  1 ""  <> 0 0 0 63 63 1 0 63 1 63 1 63 0 63 63 1 "CCD mismatch"  1 <> <> <> <> <> <> <> <> <> <> <>
  64 3 2.071903 -1.014740 4.282464 900 X " " 117 0.04681 0.04681 "UNK " "    " "    " 6 0 3 1 00FF00  "C64"  -1 0 7 ""  1 ""  <> 0 0 0 64 64 1 0 64 2 64 1 64 0 64 64 1 "CCD mismatch"  <> <> <> <> <> <> <> <> <> <> <> <>
  65 3 1.013851 -2.964482 3.016791 900 X " " 117 -0.00568 -0.00568 "UNK " "    " "    " 6 0 3 1 00FF00  "C65"  -1 0 7 ""  1 ""  <> 0 0 0 65 65 1 0 65 3 65 1 65 0 65 65 1 "CCD mismatch"  <> <> <> <> <> <> <> <> <> <> <> <>
  66 3 2.898209 -3.443196 4.546908 900 X " " 117 -0.00568 -0.00568 "UNK " "    " "    " 6 0 3 1 00FF00  "C66"  -1 0 7 ""  1 ""  <> 0 0 0 66 66 1 0 66 3 66 1 66 0 66 66 1 "CCD mismatch"  <> <> <> <> <> <> <> <> <> <> <> <>
  67 25 2.697048 -0.787484 1.830012 900 X " " 38 -0.59210 -0.59210 "UNK " "    " "    " 7 0 3 1 2E2EFF  "N67"  -1 0 7 ""  1 ""  <> 0 0 0 67 67 1 0 67 1 67 1 67 0 67 67 1 "CCD mismatch"  <> <> <> <> <> <> <> <> <> <> <> <>
  68 32 1.671051 -2.516469 4.324198 900 X " " 38 -0.44946 -0.44946 "UNK " "    " "    " 7 1 3 1 2E2EFF  "N68"  -1 0 7 ""  1 ""  <> 0 0 0 68 68 1 0 68 1 68 1 68 0 68 68 1 "CCD mismatch"  <> <> <> <> <> <> <> <> <> <> <> <>
  69 3 -4.803230 11.911293 -2.995130 900 X " " 117 -0.18926 -0.18926 "UNK " "    " "    " 6 0 3 1 00FF00  "C69"  -1 0 7 ""  1 ""  <> 0 0 0 69 69 1 0 69 3 69 1 69 0 69 69 1 "CCD mismatch"  <> <> <> <> <> <> <> <> <> <> <> <>
  70 3 -2.785242 4.417488 -2.681093 900 X " " 117 -0.16439 -0.16439 "UNK " "    " "    " 6 0 3 1 00FF00  "C70"  -1 0 7 ""  1 ""  <> 0 0 0 70 70 1 0 70 3 70 1 70 0 70 70 1 "CCD mismatch"  <> <> <> <> <> <> <> <> <> <> <> <>
  71 3 3.657055 0.801582 3.472531 900 X " " 117 -0.20415 -0.20415 "UNK " "    " "    " 6 0 3 1 00FF00  "C71"  -1 0 7 ""  1 ""  <> 0 0 0 71 71 1 0 71 3 71 1 71 0 71 71 1 "CCD mismatch"  <> <> <> <> <> <> <> <> <> <> <> <>
  72 2 -6.869158 9.883279 0.900931 900 X " " 117 -0.08114 -0.08114 "UNK " "    " "    " 6 0 3 1 00FF00  "C72"  -1 0 7 ""  1 ""  <> 0 0 0 72 72 1 0 72 1 72 1 72 0 72 72 1 "CCD mismatch"  <> <> <> <> <> <> <> <> <> <> <> <>
  73 3 -7.830482 10.745784 1.650275 900 X " " 117 -0.06426 -0.06426 "UNK " "    " "    " 6 0 3 1 00FF00  "C73"  -1 0 7 ""  1 ""  <> 0 0 0 73 73 1 0 73 1 73 1 73 0 73 73 1 "CCD mismatch"  1 <> <> <> <> <> <> <> <> <> <> <>
  74 3 -8.673046 11.771776 0.856042 900 X " " 117 -0.12377 -0.12377 "UNK " "    " "    " 6 0 3 1 00FF00  "C74"  -1 0 7 ""  1 ""  <> 0 0 0 74 74 1 0 74 2 74 1 74 0 74 74 1 "CCD mismatch"  <> <> <> <> <> <> <> <> <> <> <> <>
  75 3 -7.266317 11.342494 2.936795 900 X " " 117 -0.16971 -0.16971 "UNK " "    " "    " 6 0 3 1 00FF00  "C75"  -1 0 7 ""  1 ""  <> 0 0 0 75 75 1 0 75 3 75 1 75 0 75 75 1 "CCD mismatch"  <> <> <> <> <> <> <> <> <> <> <> <>
  76 3 -9.306925 11.234537 -0.422101 900 X " " 117 -0.17117 -0.17117 "UNK " "    " "    " 6 0 3 1 00FF00  "C76"  -1 0 7 ""  1 ""  <> 0 0 0 76 76 1 0 76 3 76 1 76 0 76 76 1 "CCD mismatch"  <> <> <> <> <> <> <> <> <> <> <> <>
  77 3 -1.609308 10.350156 0.705029 900 X " " 117 -0.08409 -0.08409 "UNK " "    " "    " 6 0 3 1 00FF00  "C77"  -1 0 7 ""  1 ""  <> 0 0 0 77 77 1 0 77 1 77 1 77 0 77 77 1 "CCD mismatch"  1 <> <> <> <> <> <> <> <> <> <> <>
  78 3 -1.404606 10.546892 2.228923 900 X " " 117 -0.14960 -0.14960 "UNK " "    " "    " 6 0 3 1 00FF00  "C78"  -1 0 7 ""  1 ""  <> 0 0 0 78 78 1 0 78 2 78 1 78 0 78 78 1 "CCD mismatch"  <> <> <> <> <> <> <> <> <> <> <> <>
  79 3 -1.452747 11.707889 0.006823 900 X " " 117 -0.17209 -0.17209 "UNK " "    " "    " 6 0 3 1 00FF00  "C79"  -1 0 7 ""  1 ""  <> 0 0 0 79 79 1 0 79 3 79 1 79 0 79 79 1 "CCD mismatch"  <> <> <> <> <> <> <> <> <> <> <> <>
  80 3 -2.297068 11.559694 3.041341 900 X " " 117 0.17547 0.17547 "UNK " "    " "    " 6 0 3 1 00FF00  "C80"  -1 0 7 ""  1 ""  <> 0 0 0 80 80 1 0 80 1 80 1 80 0 80 80 1 "CCD mismatch"  1 <> <> <> <> <> <> <> <> <> <> <>
  81 3 -2.240423 11.265211 4.569340 900 X " " 117 -0.20843 -0.20843 "UNK " "    " "    " 6 0 3 1 00FF00  "C81"  -1 0 7 ""  1 ""  <> 0 0 0 81 81 1 0 81 2 81 1 81 0 81 81 1 "CCD mismatch"  <> <> <> <> <> <> <> <> <> <> <> <>
  82 16 -3.643749 11.342849 2.655244 900 X " " 70 -0.65938 -0.65938 "UNK " "    " "    " 8 0 3 1 FF2E2E  "O82"  -1 0 7 "%UT"  13 ""  <> 0 0 0 82 82 1 0 82 1 82 1 82 0 82 82 1 "CCD mismatch"  <> <> <> <> <> <> <> <> <> <> <> <>
  83 2 -3.118423 12.196672 5.334599 900 X " " 117 0.42687 0.42687 "UNK " "    " "    " 6 0 3 1 00FF00  "C83"  -1 0 7 ""  1 ""  <> 0 0 0 83 83 1 0 83 0 83 1 83 0 83 83 1 "CCD mismatch"  <> <> <> <> <> <> <> <> <> <> <> <>
  84 3 -2.483475 13.643947 5.471097 900 X " " 117 -0.19333 -0.19333 "UNK " "    " "    " 6 0 3 1 00FF00  "C84"  -1 0 7 ""  1 ""  <> 0 0 0 84 84 1 0 84 2 84 1 84 0 84 84 1 "CCD mismatch"  <> <> <> <> <> <> <> <> <> <> <> <>
  85 15 -4.238806 11.868608 5.825164 900 X " " 70 -0.46421 -0.46421 "UNK " "    " "    " 8 0 3 1 FF2E2E  "O85"  -1 0 7 ""  1 ""  <> 0 0 0 85 85 1 0 85 0 85 1 85 0 85 85 1 "CCD mismatch"  <> <> <> <> <> <> <> <> <> <> <> <>
  86 3 -3.502493 14.655376 6.036614 900 X " " 117 -0.16272 -0.16272 "UNK " "    " "    " 6 0 3 1 00FF00  "C86"  -1 0 7 ""  1 ""  <> 0 0 0 86 86 1 0 86 3 86 1 86 0 86 86 1 "CCD mismatch"  <> <> <> <> <> <> <> <> <> <> <> <>
  87 26 -7.759630 9.749397 -35.216305 30 L "A" 38 -0.94390 -0.94390 "LEU " " N  " "    " 7 0 0 0 2E2EFF  "N87"  1 1 7 ""  1 ""  <> 0 0 0 87 87 1 0 201 2 <> <> 87 0 87 87 <> "CCD match"  <> 1 0.96 193 <> <> <> <> <> <> <> <>
  88 3 -8.287023 9.519950 -33.813817 30 L "A" 24 0.16390 0.16390 "LEU " " CA " "    " 6 0 0 0 808080  "C88"  1 1 -1106 "%RT%RN"  2 ""  FF3C00  0 0 0 88 88 1 0 202 1 <> <> 88 0 88 88 <> "CCD match"  <> 1 0.96 194 <> <> <> <> <> <> <> <>
  89 2 -7.421921 10.350742 -32.752848 30 L "A" 24 0.50000 0.50000 "LEU " " C  " "    " 6 0 0 0 808080  "C89"  1 1 7 ""  1 ""  <> 0 0 0 89 89 1 0 203 0 <> <> 89 0 89 89 <> "CCD match"  <> 1 0.96 195 <> <> <> <> <> <> <> <>
  90 3 -8.520660 7.998498 -33.659233 30 L "A" 24 -0.12000 -0.12000 "LEU " " CB " "    " 6 0 0 0 808080  "C90"  1 1 7 ""  1 ""  <> 0 0 0 90 90 1 0 204 2 <> <> 90 0 90 90 <> "CCD match"  <> 1 0.96 196 <> <> <> <> <> <> <> <>
  91 15 -7.908287 10.809953 -31.727658 30 L "A" 70 -0.50000 -0.50000 "LEU " " O  " "    " 8 0 0 0 FF2E2E  "O91"  1 1 7 ""  1 ""  <> 0 0 0 91 91 1 0 205 0 <> <> 91 0 91 91 <> "CCD match"  <> 1 0.96 197 <> <> <> <> <> <> <> <>
  92 3 -7.211012 7.173198 -33.457117 30 L "A" 24 -0.06000 -0.06000 "LEU " " CG " "    " 6 0 0 0 808080  "C92"  1 1 7 ""  1 ""  <> 0 0 0 92 92 1 0 206 1 <> <> 92 0 92 92 <> "CCD match"  <> 1 0.96 198 <> <> <> <> <> <> <> <>
  93 3 -7.542805 5.707897 -33.204645 30 L "A" 24 -0.18000 -0.18000 "LEU " " CD1" "    " 6 0 0 0 808080  "C93"  1 1 7 ""  1 ""  <> 0 0 0 93 93 1 0 207 3 <> <> 93 0 93 93 <> "CCD match"  <> 1 0.96 199 <> <> <> <> <> <> <> <>
  94 3 -6.083885 7.319280 -34.591967 30 L "A" 24 -0.18000 -0.18000 "LEU " " CD2" "    " 6 0 0 0 808080  "C94"  1 1 7 ""  1 ""  <> 0 0 0 94 94 1 0 208 3 <> <> 94 0 94 94 <> "CCD match"  <> 1 0.96 200 <> <> <> <> <> <> <> <>
  95 25 -6.150997 10.587144 -33.137842 31 K "A" 38 -0.50000 -0.50000 "LYS " " N  " "    " 7 0 0 0 2E2EFF  "N95"  1 1 7 ""  1 ""  <> 0 0 0 95 95 1 0 221 1 <> <> 95 0 95 95 <> "CCD match"  <> 1 0.95 201 <> <> <> <> <> <> <> <>
  96 3 -5.003456 11.037414 -32.268476 31 K "A" 24 0.14000 0.14000 "LYS " " CA " "    " 6 0 0 0 808080  "C96"  1 1 -1106 "%RT%RN"  2 ""  FF3C00  0 0 0 96 96 1 0 222 1 <> <> 96 0 96 96 <> "CCD match"  <> 1 0.95 202 <> <> <> <> <> <> <> <>
  97 2 -5.286068 12.391984 -31.820054 31 K "A" 24 0.50000 0.50000 "LYS " " C  " "    " 6 0 0 0 808080  "C97"  1 1 7 ""  1 ""  <> 0 0 0 97 97 1 0 223 0 <> <> 97 0 97 97 <> "CCD match"  <> 1 0.95 203 <> <> <> <> <> <> <> <>
  98 3 -3.621769 10.912323 -32.970866 31 K "A" 24 -0.12000 -0.12000 "LYS " " CB " "    " 6 0 0 0 808080  "C98"  1 1 7 ""  1 ""  <> 0 0 0 98 98 1 0 224 2 <> <> 98 0 98 98 <> "CCD match"  <> 1 0.95 204 <> <> <> <> <> <> <> <>
  99 15 -4.971199 12.722799 -30.680892 31 K "A" 70 -0.50000 -0.50000 "LYS " " O  " "    " 8 0 0 0 FF2E2E  "O99"  1 1 7 ""  1 ""  <> 0 0 0 99 99 1 0 225 0 <> <> 99 0 99 99 <> "CCD match"  <> 1 0.95 205 <> <> <> <> <> <> <> <>
  100 3 -3.079645 12.087511 -33.895162 31 K "A" 24 -0.12000 -0.12000 "LYS " " CG " "    " 6 0 0 0 808080  "C100"  1 1 7 ""  1 ""  <> 0 0 0 100 100 1 0 226 2 <> <> 100 0 100 100 <> "CCD match"  <> 1 0.95 206 <> <> <> <> <> <> <> <>
  101 3 -2.158394 11.626688 -35.063930 31 K "A" 24 -0.12000 -0.12000 "LYS " " CD " "    " 6 0 0 0 808080  "C101"  1 1 7 ""  1 ""  <> 0 0 0 101 101 1 0 227 2 <> <> 101 0 101 101 <> "CCD match"  <> 1 0.95 207 <> <> <> <> <> <> <> <>
  102 3 -1.810305 12.866760 -35.906573 31 K "A" 24 0.19000 0.19000 "LYS " " CE " "    " 6 0 0 0 808080  "C102"  1 1 7 ""  1 ""  <> 0 0 0 102 102 1 0 228 2 <> <> 102 0 102 102 <> "CCD match"  <> 1 0.95 208 <> <> <> <> <> <> <> <>
  103 32 -1.007847 13.832506 -35.189137 31 K "A" 38 -0.30000 -0.30000 "LYS " " NZ " "    " 7 1 0 0 2E2EFF  "N103"  1 1 7 "%UT"  13 ""  <> 0 0 0 103 103 1 0 229 3 <> <> 103 0 103 103 <> "CCD match"  <> 1 0.95 209 <> <> <> <> <> <> <> <>
  104 25 -6.058300 13.195465 -32.631782 32 E "A" 38 -0.50000 -0.50000 "GLU " " N  " "    " 7 0 0 0 2E2EFF  "N104"  1 1 7 ""  1 ""  <> 0 0 0 104 104 1 0 243 1 <> <> 104 0 104 104 <> "CCD match"  <> 1 0.96 210 <> <> <> <> <> <> <> <>
  105 3 -6.377571 14.583412 -32.369891 32 E "A" 24 0.14000 0.14000 "GLU " " CA " "    " 6 0 0 0 808080  "C105"  1 1 -1106 "%RT%RN"  2 ""  FF3C00  0 0 0 105 105 1 0 244 1 <> <> 105 0 105 105 <> "CCD match"  <> 1 0.96 211 <> <> <> <> <> <> <> <>
  106 2 -7.226248 14.827592 -31.146984 32 E "A" 24 0.50000 0.50000 "GLU " " C  " "    " 6 0 0 0 808080  "C106"  1 1 7 ""  1 ""  <> 0 0 0 106 106 1 0 245 0 <> <> 106 0 106 106 <> "CCD match"  <> 1 0.96 212 <> <> <> <> <> <> <> <>
  107 3 -7.165127 15.185541 -33.636294 32 E "A" 24 -0.12000 -0.12000 "GLU " " CB " "    " 6 0 0 0 808080  "C107"  1 1 7 ""  1 ""  <> 0 0 0 107 107 1 0 246 2 <> <> 107 0 107 107 <> "CCD match"  <> 1 0.96 213 <> <> <> <> <> <> <> <>
  108 15 -7.227432 15.986465 -30.671207 32 E "A" 70 -0.50000 -0.50000 "GLU " " O  " "    " 8 0 0 0 FF2E2E  "O108"  1 1 7 ""  1 ""  <> 0 0 0 108 108 1 0 247 0 <> <> 108 0 108 108 <> "CCD match"  <> 1 0.96 214 <> <> <> <> <> <> <> <>
  109 3 -6.450291 15.107290 -34.968704 32 E "A" 24 -0.22000 -0.22000 "GLU " " CG " "    " 6 0 0 0 808080  "C109"  1 1 7 ""  1 ""  <> 0 0 0 109 109 1 0 248 2 <> <> 109 0 109 109 <> "CCD match"  <> 1 0.96 215 <> <> <> <> <> <> <> <>
  110 2 -6.836245 14.019369 -35.996153 32 E "A" 24 0.70000 0.70000 "GLU " " CD " "    " 6 0 0 0 808080  "C110"  1 1 7 "%UT"  13 ""  <> 0 0 0 110 110 1 0 249 0 <> <> 110 0 110 110 <> "CCD match"  <> 1 0.96 216 10 <> <> <> <> <> <> <>
  111 15 -7.012730 14.331960 -37.204828 32 E "A" 70 -0.80000 -0.80000 "GLU " " OE1" "    " 8 0 0 0 FF2E2E  "O111"  1 1 7 ""  1 ""  <> 0 0 0 111 111 1 0 250 0 <> <> 111 0 111 111 <> "CCD match"  <> 1 0.96 217 <> <> <> <> <> <> <> <>
  112 18 -7.100052 12.890794 -35.454082 32 E "A" 70 -0.80000 -0.80000 "GLU " " OE2" "    " 8 -1 0 0 FF2E2E  "O112"  1 1 7 ""  1 ""  <> 0 0 0 112 112 1 0 251 0 <> <> 112 0 112 112 <> "CCD match"  <> 1 0.96 218 <> <> <> <> <> <> <> <>
  113 25 -7.982809 13.877487 -30.583288 33 R "A" 38 -0.50000 -0.50000 "ARG " " N  " "    " 7 0 0 0 2E2EFF  "N113"  1 1 7 ""  1 ""  <> 0 0 0 113 113 1 0 258 1 <> <> 113 0 113 113 <> "CCD match"  <> 1 0.97 219 <> <> <> <> <> <> <> <>
  114 3 -8.700689 13.943119 -29.300222 33 R "A" 24 0.14000 0.14000 "ARG " " CA " "    " 6 0 0 0 808080  "C114"  1 1 -1106 "%RT%RN"  2 ""  FF3C00  0 0 0 114 114 1 0 259 1 <> <> 114 0 114 114 <> "CCD match"  <> 1 0.97 220 <> <> <> <> <> <> <> <>
  115 2 -7.669090 13.968936 -28.171303 33 R "A" 24 0.50000 0.50000 "ARG " " C  " "    " 6 0 0 0 808080  "C115"  1 1 7 ""  1 ""  <> 0 0 0 115 115 1 0 260 0 <> <> 115 0 115 115 <> "CCD match"  <> 1 0.97 221 <> <> <> <> <> <> <> <>
  116 3 -9.613935 12.690729 -29.194258 33 R "A" 24 -0.12000 -0.12000 "ARG " " CB " "    " 6 0 0 0 808080  "C116"  1 1 7 ""  1 ""  <> 0 0 0 116 116 1 0 261 2 <> <> 116 0 116 116 <> "CCD match"  <> 1 0.97 222 <> <> <> <> <> <> <> <>
  117 15 -7.820095 14.749656 -27.205120 33 R "A" 70 -0.50000 -0.50000 "ARG " " O  " "    " 8 0 0 0 FF2E2E  "O117"  1 1 7 ""  1 ""  <> 0 0 0 117 117 1 0 262 0 <> <> 117 0 117 117 <> "CCD match"  <> 1 0.97 223 <> <> <> <> <> <> <> <>
  118 3 -10.521257 12.328344 -30.409169 33 R "A" 24 -0.05000 -0.05000 "ARG " " CG " "    " 6 0 0 0 808080  "C118"  1 1 7 ""  1 ""  <> 0 0 0 118 118 1 0 263 2 <> <> 118 0 118 118 <> "CCD match"  <> 1 0.97 224 <> <> <> <> <> <> <> <>
  119 3 -11.299488 11.033226 -30.160414 33 R "A" 24 0.19000 0.19000 "ARG " " CD " "    " 6 0 0 0 808080  "C119"  1 1 7 ""  1 ""  <> 0 0 0 119 119 1 0 264 2 <> <> 119 0 119 119 <> "CCD match"  <> 1 0.97 225 <> <> <> <> <> <> <> <>
  120 25 -12.353201 11.184970 -29.166373 33 R "A" 38 -0.69997 -0.69997 "ARG " " NE " "    " 7 0 0 0 2E2EFF  "N120"  1 1 7 ""  1 ""  <> 0 0 0 120 120 1 0 265 1 <> <> 120 0 120 120 <> "CCD match"  <> 1 0.97 226 <> <> <> <> <> <> <> <>
  121 25 -13.668905 9.212165 -29.476321 33 R "A" 38 -0.79997 -0.79997 "ARG " " NH1" "    " 7 0 0 0 2E2EFF  "N121"  1 1 7 ""  1 ""  <> 0 0 0 121 121 1 0 266 2 <> <> 121 0 121 121 <> "CCD match"  <> 1 0.97 227 <> <> <> <> <> <> <> <>
  122 31 -14.186491 10.715423 -27.842503 33 R "A" 38 -0.79997 -0.79997 "ARG " " NH2" "    " 7 1 0 0 2E2EFF  "N122"  1 1 7 ""  1 ""  <> 0 0 0 122 122 1 0 267 2 <> <> 122 0 122 122 <> "CCD match"  <> 1 0.97 228 <> <> <> <> <> <> <> <>
  123 2 -13.374144 10.351390 -28.830456 33 R "A" 24 0.63990 0.63990 "ARG " " CZ " "    " 6 0 0 0 808080  "C123"  1 1 7 ""  1 ""  <> 0 0 0 123 123 1 0 268 0 <> <> 123 0 123 123 <> "CCD match"  <> 1 0.97 229 <> <> <> <> <> <> <> <>
  124 25 -6.636297 13.109695 -28.264660 34 L "A" 38 -0.50000 -0.50000 "LEU " " N  " "    " 7 0 0 0 2E2EFF  "N124"  1 1 7 ""  1 ""  <> 0 0 0 124 124 1 0 282 1 <> <> 124 0 124 124 <> "CCD match"  <> 1 0.97 230 <> <> <> <> <> <> <> <>
  125 3 -5.474964 13.068115 -27.287266 34 L "A" 24 0.14000 0.14000 "LEU " " CA " "    " 6 0 0 0 808080  "C125"  1 1 -1106 "%RT%RN"  2 ""  FF3C00  0 0 0 125 125 1 0 283 1 <> <> 125 0 125 125 <> "CCD match"  <> 1 0.97 231 <> <> <> <> <> <> <> <>
  126 2 -4.620947 14.361246 -27.225336 34 L "A" 24 0.50000 0.50000 "LEU " " C  " "    " 6 0 0 0 808080  "C126"  1 1 7 ""  1 ""  <> 0 0 0 126 126 1 0 284 0 <> <> 126 0 126 126 <> "CCD match"  <> 1 0.97 232 <> <> <> <> <> <> <> <>
  127 3 -4.663744 11.717760 -27.479969 34 L "A" 24 -0.12000 -0.12000 "LEU " " CB " "    " 6 0 0 0 808080  "C127"  1 1 7 ""  1 ""  <> 0 0 0 127 127 1 0 285 2 <> <> 127 0 127 127 <> "CCD match"  <> 1 0.97 233 <> <> <> <> <> <> <> <>
  128 15 -4.441011 14.941255 -26.171054 34 L "A" 70 -0.50000 -0.50000 "LEU " " O  " "    " 8 0 0 0 FF2E2E  "O128"  1 1 7 ""  1 ""  <> 0 0 0 128 128 1 0 286 0 <> <> 128 0 128 128 <> "CCD match"  <> 1 0.97 234 <> <> <> <> <> <> <> <>
  129 3 -5.371155 10.375268 -27.171379 34 L "A" 24 -0.06000 -0.06000 "LEU " " CG " "    " 6 0 0 0 808080  "C129"  1 1 7 ""  1 ""  <> 0 0 0 129 129 1 0 287 1 <> <> 129 0 129 129 <> "CCD match"  <> 1 0.97 235 <> <> <> <> <> <> <> <>
  130 3 -6.108494 10.344110 -25.845045 34 L "A" 24 -0.18000 -0.18000 "LEU " " CD1" "    " 6 0 0 0 808080  "C130"  1 1 7 ""  1 ""  <> 0 0 0 130 130 1 0 288 3 <> <> 130 0 130 130 <> "CCD match"  <> 1 0.97 236 <> <> <> <> <> <> <> <>
  131 3 -6.421595 9.906433 -28.205549 34 L "A" 24 -0.18000 -0.18000 "LEU " " CD2" "    " 6 0 0 0 808080  "C131"  1 1 7 ""  1 ""  <> 0 0 0 131 131 1 0 289 3 <> <> 131 0 131 131 <> "CCD match"  <> 1 0.97 237 <> <> <> <> <> <> <> <>
  132 25 -4.177931 14.918697 -28.395955 35 E "A" 38 -0.50000 -0.50000 "GLU " " N  " "    " 7 0 0 0 2E2EFF  "N132"  1 1 7 ""  1 ""  <> 0 0 0 132 132 1 0 301 1 <> <> 132 0 132 132 <> "CCD match"  <> 1 0.96 238 <> <> <> <> <> <> <> <>
  133 3 -3.590851 16.236860 -28.571754 35 E "A" 24 0.14000 0.14000 "GLU " " CA " "    " 6 0 0 0 808080  "C133"  1 1 -1106 "%RT%RN"  2 ""  FF3C00  0 0 0 133 133 1 0 302 1 <> <> 133 0 133 133 <> "CCD match"  <> 1 0.96 239 <> <> <> <> <> <> <> <>
  134 2 -4.332075 17.312990 -27.741329 35 E "A" 24 0.50000 0.50000 "GLU " " C  " "    " 6 0 0 0 808080  "C134"  1 1 7 ""  1 ""  <> 0 0 0 134 134 1 0 303 0 <> <> 134 0 134 134 <> "CCD match"  <> 1 0.96 240 <> <> <> <> <> <> <> <>
  135 3 -3.458353 16.774408 -30.015928 35 E "A" 24 -0.12000 -0.12000 "GLU " " CB " "    " 6 0 0 0 808080  "C135"  1 1 7 ""  1 ""  <> 0 0 0 135 135 1 0 304 2 <> <> 135 0 135 135 <> "CCD match"  <> 1 0.96 241 <> <> <> <> <> <> <> <>
  136 15 -3.771479 17.971178 -26.841977 35 E "A" 70 -0.50000 -0.50000 "GLU " " O  " "    " 8 0 0 0 FF2E2E  "O136"  1 1 7 ""  1 ""  <> 0 0 0 136 136 1 0 305 0 <> <> 136 0 136 136 <> "CCD match"  <> 1 0.96 242 <> <> <> <> <> <> <> <>
  137 3 -2.374433 16.096244 -30.866585 35 E "A" 24 -0.22000 -0.22000 "GLU " " CG " "    " 6 0 0 0 808080  "C137"  1 1 7 ""  1 ""  <> 0 0 0 137 137 1 0 306 2 <> <> 137 0 137 137 <> "CCD match"  <> 1 0.96 243 <> <> <> <> <> <> <> <>
  138 2 -2.410608 16.578578 -32.320827 35 E "A" 24 0.70000 0.70000 "GLU " " CD " "    " 6 0 0 0 808080  "C138"  1 1 7 "%UT"  13 ""  <> 0 0 0 138 138 1 0 307 0 <> <> 138 0 138 138 <> "CCD match"  <> 1 0.96 244 10 <> <> <> <> <> <> <>
  139 15 -2.226515 15.743610 -33.169203 35 E "A" 70 -0.80000 -0.80000 "GLU " " OE1" "    " 8 0 0 0 FF2E2E  "O139"  1 1 7 ""  1 ""  <> 0 0 0 139 139 1 0 308 0 <> <> 139 0 139 139 <> "CCD match"  <> 1 0.96 245 <> <> <> <> <> <> <> <>
  140 18 -2.718145 17.753145 -32.634408 35 E "A" 70 -0.80000 -0.80000 "GLU " " OE2" "    " 8 -1 0 0 FF2E2E  "O140"  1 1 7 ""  1 ""  <> 0 0 0 140 140 1 0 309 0 <> <> 140 0 140 140 <> "CCD match"  <> 1 0.96 246 <> <> <> <> <> <> <> <>
  141 25 -5.694246 17.340745 -27.948514 36 K "A" 38 -0.50000 -0.50000 "LYS " " N  " "    " 7 0 0 0 2E2EFF  "N141"  1 1 7 ""  1 ""  <> 0 0 0 141 141 1 0 316 1 <> <> 141 0 141 141 <> "CCD match"  <> 1 0.96 247 <> <> <> <> <> <> <> <>
  142 3 -6.622429 18.279155 -27.402705 36 K "A" 24 0.14000 0.14000 "LYS " " CA " "    " 6 0 0 0 808080  "C142"  1 1 -1106 "%RT%RN"  2 ""  FF3C00  0 0 0 142 142 1 0 317 1 <> <> 142 0 142 142 <> "CCD match"  <> 1 0.96 248 <> <> <> <> <> <> <> <>
  143 2 -6.801462 18.045104 -25.851878 36 K "A" 24 0.50000 0.50000 "LYS " " C  " "    " 6 0 0 0 808080  "C143"  1 1 7 ""  1 ""  <> 0 0 0 143 143 1 0 318 0 <> <> 143 0 143 143 <> "CCD match"  <> 1 0.96 249 <> <> <> <> <> <> <> <>
  144 3 -7.956167 18.151853 -28.103507 36 K "A" 24 -0.12000 -0.12000 "LYS " " CB " "    " 6 0 0 0 808080  "C144"  1 1 7 ""  1 ""  <> 0 0 0 144 144 1 0 319 2 <> <> 144 0 144 144 <> "CCD match"  <> 1 0.96 250 <> <> <> <> <> <> <> <>
  145 15 -6.785726 19.076396 -25.083964 36 K "A" 70 -0.50000 -0.50000 "LYS " " O  " "    " 8 0 0 0 FF2E2E  "O145"  1 1 7 ""  1 ""  <> 0 0 0 145 145 1 0 320 0 <> <> 145 0 145 145 <> "CCD match"  <> 1 0.96 251 <> <> <> <> <> <> <> <>
  146 3 -8.957556 19.335805 -27.856286 36 K "A" 24 -0.12000 -0.12000 "LYS " " CG " "    " 6 0 0 0 808080  "C146"  1 1 7 ""  1 ""  <> 0 0 0 146 146 1 0 321 2 <> <> 146 0 146 146 <> "CCD match"  <> 1 0.96 252 <> <> <> <> <> <> <> <>
  147 3 -10.229023 19.273733 -28.721745 36 K "A" 24 -0.12000 -0.12000 "LYS " " CD " "    " 6 0 0 0 808080  "C147"  1 1 7 ""  1 ""  <> 0 0 0 147 147 1 0 322 2 <> <> 147 0 147 147 <> "CCD match"  <> 1 0.96 253 <> <> <> <> <> <> <> <>
  148 3 -11.048983 17.957319 -28.728082 36 K "A" 24 0.19000 0.19000 "LYS " " CE " "    " 6 0 0 0 808080  "C148"  1 1 7 ""  1 ""  <> 0 0 0 148 148 1 0 323 2 <> <> 148 0 148 148 <> "CCD match"  <> 1 0.96 254 <> <> <> <> <> <> <> <>
  149 32 -12.059614 17.907199 -29.782556 36 K "A" 38 -0.30000 -0.30000 "LYS " " NZ " "    " 7 1 0 0 2E2EFF  "N149"  1 1 7 "%UT"  13 ""  <> 0 0 0 149 149 1 0 324 3 <> <> 149 0 149 149 <> "CCD match"  <> 1 0.96 255 <> <> <> <> <> <> <> <>
  150 25 -6.718311 16.757787 -25.455292 37 L "A" 38 -0.50000 -0.50000 "LEU " " N  " "    " 7 0 0 0 2E2EFF  "N150"  1 1 7 ""  1 ""  <> 0 0 0 150 150 1 0 338 1 <> <> 150 0 150 150 <> "CCD match"  <> 1 0.97 256 <> <> <> <> <> <> <> <>
  151 3 -6.825504 16.332366 -24.001188 37 L "A" 24 0.14000 0.14000 "LEU " " CA " "    " 6 0 0 0 808080  "C151"  1 1 -1106 "%RT%RN"  2 ""  FF3C00  0 0 0 151 151 1 0 339 1 <> <> 151 0 151 151 <> "CCD match"  <> 1 0.97 257 <> <> <> <> <> <> <> <>
  152 2 -5.537651 16.866451 -23.276893 37 L "A" 24 0.50000 0.50000 "LEU " " C  " "    " 6 0 0 0 808080  "C152"  1 1 7 ""  1 ""  <> 0 0 0 152 152 1 0 340 0 <> <> 152 0 152 152 <> "CCD match"  <> 1 0.97 258 <> <> <> <> <> <> <> <>
  153 3 -7.042581 14.782535 -23.931232 37 L "A" 24 -0.12000 -0.12000 "LEU " " CB " "    " 6 0 0 0 808080  "C153"  1 1 7 ""  1 ""  <> 0 0 0 153 153 1 0 341 2 <> <> 153 0 153 153 <> "CCD match"  <> 1 0.97 259 <> <> <> <> <> <> <> <>
  154 15 -5.732782 17.408956 -22.186195 37 L "A" 70 -0.50000 -0.50000 "LEU " " O  " "    " 8 0 0 0 FF2E2E  "O154"  1 1 7 ""  1 ""  <> 0 0 0 154 154 1 0 342 0 <> <> 154 0 154 154 <> "CCD match"  <> 1 0.97 260 <> <> <> <> <> <> <> <>
  155 3 -7.814892 14.371397 -22.626477 37 L "A" 24 -0.06000 -0.06000 "LEU " " CG " "    " 6 0 0 0 808080  "C155"  1 1 7 ""  1 ""  <> 0 0 0 155 155 1 0 343 1 <> <> 155 0 155 155 <> "CCD match"  <> 1 0.97 261 <> <> <> <> <> <> <> <>
  156 3 -7.039390 14.545780 -21.290776 37 L "A" 24 -0.18000 -0.18000 "LEU " " CD1" "    " 6 0 0 0 808080  "C156"  1 1 7 ""  1 ""  <> 0 0 0 156 156 1 0 344 3 <> <> 156 0 156 156 <> "CCD match"  <> 1 0.97 262 <> <> <> <> <> <> <> <>
  157 3 -9.202835 14.980344 -22.704923 37 L "A" 24 -0.18000 -0.18000 "LEU " " CD2" "    " 6 0 0 0 808080  "C157"  1 1 7 ""  1 ""  <> 0 0 0 157 157 1 0 345 3 <> <> 157 0 157 157 <> "CCD match"  <> 1 0.97 263 <> <> <> <> <> <> <> <>
  158 25 -4.350626 16.622287 -23.909560 38 I "A" 38 -0.50000 -0.50000 "ILE " " N  " "    " 7 0 0 0 2E2EFF  "N158"  1 1 7 ""  1 ""  <> 0 0 0 158 158 1 0 357 1 <> <> 158 0 158 158 <> "CCD match"  <> 1 0.96 264 <> <> <> <> <> <> <> <>
  159 3 -3.080379 17.102447 -23.348981 38 I "A" 24 0.14000 0.14000 "ILE " " CA " "    " 6 0 0 0 808080  "C159"  1 1 -1106 "%RT%RN"  2 ""  FF3C00  0 0 0 159 159 1 0 358 1 <> <> 159 0 159 159 <> "CCD match"  <> 1 0.96 265 <> <> <> <> <> <> <> <>
  160 2 -3.093748 18.662881 -23.314005 38 I "A" 24 0.50000 0.50000 "ILE " " C  " "    " 6 0 0 0 808080  "C160"  1 1 7 ""  1 ""  <> 0 0 0 160 160 1 0 359 0 <> <> 160 0 160 160 <> "CCD match"  <> 1 0.96 266 <> <> <> <> <> <> <> <>
  161 3 -1.824596 16.531108 -24.051847 38 I "A" 24 -0.06000 -0.06000 "ILE " " CB " "    " 6 0 0 0 808080  "C161"  1 1 7 ""  1 ""  <> 0 0 0 161 161 1 0 360 1 <> <> 161 0 161 161 <> "CCD match"  <> 1 0.96 267 <> <> <> <> <> <> <> <>
  162 15 -2.819099 19.180559 -22.224618 38 I "A" 70 -0.50000 -0.50000 "ILE " " O  " "    " 8 0 0 0 FF2E2E  "O162"  1 1 7 ""  1 ""  <> 0 0 0 162 162 1 0 361 0 <> <> 162 0 162 162 <> "CCD match"  <> 1 0.96 268 <> <> <> <> <> <> <> <>
  163 3 -1.529552 15.144569 -23.480674 38 I "A" 24 -0.12000 -0.12000 "ILE " " CG1" "    " 6 0 0 0 808080  "C163"  1 1 7 ""  1 ""  <> 0 0 0 163 163 1 0 362 2 <> <> 163 0 163 163 <> "CCD match"  <> 1 0.96 269 <> <> <> <> <> <> <> <>
  164 3 -0.566856 17.505584 -24.040675 38 I "A" 24 -0.18000 -0.18000 "ILE " " CG2" "    " 6 0 0 0 808080  "C164"  1 1 7 ""  1 ""  <> 0 0 0 164 164 1 0 363 3 <> <> 164 0 164 164 <> "CCD match"  <> 1 0.96 270 <> <> <> <> <> <> <> <>
  165 3 -1.126482 14.903345 -22.036946 38 I "A" 24 -0.18000 -0.18000 "ILE " " CD1" "    " 6 0 0 0 808080  "C165"  1 1 7 ""  1 ""  <> 0 0 0 165 165 1 0 364 3 <> <> 165 0 165 165 <> "CCD match"  <> 1 0.96 271 <> <> <> <> <> <> <> <>
  166 25 -3.422169 19.418201 -24.384192 39 E "A" 38 -0.50000 -0.50000 "GLU " " N  " "    " 7 0 0 0 2E2EFF  "N166"  1 1 7 ""  1 ""  <> 0 0 0 166 166 1 0 376 1 <> <> 166 0 166 166 <> "CCD match"  <> 1 0.96 272 <> <> <> <> <> <> <> <>
  167 3 -3.350460 20.891116 -24.310017 39 E "A" 24 0.14000 0.14000 "GLU " " CA " "    " 6 0 0 0 808080  "C167"  1 1 -1107 "%RT%RN"  2 ""  FF5A00  0 0 0 167 167 1 0 377 1 <> <> 167 0 167 167 <> "CCD match"  <> 1 0.96 273 <> <> <> <> <> <> <> <>
  168 2 -4.474621 21.553827 -23.364178 39 E "A" 24 0.50000 0.50000 "GLU " " C  " "    " 6 0 0 0 808080  "C168"  1 1 7 ""  1 ""  <> 0 0 0 168 168 1 0 378 0 <> <> 168 0 168 168 <> "CCD match"  <> 1 0.96 274 <> <> <> <> <> <> <> <>
  169 3 -3.311621 21.589965 -25.684030 39 E "A" 24 -0.12000 -0.12000 "GLU " " CB " "    " 6 0 0 0 808080  "C169"  1 1 7 ""  1 ""  <> 0 0 0 169 169 1 0 379 2 <> <> 169 0 169 169 <> "CCD match"  <> 1 0.96 275 <> <> <> <> <> <> <> <>
  170 15 -4.094217 22.560851 -22.706875 39 E "A" 70 -0.50000 -0.50000 "GLU " " O  " "    " 8 0 0 0 FF2E2E  "O170"  1 1 7 ""  1 ""  <> 0 0 0 170 170 1 0 380 0 <> <> 170 0 170 170 <> "CCD match"  <> 1 0.96 276 <> <> <> <> <> <> <> <>
  171 3 -2.146925 21.078800 -26.547706 39 E "A" 24 -0.22000 -0.22000 "GLU " " CG " "    " 6 0 0 0 808080  "C171"  1 1 7 ""  1 ""  <> 0 0 0 171 171 1 0 381 2 <> <> 171 0 171 171 <> "CCD match"  <> 1 0.96 277 <> <> <> <> <> <> <> <>
  172 2 -2.303961 21.189320 -28.048095 39 E "A" 24 0.70000 0.70000 "GLU " " CD " "    " 6 0 0 0 808080  "C172"  1 1 7 "%UT"  13 ""  <> 0 0 0 172 172 1 0 382 0 <> <> 172 0 172 172 <> "CCD match"  <> 1 0.96 278 10 <> <> <> <> <> <> <>
  173 15 -3.260910 21.802148 -28.536211 39 E "A" 70 -0.80000 -0.80000 "GLU " " OE1" "    " 8 0 0 0 FF2E2E  "O173"  1 1 7 ""  1 ""  <> 0 0 0 173 173 1 0 383 0 <> <> 173 0 173 173 <> "CCD match"  <> 1 0.96 279 <> <> <> <> <> <> <> <>
  174 18 -1.331385 20.735500 -28.706995 39 E "A" 70 -0.80000 -0.80000 "GLU " " OE2" "    " 8 -1 0 0 FF2E2E  "O174"  1 1 7 ""  1 ""  <> 0 0 0 174 174 1 0 384 0 <> <> 174 0 174 174 <> "CCD match"  <> 1 0.96 280 <> <> <> <> <> <> <> <>
  175 25 -5.635071 20.890284 -23.245937 40 S "A" 38 -0.50000 -0.50000 "SER " " N  " "    " 7 0 0 0 2E2EFF  "N175"  1 1 7 ""  1 ""  <> 0 0 0 175 175 1 0 391 1 <> <> 175 0 175 175 <> "CCD match"  <> 1 0.96 281 <> <> <> <> <> <> <> <>
  176 3 -6.594839 21.307667 -22.190091 40 S "A" 24 0.14000 0.14000 "SER " " CA " "    " 6 0 0 0 808080  "C176"  1 1 -1107 "%RT%RN"  2 ""  FF5A00  0 0 0 176 176 1 0 392 1 <> <> 176 0 176 176 <> "CCD match"  <> 1 0.96 282 <> <> <> <> <> <> <> <>
  177 2 -6.076610 20.982447 -20.771605 40 S "A" 24 0.50000 0.50000 "SER " " C  " "    " 6 0 0 0 808080  "C177"  1 1 7 ""  1 ""  <> 0 0 0 177 177 1 0 393 0 <> <> 177 0 177 177 <> "CCD match"  <> 1 0.96 283 <> <> <> <> <> <> <> <>
  178 3 -7.971510 20.746833 -22.693301 40 S "A" 24 0.14500 0.14500 "SER " " CB " "    " 6 0 0 0 808080  "C178"  1 1 7 ""  1 ""  <> 0 0 0 178 178 1 0 394 2 <> <> 178 0 178 178 <> "CCD match"  <> 1 0.96 284 <> <> <> <> <> <> <> <>
  179 15 -6.236921 21.750771 -19.823855 40 S "A" 70 -0.50000 -0.50000 "SER " " O  " "    " 8 0 0 0 FF2E2E  "O179"  1 1 7 ""  1 ""  <> 0 0 0 179 179 1 0 395 0 <> <> 179 0 179 179 <> "CCD match"  <> 1 0.96 285 <> <> <> <> <> <> <> <>
  180 16 -8.291197 21.133375 -24.070745 40 S "A" 70 -0.68300 -0.68300 "SER " " OG " "    " 8 0 0 0 FF2E2E  "O180"  1 1 7 "%UT"  13 ""  <> 0 0 0 180 180 1 0 396 1 <> <> 180 0 180 180 <> "CCD match"  <> 1 0.96 286 <> <> <> <> <> <> <> <>
  181 25 -5.338682 19.893030 -20.561982 41 S "A" 38 -0.50000 -0.50000 "SER " " N  " "    " 7 0 0 0 2E2EFF  "N181"  1 1 7 ""  1 ""  <> 0 0 0 181 181 1 0 402 1 <> <> 181 0 181 181 <> "CCD match"  <> 1 0.97 287 <> <> <> <> <> <> <> <>
  182 3 -4.684999 19.463232 -19.303061 41 S "A" 24 0.14000 0.14000 "SER " " CA " "    " 6 0 0 0 808080  "C182"  1 1 -1107 "%RT%RN"  2 ""  FF5A00  0 0 0 182 182 1 0 403 1 <> <> 182 0 182 182 <> "CCD match"  <> 1 0.97 288 <> <> <> <> <> <> <> <>
  183 2 -3.589853 20.469245 -18.884701 41 S "A" 24 0.50000 0.50000 "SER " " C  " "    " 6 0 0 0 808080  "C183"  1 1 7 ""  1 ""  <> 0 0 0 183 183 1 0 404 0 <> <> 183 0 183 183 <> "CCD match"  <> 1 0.97 289 <> <> <> <> <> <> <> <>
  184 3 -4.268909 17.962593 -19.272804 41 S "A" 24 0.14500 0.14500 "SER " " CB " "    " 6 0 0 0 808080  "C184"  1 1 7 ""  1 ""  <> 0 0 0 184 184 1 0 405 2 <> <> 184 0 184 184 <> "CCD match"  <> 1 0.97 290 <> <> <> <> <> <> <> <>
  185 15 -3.536804 20.987021 -17.776922 41 S "A" 70 -0.50000 -0.50000 "SER " " O  " "    " 8 0 0 0 FF2E2E  "O185"  1 1 7 ""  1 ""  <> 0 0 0 185 185 1 0 406 0 <> <> 185 0 185 185 <> "CCD match"  <> 1 0.97 291 <> <> <> <> <> <> <> <>
  186 16 -5.285986 17.030683 -19.508006 41 S "A" 70 -0.68300 -0.68300 "SER " " OG " "    " 8 0 0 0 FF2E2E  "O186"  1 1 7 "%UT"  13 ""  <> 0 0 0 186 186 1 0 407 1 <> <> 186 0 186 186 <> "CCD match"  <> 1 0.97 292 <> <> <> <> <> <> <> <>
  187 25 -2.655050 20.879795 -19.776591 42 Q "A" 38 -0.50000 -0.50000 "GLN " " N  " "    " 7 0 0 0 2E2EFF  "N187"  1 1 7 ""  1 ""  <> 0 0 0 187 187 1 0 413 1 <> <> 187 0 187 187 <> "CCD match"  <> 1 0.95 293 <> <> <> <> <> <> <> <>
  188 3 -1.702267 21.986835 -19.673484 42 Q "A" 24 0.14000 0.14000 "GLN " " CA " "    " 6 0 0 0 808080  "C188"  1 1 -1107 "%RT%RN"  2 ""  FF5A00  0 0 0 188 188 1 0 414 1 <> <> 188 0 188 188 <> "CCD match"  <> 1 0.95 294 <> <> <> <> <> <> <> <>
  189 2 -2.257698 23.364913 -19.258793 42 Q "A" 24 0.50000 0.50000 "GLN " " C  " "    " 6 0 0 0 808080  "C189"  1 1 7 ""  1 ""  <> 0 0 0 189 189 1 0 415 0 <> <> 189 0 189 189 <> "CCD match"  <> 1 0.95 295 <> <> <> <> <> <> <> <>
  190 3 -0.740232 21.951740 -20.964426 42 Q "A" 24 -0.12000 -0.12000 "GLN " " CB " "    " 6 0 0 0 808080  "C190"  1 1 7 ""  1 ""  <> 0 0 0 190 190 1 0 416 2 <> <> 190 0 190 190 <> "CCD match"  <> 1 0.95 296 <> <> <> <> <> <> <> <>
  191 15 -1.530426 24.086210 -18.570494 42 Q "A" 70 -0.50000 -0.50000 "GLN " " O  " "    " 8 0 0 0 FF2E2E  "O191"  1 1 7 ""  1 ""  <> 0 0 0 191 191 1 0 417 0 <> <> 191 0 191 191 <> "CCD match"  <> 1 0.95 297 <> <> <> <> <> <> <> <>
  192 3 0.207897 20.709559 -21.058760 42 Q "A" 24 -0.12000 -0.12000 "GLN " " CG " "    " 6 0 0 0 808080  "C192"  1 1 7 ""  1 ""  <> 0 0 0 192 192 1 0 418 2 <> <> 192 0 192 192 <> "CCD match"  <> 1 0.95 298 <> <> <> <> <> <> <> <>
  193 2 1.183796 20.639255 -19.841064 42 Q "A" 24 0.50000 0.50000 "GLN " " CD " "    " 6 0 0 0 808080  "C193"  1 1 7 "%UT"  13 "Flip"  <> 0 0 0 193 193 1 0 419 0 <> <> 193 0 193 193 <> "CCD match"  <> 1 0.95 299 0.0599257602619385 "Flip"  <> <> <> <> <> <>
  194 25 1.776093 21.814701 -19.564061 42 Q "A" 38 -0.76000 -0.76000 "GLN " " NE2" "    " 7 0 0 0 2E2EFF  "N194"  1 1 7 ""  1 ""  <> 0 0 0 194 194 1 0 420 2 <> <> 194 0 194 194 <> "CCD match"  <> 1 0.95 300 <> <> <> <> <> <> <> <>
  195 15 1.325863 19.569358 -19.205636 42 Q "A" 70 -0.50000 -0.50000 "GLN " " OE1" "    " 8 0 0 0 FF2E2E  "O195"  1 1 7 ""  1 ""  <> 0 0 0 195 195 1 0 421 0 <> <> 195 0 195 195 <> "CCD match"  <> 1 0.95 301 <> <> <> <> <> <> <> <>
  196 25 -3.438213 23.641584 -19.710802 43 Q "A" 38 -0.50000 -0.50000 "GLN " " N  " "    " 7 0 0 0 2E2EFF  "N196"  1 1 7 ""  1 ""  <> 0 0 0 196 196 1 0 430 1 <> <> 196 0 196 196 <> "CCD match"  <> 1 0.95 302 <> <> <> <> <> <> <> <>
  197 3 -4.107202 24.874007 -19.294493 43 Q "A" 24 0.14000 0.14000 "GLN " " CA " "    " 6 0 0 0 808080  "C197"  1 1 -1107 "%RT%RN"  2 ""  FF5A00  0 0 0 197 197 1 0 431 1 <> <> 197 0 197 197 <> "CCD match"  <> 1 0.95 303 <> <> <> <> <> <> <> <>
  198 2 -4.647837 24.697156 -17.808268 43 Q "A" 24 0.50000 0.50000 "GLN " " C  " "    " 6 0 0 0 808080  "C198"  1 1 7 ""  1 ""  <> 0 0 0 198 198 1 0 432 0 <> <> 198 0 198 198 <> "CCD match"  <> 1 0.95 304 <> <> <> <> <> <> <> <>
  199 3 -5.252874 25.208124 -20.204432 43 Q "A" 24 -0.12000 -0.12000 "GLN " " CB " "    " 6 0 0 0 808080  "C199"  1 1 7 ""  1 ""  <> 0 0 0 199 199 1 0 433 2 <> <> 199 0 199 199 <> "CCD match"  <> 1 0.95 305 <> <> <> <> <> <> <> <>
  200 15 -4.671141 25.664795 -17.113498 43 Q "A" 70 -0.50000 -0.50000 "GLN " " O  " "    " 8 0 0 0 FF2E2E  "O200"  1 1 7 ""  1 ""  <> 0 0 0 200 200 1 0 434 0 <> <> 200 0 200 200 <> "CCD match"  <> 1 0.95 306 <> <> <> <> <> <> <> <>
  201 3 -6.023722 26.536660 -19.932091 43 Q "A" 24 -0.12000 -0.12000 "GLN " " CG " "    " 6 0 0 0 808080  "C201"  1 1 7 ""  1 ""  <> 0 0 0 201 201 1 0 435 2 <> <> 201 0 201 201 <> "CCD match"  <> 1 0.95 307 <> <> <> <> <> <> <> <>
  202 2 -5.132463 27.785455 -19.757481 43 Q "A" 24 0.50000 0.50000 "GLN " " CD " "    " 6 0 0 0 808080  "C202"  1 1 7 "%UT"  13 ""  <> 0 0 0 202 202 1 0 436 0 <> <> 202 0 202 202 <> "CCD match"  <> 1 0.95 308 0.137244494833198 "No Flip"  <> <> <> <> <> <>
  203 25 -5.760212 28.867552 -19.307418 43 Q "A" 38 -0.76000 -0.76000 "GLN " " NE2" "    " 7 0 0 0 2E2EFF  "N203"  1 1 7 ""  1 ""  <> 0 0 0 203 203 1 0 437 2 <> <> 203 0 203 203 <> "CCD match"  <> 1 0.95 309 <> <> <> <> <> <> <> <>
  204 15 -3.924759 27.781700 -20.099197 43 Q "A" 70 -0.50000 -0.50000 "GLN " " OE1" "    " 8 0 0 0 FF2E2E  "O204"  1 1 7 ""  1 ""  <> 0 0 0 204 204 1 0 438 0 <> <> 204 0 204 204 <> "CCD match"  <> 1 0.95 310 <> <> <> <> <> <> <> <>
  205 25 -5.032034 23.510314 -17.418986 44 L "A" 38 -0.50000 -0.50000 "LEU " " N  " "    " 7 0 0 0 2E2EFF  "N205"  1 1 7 ""  1 ""  <> 0 0 0 205 205 1 0 447 1 <> <> 205 0 205 205 <> "CCD match"  <> 1 0.95 311 <> <> <> <> <> <> <> <>
  206 3 -5.582424 23.183094 -16.091109 44 L "A" 24 0.14000 0.14000 "LEU " " CA " "    " 6 0 0 0 808080  "C206"  1 1 -1107 "%RT%RN"  2 ""  FF5A00  0 0 0 206 206 1 0 448 1 <> <> 206 0 206 206 <> "CCD match"  <> 1 0.95 312 <> <> <> <> <> <> <> <>
  207 2 -4.399067 23.152207 -15.103296 44 L "A" 24 0.50000 0.50000 "LEU " " C  " "    " 6 0 0 0 808080  "C207"  1 1 7 ""  1 ""  <> 0 0 0 207 207 1 0 449 0 <> <> 207 0 207 207 <> "CCD match"  <> 1 0.95 313 <> <> <> <> <> <> <> <>
  208 3 -6.422125 21.842529 -16.113788 44 L "A" 24 -0.12000 -0.12000 "LEU " " CB " "    " 6 0 0 0 808080  "C208"  1 1 7 ""  1 ""  <> 0 0 0 208 208 1 0 450 2 <> <> 208 0 208 208 <> "CCD match"  <> 1 0.95 314 <> <> <> <> <> <> <> <>
  209 15 -4.495409 23.821347 -14.066343 44 L "A" 70 -0.50000 -0.50000 "LEU " " O  " "    " 8 0 0 0 FF2E2E  "O209"  1 1 7 ""  1 ""  <> 0 0 0 209 209 1 0 451 0 <> <> 209 0 209 209 <> "CCD match"  <> 1 0.95 315 <> <> <> <> <> <> <> <>
  210 3 -8.008747 22.034158 -16.114889 44 L "A" 24 -0.06000 -0.06000 "LEU " " CG " "    " 6 0 0 0 808080  "C210"  1 1 7 ""  1 ""  <> 0 0 0 210 210 1 0 452 1 <> <> 210 0 210 210 <> "CCD match"  <> 1 0.95 316 <> <> <> <> <> <> <> <>
  211 3 -8.500139 22.783165 -17.365743 44 L "A" 24 -0.18000 -0.18000 "LEU " " CD1" "    " 6 0 0 0 808080  "C211"  1 1 7 ""  1 ""  <> 0 0 0 211 211 1 0 453 3 <> <> 211 0 211 211 <> "CCD match"  <> 1 0.95 317 <> <> <> <> <> <> <> <>
  212 3 -8.764685 20.671334 -15.947156 44 L "A" 24 -0.18000 -0.18000 "LEU " " CD2" "    " 6 0 0 0 808080  "C212"  1 1 7 ""  1 ""  <> 0 0 0 212 212 1 0 454 3 <> <> 212 0 212 212 <> "CCD match"  <> 1 0.95 318 <> <> <> <> <> <> <> <>
  213 25 -3.262941 22.654401 -15.473583 45 I "A" 38 -0.50000 -0.50000 "ILE " " N  " "    " 7 0 0 0 2E2EFF  "N213"  1 1 7 ""  1 ""  <> 0 0 0 213 213 1 0 466 1 <> <> 213 0 213 213 <> "CCD match"  <> 1 0.94 319 <> <> <> <> <> <> <> <>
  214 3 -1.981565 22.864389 -14.792829 45 I "A" 24 0.14000 0.14000 "ILE " " CA " "    " 6 0 0 0 808080  "C214"  1 1 -1107 "%RT%RN"  2 ""  FF5A00  0 0 0 214 214 1 0 467 1 <> <> 214 0 214 214 <> "CCD match"  <> 1 0.94 320 <> <> <> <> <> <> <> <>
  215 2 -1.572683 24.321574 -14.716330 45 I "A" 24 0.50000 0.50000 "ILE " " C  " "    " 6 0 0 0 808080  "C215"  1 1 7 ""  1 ""  <> 0 0 0 215 215 1 0 468 0 <> <> 215 0 215 215 <> "CCD match"  <> 1 0.94 321 <> <> <> <> <> <> <> <>
  216 3 -0.805244 22.063956 -15.498130 45 I "A" 24 -0.06000 -0.06000 "ILE " " CB " "    " 6 0 0 0 808080  "C216"  1 1 7 ""  1 ""  <> 0 0 0 216 216 1 0 469 1 <> <> 216 0 216 216 <> "CCD match"  <> 1 0.94 322 <> <> <> <> <> <> <> <>
  217 15 -1.043373 24.719913 -13.697212 45 I "A" 70 -0.50000 -0.50000 "ILE " " O  " "    " 8 0 0 0 FF2E2E  "O217"  1 1 7 ""  1 ""  <> 0 0 0 217 217 1 0 470 0 <> <> 217 0 217 217 <> "CCD match"  <> 1 0.94 323 <> <> <> <> <> <> <> <>
  218 3 -0.979507 20.564477 -15.135045 45 I "A" 24 -0.12000 -0.12000 "ILE " " CG1" "    " 6 0 0 0 808080  "C218"  1 1 7 ""  1 ""  <> 0 0 0 218 218 1 0 471 2 <> <> 218 0 218 218 <> "CCD match"  <> 1 0.94 324 <> <> <> <> <> <> <> <>
  219 3 0.625107 22.379438 -15.206890 45 I "A" 24 -0.18000 -0.18000 "ILE " " CG2" "    " 6 0 0 0 808080  "C219"  1 1 7 ""  1 ""  <> 0 0 0 219 219 1 0 472 3 <> <> 219 0 219 219 <> "CCD match"  <> 1 0.94 325 <> <> <> <> <> <> <> <>
  220 3 -0.146072 19.510942 -15.854417 45 I "A" 24 -0.18000 -0.18000 "ILE " " CD1" "    " 6 0 0 0 808080  "C220"  1 1 7 ""  1 ""  <> 0 0 0 220 220 1 0 473 3 <> <> 220 0 220 220 <> "CCD match"  <> 1 0.94 326 <> <> <> <> <> <> <> <>
  221 25 -1.738047 25.143366 -15.729045 46 K "A" 38 -0.50000 -0.50000 "LYS " " N  " "    " 7 0 0 0 2E2EFF  "N221"  1 1 7 ""  1 ""  <> 0 0 0 221 221 1 0 485 1 <> <> 221 0 221 221 <> "CCD match"  <> 1 0.95 327 <> <> <> <> <> <> <> <>
  222 3 -1.381256 26.549208 -15.694015 46 K "A" 24 0.14000 0.14000 "LYS " " CA " "    " 6 0 0 0 808080  "C222"  1 1 -1107 "%RT%RN"  2 ""  FF5A00  0 0 0 222 222 1 0 486 1 <> <> 222 0 222 222 <> "CCD match"  <> 1 0.95 328 <> <> <> <> <> <> <> <>
  223 2 -2.339945 27.477755 -14.884294 46 K "A" 24 0.50000 0.50000 "LYS " " C  " "    " 6 0 0 0 808080  "C223"  1 1 7 ""  1 ""  <> 0 0 0 223 223 1 0 487 0 <> <> 223 0 223 223 <> "CCD match"  <> 1 0.95 329 <> <> <> <> <> <> <> <>
  224 3 -1.321329 26.940809 -17.146746 46 K "A" 24 -0.12000 -0.12000 "LYS " " CB " "    " 6 0 0 0 808080  "C224"  1 1 7 ""  1 ""  <> 0 0 0 224 224 1 0 488 2 <> <> 224 0 224 224 <> "CCD match"  <> 1 0.95 330 <> <> <> <> <> <> <> <>
  225 15 -1.954060 28.350976 -14.132987 46 K "A" 70 -0.50000 -0.50000 "LYS " " O  " "    " 8 0 0 0 FF2E2E  "O225"  1 1 7 ""  1 ""  <> 0 0 0 225 225 1 0 489 0 <> <> 225 0 225 225 <> "CCD match"  <> 1 0.95 331 <> <> <> <> <> <> <> <>
  226 3 -1.038320 28.404370 -17.437143 46 K "A" 24 -0.12000 -0.12000 "LYS " " CG " "    " 6 0 0 0 808080  "C226"  1 1 7 ""  1 ""  <> 0 0 0 226 226 1 0 490 2 <> <> 226 0 226 226 <> "CCD match"  <> 1 0.95 332 <> <> <> <> <> <> <> <>
  227 3 0.187576 29.009718 -16.820555 46 K "A" 24 -0.12000 -0.12000 "LYS " " CD " "    " 6 0 0 0 808080  "C227"  1 1 7 ""  1 ""  <> 0 0 0 227 227 1 0 491 2 <> <> 227 0 227 227 <> "CCD match"  <> 1 0.95 333 <> <> <> <> <> <> <> <>
  228 3 0.252087 30.528491 -16.995858 46 K "A" 24 0.19000 0.19000 "LYS " " CE " "    " 6 0 0 0 808080  "C228"  1 1 7 ""  1 ""  <> 0 0 0 228 228 1 0 492 2 <> <> 228 0 228 228 <> "CCD match"  <> 1 0.95 334 <> <> <> <> <> <> <> <>
  229 32 0.198361 30.930385 -18.415205 46 K "A" 38 -0.30000 -0.30000 "LYS " " NZ " "    " 7 1 0 0 2E2EFF  "N229"  1 1 7 "%UT"  13 ""  <> 0 0 0 229 229 1 0 493 3 <> <> 229 0 229 229 <> "CCD match"  <> 1 0.95 335 <> <> <> <> <> <> <> <>
  230 25 -3.648443 27.123025 -14.896469 47 R "A" 38 -0.50000 -0.50000 "ARG " " N  " "    " 7 0 0 0 2E2EFF  "N230"  1 1 7 ""  1 ""  <> 0 0 0 230 230 1 0 507 1 <> <> 230 0 230 230 <> "CCD match"  <> 1 0.95 336 <> <> <> <> <> <> <> <>
  231 3 -4.588856 27.514618 -13.799293 47 R "A" 24 0.14000 0.14000 "ARG " " CA " "    " 6 0 0 0 808080  "C231"  1 1 -1107 "%RT%RN"  2 ""  FF5A00  0 0 0 231 231 1 0 508 1 <> <> 231 0 231 231 <> "CCD match"  <> 1 0.95 337 <> <> <> <> <> <> <> <>
  232 2 -4.082226 27.210546 -12.386670 47 R "A" 24 0.50000 0.50000 "ARG " " C  " "    " 6 0 0 0 808080  "C232"  1 1 7 ""  1 ""  <> 0 0 0 232 232 1 0 509 0 <> <> 232 0 232 232 <> "CCD match"  <> 1 0.95 338 <> <> <> <> <> <> <> <>
  233 3 -5.965198 26.858637 -14.116050 47 R "A" 24 -0.12000 -0.12000 "ARG " " CB " "    " 6 0 0 0 808080  "C233"  1 1 7 ""  1 ""  <> 0 0 0 233 233 1 0 510 2 <> <> 233 0 233 233 <> "CCD match"  <> 1 0.95 339 <> <> <> <> <> <> <> <>
  234 15 -4.146202 28.109935 -11.546162 47 R "A" 70 -0.50000 -0.50000 "ARG " " O  " "    " 8 0 0 0 FF2E2E  "O234"  1 1 7 ""  1 ""  <> 0 0 0 234 234 1 0 511 0 <> <> 234 0 234 234 <> "CCD match"  <> 1 0.95 340 <> <> <> <> <> <> <> <>
  235 3 -6.547625 27.453928 -15.395942 47 R "A" 24 -0.05000 -0.05000 "ARG " " CG " "    " 6 0 0 0 808080  "C235"  1 1 7 ""  1 ""  <> 0 0 0 235 235 1 0 512 2 <> <> 235 0 235 235 <> "CCD match"  <> 1 0.95 341 <> <> <> <> <> <> <> <>
  236 3 -7.746824 26.713275 -16.087963 47 R "A" 24 0.19000 0.19000 "ARG " " CD " "    " 6 0 0 0 808080  "C236"  1 1 7 ""  1 ""  <> 0 0 0 236 236 1 0 513 2 <> <> 236 0 236 236 <> "CCD match"  <> 1 0.95 342 <> <> <> <> <> <> <> <>
  237 25 -8.997873 26.790614 -15.257572 47 R "A" 38 -0.69997 -0.69997 "ARG " " NE " "    " 7 0 0 0 2E2EFF  "N237"  1 1 7 ""  1 ""  <> 0 0 0 237 237 1 0 514 1 <> <> 237 0 237 237 <> "CCD match"  <> 1 0.95 343 <> <> <> <> <> <> <> <>
  238 25 -9.908577 28.932425 -15.685140 47 R "A" 38 -0.79997 -0.79997 "ARG " " NH1" "    " 7 0 0 0 2E2EFF  "N238"  1 1 7 ""  1 ""  <> 0 0 0 238 238 1 0 515 2 <> <> 238 0 238 238 <> "CCD match"  <> 1 0.95 344 <> <> <> <> <> <> <> <>
  239 31 -11.100180 27.394447 -14.459139 47 R "A" 38 -0.79997 -0.79997 "ARG " " NH2" "    " 7 1 0 0 2E2EFF  "N239"  1 1 7 ""  1 ""  <> 0 0 0 239 239 1 0 516 2 <> <> 239 0 239 239 <> "CCD match"  <> 1 0.95 345 <> <> <> <> <> <> <> <>
  240 2 -10.015230 27.702618 -15.181702 47 R "A" 24 0.63990 0.63990 "ARG " " CZ " "    " 6 0 0 0 808080  "C240"  1 1 7 ""  1 ""  <> 0 0 0 240 240 1 0 517 0 <> <> 240 0 240 240 <> "CCD match"  <> 1 0.95 346 <> <> <> <> <> <> <> <>
  241 25 -3.706270 25.959400 -12.142209 48 M "A" 38 -0.50000 -0.50000 "MET " " N  " "    " 7 0 0 0 2E2EFF  "N241"  1 1 7 ""  1 ""  <> 0 0 0 241 241 1 0 531 1 <> <> 241 0 241 241 <> "CCD match"  <> 1 0.94 347 <> <> <> <> <> <> <> <>
  242 3 -3.277267 25.604522 -10.812758 48 M "A" 24 0.14000 0.14000 "MET " " CA " "    " 6 0 0 0 808080  "C242"  1 1 -1107 "%RT%RN"  2 ""  FF5A00  0 0 0 242 242 1 0 532 1 <> <> 242 0 242 242 <> "CCD match"  <> 1 0.94 348 <> <> <> <> <> <> <> <>
  243 2 -1.923037 26.318868 -10.422342 48 M "A" 24 0.50000 0.50000 "MET " " C  " "    " 6 0 0 0 808080  "C243"  1 1 7 ""  1 ""  <> 0 0 0 243 243 1 0 533 0 <> <> 243 0 243 243 <> "CCD match"  <> 1 0.94 349 <> <> <> <> <> <> <> <>
  244 3 -3.032587 24.042868 -10.652007 48 M "A" 24 -0.12000 -0.12000 "MET " " CB " "    " 6 0 0 0 808080  "C244"  1 1 7 ""  1 ""  <> 0 0 0 244 244 1 0 534 2 <> <> 244 0 244 244 <> "CCD match"  <> 1 0.94 350 <> <> <> <> <> <> <> <>
  245 15 -1.805012 26.661117 -9.233375 48 M "A" 70 -0.50000 -0.50000 "MET " " O  " "    " 8 0 0 0 FF2E2E  "O245"  1 1 7 ""  1 ""  <> 0 0 0 245 245 1 0 535 0 <> <> 245 0 245 245 <> "CCD match"  <> 1 0.94 351 <> <> <> <> <> <> <> <>
  246 3 -4.262911 23.071928 -10.921966 48 M "A" 24 0.00020 0.00020 "MET " " CG " "    " 6 0 0 0 808080  "C246"  1 1 7 ""  1 ""  <> 0 0 0 246 246 1 0 536 2 <> <> 246 0 246 246 <> "CCD match"  <> 1 0.94 352 <> <> <> <> <> <> <> <>
  247 49 -3.669899 21.283832 -10.982106 48 M "A" 143 -0.24040 -0.24040 "MET " " SD " "    " 16 0 0 0 FFFF6B  "S247"  1 1 7 ""  1 ""  <> 0 0 0 247 247 1 0 537 0 <> <> 247 0 247 247 <> "CCD match"  <> 1 0.94 353 <> <> <> <> <> <> <> <>
  248 3 -4.859528 20.590312 -12.256112 48 M "A" 24 -0.05980 -0.05980 "MET " " CE " "    " 6 0 0 0 808080  "C248"  1 1 7 ""  1 ""  <> 0 0 0 248 248 1 0 538 3 <> <> 248 0 248 248 <> "CCD match"  <> 1 0.94 354 <> <> <> <> <> <> <> <>
  249 25 -0.930071 26.421391 -11.289839 49 D "A" 38 -0.50000 -0.50000 "ASP " " N  " "    " 7 0 0 0 2E2EFF  "N249"  1 1 7 ""  1 ""  <> 0 0 0 249 249 1 0 548 1 <> <> 249 0 249 249 <> "CCD match"  <> 1 0.94 355 <> <> <> <> <> <> <> <>
  250 3 0.234062 27.217443 -11.154163 49 D "A" 24 0.14000 0.14000 "ASP " " CA " "    " 6 0 0 0 808080  "C250"  1 1 -1107 "%RT%RN"  2 ""  FF5A00  0 0 0 250 250 1 0 549 1 <> <> 250 0 250 250 <> "CCD match"  <> 1 0.94 356 <> <> <> <> <> <> <> <>
  251 2 -0.016170 28.749333 -10.724025 49 D "A" 24 0.50000 0.50000 "ASP " " C  " "    " 6 0 0 0 808080  "C251"  1 1 7 ""  1 ""  <> 0 0 0 251 251 1 0 550 0 <> <> 251 0 251 251 <> "CCD match"  <> 1 0.94 357 <> <> <> <> <> <> <> <>
  252 3 1.156521 27.052104 -12.331971 49 D "A" 24 -0.22000 -0.22000 "ASP " " CB " "    " 6 0 0 0 808080  "C252"  1 1 7 ""  1 ""  <> 0 0 0 252 252 1 0 551 2 <> <> 252 0 252 252 <> "CCD match"  <> 1 0.94 358 <> <> <> <> <> <> <> <>
  253 15 0.654907 29.162192 -9.740567 49 D "A" 70 -0.50000 -0.50000 "ASP " " O  " "    " 8 0 0 0 FF2E2E  "O253"  1 1 7 ""  1 ""  <> 0 0 0 253 253 1 0 552 0 <> <> 253 0 253 253 <> "CCD match"  <> 1 0.94 359 <> <> <> <> <> <> <> <>
  254 2 2.410473 27.903389 -12.539419 49 D "A" 24 0.70000 0.70000 "ASP " " CG " "    " 6 0 0 0 808080  "C254"  1 1 7 "%UT"  13 ""  <> 0 0 0 254 254 1 0 553 0 <> <> 254 0 254 254 <> "CCD match"  <> 1 0.94 360 10 <> <> <> <> <> <> <>
  255 15 3.046909 28.205348 -11.547759 49 D "A" 70 -0.80000 -0.80000 "ASP " " OD1" "    " 8 0 0 0 FF2E2E  "O255"  1 1 7 ""  1 ""  <> 0 0 0 255 255 1 0 554 0 <> <> 255 0 255 255 <> "CCD match"  <> 1 0.94 361 <> <> <> <> <> <> <> <>
  256 18 2.832413 28.074265 -13.676204 49 D "A" 70 -0.80000 -0.80000 "ASP " " OD2" "    " 8 -1 0 0 FF2E2E  "O256"  1 1 7 ""  1 ""  <> 0 0 0 256 256 1 0 555 0 <> <> 256 0 256 256 <> "CCD match"  <> 1 0.94 362 <> <> <> <> <> <> <> <>
  257 25 -0.930906 29.420800 -11.450750 50 E "A" 38 -0.50000 -0.50000 "GLU " " N  " "    " 7 0 0 0 2E2EFF  "N257"  1 1 7 ""  1 ""  <> 0 0 0 257 257 1 0 560 1 <> <> 257 0 257 257 <> "CCD match"  <> 1 0.94 363 <> <> <> <> <> <> <> <>
  258 3 -1.472145 30.708723 -11.286879 50 E "A" 24 0.14000 0.14000 "GLU " " CA " "    " 6 0 0 0 808080  "C258"  1 1 -1107 "%RT%RN"  2 ""  FF5A00  0 0 0 258 258 1 0 561 1 <> <> 258 0 258 258 <> "CCD match"  <> 1 0.94 364 <> <> <> <> <> <> <> <>
  259 2 -2.159914 30.752222 -9.878068 50 E "A" 24 0.50000 0.50000 "GLU " " C  " "    " 6 0 0 0 808080  "C259"  1 1 7 ""  1 ""  <> 0 0 0 259 259 1 0 562 0 <> <> 259 0 259 259 <> "CCD match"  <> 1 0.94 365 <> <> <> <> <> <> <> <>
  260 3 -2.247938 31.192327 -12.470442 50 E "A" 24 -0.12000 -0.12000 "GLU " " CB " "    " 6 0 0 0 808080  "C260"  1 1 7 ""  1 ""  <> 0 0 0 260 260 1 0 563 2 <> <> 260 0 260 260 <> "CCD match"  <> 1 0.94 366 <> <> <> <> <> <> <> <>
  261 15 -1.951401 31.745072 -9.149295 50 E "A" 70 -0.50000 -0.50000 "GLU " " O  " "    " 8 0 0 0 FF2E2E  "O261"  1 1 7 ""  1 ""  <> 0 0 0 261 261 1 0 564 0 <> <> 261 0 261 261 <> "CCD match"  <> 1 0.94 367 <> <> <> <> <> <> <> <>
  262 3 -1.351896 31.478256 -13.681859 50 E "A" 24 -0.22000 -0.22000 "GLU " " CG " "    " 6 0 0 0 808080  "C262"  1 1 7 ""  1 ""  <> 0 0 0 262 262 1 0 565 2 <> <> 262 0 262 262 <> "CCD match"  <> 1 0.94 368 <> <> <> <> <> <> <> <>
  263 2 -2.125336 32.423338 -14.677098 50 E "A" 24 0.70000 0.70000 "GLU " " CD " "    " 6 0 0 0 808080  "C263"  1 1 7 "%UT"  13 ""  <> 0 0 0 263 263 1 0 566 0 <> <> 263 0 263 263 <> "CCD match"  <> 1 0.94 369 10 <> <> <> <> <> <> <>
  264 15 -3.175117 32.041227 -15.290967 50 E "A" 70 -0.80000 -0.80000 "GLU " " OE1" "    " 8 0 0 0 FF2E2E  "O264"  1 1 7 ""  1 ""  <> 0 0 0 264 264 1 0 567 0 <> <> 264 0 264 264 <> "CCD match"  <> 1 0.94 370 <> <> <> <> <> <> <> <>
  265 18 -1.615030 33.531744 -14.862100 50 E "A" 70 -0.80000 -0.80000 "GLU " " OE2" "    " 8 -1 0 0 FF2E2E  "O265"  1 1 7 ""  1 ""  <> 0 0 0 265 265 1 0 568 0 <> <> 265 0 265 265 <> "CCD match"  <> 1 0.94 371 <> <> <> <> <> <> <> <>
  266 25 -2.850784 29.659936 -9.490579 51 N "A" 38 -0.50000 -0.50000 "ASN " " N  " "    " 7 0 0 0 2E2EFF  "N266"  0 1 7 ""  1 ""  <> 0 0 0 266 266 1 0 575 1 <> <> 266 0 266 266 <> "CCD match"  <> 1 0.94 372 <> <> <> <> <> <> <> <>
  267 3 -3.433945 29.494235 -8.167338 51 N "A" 24 0.14000 0.14000 "ASN " " CA " "    " 6 0 0 0 808080  "C267"  0 1 -1107 "%RT%RN"  2 ""  FF5A00  0 0 0 267 267 1 0 576 1 <> <> 267 0 267 267 <> "CCD match"  <> 1 0.94 373 <> <> <> <> <> <> <> <>
  268 2 -2.436293 29.091111 -7.083569 51 N "A" 24 0.50000 0.50000 "ASN " " C  " "    " 6 0 0 0 808080  "C268"  0 1 7 ""  1 ""  <> 0 0 0 268 268 1 0 577 0 <> <> 268 0 268 268 <> "CCD match"  <> 1 0.94 374 <> <> <> <> <> <> <> <>
  269 3 -4.555445 28.432820 -8.222006 51 N "A" 24 -0.12000 -0.12000 "ASN " " CB " "    " 6 0 0 0 808080  "C269"  0 1 7 ""  1 ""  <> 0 0 0 269 269 1 0 578 2 <> <> 269 0 269 269 <> "CCD match"  <> 1 0.94 375 <> <> <> <> <> <> <> <>
  270 15 -2.931827 28.748443 -6.035078 51 N "A" 70 -0.50000 -0.50000 "ASN " " O  " "    " 8 0 0 0 FF2E2E  "O270"  0 1 7 ""  1 ""  <> 0 0 0 270 270 1 0 579 0 <> <> 270 0 270 270 <> "CCD match"  <> 1 0.94 376 <> <> <> <> <> <> <> <>
  271 2 -5.804790 28.851835 -8.982071 51 N "A" 24 0.50000 0.50000 "ASN " " CG " "    " 6 0 0 0 808080  "C271"  0 1 7 "%UT"  13 ""  <> 0 0 0 271 271 1 0 580 0 <> <> 271 0 271 271 <> "CCD match"  <> 1 0.94 377 1.0462402486488 "No Flip"  <> <> <> <> <> <>
  272 25 -6.613235 27.879007 -9.326265 51 N "A" 38 -0.76000 -0.76000 "ASN " " ND2" "    " 7 0 0 0 2E2EFF  "N272"  0 1 7 ""  1 ""  <> 0 0 0 272 272 1 0 581 2 <> <> 272 0 272 272 <> "CCD match"  <> 1 0.94 378 <> <> <> <> <> <> <> <>
  273 15 -6.021261 30.061509 -9.187508 51 N "A" 70 -0.50000 -0.50000 "ASN " " OD1" "    " 8 0 0 0 FF2E2E  "O273"  0 1 7 ""  1 ""  <> 0 0 0 273 273 1 0 582 0 <> <> 273 0 273 273 <> "CCD match"  <> 1 0.94 379 <> <> <> <> <> <> <> <>
  274 25 -1.139675 29.318255 -7.215287 52 N "A" 38 -0.50000 -0.50000 "ASN " " N  " "    " 7 0 0 0 2E2EFF  "N274"  0 1 7 ""  1 ""  <> 0 0 0 274 274 1 0 589 1 <> <> 274 0 274 274 <> "CCD match"  <> 1 0.92 380 <> <> <> <> <> <> <> <>
  275 3 -0.104534 29.170876 -6.151308 52 N "A" 24 0.14000 0.14000 "ASN " " CA " "    " 6 0 0 0 808080  "C275"  0 1 -1107 "%RT%RN"  2 ""  FF5A00  0 0 0 275 275 1 0 590 1 <> <> 275 0 275 275 <> "CCD match"  <> 1 0.92 381 <> <> <> <> <> <> <> <>
  276 2 0.208920 27.747352 -5.787507 52 N "A" 24 0.50000 0.50000 "ASN " " C  " "    " 6 0 0 0 808080  "C276"  0 1 7 ""  1 ""  <> 0 0 0 276 276 1 0 591 0 <> <> 276 0 276 276 <> "CCD match"  <> 1 0.92 382 <> <> <> <> <> <> <> <>
  277 3 -0.375816 29.999410 -4.922274 52 N "A" 24 -0.12000 -0.12000 "ASN " " CB " "    " 6 0 0 0 808080  "C277"  0 1 7 ""  1 ""  <> 0 0 0 277 277 1 0 592 2 <> <> 277 0 277 277 <> "CCD match"  <> 1 0.92 383 <> <> <> <> <> <> <> <>
  278 15 1.035767 27.515127 -4.881944 52 N "A" 70 -0.50000 -0.50000 "ASN " " O  " "    " 8 0 0 0 FF2E2E  "O278"  0 1 7 ""  1 ""  <> 0 0 0 278 278 1 0 593 0 <> <> 278 0 278 278 <> "CCD match"  <> 1 0.92 384 <> <> <> <> <> <> <> <>
  279 2 -0.464539 31.468172 -5.197535 52 N "A" 24 0.50000 0.50000 "ASN " " CG " "    " 6 0 0 0 808080  "C279"  0 1 7 "%UT"  13 ""  <> 0 0 0 279 279 1 0 594 0 <> <> 279 0 279 279 <> "CCD match"  <> 1 0.92 385 0.0797704269359945 "No Flip"  <> <> <> <> <> <>
  280 25 0.530205 32.126559 -5.763397 52 N "A" 38 -0.76000 -0.76000 "ASN " " ND2" "    " 7 0 0 0 2E2EFF  "N280"  0 1 7 ""  1 ""  <> 0 0 0 280 280 1 0 595 2 <> <> 280 0 280 280 <> "CCD match"  <> 1 0.92 386 <> <> <> <> <> <> <> <>
  281 15 -1.435852 32.106290 -4.851216 52 N "A" 70 -0.50000 -0.50000 "ASN " " OD1" "    " 8 0 0 0 FF2E2E  "O281"  0 1 7 ""  1 ""  <> 0 0 0 281 281 1 0 596 0 <> <> 281 0 281 281 <> "CCD match"  <> 1 0.92 387 <> <> <> <> <> <> <> <>
  282 25 -0.484856 26.713275 -6.335943 53 I "A" 38 -0.50000 -0.50000 "ILE " " N  " "    " 7 0 0 0 2E2EFF  "N282"  0 1 7 ""  1 ""  <> 0 0 0 282 282 1 0 603 1 <> <> 282 0 282 282 <> "CCD match"  <> 1 0.92 388 <> <> <> <> <> <> <> <>
  283 3 -0.154919 25.261790 -6.100766 53 I "A" 24 0.14000 0.14000 "ILE " " CA " "    " 6 0 0 0 808080  "C283"  0 1 -1107 "%RT%RN"  2 ""  FF5A00  0 0 0 283 283 1 0 604 1 <> <> 283 0 283 283 <> "CCD match"  <> 1 0.92 389 <> <> <> <> <> <> <> <>
  284 2 1.235203 24.909964 -6.540219 53 I "A" 24 0.50000 0.50000 "ILE " " C  " "    " 6 0 0 0 808080  "C284"  0 1 7 ""  1 ""  <> 0 0 0 284 284 1 0 605 0 <> <> 284 0 284 284 <> "CCD match"  <> 1 0.92 390 <> <> <> <> <> <> <> <>
  285 3 -1.061567 24.290576 -6.907934 53 I "A" 24 -0.06000 -0.06000 "ILE " " CB " "    " 6 0 0 0 808080  "C285"  0 1 7 ""  1 ""  <> 0 0 0 285 285 1 0 606 1 <> <> 285 0 285 285 <> "CCD match"  <> 1 0.92 391 <> <> <> <> <> <> <> <>
  286 15 1.573128 25.319264 -7.673693 53 I "A" 70 -0.50000 -0.50000 "ILE " " O  " "    " 8 0 0 0 FF2E2E  "O286"  0 1 7 ""  1 ""  <> 0 0 0 286 286 1 0 607 0 <> <> 286 0 286 286 <> "CCD match"  <> 1 0.92 392 <> <> <> <> <> <> <> <>
  287 3 -2.587555 24.618293 -6.547446 53 I "A" 24 -0.12000 -0.12000 "ILE " " CG1" "    " 6 0 0 0 808080  "C287"  0 1 7 ""  1 ""  <> 0 0 0 287 287 1 0 608 2 <> <> 287 0 287 287 <> "CCD match"  <> 1 0.92 393 <> <> <> <> <> <> <> <>
  288 3 -0.763323 22.782463 -6.878314 53 I "A" 24 -0.18000 -0.18000 "ILE " " CG2" "    " 6 0 0 0 808080  "C288"  0 1 7 ""  1 ""  <> 0 0 0 288 288 1 0 609 3 <> <> 288 0 288 288 <> "CCD match"  <> 1 0.92 394 <> <> <> <> <> <> <> <>
  289 3 -2.951729 24.028207 -5.240002 53 I "A" 24 -0.18000 -0.18000 "ILE " " CD1" "    " 6 0 0 0 808080  "C289"  0 1 7 ""  1 ""  <> 0 0 0 289 289 1 0 610 3 <> <> 289 0 289 289 <> "CCD match"  <> 1 0.92 395 <> <> <> <> <> <> <> <>
  290 25 2.142418 24.338737 -5.641937 54 P "A" 38 -0.14000 -0.14000 "PRO " " N  " "    " 7 0 0 0 2E2EFF  "N290"  0 1 7 ""  1 ""  <> 0 0 0 290 290 1 0 622 0 <> <> 290 0 290 290 <> "CCD match"  <> 1 0.91 396 <> <> <> <> <> <> <> <>
  291 3 3.500465 24.022419 -5.987426 54 P "A" 24 0.01000 0.01000 "PRO " " CA " "    " 6 0 0 0 808080  "C291"  0 1 -1107 "%RT%RN"  2 ""  FF5A00  0 0 0 291 291 1 0 623 1 <> <> 291 0 291 291 <> "CCD match"  <> 1 0.91 397 <> <> <> <> <> <> <> <>
  292 2 3.554985 22.904349 -7.029932 54 P "A" 24 0.50000 0.50000 "PRO " " C  " "    " 6 0 0 0 808080  "C292"  0 1 7 ""  1 ""  <> 0 0 0 292 292 1 0 624 0 <> <> 292 0 292 292 <> "CCD match"  <> 1 0.91 398 <> <> <> <> <> <> <> <>
  293 3 4.133362 23.463962 -4.714233 54 P "A" 24 -0.12000 -0.12000 "PRO " " CB " "    " 6 0 0 0 808080  "C293"  0 1 7 ""  1 ""  <> 0 0 0 293 293 1 0 625 2 <> <> 293 0 293 293 <> "CCD match"  <> 1 0.91 399 <> <> <> <> <> <> <> <>
  294 15 2.771988 21.889816 -6.815557 54 P "A" 70 -0.50000 -0.50000 "PRO " " O  " "    " 8 0 0 0 FF2E2E  "O294"  0 1 7 ""  1 ""  <> 0 0 0 294 294 1 0 626 0 <> <> 294 0 294 294 <> "CCD match"  <> 1 0.91 400 <> <> <> <> <> <> <> <>
  295 3 2.915943 22.956310 -3.880040 54 P "A" 24 -0.12000 -0.12000 "PRO " " CG " "    " 6 0 0 0 808080  "C295"  0 1 7 ""  1 ""  <> 0 0 0 295 295 1 0 627 2 <> <> 295 0 295 295 <> "CCD match"  <> 1 0.91 401 <> <> <> <> <> <> <> <>
  296 3 1.771675 23.824646 -4.275963 54 P "A" 24 -0.05000 -0.05000 "PRO " " CD " "    " 6 0 0 0 808080  "C296"  0 1 7 ""  1 ""  <> 0 0 0 296 296 1 0 628 2 <> <> 296 0 296 296 <> "CCD match"  <> 1 0.91 402 <> <> <> <> <> <> <> <>
  297 25 4.298985 23.104730 -8.104043 55 D "A" 38 -0.50000 -0.50000 "ASP " " N  " "    " 7 0 0 0 2E2EFF  "N297"  0 1 7 ""  1 ""  <> 0 0 0 297 297 1 0 636 1 <> <> 297 0 297 297 <> "CCD match"  <> 1 0.92 403 <> <> <> <> <> <> <> <>
  298 3 4.708244 22.071533 -9.110065 55 D "A" 24 0.14000 0.14000 "ASP " " CA " "    " 6 0 0 0 808080  "C298"  0 1 -1107 "%RT%RN"  2 ""  FF5A00  0 0 0 298 298 1 0 637 1 <> <> 298 0 298 298 <> "CCD match"  <> 1 0.92 404 <> <> <> <> <> <> <> <>
  299 2 3.503964 21.108636 -9.590651 55 D "A" 24 0.50000 0.50000 "ASP " " C  " "    " 6 0 0 0 808080  "C299"  0 1 7 ""  1 ""  <> 0 0 0 299 299 1 0 638 0 <> <> 299 0 299 299 <> "CCD match"  <> 1 0.92 405 <> <> <> <> <> <> <> <>
  300 3 5.955120 21.227381 -8.684192 55 D "A" 24 -0.22000 -0.22000 "ASP " " CB " "    " 6 0 0 0 808080  "C300"  0 1 7 ""  1 ""  <> 0 0 0 300 300 1 0 639 2 <> <> 300 0 300 300 <> "CCD match"  <> 1 0.92 406 <> <> <> <> <> <> <> <>
  301 15 3.626083 19.887119 -9.373784 55 D "A" 70 -0.50000 -0.50000 "ASP " " O  " "    " 8 0 0 0 FF2E2E  "O301"  0 1 7 ""  1 ""  <> 0 0 0 301 301 1 0 640 0 <> <> 301 0 301 301 <> "CCD match"  <> 1 0.92 407 <> <> <> <> <> <> <> <>
  302 2 7.310600 21.934643 -8.774896 55 D "A" 24 0.70000 0.70000 "ASP " " CG " "    " 6 0 0 0 808080  "C302"  0 1 7 "%UT"  13 ""  <> 0 0 0 302 302 1 0 641 0 <> <> 302 0 302 302 <> "CCD match"  <> 1 0.92 408 10 <> <> <> <> <> <> <>
  303 15 7.458420 23.124623 -8.854428 55 D "A" 70 -0.80000 -0.80000 "ASP " " OD1" "    " 8 0 0 0 FF2E2E  "O303"  0 1 7 ""  1 ""  <> 0 0 0 303 303 1 0 642 0 <> <> 303 0 303 303 <> "CCD match"  <> 1 0.92 409 <> <> <> <> <> <> <> <>
  304 18 8.299763 21.188099 -8.596747 55 D "A" 70 -0.80000 -0.80000 "ASP " " OD2" "    " 8 -1 0 0 FF2E2E  "O304"  0 1 7 ""  1 ""  <> 0 0 0 304 304 1 0 643 0 <> <> 304 0 304 304 <> "CCD match"  <> 1 0.92 410 <> <> <> <> <> <> <> <>
  305 25 2.411793 21.741549 -10.202627 56 P "A" 38 -0.14000 -0.14000 "PRO " " N  " "    " 7 0 0 0 2E2EFF  "N305"  0 1 7 ""  1 ""  <> 0 0 0 305 305 1 0 648 0 <> <> 305 0 305 305 <> "CCD match"  <> 1 0.95 411 <> <> <> <> <> <> <> <>
  306 3 1.402771 21.003913 -10.972674 56 P "A" 24 0.01000 0.01000 "PRO " " CA " "    " 6 0 0 0 808080  "C306"  0 1 -1107 "%RT%RN"  2 ""  FF5A00  0 0 0 306 306 1 0 649 1 <> <> 306 0 306 306 <> "CCD match"  <> 1 0.95 412 <> <> <> <> <> <> <> <>
  307 2 1.888901 20.254852 -12.169329 56 P "A" 24 0.50000 0.50000 "PRO " " C  " "    " 6 0 0 0 808080  "C307"  0 1 7 ""  1 ""  <> 0 0 0 307 307 1 0 650 0 <> <> 307 0 307 307 <> "CCD match"  <> 1 0.95 413 <> <> <> <> <> <> <> <>
  308 3 0.388527 22.123749 -11.330964 56 P "A" 24 -0.12000 -0.12000 "PRO " " CB " "    " 6 0 0 0 808080  "C308"  0 1 7 ""  1 ""  <> 0 0 0 308 308 1 0 651 2 <> <> 308 0 308 308 <> "CCD match"  <> 1 0.95 414 <> <> <> <> <> <> <> <>
  309 15 1.102482 19.412391 -12.620378 56 P "A" 70 -0.50000 -0.50000 "PRO " " O  " "    " 8 0 0 0 FF2E2E  "O309"  0 1 7 ""  1 ""  <> 0 0 0 309 309 1 0 652 0 <> <> 309 0 309 309 <> "CCD match"  <> 1 0.95 415 <> <> <> <> <> <> <> <>
  310 3 1.206913 23.343442 -11.559881 56 P "A" 24 -0.12000 -0.12000 "PRO " " CG " "    " 6 0 0 0 808080  "C310"  0 1 7 ""  1 ""  <> 0 0 0 310 310 1 0 653 2 <> <> 310 0 310 310 <> "CCD match"  <> 1 0.95 416 <> <> <> <> <> <> <> <>
  311 3 2.241703 23.196167 -10.474466 56 P "A" 24 -0.05000 -0.05000 "PRO " " CD " "    " 6 0 0 0 808080  "C311"  0 1 7 ""  1 ""  <> 0 0 0 311 311 1 0 654 2 <> <> 311 0 311 311 <> "CCD match"  <> 1 0.95 417 <> <> <> <> <> <> <> <>
  312 25 3.110195 20.506701 -12.647960 57 T "A" 38 -0.50000 -0.50000 "THR " " N  " "    " 7 0 0 0 2E2EFF  "N312"  0 1 7 ""  1 ""  <> 0 0 0 312 312 1 0 662 1 <> <> 312 0 312 312 <> "CCD match"  <> 1 0.96 418 <> <> <> <> <> <> <> <>
  313 3 3.671078 20.080860 -13.905915 57 T "A" 24 0.14000 0.14000 "THR " " CA " "    " 6 0 0 0 808080  "C313"  0 1 -1107 "%RT%RN"  2 ""  FF5A00  0 0 0 313 313 1 0 663 1 <> <> 313 0 313 313 <> "CCD match"  <> 1 0.96 419 <> <> <> <> <> <> <> <>
  314 2 4.213341 18.575578 -13.793814 57 T "A" 24 0.50000 0.50000 "THR " " C  " "    " 6 0 0 0 808080  "C314"  0 1 7 ""  1 ""  <> 0 0 0 314 314 1 0 664 0 <> <> 314 0 314 314 <> "CCD match"  <> 1 0.96 420 <> <> <> <> <> <> <> <>
  315 3 4.860893 21.008229 -14.189057 57 T "A" 24 0.20500 0.20500 "THR " " CB " "    " 6 0 0 0 808080  "C315"  0 1 7 ""  1 ""  <> 0 0 0 315 315 1 0 665 1 <> <> 315 0 315 315 <> "CCD match"  <> 1 0.96 421 <> <> <> <> <> <> <> <>
  316 15 4.829968 18.290920 -12.776229 57 T "A" 70 -0.50000 -0.50000 "THR " " O  " "    " 8 0 0 0 FF2E2E  "O316"  0 1 7 ""  1 ""  <> 0 0 0 316 316 1 0 666 0 <> <> 316 0 316 316 <> "CCD match"  <> 1 0.96 422 <> <> <> <> <> <> <> <>
  317 3 4.459507 22.482669 -14.364851 57 T "A" 24 -0.18000 -0.18000 "THR " " CG2" "    " 6 0 0 0 808080  "C317"  0 1 7 ""  1 ""  <> 0 0 0 317 317 1 0 667 3 <> <> 317 0 317 317 <> "CCD match"  <> 1 0.96 423 <> <> <> <> <> <> <> <>
  318 16 5.720329 21.022595 -13.102379 57 T "A" 70 -0.68300 -0.68300 "THR " " OG1" "    " 8 0 0 0 FF2E2E  "O318"  0 1 7 "%UT"  13 ""  <> 0 0 0 318 318 1 0 668 1 <> <> 318 0 318 318 <> "CCD match"  <> 1 0.96 424 <> <> <> <> <> <> <> <>
  319 25 4.029141 17.795068 -14.870071 58 F "A" 38 -0.50000 -0.50000 "PHE " " N  " "    " 7 0 0 0 2E2EFF  "N319"  0 1 7 ""  1 ""  <> 0 0 0 319 319 1 0 676 1 <> <> 319 0 319 319 <> "CCD match"  <> 1 0.96 425 <> <> <> <> <> <> <> <>
  320 3 4.676132 16.506401 -15.092159 58 F "A" 24 0.14000 0.14000 "PHE " " CA " "    " 6 0 0 0 808080  "C320"  0 1 -1107 "%RT%RN"  2 ""  FF5A00  0 0 0 320 320 1 0 677 1 <> <> 320 0 320 320 <> "CCD match"  <> 1 0.96 426 <> <> <> <> <> <> <> <>
  321 2 6.124199 16.672941 -15.661691 58 F "A" 24 0.50000 0.50000 "PHE " " C  " "    " 6 0 0 0 808080  "C321"  0 1 7 ""  1 ""  <> 0 0 0 321 321 1 0 678 0 <> <> 321 0 321 321 <> "CCD match"  <> 1 0.96 427 <> <> <> <> <> <> <> <>
  322 3 3.839104 15.577524 -15.954213 58 F "A" 24 -0.00500 -0.00500 "PHE " " CB " "    " 6 0 0 0 808080  "C322"  0 1 7 ""  1 ""  <> 0 0 0 322 322 1 0 679 2 <> <> 322 0 322 322 <> "CCD match"  <> 1 0.96 428 <> <> <> <> <> <> <> <>
  323 15 6.734554 15.680486 -15.964733 58 F "A" 70 -0.50000 -0.50000 "PHE " " O  " "    " 8 0 0 0 FF2E2E  "O323"  0 1 7 ""  1 ""  <> 0 0 0 323 323 1 0 680 0 <> <> 323 0 323 323 <> "CCD match"  <> 1 0.96 429 <> <> <> <> <> <> <> <>
  324 2 2.456062 15.199432 -15.346615 58 F "A" 24 -0.11500 -0.11500 "PHE " " CG " "    " 6 0 0 0 808080  "C324"  0 1 7 ""  1 ""  <> 0 0 0 324 324 1 0 681 0 <> <> 324 0 324 324 <> "CCD match"  <> 1 0.96 430 <> <> <> <> <> <> <> <>
  325 2 2.389919 14.114160 -14.482875 58 F "A" 24 -0.11500 -0.11500 "PHE " " CD1" "    " 6 0 0 0 808080  "C325"  0 1 7 ""  1 ""  <> 0 0 0 325 325 1 0 682 1 <> <> 325 0 325 325 <> "CCD match"  <> 1 0.96 431 <> <> <> <> <> <> <> <>
  326 2 1.352398 15.983261 -15.519015 58 F "A" 24 -0.11500 -0.11500 "PHE " " CD2" "    " 6 0 0 0 808080  "C326"  0 1 7 ""  1 ""  <> 0 0 0 326 326 1 0 683 1 <> <> 326 0 326 326 <> "CCD match"  <> 1 0.96 432 <> <> <> <> <> <> <> <>
  327 2 1.219532 13.852836 -13.770132 58 F "A" 24 -0.11500 -0.11500 "PHE " " CE1" "    " 6 0 0 0 808080  "C327"  0 1 7 ""  1 ""  <> 0 0 0 327 327 1 0 684 1 <> <> 327 0 327 327 <> "CCD match"  <> 1 0.96 433 <> <> <> <> <> <> <> <>
  328 2 0.153877 15.709417 -14.829584 58 F "A" 24 -0.11500 -0.11500 "PHE " " CE2" "    " 6 0 0 0 808080  "C328"  0 1 7 ""  1 ""  <> 0 0 0 328 328 1 0 685 1 <> <> 328 0 328 328 <> "CCD match"  <> 1 0.96 434 <> <> <> <> <> <> <> <>
  329 2 0.132874 14.717948 -13.909064 58 F "A" 24 -0.11500 -0.11500 "PHE " " CZ " "    " 6 0 0 0 808080  "C329"  0 1 7 ""  1 ""  <> 0 0 0 329 329 1 0 686 1 <> <> 329 0 329 329 <> "CCD match"  <> 1 0.96 435 <> <> <> <> <> <> <> <>
  330 25 6.577934 17.920358 -15.793351 59 A "A" 38 -0.50000 -0.50000 "ALA " " N  " "    " 7 0 0 0 2E2EFF  "N330"  0 1 7 ""  1 ""  <> 0 0 0 330 330 1 0 696 1 <> <> 330 0 330 330 <> "CCD match"  <> 1 0.95 436 <> <> <> <> <> <> <> <>
  331 3 7.918099 18.335094 -16.171561 59 A "A" 24 0.14000 0.14000 "ALA " " CA " "    " 6 0 0 0 808080  "C331"  0 1 -1107 "%RT%RN"  2 ""  FF5A00  0 0 0 331 331 1 0 697 1 <> <> 331 0 331 331 <> "CCD match"  <> 1 0.95 437 <> <> <> <> <> <> <> <>
  332 2 8.950951 17.540298 -15.330447 59 A "A" 24 0.50000 0.50000 "ALA " " C  " "    " 6 0 0 0 808080  "C332"  0 1 7 ""  1 ""  <> 0 0 0 332 332 1 0 698 0 <> <> 332 0 332 332 <> "CCD match"  <> 1 0.95 438 <> <> <> <> <> <> <> <>
  333 3 8.196285 19.856639 -15.998285 59 A "A" 24 -0.18000 -0.18000 "ALA " " CB " "    " 6 0 0 0 808080  "C333"  0 1 7 ""  1 ""  <> 0 0 0 333 333 1 0 699 3 <> <> 333 0 333 333 <> "CCD match"  <> 1 0.95 439 <> <> <> <> <> <> <> <>
  334 15 8.740013 17.575273 -14.109443 59 A "A" 70 -0.50000 -0.50000 "ALA " " O  " "    " 8 0 0 0 FF2E2E  "O334"  0 1 7 ""  1 ""  <> 0 0 0 334 334 1 0 700 0 <> <> 334 0 334 334 <> "CCD match"  <> 1 0.95 440 <> <> <> <> <> <> <> <>
  335 25 9.935101 16.757831 -15.943808 60 P "A" 38 -0.14000 -0.14000 "PRO " " N  " "    " 7 0 0 0 2E2EFF  "N335"  0 1 7 ""  1 ""  <> 0 0 0 335 335 1 0 706 0 <> <> 335 0 335 335 <> "CCD match"  <> 1 0.94 441 <> <> <> <> <> <> <> <>
  336 3 10.544281 15.681247 -15.194350 60 P "A" 24 0.01000 0.01000 "PRO " " CA " "    " 6 0 0 0 808080  "C336"  0 1 -1107 "%RT%RN"  2 ""  FF5A00  0 0 0 336 336 1 0 707 1 <> <> 336 0 336 336 <> "CCD match"  <> 1 0.94 442 <> <> <> <> <> <> <> <>
  337 2 11.480232 15.913766 -14.024947 60 P "A" 24 0.50000 0.50000 "PRO " " C  " "    " 6 0 0 0 808080  "C337"  0 1 7 ""  1 ""  <> 0 0 0 337 337 1 0 708 0 <> <> 337 0 337 337 <> "CCD match"  <> 1 0.94 443 <> <> <> <> <> <> <> <>
  338 3 11.226921 14.820676 -16.316820 60 P "A" 24 -0.12000 -0.12000 "PRO " " CB " "    " 6 0 0 0 808080  "C338"  0 1 7 ""  1 ""  <> 0 0 0 338 338 1 0 709 2 <> <> 338 0 338 338 <> "CCD match"  <> 1 0.94 444 <> <> <> <> <> <> <> <>
  339 15 11.710785 14.932939 -13.232714 60 P "A" 70 -0.50000 -0.50000 "PRO " " O  " "    " 8 0 0 0 FF2E2E  "O339"  0 1 7 ""  1 ""  <> 0 0 0 339 339 1 0 710 0 <> <> 339 0 339 339 <> "CCD match"  <> 1 0.94 445 <> <> <> <> <> <> <> <>
  340 3 11.579163 15.831167 -17.359141 60 P "A" 24 -0.12000 -0.12000 "PRO " " CG " "    " 6 0 0 0 808080  "C340"  0 1 7 ""  1 ""  <> 0 0 0 340 340 1 0 711 2 <> <> 340 0 340 340 <> "CCD match"  <> 1 0.94 446 <> <> <> <> <> <> <> <>
  341 3 10.301228 16.688632 -17.370929 60 P "A" 24 -0.05000 -0.05000 "PRO " " CD " "    " 6 0 0 0 808080  "C341"  0 1 7 ""  1 ""  <> 0 0 0 341 341 1 0 712 2 <> <> 341 0 341 341 <> "CCD match"  <> 1 0.94 447 <> <> <> <> <> <> <> <>
  342 25 11.946800 17.124357 -13.851877 61 E "A" 38 -0.50000 -0.50000 "GLU " " N  " "    " 7 0 0 0 2E2EFF  "N342"  0 1 7 ""  1 ""  <> 0 0 0 342 342 1 0 720 1 <> <> 342 0 342 342 <> "CCD match"  <> 1 0.92 448 <> <> <> <> <> <> <> <>
  343 3 12.620380 17.655834 -12.677816 61 E "A" 24 0.14000 0.14000 "GLU " " CA " "    " 6 0 0 0 808080  "C343"  0 1 -1107 "%RT%RN"  2 ""  FF5A00  0 0 0 343 343 1 0 721 1 <> <> 343 0 343 343 <> "CCD match"  <> 1 0.92 449 <> <> <> <> <> <> <> <>
  344 2 11.752510 17.475366 -11.424661 61 E "A" 24 0.50000 0.50000 "GLU " " C  " "    " 6 0 0 0 808080  "C344"  0 1 7 ""  1 ""  <> 0 0 0 344 344 1 0 722 0 <> <> 344 0 344 344 <> "CCD match"  <> 1 0.92 450 <> <> <> <> <> <> <> <>
  345 3 12.940769 19.098943 -13.045856 61 E "A" 24 -0.12000 -0.12000 "GLU " " CB " "    " 6 0 0 0 808080  "C345"  0 1 7 ""  1 ""  <> 0 0 0 345 345 1 0 723 2 <> <> 345 0 345 345 <> "CCD match"  <> 1 0.92 451 <> <> <> <> <> <> <> <>
  346 15 12.290203 16.965059 -10.430114 61 E "A" 70 -0.50000 -0.50000 "GLU " " O  " "    " 8 0 0 0 FF2E2E  "O346"  0 1 7 ""  1 ""  <> 0 0 0 346 346 1 0 724 0 <> <> 346 0 346 346 <> "CCD match"  <> 1 0.92 452 <> <> <> <> <> <> <> <>
  347 3 14.168346 19.103635 -14.093455 61 E "A" 24 -0.22000 -0.22000 "GLU " " CG " "    " 6 0 0 0 808080  "C347"  0 1 7 ""  1 ""  <> 0 0 0 347 347 1 0 725 2 <> <> 347 0 347 347 <> "CCD match"  <> 1 0.92 453 <> <> <> <> <> <> <> <>
  348 2 14.640812 20.557029 -14.396529 61 E "A" 24 0.70000 0.70000 "GLU " " CD " "    " 6 0 0 0 808080  "C348"  0 1 7 "%UT"  13 ""  <> 0 0 0 348 348 1 0 726 0 <> <> 348 0 348 348 <> "CCD match"  <> 1 0.92 454 9.98122313752432 <> <> <> <> <> <> <>
  349 15 15.797550 20.856475 -14.064948 61 E "A" 70 -0.80000 -0.80000 "GLU " " OE1" "    " 8 0 0 0 FF2E2E  "O349"  0 1 7 ""  1 ""  <> 0 0 0 349 349 1 0 727 0 <> <> 349 0 349 349 <> "CCD match"  <> 1 0.92 455 <> <> <> <> <> <> <> <>
  350 18 13.834923 21.357703 -14.929984 61 E "A" 70 -0.80000 -0.80000 "GLU " " OE2" "    " 8 -1 0 0 FF2E2E  "O350"  0 1 7 ""  1 ""  <> 0 0 0 350 350 1 0 728 0 <> <> 350 0 350 350 <> "CCD match"  <> 1 0.92 456 <> <> <> <> <> <> <> <>
  351 25 10.430901 17.881326 -11.502064 62 C "A" 38 -0.50000 -0.50000 "CYS " " N  " "    " 7 0 0 0 2E2EFF  "N351"  0 1 7 ""  1 ""  <> 0 0 0 351 351 1 0 735 1 <> <> 351 0 351 351 <> "CCD match"  <> 1 0.9 457 <> <> <> <> <> <> <> <>
  352 3 9.599114 17.904466 -10.348155 62 C "A" 24 0.14000 0.14000 "CYS " " CA " "    " 6 0 0 0 808080  "C352"  0 1 -1108 "%RT%RN"  2 ""  FF7800  0 0 0 352 352 1 0 736 1 <> <> 352 0 352 352 <> "CCD match"  <> 1 0.9 458 <> <> <> <> <> <> <> <>
  353 2 9.470997 16.425191 -9.714391 62 C "A" 24 0.50000 0.50000 "CYS " " C  " "    " 6 0 0 0 808080  "C353"  0 1 7 ""  1 ""  <> 0 0 0 353 353 1 0 737 0 <> <> 353 0 353 353 <> "CCD match"  <> 1 0.9 459 <> <> <> <> <> <> <> <>
  354 3 8.173931 18.442752 -10.727009 62 C "A" 24 0.02000 0.02000 "CYS " " CB " "    " 6 0 0 0 808080  "C354"  0 1 7 ""  1 ""  <> 0 0 0 354 354 1 0 738 2 <> <> 354 0 354 354 <> "CCD match"  <> 1 0.9 460 <> <> <> <> <> <> <> <>
  355 15 9.353474 15.390686 -10.466703 62 C "A" 70 -0.50000 -0.50000 "CYS " " O  " "    " 8 0 0 0 FF2E2E  "O355"  0 1 7 ""  1 ""  <> 0 0 0 355 355 1 0 739 0 <> <> 355 0 355 355 <> "CCD match"  <> 1 0.9 461 <> <> <> <> <> <> <> <>
  356 49 8.200192 20.087116 -11.519497 62 C "A" 143 -0.33500 -0.33500 "CYS " " SG " "    " 16 0 0 0 FFFF6B  "S356"  0 1 7 "%UT"  13 ""  <> 0 0 0 356 356 1 0 740 1 <> <> 356 0 356 356 <> "CCD match"  <> 1 0.9 462 <> <> <> <> <> <> <> <>
  357 25 9.626614 16.338989 -8.419058 63 Q "A" 38 -0.50000 -0.50000 "GLN " " N  " "    " 7 0 0 0 2E2EFF  "N357"  0 1 7 ""  1 ""  <> 0 0 0 357 357 1 0 746 1 <> <> 357 0 357 357 <> "CCD match"  <> 1 0.76 463 <> <> <> <> <> <> <> <>
  358 3 9.635449 15.069221 -7.648401 63 Q "A" 24 0.14000 0.14000 "GLN " " CA " "    " 6 0 0 0 808080  "C358"  0 1 -1108 "%RT%RN"  2 ""  FF7800  0 0 0 358 358 1 0 747 1 <> <> 358 0 358 358 <> "CCD match"  <> 1 0.76 464 <> <> <> <> <> <> <> <>
  359 2 8.230434 14.566696 -7.196108 63 Q "A" 24 0.50000 0.50000 "GLN " " C  " "    " 6 0 0 0 808080  "C359"  0 1 7 ""  1 ""  <> 0 0 0 359 359 1 0 748 0 <> <> 359 0 359 359 <> "CCD match"  <> 1 0.76 465 <> <> <> <> <> <> <> <>
  360 3 10.601852 15.029630 -6.508681 63 Q "A" 24 -0.12000 -0.12000 "GLN " " CB " "    " 6 0 0 0 808080  "C360"  0 1 7 ""  1 ""  <> 0 0 0 360 360 1 0 749 2 <> <> 360 0 360 360 <> "CCD match"  <> 1 0.76 466 <> <> <> <> <> <> <> <>
  361 15 7.346386 15.418846 -7.117205 63 Q "A" 70 -0.50000 -0.50000 "GLN " " O  " "    " 8 0 0 0 FF2E2E  "O361"  0 1 7 ""  1 ""  <> 0 0 0 361 361 1 0 750 0 <> <> 361 0 361 361 <> "CCD match"  <> 1 0.76 467 <> <> <> <> <> <> <> <>
  362 3 10.721119 13.862894 -5.542715 63 Q "A" 24 -0.12000 -0.12000 "GLN " " CG " "    " 6 0 0 0 808080  "C362"  0 1 7 ""  1 ""  <> 0 0 0 362 362 1 0 751 2 <> <> 362 0 362 362 <> "CCD match"  <> 1 0.76 468 <> <> <> <> <> <> <> <>
  363 2 10.946449 12.478956 -6.112665 63 Q "A" 24 0.50000 0.50000 "GLN " " CD " "    " 6 0 0 0 808080  "C363"  0 1 7 "%UT"  13 "Flip"  <> 0 0 0 363 363 1 0 752 0 <> <> 363 0 363 363 <> "CCD match"  <> 1 0.76 469 0.463016449599464 "Flip"  <> <> <> <> <> <>
  364 25 11.430519 11.661403 -5.211609 63 Q "A" 38 -0.76000 -0.76000 "GLN " " NE2" "    " 7 0 0 0 2E2EFF  "N364"  0 1 7 ""  1 ""  <> 0 0 0 364 364 1 0 753 2 <> <> 364 0 364 364 <> "CCD match"  <> 1 0.76 470 <> <> <> <> <> <> <> <>
  365 15 10.503349 12.093889 -7.183816 63 Q "A" 70 -0.50000 -0.50000 "GLN " " OE1" "    " 8 0 0 0 FF2E2E  "O365"  0 1 7 ""  1 ""  <> 0 0 0 365 365 1 0 754 0 <> <> 365 0 365 365 <> "CCD match"  <> 1 0.76 471 <> <> <> <> <> <> <> <>
  366 25 8.012184 13.249000 -7.012140 64 E "A" 38 -0.50000 -0.50000 "GLU " " N  " "    " 7 0 0 0 2E2EFF  "N366"  0 1 7 ""  1 ""  <> 0 0 0 366 366 1 0 763 1 <> <> 366 0 366 366 <> "CCD match"  <> 1 0.77 472 <> <> <> <> <> <> <> <>
  367 3 6.798744 12.633869 -6.508568 64 E "A" 24 0.14000 0.14000 "GLU " " CA " "    " 6 0 0 0 808080  "C367"  0 1 -1108 "%RT%RN"  2 ""  FF7800  0 0 0 367 367 1 0 764 1 <> <> 367 0 367 367 <> "CCD match"  <> 1 0.77 473 <> <> <> <> <> <> <> <>
  368 2 6.792133 12.545574 -5.000254 64 E "A" 24 0.50000 0.50000 "GLU " " C  " "    " 6 0 0 0 808080  "C368"  0 1 7 ""  1 ""  <> 0 0 0 368 368 1 0 765 0 <> <> 368 0 368 368 <> "CCD match"  <> 1 0.77 474 <> <> <> <> <> <> <> <>
  369 3 6.617817 11.264753 -7.136921 64 E "A" 24 -0.12000 -0.12000 "GLU " " CB " "    " 6 0 0 0 808080  "C369"  0 1 7 ""  1 ""  <> 0 0 0 369 369 1 0 766 2 <> <> 369 0 369 369 <> "CCD match"  <> 1 0.77 475 <> <> <> <> <> <> <> <>
  370 15 7.076256 11.477743 -4.452842 64 E "A" 70 -0.50000 -0.50000 "GLU " " O  " "    " 8 0 0 0 FF2E2E  "O370"  0 1 7 ""  1 ""  <> 0 0 0 370 370 1 0 767 0 <> <> 370 0 370 370 <> "CCD match"  <> 1 0.77 476 <> <> <> <> <> <> <> <>
  371 3 6.076504 11.335687 -8.629257 64 E "A" 24 -0.22000 -0.22000 "GLU " " CG " "    " 6 0 0 0 808080  "C371"  0 1 7 ""  1 ""  <> 0 0 0 371 371 1 0 768 2 <> <> 371 0 371 371 <> "CCD match"  <> 1 0.77 477 <> <> <> <> <> <> <> <>
  372 2 5.338387 10.105216 -9.190167 64 E "A" 24 0.70000 0.70000 "GLU " " CD " "    " 6 0 0 0 808080  "C372"  0 1 7 "%UT"  13 ""  <> 0 0 0 372 372 1 0 769 0 <> <> 372 0 372 372 <> "CCD match"  <> 1 0.77 478 9.97521211126052 <> <> <> <> <> <> <>
  373 15 5.707211 8.918947 -8.831766 64 E "A" 70 -0.80000 -0.80000 "GLU " " OE1" "    " 8 0 0 0 FF2E2E  "O373"  0 1 7 ""  1 ""  <> 0 0 0 373 373 1 0 770 0 <> <> 373 0 373 373 <> "CCD match"  <> 1 0.77 479 <> <> <> <> <> <> <> <>
  374 18 4.507317 10.280113 -10.155324 64 E "A" 70 -0.80000 -0.80000 "GLU " " OE2" "    " 8 -1 0 0 FF2E2E  "O374"  0 1 7 ""  1 ""  <> 0 0 0 374 374 1 0 771 0 <> <> 374 0 374 374 <> "CCD match"  <> 1 0.77 480 <> <> <> <> <> <> <> <>
  375 25 6.468365 13.639286 -4.308352 65 D "A" 38 -0.50000 -0.50000 "ASP " " N  " "    " 7 0 0 0 2E2EFF  "N375"  0 1 7 ""  1 ""  <> 0 0 0 375 375 1 0 778 1 <> <> 375 0 375 375 <> "CCD match"  <> 1 0.8 481 <> <> <> <> <> <> <> <>
  376 3 6.267357 13.818347 -2.911708 65 D "A" 24 0.14000 0.14000 "ASP " " CA " "    " 6 0 0 0 808080  "C376"  0 1 -1108 "%RT%RN"  2 ""  FF7800  0 0 0 376 376 1 0 779 1 <> <> 376 0 376 376 <> "CCD match"  <> 1 0.8 482 <> <> <> <> <> <> <> <>
  377 2 4.993477 14.558099 -2.712611 65 D "A" 24 0.50000 0.50000 "ASP " " C  " "    " 6 0 0 0 808080  "C377"  0 1 7 ""  1 ""  <> 0 0 0 377 377 1 0 780 0 <> <> 377 0 377 377 <> "CCD match"  <> 1 0.8 483 <> <> <> <> <> <> <> <>
  378 3 7.525822 14.546768 -2.376642 65 D "A" 24 -0.22000 -0.22000 "ASP " " CB " "    " 6 0 0 0 808080  "C378"  0 1 7 ""  1 ""  <> 0 0 0 378 378 1 0 781 2 <> <> 378 0 378 378 <> "CCD match"  <> 1 0.8 484 <> <> <> <> <> <> <> <>
  379 15 4.770187 15.544958 -3.462198 65 D "A" 70 -0.50000 -0.50000 "ASP " " O  " "    " 8 0 0 0 FF2E2E  "O379"  0 1 7 ""  1 ""  <> 0 0 0 379 379 1 0 782 0 <> <> 379 0 379 379 <> "CCD match"  <> 1 0.8 485 <> <> <> <> <> <> <> <>
  380 2 7.424458 14.854253 -0.858030 65 D "A" 24 0.70000 0.70000 "ASP " " CG " "    " 6 0 0 0 808080  "C380"  0 1 7 "%UT"  13 ""  <> 0 0 0 380 380 1 0 783 0 <> <> 380 0 380 380 <> "CCD match"  <> 1 0.8 486 9.67137284963362 <> <> <> <> <> <> <>
  381 15 6.565865 14.395187 -0.084173 65 D "A" 70 -0.80000 -0.80000 "ASP " " OD1" "    " 8 0 0 0 FF2E2E  "O381"  0 1 7 ""  1 ""  <> 0 0 0 381 381 1 0 784 0 <> <> 381 0 381 381 <> "CCD match"  <> 1 0.8 487 <> <> <> <> <> <> <> <>
  382 18 8.222748 15.683012 -0.405914 65 D "A" 70 -0.80000 -0.80000 "ASP " " OD2" "    " 8 -1 0 0 FF2E2E  "O382"  0 1 7 ""  1 ""  <> 0 0 0 382 382 1 0 785 0 <> <> 382 0 382 382 <> "CCD match"  <> 1 0.8 488 <> <> <> <> <> <> <> <>
  383 25 4.041065 14.128332 -1.831243 66 Y "A" 38 -0.50000 -0.50000 "TYR " " N  " "    " 7 0 0 1 2E2EFF  "N383"  0 1 7 ""  1 ""  <> 0 0 0 383 383 1 0 790 1 <> <> 383 0 383 383 <> "CCD match"  <> 1 0.9 489 <> <> <> <> <> <> <> <>
  384 3 2.757923 14.740224 -1.618894 66 Y "A" 24 0.14000 0.14000 "TYR " " CA " "    " 6 0 0 1 808080  "C384"  0 1 -1108 "%RT%RN"  2 ""  FF7800  0 0 0 384 384 1 0 791 1 <> <> 384 0 384 384 <> "CCD match"  <> 1 0.9 490 <> <> <> <> <> <> <> <>
  385 2 2.627560 14.949945 -0.032708 66 Y "A" 24 0.50000 0.50000 "TYR " " C  " "    " 6 0 0 1 808080  "C385"  0 1 7 ""  1 ""  <> 0 0 0 385 385 1 0 792 0 <> <> 385 0 385 385 <> "CCD match"  <> 1 0.9 491 <> <> <> <> <> <> <> <>
  386 3 1.588871 13.849346 -2.087745 66 Y "A" 24 -0.00500 -0.00500 "TYR " " CB " "    " 6 0 0 1 808080  "C386"  0 1 7 ""  1 ""  <> 0 0 0 386 386 1 0 793 2 <> <> 386 0 386 386 <> "CCD match"  <> 1 0.9 492 <> <> <> <> <> <> <> <>
  387 15 1.466240 15.251844 0.298302 66 Y "A" 70 -0.50000 -0.50000 "TYR " " O  " "    " 8 0 0 1 FF2E2E  "O387"  0 1 7 ""  1 ""  <> 0 0 0 387 387 1 0 794 0 <> <> 387 0 387 387 <> "CCD match"  <> 1 0.9 493 <> <> <> <> <> <> <> <>
  388 2 1.496937 13.691194 -3.635877 66 Y "A" 24 -0.11500 -0.11500 "TYR " " CG " "    " 6 0 0 1 808080  "C388"  0 1 7 ""  1 ""  <> 0 0 0 388 388 1 0 795 0 <> <> 388 0 388 388 <> "CCD match"  <> 1 0.9 494 <> <> <> <> <> <> <> <>
  389 2 1.122234 14.796850 -4.391504 66 Y "A" 24 -0.11500 -0.11500 "TYR " " CD1" "    " 6 0 0 1 808080  "C389"  0 1 7 ""  1 ""  <> 0 0 0 389 389 1 0 796 1 <> <> 389 0 389 389 <> "CCD match"  <> 1 0.9 495 <> <> <> <> <> <> <> <>
  390 2 1.630245 12.384620 -4.165496 66 Y "A" 24 -0.11500 -0.11500 "TYR " " CD2" "    " 6 0 0 1 808080  "C390"  0 1 7 ""  1 ""  <> 0 0 0 390 390 1 0 797 1 <> <> 390 0 390 390 <> "CCD match"  <> 1 0.9 496 <> <> <> <> <> <> <> <>
  391 2 0.856484 14.515695 -5.727027 66 Y "A" 24 -0.11500 -0.11500 "TYR " " CE1" "    " 6 0 0 1 808080  "C391"  0 1 7 ""  1 ""  <> 0 0 0 391 391 1 0 798 1 <> <> 391 0 391 391 <> "CCD match"  <> 1 0.9 497 <> <> <> <> <> <> <> <>
  392 2 1.272942 12.140071 -5.488347 66 Y "A" 24 -0.11500 -0.11500 "TYR " " CE2" "    " 6 0 0 1 808080  "C392"  0 1 7 ""  1 ""  <> 0 0 0 392 392 1 0 799 1 <> <> 392 0 392 392 <> "CCD match"  <> 1 0.9 498 <> <> <> <> <> <> <> <>
  393 16 0.749142 13.041648 -7.633821 66 Y "A" 70 -0.58500 -0.58500 "TYR " " OH " "    " 8 0 0 1 FF2E2E  "O393"  0 1 7 "%UT"  13 ""  <> 0 0 0 393 393 1 0 800 1 <> <> 393 0 393 393 <> "CCD match"  <> 1 0.9 499 <> <> <> <> <> <> <> <>
  394 2 0.914486 13.248899 -6.330511 66 Y "A" 24 0.15000 0.15000 "TYR " " CZ " "    " 6 0 0 1 808080  "C394"  0 1 7 ""  1 ""  <> 0 0 0 394 394 1 0 801 0 <> <> 394 0 394 394 <> "CCD match"  <> 1 0.9 500 <> <> <> <> <> <> <> <>
  395 25 3.713223 14.856447 0.743212 67 S "A" 38 -0.50000 -0.50000 "SER " " N  " "    " 7 0 0 1 2E2EFF  "N395"  0 1 7 ""  1 ""  <> 0 0 0 395 395 1 0 811 1 <> <> 395 0 395 395 <> "CCD match"  <> 1 0.85 501 <> <> <> <> <> <> <> <>
  396 3 3.744515 15.064157 2.237815 67 S "A" 24 0.14000 0.14000 "SER " " CA " "    " 6 0 0 1 808080  "C396"  0 1 -1108 "%RT%RN"  2 ""  FF7800  0 0 0 396 396 1 0 812 1 588 3 396 0 396 396 <> "CCD match"  <> 1 0.85 502 <> <> <> <> <> <> <> <>
  397 2 3.192154 16.360618 2.777882 67 S "A" 24 0.50000 0.50000 "SER " " C  " "    " 6 0 0 1 808080  "C397"  0 1 7 ""  1 ""  <> 0 0 0 397 397 1 0 813 0 <> <> 397 0 397 397 <> "CCD match"  <> 1 0.85 503 <> <> <> <> <> <> <> <>
  398 3 5.136574 14.779001 2.848330 67 S "A" 24 0.14500 0.14500 "SER " " CB " "    " 6 0 0 1 808080  "C398"  0 1 7 ""  1 ""  <> 0 0 0 398 398 1 0 814 2 590 3 398 0 398 398 <> "CCD match"  <> 1 0.85 504 <> <> <> <> <> <> <> <>
  399 15 3.467129 17.482763 2.353520 67 S "A" 70 -0.50000 -0.50000 "SER " " O  " "    " 8 0 0 1 FF2E2E  "O399"  0 1 7 ""  1 ""  <> 0 0 0 399 399 1 0 815 0 <> <> 399 0 399 399 <> "CCD match"  <> 1 0.85 505 <> <> <> <> <> <> <> <>
  400 16 6.081760 15.657819 2.376481 67 S "A" 70 -0.68300 -0.68300 "SER " " OG " "    " 8 0 0 1 FF2E2E  "O400"  0 1 7 "%UT"  13 ""  <> 0 0 0 400 400 1 0 816 1 <> <> 400 0 400 400 <> "CCD match"  <> 1 0.85 506 <> <> <> <> <> <> <> <>
  401 25 2.279472 16.118143 3.764987 68 K "A" 38 -0.50000 -0.50000 "LYS " " N  " "    " 7 0 0 1 2E2EFF  "N401"  0 1 7 ""  1 ""  <> 0 0 0 401 401 1 0 822 1 <> <> 401 0 401 401 <> "CCD match"  <> 1 0.87 507 <> <> <> <> <> <> <> <>
  402 3 1.464108 17.118892 4.466086 68 K "A" 24 0.14000 0.14000 "LYS " " CA " "    " 6 0 0 1 808080  "C402"  0 1 -1108 "%RT%RN"  2 ""  FF7800  0 0 0 402 402 1 0 823 1 <> <> 402 0 402 402 <> "CCD match"  <> 1 0.87 508 <> <> <> <> <> <> <> <>
  403 2 0.467930 17.929674 3.685357 68 K "A" 24 0.50000 0.50000 "LYS " " C  " "    " 6 0 0 1 808080  "C403"  0 1 7 ""  1 ""  <> 0 0 0 403 403 1 0 824 0 <> <> 403 0 403 403 <> "CCD match"  <> 1 0.87 509 <> <> <> <> <> <> <> <>
  404 3 2.435131 18.107133 5.298833 68 K "A" 24 -0.12000 -0.12000 "LYS " " CB " "    " 6 0 0 1 808080  "C404"  0 1 7 ""  1 ""  <> 0 0 0 404 404 1 0 825 2 <> <> 404 0 404 404 <> "CCD match"  <> 1 0.87 510 <> <> <> <> <> <> <> <>
  405 15 -0.382461 18.538307 4.308869 68 K "A" 70 -0.50000 -0.50000 "LYS " " O  " "    " 8 0 0 1 FF2E2E  "O405"  0 1 7 ""  1 ""  <> 0 0 0 405 405 1 0 826 0 <> <> 405 0 405 405 <> "CCD match"  <> 1 0.87 511 <> <> <> <> <> <> <> <>
  406 3 3.228767 17.483470 6.465371 68 K "A" 24 -0.12000 -0.12000 "LYS " " CG " "    " 6 0 0 1 808080  "C406"  0 1 7 ""  1 ""  <> 0 0 0 406 406 1 0 827 2 <> <> 406 0 406 406 <> "CCD match"  <> 1 0.87 512 <> <> <> <> <> <> <> <>
  407 3 4.304833 18.525621 6.942559 68 K "A" 24 -0.12000 -0.12000 "LYS " " CD " "    " 6 0 0 1 808080  "C407"  0 1 7 ""  1 ""  <> 0 0 0 407 407 1 0 828 2 <> <> 407 0 407 407 <> "CCD match"  <> 1 0.87 513 <> <> <> <> <> <> <> <>
  408 3 4.935211 18.108186 8.229607 68 K "A" 24 0.19000 0.19000 "LYS " " CE " "    " 6 0 0 1 808080  "C408"  0 1 7 ""  1 ""  <> 0 0 0 408 408 1 0 829 2 <> <> 408 0 408 408 <> "CCD match"  <> 1 0.87 514 <> <> <> <> <> <> <> <>
  409 32 5.940937 19.114294 8.587760 68 K "A" 38 -0.30000 -0.30000 "LYS " " NZ " "    " 7 1 0 1 2E2EFF  "N409"  0 1 7 "%UT"  13 ""  <> 0 0 0 409 409 1 0 830 3 <> <> 409 0 409 409 <> "CCD match"  <> 1 0.87 515 <> <> <> <> <> <> <> <>
  410 25 0.537457 17.846824 2.361869 69 L "A" 38 -0.50000 -0.50000 "LEU " " N  " "    " 7 0 0 1 2E2EFF  "N410"  0 1 7 ""  1 ""  <> 0 0 0 410 410 1 0 844 1 <> <> 410 0 410 410 <> "CCD match"  <> 1 0.91 516 <> <> <> <> <> <> <> <>
  411 3 -0.451498 18.633409 1.453702 69 L "A" 24 0.14000 0.14000 "LEU " " CA " "    " 6 0 0 1 808080  "C411"  0 1 -1108 "%RT%RN"  2 ""  FF7800  0 0 0 411 411 1 0 845 1 <> <> 411 0 411 411 <> "CCD match"  <> 1 0.91 517 <> <> <> <> <> <> <> <>
  412 2 -1.926205 18.139755 1.468808 69 L "A" 24 0.50000 0.50000 "LEU " " C  " "    " 6 0 0 1 808080  "C412"  0 1 7 ""  1 ""  <> 0 0 0 412 412 1 0 846 0 <> <> 412 0 412 412 <> "CCD match"  <> 1 0.91 518 <> <> <> <> <> <> <> <>
  413 3 0.102734 18.794742 0.079455 69 L "A" 24 -0.12000 -0.12000 "LEU " " CB " "    " 6 0 0 1 808080  "C413"  0 1 7 ""  1 ""  <> 0 0 0 413 413 1 0 847 2 <> <> 413 0 413 413 <> "CCD match"  <> 1 0.91 519 <> <> <> <> <> <> <> <>
  414 15 -2.110983 16.913114 1.547188 69 L "A" 70 -0.50000 -0.50000 "LEU " " O  " "    " 8 0 0 1 FF2E2E  "O414"  0 1 7 ""  1 ""  <> 0 0 0 414 414 1 0 848 0 <> <> 414 0 414 414 <> "CCD match"  <> 1 0.91 520 <> <> <> <> <> <> <> <>
  415 3 1.390102 19.622922 0.134373 69 L "A" 24 -0.06000 -0.06000 "LEU " " CG " "    " 6 0 0 1 808080  "C415"  0 1 7 ""  1 ""  <> 0 0 0 415 415 1 0 849 1 <> <> 415 0 415 415 <> "CCD match"  <> 1 0.91 521 <> <> <> <> <> <> <> <>
  416 3 2.052425 19.494705 -1.296804 69 L "A" 24 -0.18000 -0.18000 "LEU " " CD1" "    " 6 0 0 1 808080  "C416"  0 1 7 ""  1 ""  <> 0 0 0 416 416 1 0 850 3 <> <> 416 0 416 416 <> "CCD match"  <> 1 0.91 522 <> <> <> <> <> <> <> <>
  417 3 1.099598 21.148911 0.477435 69 L "A" 24 -0.18000 -0.18000 "LEU " " CD2" "    " 6 0 0 1 808080  "C417"  0 1 7 ""  1 ""  <> 0 0 0 417 417 1 0 851 3 <> <> 417 0 417 417 <> "CCD match"  <> 1 0.91 523 <> <> <> <> <> <> <> <>
  418 25 -2.849209 19.097892 1.615626 70 P "A" 38 -0.14000 -0.14000 "PRO " " N  " "    " 7 0 0 1 2E2EFF  "N418"  0 1 7 ""  1 ""  <> 0 0 0 418 418 1 0 863 0 <> <> 418 0 418 418 <> "CCD match"  <> 1 0.91 524 <> <> <> <> <> <> <> <>
  419 3 -4.257194 18.657215 1.812690 70 P "A" 24 0.01000 0.01000 "PRO " " CA " "    " 6 0 0 1 808080  "C419"  0 1 -1108 "%RT%RN"  2 ""  FF7800  0 0 0 419 419 1 0 864 1 <> <> 419 0 419 419 <> "CCD match"  <> 1 0.91 525 <> <> <> <> <> <> <> <>
  420 2 -4.868555 17.654054 0.679770 70 P "A" 24 0.50000 0.50000 "PRO " " C  " "    " 6 0 0 1 808080  "C420"  0 1 7 ""  1 ""  <> 0 0 0 420 420 1 0 865 0 <> <> 420 0 420 420 <> "CCD match"  <> 1 0.91 526 <> <> <> <> <> <> <> <>
  421 3 -5.034977 19.968824 1.920397 70 P "A" 24 -0.12000 -0.12000 "PRO " " CB " "    " 6 0 0 1 808080  "C421"  0 1 7 ""  1 ""  <> 0 0 0 421 421 1 0 866 2 <> <> 421 0 421 421 <> "CCD match"  <> 1 0.91 527 <> <> <> <> <> <> <> <>
  422 15 -4.703739 17.973257 -0.504903 70 P "A" 70 -0.50000 -0.50000 "PRO " " O  " "    " 8 0 0 1 FF2E2E  "O422"  0 1 7 ""  1 ""  <> 0 0 0 422 422 1 0 867 0 <> <> 422 0 422 422 <> "CCD match"  <> 1 0.91 528 <> <> <> <> <> <> <> <>
  423 3 -4.121052 21.081503 1.199485 70 P "A" 24 -0.12000 -0.12000 "PRO " " CG " "    " 6 0 0 1 808080  "C423"  0 1 7 ""  1 ""  <> 0 0 0 423 423 1 0 868 2 <> <> 423 0 423 423 <> "CCD match"  <> 1 0.91 529 <> <> <> <> <> <> <> <>
  424 3 -2.715549 20.598093 1.480620 70 P "A" 24 -0.05000 -0.05000 "PRO " " CD " "    " 6 0 0 1 808080  "C424"  0 1 7 ""  1 ""  <> 0 0 0 424 424 1 0 869 2 <> <> 424 0 424 424 <> "CCD match"  <> 1 0.91 530 <> <> <> <> <> <> <> <>
  425 25 -5.199705 16.403770 1.104811 71 P "A" 38 -0.14000 -0.14000 "PRO " " N  " "    " 7 0 0 1 2E2EFF  "N425"  0 1 7 ""  1 ""  <> 0 0 0 425 425 1 0 877 0 <> <> 425 0 425 425 <> "CCD match"  <> 1 0.86 531 <> <> <> <> <> <> <> <>
  426 3 -5.328047 15.319814 0.151427 71 P "A" 24 0.01000 0.01000 "PRO " " CA " "    " 6 0 0 1 808080  "C426"  0 1 -1108 "%RT%RN"  2 ""  FF7800  0 0 0 426 426 1 0 878 1 <> <> 426 0 426 426 <> "CCD match"  <> 1 0.86 532 <> <> <> <> <> <> <> <>
  427 2 -6.453047 15.415695 -0.933500 71 P "A" 24 0.50000 0.50000 "PRO " " C  " "    " 6 0 0 1 808080  "C427"  0 1 7 ""  1 ""  <> 0 0 0 427 427 1 0 879 0 <> <> 427 0 427 427 <> "CCD match"  <> 1 0.86 533 <> <> <> <> <> <> <> <>
  428 3 -5.474108 14.103736 1.001649 71 P "A" 24 -0.12000 -0.12000 "PRO " " CB " "    " 6 0 0 1 808080  "C428"  0 1 7 ""  1 ""  <> 0 0 0 428 428 1 0 880 2 <> <> 428 0 428 428 <> "CCD match"  <> 1 0.86 534 <> <> <> <> <> <> <> <>
  429 15 -6.185751 15.013254 -2.032949 71 P "A" 70 -0.50000 -0.50000 "PRO " " O  " "    " 8 0 0 1 FF2E2E  "O429"  0 1 7 ""  1 ""  <> 0 0 0 429 429 1 0 881 0 <> <> 429 0 429 429 <> "CCD match"  <> 1 0.86 535 <> <> <> <> <> <> <> <>
  430 3 -6.019052 14.628664 2.327471 71 P "A" 24 -0.12000 -0.12000 "PRO " " CG " "    " 6 0 0 1 808080  "C430"  0 1 7 ""  1 ""  <> 0 0 0 430 430 1 0 882 2 <> <> 430 0 430 430 <> "CCD match"  <> 1 0.86 536 <> <> <> <> <> <> <> <>
  431 3 -5.337566 15.935861 2.455878 71 P "A" 24 -0.05000 -0.05000 "PRO " " CD " "    " 6 0 0 1 808080  "C431"  0 1 7 ""  1 ""  <> 0 0 0 431 431 1 0 883 2 <> <> 431 0 431 431 <> "CCD match"  <> 1 0.86 537 <> <> <> <> <> <> <> <>
  432 25 -7.602310 15.977607 -0.572522 72 E "A" 38 -0.50000 -0.50000 "GLU " " N  " "    " 7 0 0 0 2E2EFF  "N432"  0 1 7 ""  1 ""  <> 0 0 0 432 432 1 0 891 1 <> <> 432 0 432 432 <> "CCD match"  <> 1 0.88 538 <> <> <> <> <> <> <> <>
  433 3 -8.693666 16.239179 -1.481191 72 E "A" 24 0.14000 0.14000 "GLU " " CA " "    " 6 0 0 0 808080  "C433"  0 1 -1108 "%RT%RN"  2 ""  FF7800  0 0 0 433 433 1 0 892 1 <> <> 433 0 433 433 <> "CCD match"  <> 1 0.88 539 <> <> <> <> <> <> <> <>
  434 2 -8.352802 17.161611 -2.637876 72 E "A" 24 0.50000 0.50000 "GLU " " C  " "    " 6 0 0 0 808080  "C434"  0 1 7 ""  1 ""  <> 0 0 0 434 434 1 0 893 0 <> <> 434 0 434 434 <> "CCD match"  <> 1 0.88 540 <> <> <> <> <> <> <> <>
  435 3 -10.073688 16.597724 -0.751512 72 E "A" 24 -0.12000 -0.12000 "GLU " " CB " "    " 6 0 0 0 808080  "C435"  0 1 7 ""  1 ""  <> 0 0 0 435 435 1 0 894 2 <> <> 435 0 435 435 <> "CCD match"  <> 1 0.88 541 <> <> <> <> <> <> <> <>
  436 15 -8.765562 16.899780 -3.742357 72 E "A" 70 -0.50000 -0.50000 "GLU " " O  " "    " 8 0 0 0 FF2E2E  "O436"  0 1 7 ""  1 ""  <> 0 0 0 436 436 1 0 895 0 <> <> 436 0 436 436 <> "CCD match"  <> 1 0.88 542 <> <> <> <> <> <> <> <>
  437 3 -10.375627 15.705287 0.470231 72 E "A" 24 -0.22000 -0.22000 "GLU " " CG " "    " 6 0 0 0 808080  "C437"  0 1 7 ""  1 ""  <> 0 0 0 437 437 1 0 896 2 <> <> 437 0 437 437 <> "CCD match"  <> 1 0.88 543 <> <> <> <> <> <> <> <>
  438 2 -11.600920 16.267528 1.300370 72 E "A" 24 0.70000 0.70000 "GLU " " CD " "    " 6 0 0 0 808080  "C438"  0 1 7 "%UT"  13 ""  <> 0 0 0 438 438 1 0 897 0 <> <> 438 0 438 438 <> "CCD match"  <> 1 0.88 544 9.98342266121373 <> <> <> <> <> <> <>
  439 15 -11.286177 16.646514 2.454346 72 E "A" 70 -0.80000 -0.80000 "GLU " " OE1" "    " 8 0 0 0 FF2E2E  "O439"  0 1 7 ""  1 ""  <> 0 0 0 439 439 1 0 898 0 <> <> 439 0 439 439 <> "CCD match"  <> 1 0.88 545 <> <> <> <> <> <> <> <>
  440 18 -12.708973 16.258649 0.687918 72 E "A" 70 -0.80000 -0.80000 "GLU " " OE2" "    " 8 -1 0 0 FF2E2E  "O440"  0 1 7 ""  1 ""  <> 0 0 0 440 440 1 0 899 0 <> <> 440 0 440 440 <> "CCD match"  <> 1 0.88 546 <> <> <> <> <> <> <> <>
  441 25 -7.559154 18.191831 -2.393869 73 T "A" 38 -0.50000 -0.50000 "THR " " N  " "    " 7 0 0 0 2E2EFF  "N441"  1 1 7 ""  1 ""  <> 0 0 0 441 441 1 0 906 1 <> <> 441 0 441 441 <> "CCD match"  <> 1 0.91 547 <> <> <> <> <> <> <> <>
  442 3 -7.075437 19.106176 -3.436895 73 T "A" 24 0.14000 0.14000 "THR " " CA " "    " 6 0 0 0 808080  "C442"  1 1 -1108 "%RT%RN"  2 ""  FF7800  0 0 0 442 442 1 0 907 1 <> <> 442 0 442 442 <> "CCD match"  <> 1 0.91 548 <> <> <> <> <> <> <> <>
  443 2 -6.082296 18.494642 -4.445961 73 T "A" 24 0.50000 0.50000 "THR " " C  " "    " 6 0 0 0 808080  "C443"  1 1 7 ""  1 ""  <> 0 0 0 443 443 1 0 908 0 <> <> 443 0 443 443 <> "CCD match"  <> 1 0.91 549 <> <> <> <> <> <> <> <>
  444 3 -6.526524 20.456886 -2.846893 73 T "A" 24 0.20500 0.20500 "THR " " CB " "    " 6 0 0 0 808080  "C444"  1 1 7 ""  1 ""  <> 0 0 0 444 444 1 0 909 1 <> <> 444 0 444 444 <> "CCD match"  <> 1 0.91 550 <> <> <> <> <> <> <> <>
  445 15 -5.887768 18.920236 -5.562860 73 T "A" 70 -0.50000 -0.50000 "THR " " O  " "    " 8 0 0 0 FF2E2E  "O445"  1 1 7 ""  1 ""  <> 0 0 0 445 445 1 0 910 0 <> <> 445 0 445 445 <> "CCD match"  <> 1 0.91 551 <> <> <> <> <> <> <> <>
  446 3 -6.035105 21.557759 -3.810092 73 T "A" 24 -0.18000 -0.18000 "THR " " CG2" "    " 6 0 0 0 808080  "C446"  1 1 7 ""  1 ""  <> 0 0 0 446 446 1 0 911 3 <> <> 446 0 446 446 <> "CCD match"  <> 1 0.91 552 <> <> <> <> <> <> <> <>
  447 16 -7.551107 21.089530 -2.065845 73 T "A" 70 -0.68300 -0.68300 "THR " " OG1" "    " 8 0 0 0 FF2E2E  "O447"  1 1 7 "%UT"  13 ""  <> 0 0 0 447 447 1 0 912 1 <> <> 447 0 447 447 <> "CCD match"  <> 1 0.91 553 <> <> <> <> <> <> <> <>
  448 25 -5.392063 17.419786 -3.977340 74 I "A" 38 -0.50000 -0.50000 "ILE " " N  " "    " 7 0 0 1 2E2EFF  "N448"  1 1 7 ""  1 ""  <> 0 0 0 448 448 1 0 920 1 <> <> 448 0 448 448 <> "CCD match"  <> 1 0.89 554 <> <> <> <> <> <> <> <>
  449 3 -4.466526 16.593500 -4.801915 74 I "A" 24 0.14000 0.14000 "ILE " " CA " "    " 6 0 0 1 808080  "C449"  1 1 -1108 "%RT%RN"  2 ""  FF7800  0 0 0 449 449 1 0 921 1 <> <> 449 0 449 449 <> "CCD match"  <> 1 0.89 555 <> <> <> <> <> <> <> <>
  450 2 -5.197681 15.595785 -5.730703 74 I "A" 24 0.50000 0.50000 "ILE " " C  " "    " 6 0 0 1 808080  "C450"  1 1 7 ""  1 ""  <> 0 0 0 450 450 1 0 922 0 <> <> 450 0 450 450 <> "CCD match"  <> 1 0.89 556 <> <> <> <> <> <> <> <>
  451 3 -3.460508 15.894941 -3.834680 74 I "A" 24 -0.06000 -0.06000 "ILE " " CB " "    " 6 0 0 1 808080  "C451"  1 1 7 ""  1 ""  <> 0 0 0 451 451 1 0 923 1 <> <> 451 0 451 451 <> "CCD match"  <> 1 0.89 557 <> <> <> <> <> <> <> <>
  452 15 -4.616102 15.000774 -6.621431 74 I "A" 70 -0.50000 -0.50000 "ILE " " O  " "    " 8 0 0 1 FF2E2E  "O452"  1 1 7 ""  1 ""  <> 0 0 0 452 452 1 0 924 0 <> <> 452 0 452 452 <> "CCD match"  <> 1 0.89 558 <> <> <> <> <> <> <> <>
  453 3 -2.529762 16.919992 -3.074024 74 I "A" 24 -0.12000 -0.12000 "ILE " " CG1" "    " 6 0 0 1 808080  "C453"  1 1 7 ""  1 ""  <> 0 0 0 453 453 1 0 925 2 <> <> 453 0 453 453 <> "CCD match"  <> 1 0.89 559 <> <> <> <> <> <> <> <>
  454 3 -2.529682 14.832435 -4.563277 74 I "A" 24 -0.18000 -0.18000 "ILE " " CG2" "    " 6 0 0 1 808080  "C454"  1 1 7 ""  1 ""  <> 0 0 0 454 454 1 0 926 3 <> <> 454 0 454 454 <> "CCD match"  <> 1 0.89 560 <> <> <> <> <> <> <> <>
  455 3 -1.580563 16.230085 -2.035262 74 I "A" 24 -0.18000 -0.18000 "ILE " " CD1" "    " 6 0 0 1 808080  "C455"  1 1 7 ""  1 ""  <> 0 0 0 455 455 1 0 927 3 647 3 455 0 455 455 <> "CCD match"  <> 1 0.89 561 <> <> <> <> <> <> <> <>
  456 25 -6.543573 15.465747 -5.597914 75 T "A" 38 -0.50000 -0.50000 "THR " " N  " "    " 7 0 0 1 2E2EFF  "N456"  1 1 7 ""  1 ""  <> 0 0 0 456 456 1 0 939 1 <> <> 456 0 456 456 <> "CCD match"  <> 1 0.88 562 <> <> <> <> <> <> <> <>
  457 3 -7.424671 14.759813 -6.560678 75 T "A" 24 0.14000 0.14000 "THR " " CA " "    " 6 0 0 1 808080  "C457"  1 1 -1108 "%RT%RN"  2 ""  FF7800  0 0 0 457 457 1 0 940 1 <> <> 457 0 457 457 <> "CCD match"  <> 1 0.88 563 <> <> <> <> <> <> <> <>
  458 2 -7.652004 15.361251 -7.952365 75 T "A" 24 0.50000 0.50000 "THR " " C  " "    " 6 0 0 1 808080  "C458"  1 1 7 ""  1 ""  <> 0 0 0 458 458 1 0 941 0 <> <> 458 0 458 458 <> "CCD match"  <> 1 0.88 564 <> <> <> <> <> <> <> <>
  459 3 -8.727873 14.304002 -5.927794 75 T "A" 24 0.20500 0.20500 "THR " " CB " "    " 6 0 0 1 808080  "C459"  1 1 7 ""  1 ""  <> 0 0 0 459 459 1 0 942 1 <> <> 459 0 459 459 <> "CCD match"  <> 1 0.88 565 <> <> <> <> <> <> <> <>
  460 15 -7.951639 14.684585 -8.925943 75 T "A" 70 -0.50000 -0.50000 "THR " " O  " "    " 8 0 0 1 FF2E2E  "O460"  1 1 7 ""  1 ""  <> 0 0 0 460 460 1 0 943 0 <> <> 460 0 460 460 <> "CCD match"  <> 1 0.88 566 <> <> <> <> <> <> <> <>
  461 3 -8.522940 13.535680 -4.657415 75 T "A" 24 -0.18000 -0.18000 "THR " " CG2" "    " 6 0 0 1 808080  "C461"  1 1 7 ""  1 ""  <> 0 0 0 461 461 1 0 944 3 <> <> 461 0 461 461 <> "CCD match"  <> 1 0.88 567 <> <> <> <> <> <> <> <>
  462 16 -9.683823 15.311410 -5.664772 75 T "A" 70 -0.68300 -0.68300 "THR " " OG1" "    " 8 0 0 1 FF2E2E  "O462"  1 1 7 "%UT"  13 ""  <> 0 0 0 462 462 1 0 945 1 <> <> 462 0 462 462 <> "CCD match"  <> 1 0.88 568 <> <> <> <> <> <> <> <>
  463 25 -7.494036 16.645818 -8.023536 76 E "A" 38 -0.50000 -0.50000 "GLU " " N  " "    " 7 0 0 0 2E2EFF  "N463"  1 1 7 ""  1 ""  <> 0 0 0 463 463 1 0 953 1 <> <> 463 0 463 463 <> "CCD match"  <> 1 0.91 569 <> <> <> <> <> <> <> <>
  464 3 -7.619495 17.404338 -9.234780 76 E "A" 24 0.14000 0.14000 "GLU " " CA " "    " 6 0 0 0 808080  "C464"  1 1 -1108 "%RT%RN"  2 ""  FF7800  0 0 0 464 464 1 0 954 1 <> <> 464 0 464 464 <> "CCD match"  <> 1 0.91 570 <> <> <> <> <> <> <> <>
  465 2 -6.383724 17.196392 -10.077398 76 E "A" 24 0.50000 0.50000 "GLU " " C  " "    " 6 0 0 0 808080  "C465"  1 1 7 ""  1 ""  <> 0 0 0 465 465 1 0 955 0 <> <> 465 0 465 465 <> "CCD match"  <> 1 0.91 571 <> <> <> <> <> <> <> <>
  466 3 -7.632873 18.792514 -8.718764 76 E "A" 24 -0.12000 -0.12000 "GLU " " CB " "    " 6 0 0 0 808080  "C466"  1 1 7 ""  1 ""  <> 0 0 0 466 466 1 0 956 2 <> <> 466 0 466 466 <> "CCD match"  <> 1 0.91 572 <> <> <> <> <> <> <> <>
  467 15 -6.460415 17.302494 -11.323843 76 E "A" 70 -0.50000 -0.50000 "GLU " " O  " "    " 8 0 0 0 FF2E2E  "O467"  1 1 7 ""  1 ""  <> 0 0 0 467 467 1 0 957 0 <> <> 467 0 467 467 <> "CCD match"  <> 1 0.91 573 <> <> <> <> <> <> <> <>
  468 3 -8.741966 19.138547 -7.700916 76 E "A" 24 -0.22000 -0.22000 "GLU " " CG " "    " 6 0 0 0 808080  "C468"  1 1 7 ""  1 ""  <> 0 0 0 468 468 1 0 958 2 <> <> 468 0 468 468 <> "CCD match"  <> 1 0.91 574 <> <> <> <> <> <> <> <>
  469 2 -8.636587 20.587662 -7.181814 76 E "A" 24 0.70000 0.70000 "GLU " " CD " "    " 6 0 0 0 808080  "C469"  1 1 7 "%UT"  13 ""  <> 0 0 0 469 469 1 0 959 0 <> <> 469 0 469 469 <> "CCD match"  <> 1 0.91 575 10 <> <> <> <> <> <> <>
  470 15 -9.609997 20.957164 -6.472549 76 E "A" 70 -0.80000 -0.80000 "GLU " " OE1" "    " 8 0 0 0 FF2E2E  "O470"  1 1 7 ""  1 ""  <> 0 0 0 470 470 1 0 960 0 <> <> 470 0 470 470 <> "CCD match"  <> 1 0.91 576 <> <> <> <> <> <> <> <>
  471 18 -7.740349 21.365695 -7.605471 76 E "A" 70 -0.80000 -0.80000 "GLU " " OE2" "    " 8 -1 0 0 FF2E2E  "O471"  1 1 7 ""  1 ""  <> 0 0 0 471 471 1 0 961 0 <> <> 471 0 471 471 <> "CCD match"  <> 1 0.91 577 <> <> <> <> <> <> <> <>
  472 25 -5.225363 16.861951 -9.432184 77 R "A" 38 -0.50000 -0.50000 "ARG " " N  " "    " 7 0 0 1 2E2EFF  "N472"  1 1 7 ""  1 ""  <> 0 0 0 472 472 1 0 968 1 <> <> 472 0 472 472 <> "CCD match"  <> 1 0.94 578 <> <> <> <> <> <> <> <>
  473 3 -4.005178 16.458738 -10.186096 77 R "A" 24 0.14000 0.14000 "ARG " " CA " "    " 6 0 0 1 808080  "C473"  1 1 -1108 "%RT%RN"  2 ""  FF7800  0 0 0 473 473 1 0 969 1 <> <> 473 0 473 473 <> "CCD match"  <> 1 0.94 579 <> <> <> <> <> <> <> <>
  474 2 -4.183399 14.988710 -10.665062 77 R "A" 24 0.50000 0.50000 "ARG " " C  " "    " 6 0 0 1 808080  "C474"  1 1 7 ""  1 ""  <> 0 0 0 474 474 1 0 970 0 <> <> 474 0 474 474 <> "CCD match"  <> 1 0.94 580 <> <> <> <> <> <> <> <>
  475 3 -2.732922 16.677932 -9.227277 77 R "A" 24 -0.12000 -0.12000 "ARG " " CB " "    " 6 0 0 1 808080  "C475"  1 1 7 ""  1 ""  <> 0 0 0 475 475 1 0 971 2 <> <> 475 0 475 475 <> "CCD match"  <> 1 0.94 581 <> <> <> <> <> <> <> <>
  476 15 -4.045048 14.829713 -11.846472 77 R "A" 70 -0.50000 -0.50000 "ARG " " O  " "    " 8 0 0 1 FF2E2E  "O476"  1 1 7 ""  1 ""  <> 0 0 0 476 476 1 0 972 0 <> <> 476 0 476 476 <> "CCD match"  <> 1 0.94 582 <> <> <> <> <> <> <> <>
  477 3 -2.478167 18.130458 -8.952964 77 R "A" 24 -0.05000 -0.05000 "ARG " " CG " "    " 6 0 0 1 808080  "C477"  1 1 7 ""  1 ""  <> 0 0 0 477 477 1 0 973 2 <> <> 477 0 477 477 <> "CCD match"  <> 1 0.94 583 <> <> <> <> <> <> <> <>
  478 3 -1.521139 18.417371 -7.752578 77 R "A" 24 0.19000 0.19000 "ARG " " CD " "    " 6 0 0 1 808080  "C478"  1 1 7 ""  1 ""  <> 0 0 0 478 478 1 0 974 2 <> <> 478 0 478 478 <> "CCD match"  <> 1 0.94 584 <> <> <> <> <> <> <> <>
  479 25 -0.185387 17.860048 -8.002121 77 R "A" 38 -0.69997 -0.69997 "ARG " " NE " "    " 7 0 0 1 2E2EFF  "N479"  1 1 7 ""  1 ""  <> 0 0 0 479 479 1 0 975 1 <> <> 479 0 479 479 <> "CCD match"  <> 1 0.94 585 <> <> <> <> <> <> <> <>
  480 25 0.904602 18.347375 -6.048358 77 R "A" 38 -0.79997 -0.79997 "ARG " " NH1" "    " 7 0 0 1 2E2EFF  "N480"  1 1 7 ""  1 ""  <> 0 0 0 480 480 1 0 976 2 672 3 480 0 480 480 <> "CCD match"  <> 1 0.94 586 <> <> <> <> <> <> <> <>
  481 31 1.989658 17.177167 -7.668872 77 R "A" 38 -0.79997 -0.79997 "ARG " " NH2" "    " 7 1 0 1 2E2EFF  "N481"  1 1 7 ""  1 ""  <> 0 0 0 481 481 1 0 977 2 673 3 481 0 481 481 <> "CCD match"  <> 1 0.94 587 <> <> <> <> <> <> <> <>
  482 2 0.900993 17.845228 -7.251651 77 R "A" 24 0.63990 0.63990 "ARG " " CZ " "    " 6 0 0 1 808080  "C482"  1 1 7 ""  1 ""  <> 0 0 0 482 482 1 0 978 0 674 3 482 0 482 482 <> "CCD match"  <> 1 0.94 588 <> <> <> <> <> <> <> <>
  483 25 -4.540825 14.044311 -9.802031 78 F "A" 38 -0.50000 -0.50000 "PHE " " N  " "    " 7 0 0 1 2E2EFF  "N483"  1 1 7 ""  1 ""  <> 0 0 0 483 483 1 0 992 1 <> <> 483 0 483 483 <> "CCD match"  <> 1 0.92 589 <> <> <> <> <> <> <> <>
  484 3 -4.900204 12.657821 -10.247681 78 F "A" 24 0.14000 0.14000 "PHE " " CA " "    " 6 0 0 1 808080  "C484"  1 1 -1108 "%RT%RN"  2 ""  FF7800  0 0 0 484 484 1 0 993 1 <> <> 484 0 484 484 <> "CCD match"  <> 1 0.92 590 <> <> <> <> <> <> <> <>
  485 2 -6.017544 12.497089 -11.296202 78 F "A" 24 0.50000 0.50000 "PHE " " C  " "    " 6 0 0 1 808080  "C485"  1 1 7 ""  1 ""  <> 0 0 0 485 485 1 0 994 0 <> <> 485 0 485 485 <> "CCD match"  <> 1 0.92 591 <> <> <> <> <> <> <> <>
  486 3 -5.115824 11.721059 -9.003229 78 F "A" 24 -0.00500 -0.00500 "PHE " " CB " "    " 6 0 0 1 808080  "C486"  1 1 7 ""  1 ""  <> 0 0 0 486 486 1 0 995 2 <> <> 486 0 486 486 <> "CCD match"  <> 1 0.92 592 <> <> <> <> <> <> <> <>
  487 15 -5.924719 11.631790 -12.182471 78 F "A" 70 -0.50000 -0.50000 "PHE " " O  " "    " 8 0 0 1 FF2E2E  "O487"  1 1 7 ""  1 ""  <> 0 0 0 487 487 1 0 996 0 <> <> 487 0 487 487 <> "CCD match"  <> 1 0.92 593 <> <> <> <> <> <> <> <>
  488 2 -3.862905 11.192113 -8.382924 78 F "A" 24 -0.11500 -0.11500 "PHE " " CG " "    " 6 0 0 1 808080  "C488"  1 1 7 ""  1 ""  <> 0 0 0 488 488 1 0 997 0 <> <> 488 0 488 488 <> "CCD match"  <> 1 0.92 594 <> <> <> <> <> <> <> <>
  489 2 -3.249906 11.881519 -7.326763 78 F "A" 24 -0.11500 -0.11500 "PHE " " CD1" "    " 6 0 0 1 808080  "C489"  1 1 7 ""  1 ""  <> 0 0 0 489 489 1 0 998 1 <> <> 489 0 489 489 <> "CCD match"  <> 1 0.92 595 <> <> <> <> <> <> <> <>
  490 2 -3.122417 10.172527 -9.029082 78 F "A" 24 -0.11500 -0.11500 "PHE " " CD2" "    " 6 0 0 1 808080  "C490"  1 1 7 ""  1 ""  <> 0 0 0 490 490 1 0 999 1 682 3 490 0 490 490 <> "CCD match"  <> 1 0.92 596 <> <> <> <> <> <> <> <>
  491 2 -2.121817 11.425403 -6.721320 78 F "A" 24 -0.11500 -0.11500 "PHE " " CE1" "    " 6 0 0 1 808080  "C491"  1 1 7 ""  1 ""  <> 0 0 0 491 491 1 0 1000 1 683 3 491 0 491 491 <> "CCD match"  <> 1 0.92 597 <> <> <> <> <> <> <> <>
  492 2 -1.915457 9.761425 -8.475216 78 F "A" 24 -0.11500 -0.11500 "PHE " " CE2" "    " 6 0 0 1 808080  "C492"  1 1 7 ""  1 ""  <> 0 0 0 492 492 1 0 1001 1 684 3 492 0 492 492 <> "CCD match"  <> 1 0.92 598 <> <> <> <> <> <> <> <>
  493 2 -1.398548 10.349525 -7.334141 78 F "A" 24 -0.11500 -0.11500 "PHE " " CZ " "    " 6 0 0 1 808080  "C493"  1 1 7 ""  1 ""  <> 0 0 0 493 493 1 0 1002 1 685 3 493 0 493 493 <> "CCD match"  <> 1 0.92 599 <> <> <> <> <> <> <> <>
  494 25 -6.978353 13.413402 -11.311332 79 A "A" 38 -0.50000 -0.50000 "ALA " " N  " "    " 7 0 0 0 2E2EFF  "N494"  1 1 7 ""  1 ""  <> 0 0 0 494 494 1 0 1012 1 <> <> 494 0 494 494 <> "CCD match"  <> 1 0.93 600 <> <> <> <> <> <> <> <>
  495 3 -8.064081 13.446193 -12.285961 79 A "A" 24 0.14000 0.14000 "ALA " " CA " "    " 6 0 0 0 808080  "C495"  1 1 -1108 "%RT%RN"  2 ""  FF7800  0 0 0 495 495 1 0 1013 1 <> <> 495 0 495 495 <> "CCD match"  <> 1 0.93 601 <> <> <> <> <> <> <> <>
  496 2 -7.700128 13.593276 -13.755704 79 A "A" 24 0.50000 0.50000 "ALA " " C  " "    " 6 0 0 0 808080  "C496"  1 1 7 ""  1 ""  <> 0 0 0 496 496 1 0 1014 0 <> <> 496 0 496 496 <> "CCD match"  <> 1 0.93 602 <> <> <> <> <> <> <> <>
  497 3 -9.043074 14.592588 -11.910969 79 A "A" 24 -0.18000 -0.18000 "ALA " " CB " "    " 6 0 0 0 808080  "C497"  1 1 7 ""  1 ""  <> 0 0 0 497 497 1 0 1015 3 <> <> 497 0 497 497 <> "CCD match"  <> 1 0.93 603 <> <> <> <> <> <> <> <>
  498 15 -8.399248 13.137756 -14.690503 79 A "A" 70 -0.50000 -0.50000 "ALA " " O  " "    " 8 0 0 0 FF2E2E  "O498"  1 1 7 ""  1 ""  <> 0 0 0 498 498 1 0 1016 0 <> <> 498 0 498 498 <> "CCD match"  <> 1 0.93 604 <> <> <> <> <> <> <> <>
  499 25 -6.623936 14.316989 -13.995543 80 L "A" 38 -0.50000 -0.50000 "LEU " " N  " "    " 7 0 0 0 2E2EFF  "N499"  1 1 7 ""  1 ""  <> 0 0 0 499 499 1 0 1022 1 <> <> 499 0 499 499 <> "CCD match"  <> 1 0.97 605 <> <> <> <> <> <> <> <>
  500 3 -5.964327 14.455430 -15.301967 80 L "A" 24 0.14000 0.14000 "LEU " " CA " "    " 6 0 0 0 808080  "C500"  1 1 -1108 "%RT%RN"  2 ""  FF7800  0 0 0 500 500 1 0 1023 1 <> <> 500 0 500 500 <> "CCD match"  <> 1 0.97 606 <> <> <> <> <> <> <> <>
  501 2 -5.585850 13.154581 -16.012254 80 L "A" 24 0.50000 0.50000 "LEU " " C  " "    " 6 0 0 0 808080  "C501"  1 1 7 ""  1 ""  <> 0 0 0 501 501 1 0 1024 0 <> <> 501 0 501 501 <> "CCD match"  <> 1 0.97 607 <> <> <> <> <> <> <> <>
  502 3 -4.677313 15.378316 -15.096162 80 L "A" 24 -0.12000 -0.12000 "LEU " " CB " "    " 6 0 0 0 808080  "C502"  1 1 7 ""  1 ""  <> 0 0 0 502 502 1 0 1025 2 <> <> 502 0 502 502 <> "CCD match"  <> 1 0.97 608 <> <> <> <> <> <> <> <>
  503 15 -5.505371 13.115942 -17.205560 80 L "A" 70 -0.50000 -0.50000 "LEU " " O  " "    " 8 0 0 0 FF2E2E  "O503"  1 1 7 ""  1 ""  <> 0 0 0 503 503 1 0 1026 0 <> <> 503 0 503 503 <> "CCD match"  <> 1 0.97 609 <> <> <> <> <> <> <> <>
  504 3 -4.917604 16.786975 -14.523783 80 L "A" 24 -0.06000 -0.06000 "LEU " " CG " "    " 6 0 0 0 808080  "C504"  1 1 7 ""  1 ""  <> 0 0 0 504 504 1 0 1027 1 <> <> 504 0 504 504 <> "CCD match"  <> 1 0.97 610 <> <> <> <> <> <> <> <>
  505 3 -3.547266 17.524505 -14.528693 80 L "A" 24 -0.18000 -0.18000 "LEU " " CD1" "    " 6 0 0 0 808080  "C505"  1 1 7 ""  1 ""  <> 0 0 0 505 505 1 0 1028 3 <> <> 505 0 505 505 <> "CCD match"  <> 1 0.97 611 <> <> <> <> <> <> <> <>
  506 3 -5.915390 17.672269 -15.374650 80 L "A" 24 -0.18000 -0.18000 "LEU " " CD2" "    " 6 0 0 0 808080  "C506"  1 1 7 ""  1 ""  <> 0 0 0 506 506 1 0 1029 3 <> <> 506 0 506 506 <> "CCD match"  <> 1 0.97 612 <> <> <> <> <> <> <> <>
  507 25 -5.340118 12.098917 -15.194735 81 L "A" 38 -0.50000 -0.50000 "LEU " " N  " "    " 7 0 0 1 2E2EFF  "N507"  1 1 7 ""  1 ""  <> 0 0 0 507 507 1 0 1041 1 <> <> 507 0 507 507 <> "CCD match"  <> 1 0.97 613 <> <> <> <> <> <> <> <>
  508 3 -4.852989 10.852121 -15.637541 81 L "A" 24 0.14000 0.14000 "LEU " " CA " "    " 6 0 0 1 808080  "C508"  1 1 -1109 "%RT%RN"  2 ""  FF9600  0 0 0 508 508 1 0 1042 1 <> <> 508 0 508 508 <> "CCD match"  <> 1 0.97 614 <> <> <> <> <> <> <> <>
  509 2 -6.006046 9.978527 -15.987638 81 L "A" 24 0.50000 0.50000 "LEU " " C  " "    " 6 0 0 1 808080  "C509"  1 1 7 ""  1 ""  <> 0 0 0 509 509 1 0 1043 0 <> <> 509 0 509 509 <> "CCD match"  <> 1 0.97 615 <> <> <> <> <> <> <> <>
  510 3 -3.777391 10.288936 -14.561112 81 L "A" 24 -0.12000 -0.12000 "LEU " " CB " "    " 6 0 0 1 808080  "C510"  1 1 7 ""  1 ""  <> 0 0 0 510 510 1 0 1044 2 <> <> 510 0 510 510 <> "CCD match"  <> 1 0.97 616 <> <> <> <> <> <> <> <>
  511 15 -5.959345 9.249929 -16.979527 81 L "A" 70 -0.50000 -0.50000 "LEU " " O  " "    " 8 0 0 1 FF2E2E  "O511"  1 1 7 ""  1 ""  <> 0 0 0 511 511 1 0 1045 0 <> <> 511 0 511 511 <> "CCD match"  <> 1 0.97 617 <> <> <> <> <> <> <> <>
  512 3 -2.626398 11.279777 -14.171422 81 L "A" 24 -0.06000 -0.06000 "LEU " " CG " "    " 6 0 0 1 808080  "C512"  1 1 7 ""  1 ""  <> 0 0 0 512 512 1 0 1046 1 <> <> 512 0 512 512 <> "CCD match"  <> 1 0.97 618 <> <> <> <> <> <> <> <>
  513 3 -2.078695 10.772802 -12.829320 81 L "A" 24 -0.18000 -0.18000 "LEU " " CD1" "    " 6 0 0 1 808080  "C513"  1 1 7 ""  1 ""  <> 0 0 0 513 513 1 0 1047 3 <> <> 513 0 513 513 <> "CCD match"  <> 1 0.97 619 <> <> <> <> <> <> <> <>
  514 3 -1.596514 11.487930 -15.323931 81 L "A" 24 -0.18000 -0.18000 "LEU " " CD2" "    " 6 0 0 1 808080  "C514"  1 1 7 ""  1 ""  <> 0 0 0 514 514 1 0 1048 3 <> <> 514 0 514 514 <> "CCD match"  <> 1 0.97 620 <> <> <> <> <> <> <> <>
  515 25 -7.073835 10.063943 -15.181592 82 D "A" 38 -0.50000 -0.50000 "ASP " " N  " "    " 7 0 0 1 2E2EFF  "N515"  1 1 7 ""  1 ""  <> 0 0 0 515 515 1 0 1060 1 <> <> 515 0 515 515 <> "CCD match"  <> 1 0.96 621 <> <> <> <> <> <> <> <>
  516 3 -8.392235 9.515102 -15.336149 82 D "A" 24 0.14000 0.14000 "ASP " " CA " "    " 6 0 0 1 808080  "C516"  1 1 -1109 "%RT%RN"  2 ""  FF9600  0 0 0 516 516 1 0 1061 1 <> <> 516 0 516 516 <> "CCD match"  <> 1 0.96 622 <> <> <> <> <> <> <> <>
  517 2 -9.025431 10.045234 -16.606543 82 D "A" 24 0.50000 0.50000 "ASP " " C  " "    " 6 0 0 1 808080  "C517"  1 1 7 ""  1 ""  <> 0 0 0 517 517 1 0 1062 0 <> <> 517 0 517 517 <> "CCD match"  <> 1 0.96 623 <> <> <> <> <> <> <> <>
  518 3 -9.370163 9.748516 -14.177509 82 D "A" 24 -0.22000 -0.22000 "ASP " " CB " "    " 6 0 0 1 808080  "C518"  1 1 7 ""  1 ""  <> 0 0 0 518 518 1 0 1063 2 <> <> 518 0 518 518 <> "CCD match"  <> 1 0.96 624 <> <> <> <> <> <> <> <>
  519 15 -9.493854 9.230325 -17.352178 82 D "A" 70 -0.50000 -0.50000 "ASP " " O  " "    " 8 0 0 1 FF2E2E  "O519"  1 1 7 ""  1 ""  <> 0 0 0 519 519 1 0 1064 0 <> <> 519 0 519 519 <> "CCD match"  <> 1 0.96 625 <> <> <> <> <> <> <> <>
  520 2 -8.881775 9.181015 -12.845727 82 D "A" 24 0.70000 0.70000 "ASP " " CG " "    " 6 0 0 1 808080  "C520"  1 1 7 "%UT"  13 ""  <> 0 0 0 520 520 1 0 1065 0 <> <> 520 0 520 520 <> "CCD match"  <> 1 0.96 626 65.2333267062942 <> <> <> <> <> <> <>
  521 15 -9.106556 9.809618 -11.812256 82 D "A" 70 -0.80000 -0.80000 "ASP " " OD1" "    " 8 0 0 1 FF2E2E  "O521"  1 1 7 ""  1 ""  <> 0 0 0 521 521 1 0 1066 0 <> <> 521 0 521 521 <> "CCD match"  <> 1 0.96 627 <> <> <> <> <> <> <> <>
  522 18 -8.264755 8.120853 -12.776592 82 D "A" 70 -0.80000 -0.80000 "ASP " " OD2" "    " 8 -1 0 1 FF2E2E  "O522"  1 1 7 ""  1 ""  <> 0 0 0 522 522 1 0 1067 0 <> <> 522 0 522 522 <> "CCD match"  <> 1 0.96 628 <> <> <> <> <> <> <> <>
  523 25 -8.996210 11.377965 -16.676568 83 L "A" 38 -0.50000 -0.50000 "LEU " " N  " "    " 7 0 0 0 2E2EFF  "N523"  1 1 7 ""  1 ""  <> 0 0 0 523 523 1 0 1072 1 <> <> 523 0 523 523 <> "CCD match"  <> 1 0.97 629 <> <> <> <> <> <> <> <>
  524 3 -9.511745 12.088615 -17.870681 83 L "A" 24 0.14000 0.14000 "LEU " " CA " "    " 6 0 0 0 808080  "C524"  1 1 -1109 "%RT%RN"  2 ""  FF9600  0 0 0 524 524 1 0 1073 1 <> <> 524 0 524 524 <> "CCD match"  <> 1 0.97 630 <> <> <> <> <> <> <> <>
  525 2 -8.899563 11.647851 -19.205292 83 L "A" 24 0.50000 0.50000 "LEU " " C  " "    " 6 0 0 0 808080  "C525"  1 1 7 ""  1 ""  <> 0 0 0 525 525 1 0 1074 0 <> <> 525 0 525 525 <> "CCD match"  <> 1 0.97 631 <> <> <> <> <> <> <> <>
  526 3 -9.273573 13.636779 -17.717514 83 L "A" 24 -0.12000 -0.12000 "LEU " " CB " "    " 6 0 0 0 808080  "C526"  1 1 7 ""  1 ""  <> 0 0 0 526 526 1 0 1075 2 <> <> 526 0 526 526 <> "CCD match"  <> 1 0.97 632 <> <> <> <> <> <> <> <>
  527 15 -9.532518 11.549512 -20.220993 83 L "A" 70 -0.50000 -0.50000 "LEU " " O  " "    " 8 0 0 0 FF2E2E  "O527"  1 1 7 ""  1 ""  <> 0 0 0 527 527 1 0 1076 0 <> <> 527 0 527 527 <> "CCD match"  <> 1 0.97 633 <> <> <> <> <> <> <> <>
  528 3 -10.014536 14.543710 -18.716185 83 L "A" 24 -0.06000 -0.06000 "LEU " " CG " "    " 6 0 0 0 808080  "C528"  1 1 7 ""  1 ""  <> 0 0 0 528 528 1 0 1077 1 <> <> 528 0 528 528 <> "CCD match"  <> 1 0.97 634 <> <> <> <> <> <> <> <>
  529 3 -11.582718 14.260700 -18.929999 83 L "A" 24 -0.18000 -0.18000 "LEU " " CD1" "    " 6 0 0 0 808080  "C529"  1 1 7 ""  1 ""  <> 0 0 0 529 529 1 0 1078 3 <> <> 529 0 529 529 <> "CCD match"  <> 1 0.97 635 <> <> <> <> <> <> <> <>
  530 3 -9.670586 16.002040 -18.513308 83 L "A" 24 -0.18000 -0.18000 "LEU " " CD2" "    " 6 0 0 0 808080  "C530"  1 1 7 ""  1 ""  <> 0 0 0 530 530 1 0 1079 3 <> <> 530 0 530 530 <> "CCD match"  <> 1 0.97 636 <> <> <> <> <> <> <> <>
  531 25 -7.598543 11.382143 -19.155269 84 L "A" 38 -0.50000 -0.50000 "LEU " " N  " "    " 7 0 0 0 2E2EFF  "N531"  1 1 7 ""  1 ""  <> 0 0 0 531 531 1 0 1091 1 <> <> 531 0 531 531 <> "CCD match"  <> 1 0.98 637 <> <> <> <> <> <> <> <>
  532 3 -6.760620 10.891462 -20.223493 84 L "A" 24 0.14000 0.14000 "LEU " " CA " "    " 6 0 0 0 808080  "C532"  1 1 -1109 "%RT%RN"  2 ""  FF9600  0 0 0 532 532 1 0 1092 1 <> <> 532 0 532 532 <> "CCD match"  <> 1 0.98 638 <> <> <> <> <> <> <> <>
  533 2 -6.946361 9.435688 -20.505006 84 L "A" 24 0.50000 0.50000 "LEU " " C  " "    " 6 0 0 0 808080  "C533"  1 1 7 ""  1 ""  <> 0 0 0 533 533 1 0 1093 0 <> <> 533 0 533 533 <> "CCD match"  <> 1 0.98 639 <> <> <> <> <> <> <> <>
  534 3 -5.347052 11.314317 -20.029991 84 L "A" 24 -0.12000 -0.12000 "LEU " " CB " "    " 6 0 0 0 808080  "C534"  1 1 7 ""  1 ""  <> 0 0 0 534 534 1 0 1094 2 <> <> 534 0 534 534 <> "CCD match"  <> 1 0.98 640 <> <> <> <> <> <> <> <>
  535 15 -7.212852 9.169172 -21.704954 84 L "A" 70 -0.50000 -0.50000 "LEU " " O  " "    " 8 0 0 0 FF2E2E  "O535"  1 1 7 ""  1 ""  <> 0 0 0 535 535 1 0 1095 0 <> <> 535 0 535 535 <> "CCD match"  <> 1 0.98 641 <> <> <> <> <> <> <> <>
  536 3 -4.350281 11.135564 -21.289039 84 L "A" 24 -0.06000 -0.06000 "LEU " " CG " "    " 6 0 0 0 808080  "C536"  1 1 7 ""  1 ""  <> 0 0 0 536 536 1 0 1096 1 <> <> 536 0 536 536 <> "CCD match"  <> 1 0.98 642 <> <> <> <> <> <> <> <>
  537 3 -4.746090 12.014957 -22.540717 84 L "A" 24 -0.18000 -0.18000 "LEU " " CD1" "    " 6 0 0 0 808080  "C537"  1 1 7 ""  1 ""  <> 0 0 0 537 537 1 0 1097 3 <> <> 537 0 537 537 <> "CCD match"  <> 1 0.98 643 <> <> <> <> <> <> <> <>
  538 3 -2.908239 11.535837 -20.919988 84 L "A" 24 -0.18000 -0.18000 "LEU " " CD2" "    " 6 0 0 0 808080  "C538"  1 1 7 ""  1 ""  <> 0 0 0 538 538 1 0 1098 3 <> <> 538 0 538 538 <> "CCD match"  <> 1 0.98 644 <> <> <> <> <> <> <> <>
  539 25 -6.986370 8.492874 -19.521112 85 N "A" 38 -0.50000 -0.50000 "ASN " " N  " "    " 7 0 0 1 2E2EFF  "N539"  1 1 7 ""  1 ""  <> 0 0 0 539 539 1 0 1110 1 <> <> 539 0 539 539 <> "CCD match"  <> 1 0.98 645 <> <> <> <> <> <> <> <>
  540 3 -7.378420 7.089620 -19.655991 85 N "A" 24 0.14000 0.14000 "ASN " " CA " "    " 6 0 0 1 808080  "C540"  1 1 -1109 "%RT%RN"  2 ""  FF9600  0 0 0 540 540 1 0 1111 1 <> <> 540 0 540 540 <> "CCD match"  <> 1 0.98 646 <> <> <> <> <> <> <> <>
  541 2 -8.712522 6.806516 -20.335017 85 N "A" 24 0.50000 0.50000 "ASN " " C  " "    " 6 0 0 1 808080  "C541"  1 1 7 ""  1 ""  <> 0 0 0 541 541 1 0 1112 0 <> <> 541 0 541 541 <> "CCD match"  <> 1 0.98 647 <> <> <> <> <> <> <> <>
  542 3 -7.138008 6.325662 -18.389330 85 N "A" 24 -0.12000 -0.12000 "ASN " " CB " "    " 6 0 0 1 808080  "C542"  1 1 7 ""  1 ""  <> 0 0 0 542 542 1 0 1113 2 <> <> 542 0 542 542 <> "CCD match"  <> 1 0.98 648 <> <> <> <> <> <> <> <>
  543 15 -8.829422 6.093458 -21.344437 85 N "A" 70 -0.50000 -0.50000 "ASN " " O  " "    " 8 0 0 1 FF2E2E  "O543"  1 1 7 ""  1 ""  <> 0 0 0 543 543 1 0 1114 0 <> <> 543 0 543 543 <> "CCD match"  <> 1 0.98 649 <> <> <> <> <> <> <> <>
  544 2 -5.670280 6.044269 -18.023654 85 N "A" 24 0.50000 0.50000 "ASN " " CG " "    " 6 0 0 1 808080  "C544"  1 1 7 "%UT"  13 "Flip"  <> 0 0 0 544 544 1 0 1115 0 <> <> 544 0 544 544 <> "CCD match"  <> 1 0.98 650 0.099105859355284 "Flip"  <> <> <> <> <> <>
  545 25 -5.234571 6.406019 -16.802222 85 N "A" 38 -0.76000 -0.76000 "ASN " " ND2" "    " 7 0 0 1 2E2EFF  "N545"  1 1 7 ""  1 ""  <> 0 0 0 545 545 1 0 1116 2 <> <> 545 0 545 545 <> "CCD match"  <> 1 0.98 651 <> <> <> <> <> <> <> <>
  546 15 -4.943748 5.373771 -18.774328 85 N "A" 70 -0.50000 -0.50000 "ASN " " OD1" "    " 8 0 0 1 FF2E2E  "O546"  1 1 7 ""  1 ""  <> 0 0 0 546 546 1 0 1117 0 <> <> 546 0 546 546 <> "CCD match"  <> 1 0.98 652 <> <> <> <> <> <> <> <>
  547 25 -9.743938 7.437683 -19.771783 86 D "A" 38 -0.50000 -0.50000 "ASP " " N  " "    " 7 0 0 0 2E2EFF  "N547"  1 1 7 ""  1 ""  <> 0 0 0 547 547 1 0 1124 1 <> <> 547 0 547 547 <> "CCD match"  <> 1 0.97 653 <> <> <> <> <> <> <> <>
  548 3 -11.073776 7.443086 -20.321449 86 D "A" 24 0.14000 0.14000 "ASP " " CA " "    " 6 0 0 0 808080  "C548"  1 1 -1109 "%RT%RN"  2 ""  FF9600  0 0 0 548 548 1 0 1125 1 <> <> 548 0 548 548 <> "CCD match"  <> 1 0.97 654 <> <> <> <> <> <> <> <>
  549 2 -11.218859 7.686677 -21.832414 86 D "A" 24 0.50000 0.50000 "ASP " " C  " "    " 6 0 0 0 808080  "C549"  1 1 7 ""  1 ""  <> 0 0 0 549 549 1 0 1126 0 <> <> 549 0 549 549 <> "CCD match"  <> 1 0.97 655 <> <> <> <> <> <> <> <>
  550 3 -12.029968 8.426507 -19.554712 86 D "A" 24 -0.22000 -0.22000 "ASP " " CB " "    " 6 0 0 0 808080  "C550"  1 1 7 ""  1 ""  <> 0 0 0 550 550 1 0 1127 2 <> <> 550 0 550 550 <> "CCD match"  <> 1 0.97 656 <> <> <> <> <> <> <> <>
  551 15 -11.836885 6.858028 -22.464060 86 D "A" 70 -0.50000 -0.50000 "ASP " " O  " "    " 8 0 0 0 FF2E2E  "O551"  1 1 7 ""  1 ""  <> 0 0 0 551 551 1 0 1128 0 <> <> 551 0 551 551 <> "CCD match"  <> 1 0.97 657 <> <> <> <> <> <> <> <>
  552 2 -12.450975 8.013038 -18.157365 86 D "A" 24 0.70000 0.70000 "ASP " " CG " "    " 6 0 0 0 808080  "C552"  1 1 7 "%UT"  13 ""  <> 0 0 0 552 552 1 0 1129 0 <> <> 552 0 552 552 <> "CCD match"  <> 1 0.97 658 10 <> <> <> <> <> <> <>
  553 15 -12.196833 6.844417 -17.821490 86 D "A" 70 -0.80000 -0.80000 "ASP " " OD1" "    " 8 0 0 0 FF2E2E  "O553"  1 1 7 ""  1 ""  <> 0 0 0 553 553 1 0 1130 0 <> <> 553 0 553 553 <> "CCD match"  <> 1 0.97 659 <> <> <> <> <> <> <> <>
  554 18 -13.174345 8.794178 -17.492499 86 D "A" 70 -0.80000 -0.80000 "ASP " " OD2" "    " 8 -1 0 0 FF2E2E  "O554"  1 1 7 ""  1 ""  <> 0 0 0 554 554 1 0 1131 0 <> <> 554 0 554 554 <> "CCD match"  <> 1 0.97 660 <> <> <> <> <> <> <> <>
  555 25 -10.820959 8.811351 -22.301321 87 V "A" 38 -0.50000 -0.50000 "VAL " " N  " "    " 7 0 0 0 2E2EFF  "N555"  1 1 7 ""  1 ""  <> 0 0 0 555 555 1 0 1136 1 <> <> 555 0 555 555 <> "CCD match"  <> 1 0.98 661 <> <> <> <> <> <> <> <>
  556 3 -10.826818 9.174303 -23.769926 87 V "A" 24 0.14000 0.14000 "VAL " " CA " "    " 6 0 0 0 808080  "C556"  1 1 -1109 "%RT%RN"  2 ""  FF9600  0 0 0 556 556 1 0 1137 1 <> <> 556 0 556 556 <> "CCD match"  <> 1 0.98 662 <> <> <> <> <> <> <> <>
  557 2 -9.909649 8.248121 -24.604470 87 V "A" 24 0.50000 0.50000 "VAL " " C  " "    " 6 0 0 0 808080  "C557"  1 1 7 ""  1 ""  <> 0 0 0 557 557 1 0 1138 0 <> <> 557 0 557 557 <> "CCD match"  <> 1 0.98 663 <> <> <> <> <> <> <> <>
  558 3 -10.492842 10.680383 -24.028606 87 V "A" 24 -0.06000 -0.06000 "VAL " " CB " "    " 6 0 0 0 808080  "C558"  1 1 7 ""  1 ""  <> 0 0 0 558 558 1 0 1139 1 <> <> 558 0 558 558 <> "CCD match"  <> 1 0.98 664 <> <> <> <> <> <> <> <>
  559 15 -10.287456 7.874782 -25.691540 87 V "A" 70 -0.50000 -0.50000 "VAL " " O  " "    " 8 0 0 0 FF2E2E  "O559"  1 1 7 ""  1 ""  <> 0 0 0 559 559 1 0 1140 0 <> <> 559 0 559 559 <> "CCD match"  <> 1 0.98 665 <> <> <> <> <> <> <> <>
  560 3 -11.694828 11.577566 -23.530758 87 V "A" 24 -0.18000 -0.18000 "VAL " " CG1" "    " 6 0 0 0 808080  "C560"  1 1 7 ""  1 ""  <> 0 0 0 560 560 1 0 1141 3 <> <> 560 0 560 560 <> "CCD match"  <> 1 0.98 666 <> <> <> <> <> <> <> <>
  561 3 -9.092524 11.165227 -23.567510 87 V "A" 24 -0.18000 -0.18000 "VAL " " CG2" "    " 6 0 0 0 808080  "C561"  1 1 7 ""  1 ""  <> 0 0 0 561 561 1 0 1142 3 <> <> 561 0 561 561 <> "CCD match"  <> 1 0.98 667 <> <> <> <> <> <> <> <>
  562 25 -8.791391 7.784862 -24.034838 88 T "A" 38 -0.50000 -0.50000 "THR " " N  " "    " 7 0 0 0 2E2EFF  "N562"  1 1 7 ""  1 ""  <> 0 0 0 562 562 1 0 1152 1 <> <> 562 0 562 562 <> "CCD match"  <> 1 0.97 668 <> <> <> <> <> <> <> <>
  563 3 -7.909429 6.787654 -24.608187 88 T "A" 24 0.14000 0.14000 "THR " " CA " "    " 6 0 0 0 808080  "C563"  1 1 -1109 "%RT%RN"  2 ""  FF9600  0 0 0 563 563 1 0 1153 1 <> <> 563 0 563 563 <> "CCD match"  <> 1 0.97 669 <> <> <> <> <> <> <> <>
  564 2 -8.686647 5.434206 -24.798135 88 T "A" 24 0.50000 0.50000 "THR " " C  " "    " 6 0 0 0 808080  "C564"  1 1 7 ""  1 ""  <> 0 0 0 564 564 1 0 1154 0 <> <> 564 0 564 564 <> "CCD match"  <> 1 0.97 670 <> <> <> <> <> <> <> <>
  565 3 -6.621168 6.475044 -23.774903 88 T "A" 24 0.20500 0.20500 "THR " " CB " "    " 6 0 0 0 808080  "C565"  1 1 7 ""  1 ""  <> 0 0 0 565 565 1 0 1155 1 <> <> 565 0 565 565 <> "CCD match"  <> 1 0.97 671 <> <> <> <> <> <> <> <>
  566 15 -8.530313 4.781841 -25.839762 88 T "A" 70 -0.50000 -0.50000 "THR " " O  " "    " 8 0 0 0 FF2E2E  "O566"  1 1 7 ""  1 ""  <> 0 0 0 566 566 1 0 1156 0 <> <> 566 0 566 566 <> "CCD match"  <> 1 0.97 672 <> <> <> <> <> <> <> <>
  567 3 -5.632063 5.484176 -24.284694 88 T "A" 24 -0.18000 -0.18000 "THR " " CG2" "    " 6 0 0 0 808080  "C567"  1 1 7 ""  1 ""  <> 0 0 0 567 567 1 0 1157 3 <> <> 567 0 567 567 <> "CCD match"  <> 1 0.97 673 <> <> <> <> <> <> <> <>
  568 16 -5.998104 7.707984 -23.558723 88 T "A" 70 -0.68300 -0.68300 "THR " " OG1" "    " 8 0 0 0 FF2E2E  "O568"  1 1 7 "%UT"  13 ""  <> 0 0 0 568 568 1 0 1158 1 <> <> 568 0 568 568 <> "CCD match"  <> 1 0.97 674 <> <> <> <> <> <> <> <>
  569 25 -9.567980 5.162744 -23.810260 89 F "A" 38 -0.50000 -0.50000 "PHE " " N  " "    " 7 0 0 0 2E2EFF  "N569"  1 1 7 ""  1 ""  <> 0 0 0 569 569 1 0 1166 1 <> <> 569 0 569 569 <> "CCD match"  <> 1 0.97 675 <> <> <> <> <> <> <> <>
  570 3 -10.465300 4.018722 -23.823701 89 F "A" 24 0.14000 0.14000 "PHE " " CA " "    " 6 0 0 0 808080  "C570"  1 1 -1109 "%RT%RN"  2 ""  FF9600  0 0 0 570 570 1 0 1167 1 <> <> 570 0 570 570 <> "CCD match"  <> 1 0.97 676 <> <> <> <> <> <> <> <>
  571 2 -11.532560 4.245437 -24.874813 89 F "A" 24 0.50000 0.50000 "PHE " " C  " "    " 6 0 0 0 808080  "C571"  1 1 7 ""  1 ""  <> 0 0 0 571 571 1 0 1168 0 <> <> 571 0 571 571 <> "CCD match"  <> 1 0.97 677 <> <> <> <> <> <> <> <>
  572 3 -10.990478 3.809066 -22.428531 89 F "A" 24 -0.00500 -0.00500 "PHE " " CB " "    " 6 0 0 0 808080  "C572"  1 1 7 ""  1 ""  <> 0 0 0 572 572 1 0 1169 2 <> <> 572 0 572 572 <> "CCD match"  <> 1 0.97 678 <> <> <> <> <> <> <> <>
  573 15 -11.857391 3.321338 -25.581861 89 F "A" 70 -0.50000 -0.50000 "PHE " " O  " "    " 8 0 0 0 FF2E2E  "O573"  1 1 7 ""  1 ""  <> 0 0 0 573 573 1 0 1170 0 <> <> 573 0 573 573 <> "CCD match"  <> 1 0.97 679 <> <> <> <> <> <> <> <>
  574 2 -10.252527 2.834098 -21.561111 89 F "A" 24 -0.11500 -0.11500 "PHE " " CG " "    " 6 0 0 0 808080  "C574"  1 1 7 ""  1 ""  <> 0 0 0 574 574 1 0 1171 0 <> <> 574 0 574 574 <> "CCD match"  <> 1 0.97 680 <> <> <> <> <> <> <> <>
  575 2 -8.934921 3.013854 -21.295525 89 F "A" 24 -0.11500 -0.11500 "PHE " " CD1" "    " 6 0 0 0 808080  "C575"  1 1 7 ""  1 ""  <> 0 0 0 575 575 1 0 1172 1 <> <> 575 0 575 575 <> "CCD match"  <> 1 0.97 681 <> <> <> <> <> <> <> <>
  576 2 -10.949129 1.713344 -21.015149 89 F "A" 24 -0.11500 -0.11500 "PHE " " CD2" "    " 6 0 0 0 808080  "C576"  1 1 7 ""  1 ""  <> 0 0 0 576 576 1 0 1173 1 <> <> 576 0 576 576 <> "CCD match"  <> 1 0.97 682 <> <> <> <> <> <> <> <>
  577 2 -8.271662 2.129894 -20.425721 89 F "A" 24 -0.11500 -0.11500 "PHE " " CE1" "    " 6 0 0 0 808080  "C577"  1 1 7 ""  1 ""  <> 0 0 0 577 577 1 0 1174 1 <> <> 577 0 577 577 <> "CCD match"  <> 1 0.97 683 <> <> <> <> <> <> <> <>
  578 2 -10.280727 0.879108 -20.121837 89 F "A" 24 -0.11500 -0.11500 "PHE " " CE2" "    " 6 0 0 0 808080  "C578"  1 1 7 ""  1 ""  <> 0 0 0 578 578 1 0 1175 1 <> <> 578 0 578 578 <> "CCD match"  <> 1 0.97 684 <> <> <> <> <> <> <> <>
  579 2 -8.954101 1.055000 -19.835864 89 F "A" 24 -0.11500 -0.11500 "PHE " " CZ " "    " 6 0 0 0 808080  "C579"  1 1 7 ""  1 ""  <> 0 0 0 579 579 1 0 1176 1 <> <> 579 0 579 579 <> "CCD match"  <> 1 0.97 685 <> <> <> <> <> <> <> <>
  580 25 -12.027372 5.456972 -24.952920 90 L "A" 38 -0.50000 -0.50000 "LEU " " N  " "    " 7 0 0 0 2E2EFF  "N580"  1 1 7 ""  1 ""  <> 0 0 0 580 580 1 0 1186 1 <> <> 580 0 580 580 <> "CCD match"  <> 1 0.97 686 <> <> <> <> <> <> <> <>
  581 3 -13.151773 5.808597 -25.857485 90 L "A" 24 0.14000 0.14000 "LEU " " CA " "    " 6 0 0 0 808080  "C581"  1 1 -1109 "%RT%RN"  2 ""  FF9600  0 0 0 581 581 1 0 1187 1 <> <> 581 0 581 581 <> "CCD match"  <> 1 0.97 687 <> <> <> <> <> <> <> <>
  582 2 -12.733643 5.710680 -27.365248 90 L "A" 24 0.50000 0.50000 "LEU " " C  " "    " 6 0 0 0 808080  "C582"  1 1 7 ""  1 ""  <> 0 0 0 582 582 1 0 1188 0 <> <> 582 0 582 582 <> "CCD match"  <> 1 0.97 688 <> <> <> <> <> <> <> <>
  583 3 -13.728001 7.234407 -25.529875 90 L "A" 24 -0.12000 -0.12000 "LEU " " CB " "    " 6 0 0 0 808080  "C583"  1 1 7 ""  1 ""  <> 0 0 0 583 583 1 0 1189 2 <> <> 583 0 583 583 <> "CCD match"  <> 1 0.97 689 <> <> <> <> <> <> <> <>
  584 15 -13.540001 5.603403 -28.284419 90 L "A" 70 -0.50000 -0.50000 "LEU " " O  " "    " 8 0 0 0 FF2E2E  "O584"  1 1 7 ""  1 ""  <> 0 0 0 584 584 1 0 1190 0 <> <> 584 0 584 584 <> "CCD match"  <> 1 0.97 690 <> <> <> <> <> <> <> <>
  585 3 -14.627394 7.375774 -24.209383 90 L "A" 24 -0.06000 -0.06000 "LEU " " CG " "    " 6 0 0 0 808080  "C585"  1 1 7 ""  1 ""  <> 0 0 0 585 585 1 0 1191 1 <> <> 585 0 585 585 <> "CCD match"  <> 1 0.97 691 <> <> <> <> <> <> <> <>
  586 3 -14.893261 8.814380 -23.771878 90 L "A" 24 -0.18000 -0.18000 "LEU " " CD1" "    " 6 0 0 0 808080  "C586"  1 1 7 ""  1 ""  <> 0 0 0 586 586 1 0 1192 3 <> <> 586 0 586 586 <> "CCD match"  <> 1 0.97 692 <> <> <> <> <> <> <> <>
  587 3 -15.969334 6.608488 -24.415674 90 L "A" 24 -0.18000 -0.18000 "LEU " " CD2" "    " 6 0 0 0 808080  "C587"  1 1 7 ""  1 ""  <> 0 0 0 587 587 1 0 1193 3 <> <> 587 0 587 587 <> "CCD match"  <> 1 0.97 693 <> <> <> <> <> <> <> <>
  588 25 -11.361843 5.895629 -27.596584 91 V "A" 38 -0.50000 -0.50000 "VAL " " N  " "    " 7 0 0 0 2E2EFF  "N588"  1 1 7 ""  1 ""  <> 0 0 0 588 588 1 0 1205 1 <> <> 588 0 588 588 <> "CCD match"  <> 1 0.96 694 <> <> <> <> <> <> <> <>
  589 3 -10.732721 5.853021 -28.968581 91 V "A" 24 0.14000 0.14000 "VAL " " CA " "    " 6 0 0 0 808080  "C589"  1 1 -1109 "%RT%RN"  2 ""  FF9600  0 0 0 589 589 1 0 1206 1 <> <> 589 0 589 589 <> "CCD match"  <> 1 0.96 695 <> <> <> <> <> <> <> <>
  590 2 -10.801723 4.390934 -29.484651 91 V "A" 24 0.50000 0.50000 "VAL " " C  " "    " 6 0 0 0 808080  "C590"  1 1 7 ""  1 ""  <> 0 0 0 590 590 1 0 1207 0 <> <> 590 0 590 590 <> "CCD match"  <> 1 0.96 696 <> <> <> <> <> <> <> <>
  591 3 -9.281826 6.427082 -28.875187 91 V "A" 24 -0.06000 -0.06000 "VAL " " CB " "    " 6 0 0 0 808080  "C591"  1 1 7 ""  1 ""  <> 0 0 0 591 591 1 0 1208 1 <> <> 591 0 591 591 <> "CCD match"  <> 1 0.96 697 <> <> <> <> <> <> <> <>
  592 15 -11.007460 4.133975 -30.671891 91 V "A" 70 -0.50000 -0.50000 "VAL " " O  " "    " 8 0 0 0 FF2E2E  "O592"  1 1 7 ""  1 ""  <> 0 0 0 592 592 1 0 1209 0 <> <> 592 0 592 592 <> "CCD match"  <> 1 0.96 698 <> <> <> <> <> <> <> <>
  593 3 -8.223095 5.665554 -29.609062 91 V "A" 24 -0.18000 -0.18000 "VAL " " CG1" "    " 6 0 0 0 808080  "C593"  1 1 7 ""  1 ""  <> 0 0 0 593 593 1 0 1210 3 <> <> 593 0 593 593 <> "CCD match"  <> 1 0.96 699 <> <> <> <> <> <> <> <>
  594 3 -9.258036 7.811834 -29.441407 91 V "A" 24 -0.18000 -0.18000 "VAL " " CG2" "    " 6 0 0 0 808080  "C594"  1 1 7 ""  1 ""  <> 0 0 0 594 594 1 0 1211 3 <> <> 594 0 594 594 <> "CCD match"  <> 1 0.96 700 <> <> <> <> <> <> <> <>
  595 25 -10.499741 3.407016 -28.614984 92 H "A" 38 -0.50000 -0.50000 "HIP " " N  " "    " 7 0 0 0 2E2EFF  "N595"  1 1 7 ""  1 ""  <> 0 0 0 595 595 1 0 1221 1 <> <> 595 0 595 595 <> "CCD match"  <> 1 0.94 701 <> <> <> <> <> <> <> <>
  596 3 -10.494657 2.026256 -28.884688 92 H "A" 24 0.14000 0.14000 "HIP " " CA " "    " 6 0 0 0 808080  "C596"  1 1 -1109 "%RT%RN"  2 ""  FF9600  0 0 0 596 596 1 0 1222 1 <> <> 596 0 596 596 <> "CCD match"  <> 1 0.94 702 <> <> <> <> <> <> <> <>
  597 2 -11.892507 1.478481 -29.267998 92 H "A" 24 0.50000 0.50000 "HIP " " C  " "    " 6 0 0 0 808080  "C597"  1 1 7 ""  1 ""  <> 0 0 0 597 597 1 0 1223 0 <> <> 597 0 597 597 <> "CCD match"  <> 1 0.94 703 <> <> <> <> <> <> <> <>
  598 3 -9.743893 1.230960 -27.702786 92 H "A" 24 -0.12000 -0.12000 "HIP " " CB " "    " 6 0 0 0 808080  "C598"  1 1 7 ""  1 ""  <> 0 0 0 598 598 1 0 1224 2 <> <> 598 0 598 598 <> "CCD match"  <> 1 0.94 704 <> <> <> <> <> <> <> <>
  599 15 -12.041685 0.716110 -30.239752 92 H "A" 70 -0.50000 -0.50000 "HIP " " O  " "    " 8 0 0 0 FF2E2E  "O599"  1 1 7 ""  1 ""  <> 0 0 0 599 599 1 0 1225 0 <> <> 599 0 599 599 <> "CCD match"  <> 1 0.94 705 <> <> <> <> <> <> <> <>
  600 2 -9.547752 -0.274769 -27.937956 92 H "A" 24 0.06940 0.06940 "HIP " " CG " "    " 6 0 0 0 808080  "C600"  1 1 7 "%UT"  13 "HIP"  <> 0 0 0 600 600 1 0 1226 0 <> <> 600 0 600 600 <> "CCD match"  <> 1 0.94 706 0.179916567913597 "HIP"  <> <> <> <> <> <>
  601 2 -10.160973 -1.358326 -27.326316 92 H "A" 24 -0.21580 -0.21580 "HIP " " CD2" "    " 6 0 0 0 808080  "C601"  1 1 7 ""  1 ""  <> 0 0 0 601 601 1 0 1227 1 <> <> 601 0 601 601 <> "CCD match"  <> 1 0.94 707 <> <> <> <> <> <> <> <>
  602 31 -8.891096 -0.786709 -29.051300 92 H "A" 38 -0.03810 -0.03810 "HIP " " ND1" "    " 7 1 0 0 2E2EFF  "N602"  1 1 7 ""  1 ""  <> 0 0 0 602 602 1 0 1228 1 <> <> 602 0 602 602 <> "CCD match"  <> 1 0.94 708 <> <> <> <> <> <> <> <>
  603 2 -9.100143 -2.132653 -29.103733 92 H "A" 24 -0.04790 -0.04790 "HIP " " CE1" "    " 6 0 0 0 808080  "C603"  1 1 7 ""  1 ""  <> 0 0 0 603 603 1 0 1229 1 <> <> 603 0 603 603 <> "CCD match"  <> 1 0.94 709 <> <> <> <> <> <> <> <>
  604 25 -9.869554 -2.465935 -28.084614 92 H "A" 38 -0.03810 -0.03810 "HIP " " NE2" "    " 7 0 0 0 2E2EFF  "N604"  1 1 7 ""  1 ""  <> 0 0 0 604 604 1 0 1230 1 <> <> 604 0 604 604 <> "CCD match"  <> 1 0.94 710 <> <> <> <> <> <> <> <>
  605 25 -12.871725 1.888137 -28.407704 93 G "A" 38 -0.50000 -0.50000 "GLY " " N  " "    " 7 0 0 0 2E2EFF  "N605"  0 1 7 ""  1 ""  <> 0 0 0 605 605 1 0 1239 1 <> <> 605 0 605 605 <> "CCD match"  <> 1 0.94 711 <> <> <> <> <> <> <> <>
  606 3 -14.292307 1.534133 -28.465240 93 G "A" 24 0.08000 0.08000 "GLY " " CA " "    " 6 0 0 0 808080  "C606"  0 1 -1109 "%RT%RN"  2 ""  FF9600  0 0 0 606 606 1 0 1240 2 <> <> 606 0 606 606 <> "CCD match"  <> 1 0.94 712 <> <> <> <> <> <> <> <>
  607 2 -15.082504 2.363555 -27.507435 93 G "A" 24 0.50000 0.50000 "GLY " " C  " "    " 6 0 0 0 808080  "C607"  0 1 7 ""  1 ""  <> 0 0 0 607 607 1 0 1241 0 <> <> 607 0 607 607 <> "CCD match"  <> 1 0.94 713 <> <> <> <> <> <> <> <>
  608 15 -14.477140 2.813854 -26.564060 93 G "A" 70 -0.50000 -0.50000 "GLY " " O  " "    " 8 0 0 0 FF2E2E  "O608"  0 1 7 ""  1 ""  <> 0 0 0 608 608 1 0 1242 0 <> <> 608 0 608 608 <> "CCD match"  <> 1 0.94 714 <> <> <> <> <> <> <> <>
  609 25 -16.371929 2.550258 -27.697515 94 A "A" 38 -0.50000 -0.50000 "ALA " " N  " "    " 7 0 0 0 2E2EFF  "N609"  1 1 7 ""  1 ""  <> 0 0 0 609 609 1 0 1246 1 <> <> 609 0 609 609 <> "CCD match"  <> 1 0.95 715 <> <> <> <> <> <> <> <>
  610 3 -17.172517 3.474689 -26.803902 94 A "A" 24 0.14000 0.14000 "ALA " " CA " "    " 6 0 0 0 808080  "C610"  1 1 -1109 "%RT%RN"  2 ""  FF9600  0 0 0 610 610 1 0 1247 1 <> <> 610 0 610 610 <> "CCD match"  <> 1 0.95 716 <> <> <> <> <> <> <> <>
  611 2 -17.477511 3.143199 -25.350617 94 A "A" 24 0.50000 0.50000 "ALA " " C  " "    " 6 0 0 0 808080  "C611"  1 1 7 ""  1 ""  <> 0 0 0 611 611 1 0 1248 0 <> <> 611 0 611 611 <> "CCD match"  <> 1 0.95 717 <> <> <> <> <> <> <> <>
  612 3 -18.467009 3.921043 -27.598004 94 A "A" 24 -0.18000 -0.18000 "ALA " " CB " "    " 6 0 0 0 808080  "C612"  1 1 7 ""  1 ""  <> 0 0 0 612 612 1 0 1249 3 <> <> 612 0 612 612 <> "CCD match"  <> 1 0.95 718 <> <> <> <> <> <> <> <>
  613 15 -18.612269 3.167182 -24.893472 94 A "A" 70 -0.50000 -0.50000 "ALA " " O  " "    " 8 0 0 0 FF2E2E  "O613"  1 1 7 ""  1 ""  <> 0 0 0 613 613 1 0 1250 0 <> <> 613 0 613 613 <> "CCD match"  <> 1 0.95 719 <> <> <> <> <> <> <> <>
  614 25 -16.422953 2.799572 -24.619072 95 S "A" 38 -0.50000 -0.50000 "SER " " N  " "    " 7 0 0 0 2E2EFF  "N614"  1 1 7 ""  1 ""  <> 0 0 0 614 614 1 0 1256 1 <> <> 614 0 614 614 <> "CCD match"  <> 1 0.93 720 <> <> <> <> <> <> <> <>
  615 3 -16.344224 2.469608 -23.200563 95 S "A" 24 0.14000 0.14000 "SER " " CA " "    " 6 0 0 0 808080  "C615"  1 1 -1109 "%RT%RN"  2 ""  FF9600  0 0 0 615 615 1 0 1257 1 <> <> 615 0 615 615 <> "CCD match"  <> 1 0.93 721 <> <> <> <> <> <> <> <>
  616 2 -15.348160 3.434780 -22.531486 95 S "A" 24 0.50000 0.50000 "SER " " C  " "    " 6 0 0 0 808080  "C616"  1 1 7 ""  1 ""  <> 0 0 0 616 616 1 0 1258 0 <> <> 616 0 616 616 <> "CCD match"  <> 1 0.93 722 <> <> <> <> <> <> <> <>
  617 3 -16.142324 0.939609 -23.098869 95 S "A" 24 0.14500 0.14500 "SER " " CB " "    " 6 0 0 0 808080  "C617"  1 1 7 ""  1 ""  <> 0 0 0 617 617 1 0 1259 2 <> <> 617 0 617 617 <> "CCD match"  <> 1 0.93 723 <> <> <> <> <> <> <> <>
  618 15 -14.324701 3.743202 -23.114450 95 S "A" 70 -0.50000 -0.50000 "SER " " O  " "    " 8 0 0 0 FF2E2E  "O618"  1 1 7 ""  1 ""  <> 0 0 0 618 618 1 0 1260 0 <> <> 618 0 618 618 <> "CCD match"  <> 1 0.93 724 <> <> <> <> <> <> <> <>
  619 16 -14.927299 0.689456 -23.662123 95 S "A" 70 -0.68300 -0.68300 "SER " " OG " "    " 8 0 0 0 FF2E2E  "O619"  1 1 7 "%UT"  13 ""  <> 0 0 0 619 619 1 0 1261 1 <> <> 619 0 619 619 <> "CCD match"  <> 1 0.93 725 <> <> <> <> <> <> <> <>
  620 25 -15.609854 3.894649 -21.284305 96 Q "A" 38 -0.50000 -0.50000 "GLN " " N  " "    " 7 0 0 0 2E2EFF  "N620"  1 1 7 ""  1 ""  <> 0 0 0 620 620 1 0 1267 1 <> <> 620 0 620 620 <> "CCD match"  <> 1 0.93 726 <> <> <> <> <> <> <> <>
  621 3 -14.746696 4.692335 -20.474541 96 Q "A" 24 0.14000 0.14000 "GLN " " CA " "    " 6 0 0 0 808080  "C621"  1 1 -1109 "%RT%RN"  2 ""  FF9600  0 0 0 621 621 1 0 1268 1 <> <> 621 0 621 621 <> "CCD match"  <> 1 0.93 727 <> <> <> <> <> <> <> <>
  622 2 -14.080656 3.717849 -19.445475 96 Q "A" 24 0.50000 0.50000 "GLN " " C  " "    " 6 0 0 0 808080  "C622"  1 1 7 ""  1 ""  <> 0 0 0 622 622 1 0 1269 0 <> <> 622 0 622 622 <> "CCD match"  <> 1 0.93 728 <> <> <> <> <> <> <> <>
  623 3 -15.611399 5.738042 -19.706036 96 Q "A" 24 -0.12000 -0.12000 "GLN " " CB " "    " 6 0 0 0 808080  "C623"  1 1 7 ""  1 ""  <> 0 0 0 623 623 1 0 1270 2 <> <> 623 0 623 623 <> "CCD match"  <> 1 0.93 729 <> <> <> <> <> <> <> <>
  624 15 -14.758879 2.764762 -18.960527 96 Q "A" 70 -0.50000 -0.50000 "GLN " " O  " "    " 8 0 0 0 FF2E2E  "O624"  1 1 7 ""  1 ""  <> 0 0 0 624 624 1 0 1271 0 <> <> 624 0 624 624 <> "CCD match"  <> 1 0.93 730 <> <> <> <> <> <> <> <>
  625 3 -16.168734 6.967056 -20.509691 96 Q "A" 24 -0.12000 -0.12000 "GLN " " CG " "    " 6 0 0 0 808080  "C625"  1 1 7 ""  1 ""  <> 0 0 0 625 625 1 0 1272 2 <> <> 625 0 625 625 <> "CCD match"  <> 1 0.93 731 <> <> <> <> <> <> <> <>
  626 2 -17.176282 7.745306 -19.585212 96 Q "A" 24 0.50000 0.50000 "GLN " " CD " "    " 6 0 0 0 808080  "C626"  1 1 7 "%UT"  13 ""  <> 0 0 0 626 626 1 0 1273 0 <> <> 626 0 626 626 <> "CCD match"  <> 1 0.93 732 0.116727746156615 "No Flip"  <> <> <> <> <> <>
  627 25 -18.132490 7.062238 -18.950496 96 Q "A" 38 -0.76000 -0.76000 "GLN " " NE2" "    " 7 0 0 0 2E2EFF  "N627"  1 1 7 ""  1 ""  <> 0 0 0 627 627 1 0 1274 2 <> <> 627 0 627 627 <> "CCD match"  <> 1 0.93 733 <> <> <> <> <> <> <> <>
  628 15 -17.127467 8.924715 -19.397560 96 Q "A" 70 -0.50000 -0.50000 "GLN " " OE1" "    " 8 0 0 0 FF2E2E  "O628"  1 1 7 ""  1 ""  <> 0 0 0 628 628 1 0 1275 0 <> <> 628 0 628 628 <> "CCD match"  <> 1 0.93 734 <> <> <> <> <> <> <> <>
  629 25 -12.903952 4.025978 -18.998638 97 S "A" 38 -0.50000 -0.50000 "SER " " N  " "    " 7 0 0 0 2E2EFF  "N629"  1 1 7 ""  1 ""  <> 0 0 0 629 629 1 0 1284 1 <> <> 629 0 629 629 <> "CCD match"  <> 1 0.96 735 <> <> <> <> <> <> <> <>
  630 3 -12.142376 3.263546 -18.057120 97 S "A" 24 0.14000 0.14000 "SER " " CA " "    " 6 0 0 0 808080  "C630"  1 1 -1109 "%RT%RN"  2 ""  FF9600  0 0 0 630 630 1 0 1285 1 <> <> 630 0 630 630 <> "CCD match"  <> 1 0.96 736 <> <> <> <> <> <> <> <>
  631 2 -12.699652 3.256214 -16.616490 97 S "A" 24 0.50000 0.50000 "SER " " C  " "    " 6 0 0 0 808080  "C631"  1 1 7 ""  1 ""  <> 0 0 0 631 631 1 0 1286 0 <> <> 631 0 631 631 <> "CCD match"  <> 1 0.96 737 <> <> <> <> <> <> <> <>
  632 3 -10.736875 3.760993 -18.228127 97 S "A" 24 0.14500 0.14500 "SER " " CB " "    " 6 0 0 0 808080  "C632"  1 1 7 ""  1 ""  <> 0 0 0 632 632 1 0 1287 2 <> <> 632 0 632 632 <> "CCD match"  <> 1 0.96 738 <> <> <> <> <> <> <> <>
  633 15 -12.239040 2.628963 -15.679025 97 S "A" 70 -0.50000 -0.50000 "SER " " O  " "    " 8 0 0 0 FF2E2E  "O633"  1 1 7 ""  1 ""  <> 0 0 0 633 633 1 0 1288 0 <> <> 633 0 633 633 <> "CCD match"  <> 1 0.96 739 <> <> <> <> <> <> <> <>
  634 16 -10.379515 4.939245 -17.515588 97 S "A" 70 -0.68300 -0.68300 "SER " " OG " "    " 8 0 0 0 FF2E2E  "O634"  1 1 7 "%UT"  13 ""  <> 0 0 0 634 634 1 0 1289 1 <> <> 634 0 634 634 <> "CCD match"  <> 1 0.96 740 <> <> <> <> <> <> <> <>
  635 25 -13.851789 3.851593 -16.426609 98 I "A" 38 -0.50000 -0.50000 "ILE " " N  " "    " 7 0 0 0 2E2EFF  "N635"  1 1 7 ""  1 ""  <> 0 0 0 635 635 1 0 1295 1 <> <> 635 0 635 635 <> "CCD match"  <> 1 0.96 741 <> <> <> <> <> <> <> <>
  636 3 -14.601335 3.745929 -15.175467 98 I "A" 24 0.14000 0.14000 "ILE " " CA " "    " 6 0 0 0 808080  "C636"  1 1 -1109 "%RT%RN"  2 ""  FF9600  0 0 0 636 636 1 0 1296 1 <> <> 636 0 636 636 <> "CCD match"  <> 1 0.96 742 <> <> <> <> <> <> <> <>
  637 2 -15.335068 2.368164 -15.142435 98 I "A" 24 0.50000 0.50000 "ILE " " C  " "    " 6 0 0 0 808080  "C637"  1 1 7 ""  1 ""  <> 0 0 0 637 637 1 0 1297 0 <> <> 637 0 637 637 <> "CCD match"  <> 1 0.96 743 <> <> <> <> <> <> <> <>
  638 3 -15.656025 4.897840 -15.170469 98 I "A" 24 -0.06000 -0.06000 "ILE " " CB " "    " 6 0 0 0 808080  "C638"  1 1 7 ""  1 ""  <> 0 0 0 638 638 1 0 1298 1 <> <> 638 0 638 638 <> "CCD match"  <> 1 0.96 744 <> <> <> <> <> <> <> <>
  639 15 -15.956278 2.062362 -14.159017 98 I "A" 70 -0.50000 -0.50000 "ILE " " O  " "    " 8 0 0 0 FF2E2E  "O639"  1 1 7 ""  1 ""  <> 0 0 0 639 639 1 0 1299 0 <> <> 639 0 639 639 <> "CCD match"  <> 1 0.96 745 <> <> <> <> <> <> <> <>
  640 3 -16.076971 5.195693 -13.696240 98 I "A" 24 -0.12000 -0.12000 "ILE " " CG1" "    " 6 0 0 0 808080  "C640"  1 1 7 ""  1 ""  <> 0 0 0 640 640 1 0 1300 2 <> <> 640 0 640 640 <> "CCD match"  <> 1 0.96 746 <> <> <> <> <> <> <> <>
  641 3 -16.909526 4.692207 -16.118984 98 I "A" 24 -0.18000 -0.18000 "ILE " " CG2" "    " 6 0 0 0 808080  "C641"  1 1 7 ""  1 ""  <> 0 0 0 641 641 1 0 1301 3 <> <> 641 0 641 641 <> "CCD match"  <> 1 0.96 747 <> <> <> <> <> <> <> <>
  642 3 -16.905218 6.443126 -13.413960 98 I "A" 24 -0.18000 -0.18000 "ILE " " CD1" "    " 6 0 0 0 808080  "C642"  1 1 7 ""  1 ""  <> 0 0 0 642 642 1 0 1302 3 <> <> 642 0 642 642 <> "CCD match"  <> 1 0.96 748 <> <> <> <> <> <> <> <>
  643 25 -15.183220 1.533363 -16.197377 99 T "A" 38 -0.50000 -0.50000 "THR " " N  " "    " 7 0 0 0 2E2EFF  "N643"  1 1 7 ""  1 ""  <> 0 0 0 643 643 1 0 1314 1 <> <> 643 0 643 643 <> "CCD match"  <> 1 0.94 749 <> <> <> <> <> <> <> <>
  644 3 -15.638765 0.146511 -16.167839 99 T "A" 24 0.14000 0.14000 "THR " " CA " "    " 6 0 0 0 808080  "C644"  1 1 -1109 "%RT%RN"  2 ""  FF9600  0 0 0 644 644 1 0 1315 1 <> <> 644 0 644 644 <> "CCD match"  <> 1 0.94 750 <> <> <> <> <> <> <> <>
  645 2 -14.365606 -0.785180 -16.439394 99 T "A" 24 0.50000 0.50000 "THR " " C  " "    " 6 0 0 0 808080  "C645"  1 1 7 ""  1 ""  <> 0 0 0 645 645 1 0 1316 0 <> <> 645 0 645 645 <> "CCD match"  <> 1 0.94 751 <> <> <> <> <> <> <> <>
  646 3 -16.607573 -0.029561 -17.381088 99 T "A" 24 0.20500 0.20500 "THR " " CB " "    " 6 0 0 0 808080  "C646"  1 1 7 ""  1 ""  <> 0 0 0 646 646 1 0 1317 1 <> <> 646 0 646 646 <> "CCD match"  <> 1 0.94 752 <> <> <> <> <> <> <> <>
  647 15 -13.336086 -0.256909 -16.777464 99 T "A" 70 -0.50000 -0.50000 "THR " " O  " "    " 8 0 0 0 FF2E2E  "O647"  1 1 7 ""  1 ""  <> 0 0 0 647 647 1 0 1318 0 <> <> 647 0 647 647 <> "CCD match"  <> 1 0.94 753 <> <> <> <> <> <> <> <>
  648 3 -17.983582 0.679531 -17.359912 99 T "A" 24 -0.18000 -0.18000 "THR " " CG2" "    " 6 0 0 0 808080  "C648"  1 1 7 ""  1 ""  <> 0 0 0 648 648 1 0 1319 3 <> <> 648 0 648 648 <> "CCD match"  <> 1 0.94 754 <> <> <> <> <> <> <> <>
  649 16 -16.028896 0.317855 -18.612830 99 T "A" 70 -0.68300 -0.68300 "THR " " OG1" "    " 8 0 0 0 FF2E2E  "O649"  1 1 7 "%UT"  13 ""  <> 0 0 0 649 649 1 0 1320 1 <> <> 649 0 649 649 <> "CCD match"  <> 1 0.94 755 <> <> <> <> <> <> <> <>
  650 25 -14.522015 -2.058804 -16.064380 100 D "A" 38 -0.50000 -0.50000 "ASP " " N  " "    " 7 0 0 0 2E2EFF  "N650"  1 1 7 ""  1 ""  <> 0 0 0 650 650 1 0 1328 1 <> <> 650 0 650 650 <> "CCD match"  <> 1 0.95 756 <> <> <> <> <> <> <> <>
  651 3 -13.386303 -2.991646 -15.958127 100 D "A" 24 0.14000 0.14000 "ASP " " CA " "    " 6 0 0 0 808080  "C651"  1 1 -1110 "%RT%RN"  2 ""  FFB400  0 0 0 651 651 1 0 1329 1 <> <> 651 0 651 651 <> "CCD match"  <> 1 0.95 757 <> <> <> <> <> <> <> <>
  652 2 -12.195089 -2.607144 -15.063524 100 D "A" 24 0.50000 0.50000 "ASP " " C  " "    " 6 0 0 0 808080  "C652"  1 1 7 ""  1 ""  <> 0 0 0 652 652 1 0 1330 0 <> <> 652 0 652 652 <> "CCD match"  <> 1 0.95 758 <> <> <> <> <> <> <> <>
  653 3 -12.848749 -3.486077 -17.426479 100 D "A" 24 -0.22000 -0.22000 "ASP " " CB " "    " 6 0 0 0 808080  "C653"  1 1 7 ""  1 ""  <> 0 0 0 653 653 1 0 1331 2 <> <> 653 0 653 653 <> "CCD match"  <> 1 0.95 759 <> <> <> <> <> <> <> <>
  654 15 -11.076134 -3.080014 -15.281753 100 D "A" 70 -0.50000 -0.50000 "ASP " " O  " "    " 8 0 0 0 FF2E2E  "O654"  1 1 7 ""  1 ""  <> 0 0 0 654 654 1 0 1332 0 <> <> 654 0 654 654 <> "CCD match"  <> 1 0.95 760 <> <> <> <> <> <> <> <>
  655 2 -13.951208 -4.147667 -18.322891 100 D "A" 24 0.70000 0.70000 "ASP " " CG " "    " 6 0 0 0 808080  "C655"  1 1 7 "%UT"  13 ""  <> 0 0 0 655 655 1 0 1333 0 <> <> 655 0 655 655 <> "CCD match"  <> 1 0.95 761 <> <> <> <> <> <> <> <>
  656 15 -15.038504 -4.545750 -17.770649 100 D "A" 70 -0.80000 -0.80000 "ASP " " OD1" "    " 8 0 0 0 FF2E2E  "O656"  1 1 7 ""  1 ""  <> 0 0 0 656 656 1 0 1334 0 <> <> 656 0 656 656 <> "CCD match"  <> 1 0.95 762 <> <> <> <> <> <> <> <>
  657 18 -13.663620 -4.309674 -19.504820 100 D "A" 70 -0.80000 -0.80000 "ASP " " OD2" "    " 8 -1 0 0 FF2E2E  "O657"  1 1 7 ""  1 ""  <> 0 0 0 657 657 1 0 1335 0 <> <> 657 0 657 657 <> "CCD match"  <> 1 0.95 763 <> <> <> <> <> <> <> <>
  658 25 -12.440391 -1.728333 -14.110681 101 V "A" 38 -0.50000 -0.50000 "VAL " " N  " "    " 7 0 0 0 2E2EFF  "N658"  1 1 7 ""  1 ""  <> 0 0 0 658 658 1 0 1340 1 <> <> 658 0 658 658 <> "CCD match"  <> 1 0.97 764 <> <> <> <> <> <> <> <>
  659 3 -11.454220 -1.021992 -13.241118 101 V "A" 24 0.14000 0.14000 "VAL " " CA " "    " 6 0 0 0 808080  "C659"  1 1 -1110 "%RT%RN"  2 ""  FFB400  0 0 0 659 659 1 0 1341 1 <> <> 659 0 659 659 <> "CCD match"  <> 1 0.97 765 <> <> <> <> <> <> <> <>
  660 2 -10.539345 -2.043511 -12.511459 101 V "A" 24 0.50000 0.50000 "VAL " " C  " "    " 6 0 0 0 808080  "C660"  1 1 7 ""  1 ""  <> 0 0 0 660 660 1 0 1342 0 <> <> 660 0 660 660 <> "CCD match"  <> 1 0.97 766 <> <> <> <> <> <> <> <>
  661 3 -12.129572 -0.132935 -12.154781 101 V "A" 24 -0.06000 -0.06000 "VAL " " CB " "    " 6 0 0 0 808080  "C661"  1 1 7 ""  1 ""  <> 0 0 0 661 661 1 0 1343 1 <> <> 661 0 661 661 <> "CCD match"  <> 1 0.97 767 <> <> <> <> <> <> <> <>
  662 15 -9.342550 -1.811024 -12.652221 101 V "A" 70 -0.50000 -0.50000 "VAL " " O  " "    " 8 0 0 0 FF2E2E  "O662"  1 1 7 ""  1 ""  <> 0 0 0 662 662 1 0 1344 0 <> <> 662 0 662 662 <> "CCD match"  <> 1 0.97 768 <> <> <> <> <> <> <> <>
  663 3 -11.073124 0.564521 -11.361427 101 V "A" 24 -0.18000 -0.18000 "VAL " " CG1" "    " 6 0 0 0 808080  "C663"  1 1 7 ""  1 ""  <> 0 0 0 663 663 1 0 1345 3 <> <> 663 0 663 663 <> "CCD match"  <> 1 0.97 769 <> <> <> <> <> <> <> <>
  664 3 -13.172657 0.837654 -12.787724 101 V "A" 24 -0.18000 -0.18000 "VAL " " CG2" "    " 6 0 0 0 808080  "C664"  1 1 7 ""  1 ""  <> 0 0 0 664 664 1 0 1346 3 <> <> 664 0 664 664 <> "CCD match"  <> 1 0.97 770 <> <> <> <> <> <> <> <>
  665 25 -11.053844 -3.081284 -11.919491 102 A "A" 38 -0.50000 -0.50000 "ALA " " N  " "    " 7 0 0 0 2E2EFF  "N665"  1 1 7 ""  1 ""  <> 0 0 0 665 665 1 0 1356 1 <> <> 665 0 665 665 <> "CCD match"  <> 1 0.95 771 <> <> <> <> <> <> <> <>
  666 3 -10.204519 -4.131321 -11.402958 102 A "A" 24 0.14000 0.14000 "ALA " " CA " "    " 6 0 0 0 808080  "C666"  1 1 -1110 "%RT%RN"  2 ""  FFB400  0 0 0 666 666 1 0 1357 1 <> <> 666 0 666 666 <> "CCD match"  <> 1 0.95 772 <> <> <> <> <> <> <> <>
  667 2 -9.162533 -4.689072 -12.402350 102 A "A" 24 0.50000 0.50000 "ALA " " C  " "    " 6 0 0 0 808080  "C667"  1 1 7 ""  1 ""  <> 0 0 0 667 667 1 0 1358 0 <> <> 667 0 667 667 <> "CCD match"  <> 1 0.95 773 <> <> <> <> <> <> <> <>
  668 3 -10.891392 -5.249363 -10.683807 102 A "A" 24 -0.18000 -0.18000 "ALA " " CB " "    " 6 0 0 0 808080  "C668"  1 1 7 ""  1 ""  <> 0 0 0 668 668 1 0 1359 3 <> <> 668 0 668 668 <> "CCD match"  <> 1 0.95 774 <> <> <> <> <> <> <> <>
  669 15 -8.035198 -4.897969 -11.974871 102 A "A" 70 -0.50000 -0.50000 "ALA " " O  " "    " 8 0 0 0 FF2E2E  "O669"  1 1 7 ""  1 ""  <> 0 0 0 669 669 1 0 1360 0 <> <> 669 0 669 669 <> "CCD match"  <> 1 0.95 775 <> <> <> <> <> <> <> <>
  670 25 -9.583078 -4.897416 -13.646060 103 Q "A" 38 -0.50000 -0.50000 "GLN " " N  " "    " 7 0 0 0 2E2EFF  "N670"  1 1 7 ""  1 ""  <> 0 0 0 670 670 1 0 1366 1 <> <> 670 0 670 670 <> "CCD match"  <> 1 0.91 776 <> <> <> <> <> <> <> <>
  671 3 -8.687387 -5.324006 -14.662314 103 Q "A" 24 0.14000 0.14000 "GLN " " CA " "    " 6 0 0 0 808080  "C671"  1 1 -1110 "%RT%RN"  2 ""  FFB400  0 0 0 671 671 1 0 1367 1 <> <> 671 0 671 671 <> "CCD match"  <> 1 0.91 777 <> <> <> <> <> <> <> <>
  672 2 -7.779251 -4.217713 -15.210744 103 Q "A" 24 0.50000 0.50000 "GLN " " C  " "    " 6 0 0 0 808080  "C672"  1 1 7 ""  1 ""  <> 0 0 0 672 672 1 0 1368 0 <> <> 672 0 672 672 <> "CCD match"  <> 1 0.91 778 <> <> <> <> <> <> <> <>
  673 3 -9.479669 -5.928711 -15.881730 103 Q "A" 24 -0.12000 -0.12000 "GLN " " CB " "    " 6 0 0 0 808080  "C673"  1 1 7 ""  1 ""  <> 0 0 0 673 673 1 0 1369 2 <> <> 673 0 673 673 <> "CCD match"  <> 1 0.91 779 <> <> <> <> <> <> <> <>
  674 15 -6.640003 -4.522736 -15.476694 103 Q "A" 70 -0.50000 -0.50000 "GLN " " O  " "    " 8 0 0 0 FF2E2E  "O674"  1 1 7 ""  1 ""  <> 0 0 0 674 674 1 0 1370 0 <> <> 674 0 674 674 <> "CCD match"  <> 1 0.91 780 <> <> <> <> <> <> <> <>
  675 3 -8.491993 -6.554314 -16.863589 103 Q "A" 24 -0.12000 -0.12000 "GLN " " CG " "    " 6 0 0 0 808080  "C675"  1 1 7 ""  1 ""  <> 0 0 0 675 675 1 0 1371 2 <> <> 675 0 675 675 <> "CCD match"  <> 1 0.91 781 <> <> <> <> <> <> <> <>
  676 2 -9.017540 -7.520195 -17.894009 103 Q "A" 24 0.50000 0.50000 "GLN " " CD " "    " 6 0 0 0 808080  "C676"  1 1 7 "%UT"  13 ""  <> 0 0 0 676 676 1 0 1372 0 <> <> 676 0 676 676 <> "CCD match"  <> 1 0.91 782 0.29771948935742 "No Flip"  <> <> <> <> <> <>
  677 25 -8.366934 -8.666283 -18.106831 103 Q "A" 38 -0.76000 -0.76000 "GLN " " NE2" "    " 7 0 0 0 2E2EFF  "N677"  1 1 7 ""  1 ""  <> 0 0 0 677 677 1 0 1373 2 <> <> 677 0 677 677 <> "CCD match"  <> 1 0.91 783 <> <> <> <> <> <> <> <>
  678 15 -10.057434 -7.297452 -18.558391 103 Q "A" 70 -0.50000 -0.50000 "GLN " " OE1" "    " 8 0 0 0 FF2E2E  "O678"  1 1 7 ""  1 ""  <> 0 0 0 678 678 1 0 1374 0 <> <> 678 0 678 678 <> "CCD match"  <> 1 0.91 784 <> <> <> <> <> <> <> <>
  679 25 -8.261497 -2.964867 -15.260616 104 N "A" 38 -0.50000 -0.50000 "ASN " " N  " "    " 7 0 0 0 2E2EFF  "N679"  1 1 7 ""  1 ""  <> 0 0 0 679 679 1 0 1383 1 <> <> 679 0 679 679 <> "CCD match"  <> 1 0.97 785 <> <> <> <> <> <> <> <>
  680 3 -7.431761 -1.777730 -15.606063 104 N "A" 24 0.14000 0.14000 "ASN " " CA " "    " 6 0 0 0 808080  "C680"  1 1 -1110 "%RT%RN"  2 ""  FFB400  0 0 0 680 680 1 0 1384 1 <> <> 680 0 680 680 <> "CCD match"  <> 1 0.97 786 <> <> <> <> <> <> <> <>
  681 2 -6.304108 -1.518445 -14.536788 104 N "A" 24 0.50000 0.50000 "ASN " " C  " "    " 6 0 0 0 808080  "C681"  1 1 7 ""  1 ""  <> 0 0 0 681 681 1 0 1385 0 <> <> 681 0 681 681 <> "CCD match"  <> 1 0.97 787 <> <> <> <> <> <> <> <>
  682 3 -8.321499 -0.470685 -15.712250 104 N "A" 24 -0.12000 -0.12000 "ASN " " CB " "    " 6 0 0 0 808080  "C682"  1 1 7 ""  1 ""  <> 0 0 0 682 682 1 0 1386 2 <> <> 682 0 682 682 <> "CCD match"  <> 1 0.97 788 <> <> <> <> <> <> <> <>
  683 15 -5.202734 -1.148682 -14.941452 104 N "A" 70 -0.50000 -0.50000 "ASN " " O  " "    " 8 0 0 0 FF2E2E  "O683"  1 1 7 ""  1 ""  <> 0 0 0 683 683 1 0 1387 0 <> <> 683 0 683 683 <> "CCD match"  <> 1 0.97 789 <> <> <> <> <> <> <> <>
  684 2 -9.491463 -0.620633 -16.656612 104 N "A" 24 0.50000 0.50000 "ASN " " CG " "    " 6 0 0 0 808080  "C684"  1 1 7 "%UT"  13 ""  <> 0 0 0 684 684 1 0 1388 0 <> <> 684 0 684 684 <> "CCD match"  <> 1 0.97 790 0.690183951817776 "No Flip"  <> <> <> <> <> <>
  685 25 -10.470127 0.256839 -16.670936 104 N "A" 38 -0.76000 -0.76000 "ASN " " ND2" "    " 7 0 0 0 2E2EFF  "N685"  1 1 7 ""  1 ""  <> 0 0 0 685 685 1 0 1389 2 <> <> 685 0 685 685 <> "CCD match"  <> 1 0.97 791 <> <> <> <> <> <> <> <>
  686 15 -9.481213 -1.464951 -17.538325 104 N "A" 70 -0.50000 -0.50000 "ASN " " OD1" "    " 8 0 0 0 FF2E2E  "O686"  1 1 7 ""  1 ""  <> 0 0 0 686 686 1 0 1390 0 <> <> 686 0 686 686 <> "CCD match"  <> 1 0.97 792 <> <> <> <> <> <> <> <>
  687 25 -6.606546 -1.551232 -13.209141 105 A "A" 38 -0.50000 -0.50000 "ALA " " N  " "    " 7 0 0 0 2E2EFF  "N687"  1 1 7 ""  1 ""  <> 0 0 0 687 687 1 0 1397 1 <> <> 687 0 687 687 <> "CCD match"  <> 1 0.97 793 <> <> <> <> <> <> <> <>
  688 3 -5.713594 -1.381653 -12.093480 105 A "A" 24 0.14000 0.14000 "ALA " " CA " "    " 6 0 0 0 808080  "C688"  1 1 -1110 "%RT%RN"  2 ""  FFB400  0 0 0 688 688 1 0 1398 1 <> <> 688 0 688 688 <> "CCD match"  <> 1 0.97 794 <> <> <> <> <> <> <> <>
  689 2 -4.467615 -2.320344 -12.282953 105 A "A" 24 0.50000 0.50000 "ALA " " C  " "    " 6 0 0 0 808080  "C689"  1 1 7 ""  1 ""  <> 0 0 0 689 689 1 0 1399 0 <> <> 689 0 689 689 <> "CCD match"  <> 1 0.97 795 <> <> <> <> <> <> <> <>
  690 3 -6.475769 -1.639039 -10.845238 105 A "A" 24 -0.18000 -0.18000 "ALA " " CB " "    " 6 0 0 0 808080  "C690"  1 1 7 ""  1 ""  <> 0 0 0 690 690 1 0 1400 3 <> <> 690 0 690 690 <> "CCD match"  <> 1 0.97 796 <> <> <> <> <> <> <> <>
  691 15 -3.351927 -1.906868 -12.074525 105 A "A" 70 -0.50000 -0.50000 "ALA " " O  " "    " 8 0 0 0 FF2E2E  "O691"  1 1 7 ""  1 ""  <> 0 0 0 691 691 1 0 1401 0 <> <> 691 0 691 691 <> "CCD match"  <> 1 0.97 797 <> <> <> <> <> <> <> <>
  692 25 -4.729811 -3.558175 -12.648298 106 M "A" 38 -0.50000 -0.50000 "MET " " N  " "    " 7 0 0 0 2E2EFF  "N692"  1 1 7 ""  1 ""  <> 0 0 0 692 692 1 0 1407 1 <> <> 692 0 692 692 <> "CCD match"  <> 1 0.96 798 <> <> <> <> <> <> <> <>
  693 3 -3.728788 -4.581040 -12.791725 106 M "A" 24 0.14000 0.14000 "MET " " CA " "    " 6 0 0 0 808080  "C693"  1 1 -1110 "%RT%RN"  2 ""  FFB400  0 0 0 693 693 1 0 1408 1 <> <> 693 0 693 693 <> "CCD match"  <> 1 0.96 799 <> <> <> <> <> <> <> <>
  694 2 -3.037830 -4.461602 -14.170331 106 M "A" 24 0.50000 0.50000 "MET " " C  " "    " 6 0 0 0 808080  "C694"  1 1 7 ""  1 ""  <> 0 0 0 694 694 1 0 1409 0 <> <> 694 0 694 694 <> "CCD match"  <> 1 0.96 800 <> <> <> <> <> <> <> <>
  695 3 -4.391436 -5.885224 -12.557981 106 M "A" 24 -0.12000 -0.12000 "MET " " CB " "    " 6 0 0 0 808080  "C695"  1 1 7 ""  1 ""  <> 0 0 0 695 695 1 0 1410 2 <> <> 695 0 695 695 <> "CCD match"  <> 1 0.96 801 <> <> <> <> <> <> <> <>
  696 15 -1.817413 -4.681405 -14.213895 106 M "A" 70 -0.50000 -0.50000 "MET " " O  " "    " 8 0 0 0 FF2E2E  "O696"  1 1 7 ""  1 ""  <> 0 0 0 696 696 1 0 1411 0 <> <> 696 0 696 696 <> "CCD match"  <> 1 0.96 802 <> <> <> <> <> <> <> <>
  697 3 -3.487753 -7.159451 -12.703224 106 M "A" 24 0.00020 0.00020 "MET " " CG " "    " 6 0 0 0 808080  "C697"  1 1 7 ""  1 ""  <> 0 0 0 697 697 1 0 1412 2 <> <> 697 0 697 697 <> "CCD match"  <> 1 0.96 803 <> <> <> <> <> <> <> <>
  698 49 -1.888752 -6.984143 -11.772412 106 M "A" 143 -0.24040 -0.24040 "MET " " SD " "    " 16 0 0 0 FFFF6B  "S698"  1 1 7 ""  1 ""  <> 0 0 0 698 698 1 0 1413 0 <> <> 698 0 698 698 <> "CCD match"  <> 1 0.96 804 <> <> <> <> <> <> <> <>
  699 3 -0.992369 -8.268708 -12.656571 106 M "A" 24 -0.05980 -0.05980 "MET " " CE " "    " 6 0 0 0 808080  "C699"  1 1 7 ""  1 ""  <> 0 0 0 699 699 1 0 1414 3 <> <> 699 0 699 699 <> "CCD match"  <> 1 0.96 805 <> <> <> <> <> <> <> <>
  700 25 -3.678516 -3.964379 -15.209918 107 A "A" 38 -0.50000 -0.50000 "ALA " " N  " "    " 7 0 0 0 2E2EFF  "N700"  1 1 7 ""  1 ""  <> 0 0 0 700 700 1 0 1424 1 <> <> 700 0 700 700 <> "CCD match"  <> 1 0.96 806 <> <> <> <> <> <> <> <>
  701 3 -3.126203 -3.845036 -16.533472 107 A "A" 24 0.14000 0.14000 "ALA " " CA " "    " 6 0 0 0 808080  "C701"  1 1 -1110 "%RT%RN"  2 ""  FFB400  0 0 0 701 701 1 0 1425 1 <> <> 701 0 701 701 <> "CCD match"  <> 1 0.96 807 <> <> <> <> <> <> <> <>
  702 2 -2.199165 -2.583928 -16.580406 107 A "A" 24 0.50000 0.50000 "ALA " " C  " "    " 6 0 0 0 808080  "C702"  1 1 7 ""  1 ""  <> 0 0 0 702 702 1 0 1426 0 <> <> 702 0 702 702 <> "CCD match"  <> 1 0.96 808 <> <> <> <> <> <> <> <>
  703 3 -4.313847 -3.659218 -17.545766 107 A "A" 24 -0.18000 -0.18000 "ALA " " CB " "    " 6 0 0 0 808080  "C703"  1 1 7 ""  1 ""  <> 0 0 0 703 703 1 0 1427 3 <> <> 703 0 703 703 <> "CCD match"  <> 1 0.96 809 <> <> <> <> <> <> <> <>
  704 15 -1.090322 -2.702351 -17.080716 107 A "A" 70 -0.50000 -0.50000 "ALA " " O  " "    " 8 0 0 0 FF2E2E  "O704"  1 1 7 ""  1 ""  <> 0 0 0 704 704 1 0 1428 0 <> <> 704 0 704 704 <> "CCD match"  <> 1 0.96 810 <> <> <> <> <> <> <> <>
  705 25 -2.459446 -1.433728 -15.907160 108 D "A" 38 -0.50000 -0.50000 "ASP " " N  " "    " 7 0 0 0 2E2EFF  "N705"  1 1 7 ""  1 ""  <> 0 0 0 705 705 1 0 1434 1 <> <> 705 0 705 705 <> "CCD match"  <> 1 0.98 811 <> <> <> <> <> <> <> <>
  706 3 -1.548767 -0.285885 -15.528287 108 D "A" 24 0.14000 0.14000 "ASP " " CA " "    " 6 0 0 0 808080  "C706"  1 1 -1110 "%RT%RN"  2 ""  FFB400  0 0 0 706 706 1 0 1435 1 <> <> 706 0 706 706 <> "CCD match"  <> 1 0.98 812 <> <> <> <> <> <> <> <>
  707 2 -0.332664 -0.723248 -14.708490 108 D "A" 24 0.50000 0.50000 "ASP " " C  " "    " 6 0 0 0 808080  "C707"  1 1 7 ""  1 ""  <> 0 0 0 707 707 1 0 1436 0 <> <> 707 0 707 707 <> "CCD match"  <> 1 0.98 813 <> <> <> <> <> <> <> <>
  708 3 -2.256142 0.794509 -14.695668 108 D "A" 24 -0.22000 -0.22000 "ASP " " CB " "    " 6 0 0 0 808080  "C708"  1 1 7 ""  1 ""  <> 0 0 0 708 708 1 0 1437 2 <> <> 708 0 708 708 <> "CCD match"  <> 1 0.98 814 <> <> <> <> <> <> <> <>
  709 15 0.849594 -0.622880 -15.103595 108 D "A" 70 -0.50000 -0.50000 "ASP " " O  " "    " 8 0 0 0 FF2E2E  "O709"  1 1 7 ""  1 ""  <> 0 0 0 709 709 1 0 1438 0 <> <> 709 0 709 709 <> "CCD match"  <> 1 0.98 815 <> <> <> <> <> <> <> <>
  710 2 -3.292154 1.701076 -15.366289 108 D "A" 24 0.70000 0.70000 "ASP " " CG " "    " 6 0 0 0 808080  "C710"  1 1 7 "%UT"  13 ""  <> 0 0 0 710 710 1 0 1439 0 <> <> 710 0 710 710 <> "CCD match"  <> 1 0.98 816 <> <> <> <> <> <> <> <>
  711 15 -3.909019 2.409622 -14.562204 108 D "A" 70 -0.80000 -0.80000 "ASP " " OD1" "    " 8 0 0 0 FF2E2E  "O711"  1 1 7 ""  1 ""  <> 0 0 0 711 711 1 0 1440 0 <> <> 711 0 711 711 <> "CCD match"  <> 1 0.98 817 <> <> <> <> <> <> <> <>
  712 18 -3.375772 1.757473 -16.626507 108 D "A" 70 -0.80000 -0.80000 "ASP " " OD2" "    " 8 -1 0 0 FF2E2E  "O712"  1 1 7 ""  1 ""  <> 0 0 0 712 712 1 0 1441 0 <> <> 712 0 712 712 <> "CCD match"  <> 1 0.98 818 <> <> <> <> <> <> <> <>
  713 25 -0.591156 -1.520783 -13.685860 109 S "A" 38 -0.50000 -0.50000 "SER " " N  " "    " 7 0 0 0 2E2EFF  "N713"  1 1 7 ""  1 ""  <> 0 0 0 713 713 1 0 1446 1 <> <> 713 0 713 713 <> "CCD match"  <> 1 0.97 819 <> <> <> <> <> <> <> <>
  714 3 0.389122 -2.128235 -12.803969 109 S "A" 24 0.14000 0.14000 "SER " " CA " "    " 6 0 0 0 808080  "C714"  1 1 -1110 "%RT%RN"  2 ""  FFB400  0 0 0 714 714 1 0 1447 1 <> <> 714 0 714 714 <> "CCD match"  <> 1 0.97 820 <> <> <> <> <> <> <> <>
  715 2 1.321175 -3.235535 -13.488529 109 S "A" 24 0.50000 0.50000 "SER " " C  " "    " 6 0 0 0 808080  "C715"  1 1 7 ""  1 ""  <> 0 0 0 715 715 1 0 1448 0 <> <> 715 0 715 715 <> "CCD match"  <> 1 0.97 821 <> <> <> <> <> <> <> <>
  716 3 -0.293755 -2.660759 -11.539392 109 S "A" 24 0.14500 0.14500 "SER " " CB " "    " 6 0 0 0 808080  "C716"  1 1 7 ""  1 ""  <> 0 0 0 716 716 1 0 1449 2 <> <> 716 0 716 716 <> "CCD match"  <> 1 0.97 822 <> <> <> <> <> <> <> <>
  717 15 2.512306 -3.230217 -13.311706 109 S "A" 70 -0.50000 -0.50000 "SER " " O  " "    " 8 0 0 0 FF2E2E  "O717"  1 1 7 ""  1 ""  <> 0 0 0 717 717 1 0 1450 0 <> <> 717 0 717 717 <> "CCD match"  <> 1 0.97 823 <> <> <> <> <> <> <> <>
  718 16 -0.826719 -1.575882 -10.928541 109 S "A" 70 -0.68300 -0.68300 "SER " " OG " "    " 8 0 0 0 FF2E2E  "O718"  1 1 7 "%UT"  13 ""  <> 0 0 0 718 718 1 0 1451 1 <> <> 718 0 718 718 <> "CCD match"  <> 1 0.97 824 <> <> <> <> <> <> <> <>
  719 25 0.707165 -4.097363 -14.299565 110 A "A" 38 -0.50000 -0.50000 "ALA " " N  " "    " 7 0 0 0 2E2EFF  "N719"  1 1 7 ""  1 ""  <> 0 0 0 719 719 1 0 1457 1 <> <> 719 0 719 719 <> "CCD match"  <> 1 0.97 825 <> <> <> <> <> <> <> <>
  720 3 1.450470 -5.006905 -15.199518 110 A "A" 24 0.14000 0.14000 "ALA " " CA " "    " 6 0 0 0 808080  "C720"  1 1 -1110 "%RT%RN"  2 ""  FFB400  0 0 0 720 720 1 0 1458 1 <> <> 720 0 720 720 <> "CCD match"  <> 1 0.97 826 <> <> <> <> <> <> <> <>
  721 2 2.289372 -4.291798 -16.236167 110 A "A" 24 0.50000 0.50000 "ALA " " C  " "    " 6 0 0 0 808080  "C721"  1 1 7 ""  1 ""  <> 0 0 0 721 721 1 0 1459 0 <> <> 721 0 721 721 <> "CCD match"  <> 1 0.97 827 <> <> <> <> <> <> <> <>
  722 3 0.433544 -5.907235 -15.841266 110 A "A" 24 -0.18000 -0.18000 "ALA " " CB " "    " 6 0 0 0 808080  "C722"  1 1 7 ""  1 ""  <> 0 0 0 722 722 1 0 1460 3 <> <> 722 0 722 722 <> "CCD match"  <> 1 0.97 828 <> <> <> <> <> <> <> <>
  723 15 3.451153 -4.666840 -16.418495 110 A "A" 70 -0.50000 -0.50000 "ALA " " O  " "    " 8 0 0 0 FF2E2E  "O723"  1 1 7 ""  1 ""  <> 0 0 0 723 723 1 0 1461 0 <> <> 723 0 723 723 <> "CCD match"  <> 1 0.97 829 <> <> <> <> <> <> <> <>
  724 25 1.749775 -3.231728 -16.861883 111 T "A" 38 -0.50000 -0.50000 "THR " " N  " "    " 7 0 0 0 2E2EFF  "N724"  1 1 7 ""  1 ""  <> 0 0 0 724 724 1 0 1467 1 <> <> 724 0 724 724 <> "CCD match"  <> 1 0.97 830 <> <> <> <> <> <> <> <>
  725 3 2.605850 -2.259110 -17.651115 111 T "A" 24 0.14000 0.14000 "THR " " CA " "    " 6 0 0 0 808080  "C725"  1 1 -1110 "%RT%RN"  2 ""  FFB400  0 0 0 725 725 1 0 1468 1 <> <> 725 0 725 725 <> "CCD match"  <> 1 0.97 831 <> <> <> <> <> <> <> <>
  726 2 3.841965 -1.652096 -16.891279 111 T "A" 24 0.50000 0.50000 "THR " " C  " "    " 6 0 0 0 808080  "C726"  1 1 7 ""  1 ""  <> 0 0 0 726 726 1 0 1469 0 <> <> 726 0 726 726 <> "CCD match"  <> 1 0.97 832 <> <> <> <> <> <> <> <>
  727 3 1.855015 -1.028218 -18.314215 111 T "A" 24 0.20500 0.20500 "THR " " CB " "    " 6 0 0 0 808080  "C727"  1 1 7 ""  1 ""  <> 0 0 0 727 727 1 0 1470 1 <> <> 727 0 727 727 <> "CCD match"  <> 1 0.97 833 <> <> <> <> <> <> <> <>
  728 15 5.001419 -1.875695 -17.258361 111 T "A" 70 -0.50000 -0.50000 "THR " " O  " "    " 8 0 0 0 FF2E2E  "O728"  1 1 7 ""  1 ""  <> 0 0 0 728 728 1 0 1471 0 <> <> 728 0 728 728 <> "CCD match"  <> 1 0.97 834 <> <> <> <> <> <> <> <>
  729 3 2.726780 0.002597 -19.048797 111 T "A" 24 -0.18000 -0.18000 "THR " " CG2" "    " 6 0 0 0 808080  "C729"  1 1 7 ""  1 ""  <> 0 0 0 729 729 1 0 1472 3 <> <> 729 0 729 729 <> "CCD match"  <> 1 0.97 835 <> <> <> <> <> <> <> <>
  730 16 0.964169 -1.532612 -19.321909 111 T "A" 70 -0.68300 -0.68300 "THR " " OG1" "    " 8 0 0 0 FF2E2E  "O730"  1 1 7 "%UT"  13 ""  <> 0 0 0 730 730 1 0 1473 1 <> <> 730 0 730 730 <> "CCD match"  <> 1 0.97 836 <> <> <> <> <> <> <> <>
  731 25 3.622017 -1.020119 -15.687063 112 L "A" 38 -0.50000 -0.50000 "LEU " " N  " "    " 7 0 0 0 2E2EFF  "N731"  1 1 7 ""  1 ""  <> 0 0 0 731 731 1 0 1481 1 <> <> 731 0 731 731 <> "CCD match"  <> 1 0.98 837 <> <> <> <> <> <> <> <>
  732 3 4.630150 -0.496651 -14.716738 112 L "A" 24 0.14000 0.14000 "LEU " " CA " "    " 6 0 0 0 808080  "C732"  1 1 -1110 "%RT%RN"  2 ""  FFB400  0 0 0 732 732 1 0 1482 1 <> <> 732 0 732 732 <> "CCD match"  <> 1 0.98 838 <> <> <> <> <> <> <> <>
  733 2 5.620525 -1.555058 -14.277382 112 L "A" 24 0.50000 0.50000 "LEU " " C  " "    " 6 0 0 0 808080  "C733"  1 1 7 ""  1 ""  <> 0 0 0 733 733 1 0 1483 0 <> <> 733 0 733 733 <> "CCD match"  <> 1 0.98 839 <> <> <> <> <> <> <> <>
  734 3 3.835419 0.089134 -13.571123 112 L "A" 24 -0.12000 -0.12000 "LEU " " CB " "    " 6 0 0 0 808080  "C734"  1 1 7 ""  1 ""  <> 0 0 0 734 734 1 0 1484 2 <> <> 734 0 734 734 <> "CCD match"  <> 1 0.98 840 <> <> <> <> <> <> <> <>
  735 15 6.796742 -1.256329 -14.165394 112 L "A" 70 -0.50000 -0.50000 "LEU " " O  " "    " 8 0 0 0 FF2E2E  "O735"  1 1 7 ""  1 ""  <> 0 0 0 735 735 1 0 1485 0 <> <> 735 0 735 735 <> "CCD match"  <> 1 0.98 841 <> <> <> <> <> <> <> <>
  736 3 4.692474 0.710277 -12.419326 112 L "A" 24 -0.06000 -0.06000 "LEU " " CG " "    " 6 0 0 0 808080  "C736"  1 1 7 ""  1 ""  <> 0 0 0 736 736 1 0 1486 1 <> <> 736 0 736 736 <> "CCD match"  <> 1 0.98 842 <> <> <> <> <> <> <> <>
  737 3 5.224949 2.075370 -12.900779 112 L "A" 24 -0.18000 -0.18000 "LEU " " CD1" "    " 6 0 0 0 808080  "C737"  1 1 7 ""  1 ""  <> 0 0 0 737 737 1 0 1487 3 <> <> 737 0 737 737 <> "CCD match"  <> 1 0.98 843 <> <> <> <> <> <> <> <>
  738 3 3.821587 1.068550 -11.167528 112 L "A" 24 -0.18000 -0.18000 "LEU " " CD2" "    " 6 0 0 0 808080  "C738"  1 1 7 ""  1 ""  <> 0 0 0 738 738 1 0 1488 3 <> <> 738 0 738 738 <> "CCD match"  <> 1 0.98 844 <> <> <> <> <> <> <> <>
  739 25 5.188862 -2.821377 -14.037426 113 N "A" 38 -0.50000 -0.50000 "ASN " " N  " "    " 7 0 0 0 2E2EFF  "N739"  1 1 7 ""  1 ""  <> 0 0 0 739 739 1 0 1500 1 <> <> 739 0 739 739 <> "CCD match"  <> 1 0.97 845 <> <> <> <> <> <> <> <>
  740 3 6.046509 -3.937459 -13.662885 113 N "A" 24 0.14000 0.14000 "ASN " " CA " "    " 6 0 0 0 808080  "C740"  1 1 -1110 "%RT%RN"  2 ""  FFB400  0 0 0 740 740 1 0 1501 1 <> <> 740 0 740 740 <> "CCD match"  <> 1 0.97 846 <> <> <> <> <> <> <> <>
  741 2 6.996296 -4.365456 -14.858750 113 N "A" 24 0.50000 0.50000 "ASN " " C  " "    " 6 0 0 0 808080  "C741"  1 1 7 ""  1 ""  <> 0 0 0 741 741 1 0 1502 0 <> <> 741 0 741 741 <> "CCD match"  <> 1 0.97 847 <> <> <> <> <> <> <> <>
  742 3 5.206040 -5.170212 -13.212537 113 N "A" 24 -0.12000 -0.12000 "ASN " " CB " "    " 6 0 0 0 808080  "C742"  1 1 7 ""  1 ""  <> 0 0 0 742 742 1 0 1503 2 <> <> 742 0 742 742 <> "CCD match"  <> 1 0.97 848 <> <> <> <> <> <> <> <>
  743 15 8.243050 -4.364563 -14.747706 113 N "A" 70 -0.50000 -0.50000 "ASN " " O  " "    " 8 0 0 0 FF2E2E  "O743"  1 1 7 ""  1 ""  <> 0 0 0 743 743 1 0 1504 0 <> <> 743 0 743 743 <> "CCD match"  <> 1 0.97 849 <> <> <> <> <> <> <> <>
  744 2 6.001747 -6.462456 -13.021195 113 N "A" 24 0.50000 0.50000 "ASN " " CG " "    " 6 0 0 0 808080  "C744"  1 1 7 "%UT"  13 "Flip"  <> 0 0 0 744 744 1 0 1505 0 <> <> 744 0 744 744 <> "CCD match"  <> 1 0.97 850 6.83630766851709 "Flip"  <> <> <> <> <> <>
  745 25 5.556728 -7.669320 -13.542731 113 N "A" 38 -0.76000 -0.76000 "ASN " " ND2" "    " 7 0 0 0 2E2EFF  "N745"  1 1 7 ""  1 ""  <> 0 0 0 745 745 1 0 1506 2 <> <> 745 0 745 745 <> "CCD match"  <> 1 0.97 851 <> <> <> <> <> <> <> <>
  746 15 7.126831 -6.388058 -12.532888 113 N "A" 70 -0.50000 -0.50000 "ASN " " OD1" "    " 8 0 0 0 FF2E2E  "O746"  1 1 7 ""  1 ""  <> 0 0 0 746 746 1 0 1507 0 <> <> 746 0 746 746 <> "CCD match"  <> 1 0.97 852 <> <> <> <> <> <> <> <>
  747 25 6.509308 -4.676636 -16.077132 114 I "A" 38 -0.50000 -0.50000 "ILE " " N  " "    " 7 0 0 0 2E2EFF  "N747"  1 1 7 ""  1 ""  <> 0 0 0 747 747 1 0 1514 1 <> <> 747 0 747 747 <> "CCD match"  <> 1 0.97 853 <> <> <> <> <> <> <> <>
  748 3 7.273171 -4.877076 -17.310881 114 I "A" 24 0.14000 0.14000 "ILE " " CA " "    " 6 0 0 0 808080  "C748"  1 1 -1110 "%RT%RN"  2 ""  FFB400  0 0 0 748 748 1 0 1515 1 <> <> 748 0 748 748 <> "CCD match"  <> 1 0.97 854 <> <> <> <> <> <> <> <>
  749 2 8.342663 -3.833462 -17.582992 114 I "A" 24 0.50000 0.50000 "ILE " " C  " "    " 6 0 0 0 808080  "C749"  1 1 7 ""  1 ""  <> 0 0 0 749 749 1 0 1516 0 <> <> 749 0 749 749 <> "CCD match"  <> 1 0.97 855 <> <> <> <> <> <> <> <>
  750 3 6.275864 -5.005890 -18.469137 114 I "A" 24 -0.06000 -0.06000 "ILE " " CB " "    " 6 0 0 0 808080  "C750"  1 1 7 ""  1 ""  <> 0 0 0 750 750 1 0 1517 1 <> <> 750 0 750 750 <> "CCD match"  <> 1 0.97 856 <> <> <> <> <> <> <> <>
  751 15 9.475639 -4.206738 -17.942414 114 I "A" 70 -0.50000 -0.50000 "ILE " " O  " "    " 8 0 0 0 FF2E2E  "O751"  1 1 7 ""  1 ""  <> 0 0 0 751 751 1 0 1518 0 <> <> 751 0 751 751 <> "CCD match"  <> 1 0.97 857 <> <> <> <> <> <> <> <>
  752 3 5.428757 -6.277203 -18.399787 114 I "A" 24 -0.12000 -0.12000 "ILE " " CG1" "    " 6 0 0 0 808080  "C752"  1 1 7 ""  1 ""  <> 0 0 0 752 752 1 0 1519 2 <> <> 752 0 752 752 <> "CCD match"  <> 1 0.97 858 <> <> <> <> <> <> <> <>
  753 3 6.863621 -4.816830 -19.868086 114 I "A" 24 -0.18000 -0.18000 "ILE " " CG2" "    " 6 0 0 0 808080  "C753"  1 1 7 ""  1 ""  <> 0 0 0 753 753 1 0 1520 3 <> <> 753 0 753 753 <> "CCD match"  <> 1 0.97 859 <> <> <> <> <> <> <> <>
  754 3 4.222153 -6.194729 -19.314903 114 I "A" 24 -0.18000 -0.18000 "ILE " " CD1" "    " 6 0 0 0 808080  "C754"  1 1 7 ""  1 ""  <> 0 0 0 754 754 1 0 1521 3 <> <> 754 0 754 754 <> "CCD match"  <> 1 0.97 860 <> <> <> <> <> <> <> <>
  755 25 7.926910 -2.525494 -17.557641 115 L "A" 38 -0.50000 -0.50000 "LEU " " N  " "    " 7 0 0 0 2E2EFF  "N755"  1 1 7 ""  1 ""  <> 0 0 0 755 755 1 0 1533 1 <> <> 755 0 755 755 <> "CCD match"  <> 1 0.98 861 <> <> <> <> <> <> <> <>
  756 3 8.856361 -1.421032 -17.696303 115 L "A" 24 0.14000 0.14000 "LEU " " CA " "    " 6 0 0 0 808080  "C756"  1 1 -1110 "%RT%RN"  2 ""  FFB400  0 0 0 756 756 1 0 1534 1 <> <> 756 0 756 756 <> "CCD match"  <> 1 0.98 862 <> <> <> <> <> <> <> <>
  757 2 9.978729 -1.436799 -16.682910 115 L "A" 24 0.50000 0.50000 "LEU " " C  " "    " 6 0 0 0 808080  "C757"  1 1 7 ""  1 ""  <> 0 0 0 757 757 1 0 1535 0 <> <> 757 0 757 757 <> "CCD match"  <> 1 0.98 863 <> <> <> <> <> <> <> <>
  758 3 8.154221 -0.029767 -17.645109 115 L "A" 24 -0.12000 -0.12000 "LEU " " CB " "    " 6 0 0 0 808080  "C758"  1 1 7 ""  1 ""  <> 0 0 0 758 758 1 0 1536 2 <> <> 758 0 758 758 <> "CCD match"  <> 1 0.98 864 <> <> <> <> <> <> <> <>
  759 15 11.158794 -1.077755 -16.937798 115 L "A" 70 -0.50000 -0.50000 "LEU " " O  " "    " 8 0 0 0 FF2E2E  "O759"  1 1 7 ""  1 ""  <> 0 0 0 759 759 1 0 1537 0 <> <> 759 0 759 759 <> "CCD match"  <> 1 0.98 865 <> <> <> <> <> <> <> <>
  760 3 7.514977 0.658809 -18.917751 115 L "A" 24 -0.06000 -0.06000 "LEU " " CG " "    " 6 0 0 0 808080  "C760"  1 1 7 ""  1 ""  <> 0 0 0 760 760 1 0 1538 1 <> <> 760 0 760 760 <> "CCD match"  <> 1 0.98 866 <> <> <> <> <> <> <> <>
  761 3 6.598057 -0.268380 -19.804907 115 L "A" 24 -0.18000 -0.18000 "LEU " " CD1" "    " 6 0 0 0 808080  "C761"  1 1 7 ""  1 ""  <> 0 0 0 761 761 1 0 1539 3 <> <> 761 0 761 761 <> "CCD match"  <> 1 0.98 867 <> <> <> <> <> <> <> <>
  762 3 6.712685 1.922149 -18.500177 115 L "A" 24 -0.18000 -0.18000 "LEU " " CD2" "    " 6 0 0 0 808080  "C762"  1 1 7 ""  1 ""  <> 0 0 0 762 762 1 0 1540 3 <> <> 762 0 762 762 <> "CCD match"  <> 1 0.98 868 <> <> <> <> <> <> <> <>
  763 25 9.606361 -1.854226 -15.467508 116 N "A" 38 -0.50000 -0.50000 "ASN " " N  " "    " 7 0 0 0 2E2EFF  "N763"  1 1 7 ""  1 ""  <> 0 0 0 763 763 1 0 1552 1 <> <> 763 0 763 763 <> "CCD match"  <> 1 0.96 869 <> <> <> <> <> <> <> <>
  764 3 10.519119 -1.924714 -14.348456 116 N "A" 24 0.14000 0.14000 "ASN " " CA " "    " 6 0 0 0 808080  "C764"  1 1 -1110 "%RT%RN"  2 ""  FFB400  0 0 0 764 764 1 0 1553 1 <> <> 764 0 764 764 <> "CCD match"  <> 1 0.96 870 <> <> <> <> <> <> <> <>
  765 2 11.508514 -3.100991 -14.501307 116 N "A" 24 0.50000 0.50000 "ASN " " C  " "    " 6 0 0 0 808080  "C765"  1 1 7 ""  1 ""  <> 0 0 0 765 765 1 0 1554 0 <> <> 765 0 765 765 <> "CCD match"  <> 1 0.96 871 <> <> <> <> <> <> <> <>
  766 3 9.662483 -2.082871 -13.021949 116 N "A" 24 -0.12000 -0.12000 "ASN " " CB " "    " 6 0 0 0 808080  "C766"  1 1 7 ""  1 ""  <> 0 0 0 766 766 1 0 1555 2 <> <> 766 0 766 766 <> "CCD match"  <> 1 0.96 872 <> <> <> <> <> <> <> <>
  767 15 12.718880 -2.925744 -14.345296 116 N "A" 70 -0.50000 -0.50000 "ASN " " O  " "    " 8 0 0 0 FF2E2E  "O767"  1 1 7 ""  1 ""  <> 0 0 0 767 767 1 0 1556 0 <> <> 767 0 767 767 <> "CCD match"  <> 1 0.96 873 <> <> <> <> <> <> <> <>
  768 2 10.484776 -1.847325 -11.751689 116 N "A" 24 0.50000 0.50000 "ASN " " CG " "    " 6 0 0 0 808080  "C768"  1 1 7 "%UT"  13 ""  <> 0 0 0 768 768 1 0 1557 0 <> <> 768 0 768 768 <> "CCD match"  <> 1 0.96 874 95.2953715702761 "No Flip"  <> <> <> <> <> <>
  769 25 10.485775 -2.859597 -10.945287 116 N "A" 38 -0.76000 -0.76000 "ASN " " ND2" "    " 7 0 0 0 2E2EFF  "N769"  1 1 7 ""  1 ""  <> 0 0 0 769 769 1 0 1558 2 <> <> 769 0 769 769 <> "CCD match"  <> 1 0.96 875 <> <> <> <> <> <> <> <>
  770 15 11.173019 -0.804936 -11.601285 116 N "A" 70 -0.50000 -0.50000 "ASN " " OD1" "    " 8 0 0 0 FF2E2E  "O770"  1 1 7 ""  1 ""  <> 0 0 0 770 770 1 0 1559 0 <> <> 770 0 770 770 <> "CCD match"  <> 1 0.96 876 <> <> <> <> <> <> <> <>
  771 25 10.980225 -4.232785 -14.996689 117 Y "A" 38 -0.50000 -0.50000 "TYR " " N  " "    " 7 0 0 0 2E2EFF  "N771"  1 1 7 ""  1 ""  <> 0 0 0 771 771 1 0 1566 1 <> <> 771 0 771 771 <> "CCD match"  <> 1 0.94 877 <> <> <> <> <> <> <> <>
  772 3 11.654690 -5.480729 -15.215544 117 Y "A" 24 0.14000 0.14000 "TYR " " CA " "    " 6 0 0 0 808080  "C772"  1 1 -1110 "%RT%RN"  2 ""  FFB400  0 0 0 772 772 1 0 1567 1 <> <> 772 0 772 772 <> "CCD match"  <> 1 0.94 878 <> <> <> <> <> <> <> <>
  773 2 12.662804 -5.394887 -16.366482 117 Y "A" 24 0.50000 0.50000 "TYR " " C  " "    " 6 0 0 0 808080  "C773"  1 1 7 ""  1 ""  <> 0 0 0 773 773 1 0 1568 0 <> <> 773 0 773 773 <> "CCD match"  <> 1 0.94 879 <> <> <> <> <> <> <> <>
  774 3 10.486355 -6.548039 -15.441734 117 Y "A" 24 -0.00500 -0.00500 "TYR " " CB " "    " 6 0 0 0 808080  "C774"  1 1 7 ""  1 ""  <> 0 0 0 774 774 1 0 1569 2 <> <> 774 0 774 774 <> "CCD match"  <> 1 0.94 880 <> <> <> <> <> <> <> <>
  775 15 13.843372 -5.577679 -16.188828 117 Y "A" 70 -0.50000 -0.50000 "TYR " " O  " "    " 8 0 0 0 FF2E2E  "O775"  1 1 7 ""  1 ""  <> 0 0 0 775 775 1 0 1570 0 <> <> 775 0 775 775 <> "CCD match"  <> 1 0.94 881 <> <> <> <> <> <> <> <>
  776 2 10.970036 -7.840230 -16.126714 117 Y "A" 24 -0.11500 -0.11500 "TYR " " CG " "    " 6 0 0 0 808080  "C776"  1 1 7 ""  1 ""  <> 0 0 0 776 776 1 0 1571 0 <> <> 776 0 776 776 <> "CCD match"  <> 1 0.94 882 <> <> <> <> <> <> <> <>
  777 2 10.463902 -8.145211 -17.428209 117 Y "A" 24 -0.11500 -0.11500 "TYR " " CD1" "    " 6 0 0 0 808080  "C777"  1 1 7 ""  1 ""  <> 0 0 0 777 777 1 0 1572 1 <> <> 777 0 777 777 <> "CCD match"  <> 1 0.94 883 <> <> <> <> <> <> <> <>
  778 2 11.727146 -8.858044 -15.512372 117 Y "A" 24 -0.11500 -0.11500 "TYR " " CD2" "    " 6 0 0 0 808080  "C778"  1 1 7 ""  1 ""  <> 0 0 0 778 778 1 0 1573 1 <> <> 778 0 778 778 <> "CCD match"  <> 1 0.94 884 <> <> <> <> <> <> <> <>
  779 2 10.876724 -9.327969 -18.112528 117 Y "A" 24 -0.11500 -0.11500 "TYR " " CE1" "    " 6 0 0 0 808080  "C779"  1 1 7 ""  1 ""  <> 0 0 0 779 779 1 0 1574 1 <> <> 779 0 779 779 <> "CCD match"  <> 1 0.94 885 <> <> <> <> <> <> <> <>
  780 2 12.054829 -10.062562 -16.131967 117 Y "A" 24 -0.11500 -0.11500 "TYR " " CE2" "    " 6 0 0 0 808080  "C780"  1 1 7 ""  1 ""  <> 0 0 0 780 780 1 0 1575 1 <> <> 780 0 780 780 <> "CCD match"  <> 1 0.94 886 <> <> <> <> <> <> <> <>
  781 16 11.738785 -11.570466 -17.922425 117 Y "A" 70 -0.58500 -0.58500 "TYR " " OH " "    " 8 0 0 0 FF2E2E  "O781"  1 1 7 "%UT"  13 ""  <> 0 0 0 781 781 1 0 1576 1 <> <> 781 0 781 781 <> "CCD match"  <> 1 0.94 887 <> <> <> <> <> <> <> <>
  782 2 11.606258 -10.319253 -17.436168 117 Y "A" 24 0.15000 0.15000 "TYR " " CZ " "    " 6 0 0 0 808080  "C782"  1 1 7 ""  1 ""  <> 0 0 0 782 782 1 0 1577 0 <> <> 782 0 782 782 <> "CCD match"  <> 1 0.94 888 <> <> <> <> <> <> <> <>
  783 25 12.219585 -4.938698 -17.567479 118 F "A" 38 -0.50000 -0.50000 "PHE " " N  " "    " 7 0 0 0 2E2EFF  "N783"  0 1 7 ""  1 ""  <> 0 0 0 783 783 1 0 1587 1 <> <> 783 0 783 783 <> "CCD match"  <> 1 0.96 889 <> <> <> <> <> <> <> <>
  784 3 13.116680 -4.553265 -18.693803 118 F "A" 24 0.14000 0.14000 "PHE " " CA " "    " 6 0 0 0 808080  "C784"  0 1 -1111 "%RT%RN"  2 ""  FFD200  0 0 0 784 784 1 0 1588 1 <> <> 784 0 784 784 <> "CCD match"  <> 1 0.96 890 <> <> <> <> <> <> <> <>
  785 2 14.115276 -3.432412 -18.415712 118 F "A" 24 0.50000 0.50000 "PHE " " C  " "    " 6 0 0 0 808080  "C785"  0 1 7 ""  1 ""  <> 0 0 0 785 785 1 0 1589 0 <> <> 785 0 785 785 <> "CCD match"  <> 1 0.96 891 <> <> <> <> <> <> <> <>
  786 3 12.292252 -4.372506 -19.966648 118 F "A" 24 -0.00500 -0.00500 "PHE " " CB " "    " 6 0 0 0 808080  "C786"  0 1 7 ""  1 ""  <> 0 0 0 786 786 1 0 1590 2 <> <> 786 0 786 786 <> "CCD match"  <> 1 0.96 892 <> <> <> <> <> <> <> <>
  787 15 15.227470 -3.476384 -18.869796 118 F "A" 70 -0.50000 -0.50000 "PHE " " O  " "    " 8 0 0 0 FF2E2E  "O787"  0 1 7 ""  1 ""  <> 0 0 0 787 787 1 0 1591 0 <> <> 787 0 787 787 <> "CCD match"  <> 1 0.96 893 <> <> <> <> <> <> <> <>
  788 2 11.906544 -5.676999 -20.624470 118 F "A" 24 -0.11500 -0.11500 "PHE " " CG " "    " 6 0 0 0 808080  "C788"  0 1 7 ""  1 ""  <> 0 0 0 788 788 1 0 1592 0 <> <> 788 0 788 788 <> "CCD match"  <> 1 0.96 894 <> <> <> <> <> <> <> <>
  789 2 12.911064 -6.424920 -21.260155 118 F "A" 24 -0.11500 -0.11500 "PHE " " CD1" "    " 6 0 0 0 808080  "C789"  0 1 7 ""  1 ""  <> 0 0 0 789 789 1 0 1593 1 <> <> 789 0 789 789 <> "CCD match"  <> 1 0.96 895 <> <> <> <> <> <> <> <>
  790 2 10.634972 -6.285985 -20.497137 118 F "A" 24 -0.11500 -0.11500 "PHE " " CD2" "    " 6 0 0 0 808080  "C790"  0 1 7 ""  1 ""  <> 0 0 0 790 790 1 0 1594 1 <> <> 790 0 790 790 <> "CCD match"  <> 1 0.96 896 <> <> <> <> <> <> <> <>
  791 2 12.614983 -7.646775 -21.802442 118 F "A" 24 -0.11500 -0.11500 "PHE " " CE1" "    " 6 0 0 0 808080  "C791"  0 1 7 ""  1 ""  <> 0 0 0 791 791 1 0 1595 1 <> <> 791 0 791 791 <> "CCD match"  <> 1 0.96 897 <> <> <> <> <> <> <> <>
  792 2 10.361057 -7.519215 -21.102667 118 F "A" 24 -0.11500 -0.11500 "PHE " " CE2" "    " 6 0 0 0 808080  "C792"  0 1 7 ""  1 ""  <> 0 0 0 792 792 1 0 1596 1 <> <> 792 0 792 792 <> "CCD match"  <> 1 0.96 898 <> <> <> <> <> <> <> <>
  793 2 11.328297 -8.237870 -21.774911 118 F "A" 24 -0.11500 -0.11500 "PHE " " CZ " "    " 6 0 0 0 808080  "C793"  0 1 7 ""  1 ""  <> 0 0 0 793 793 1 0 1597 1 <> <> 793 0 793 793 <> "CCD match"  <> 1 0.96 899 <> <> <> <> <> <> <> <>
  794 25 13.730938 -2.453484 -17.681456 119 N "A" 38 -0.50000 -0.50000 "ASN " " N  " "    " 7 0 0 0 2E2EFF  "N794"  0 1 7 ""  1 ""  <> 0 0 0 794 794 1 0 1607 1 <> <> 794 0 794 794 <> "CCD match"  <> 1 0.96 900 <> <> <> <> <> <> <> <>
  795 3 14.434509 -1.214779 -17.400338 119 N "A" 24 0.14000 0.14000 "ASN " " CA " "    " 6 0 0 0 808080  "C795"  0 1 -1111 "%RT%RN"  2 ""  FFD200  0 0 0 795 795 1 0 1608 1 <> <> 795 0 795 795 <> "CCD match"  <> 1 0.96 901 <> <> <> <> <> <> <> <>
  796 2 14.333996 -0.353241 -18.671881 119 N "A" 24 0.50000 0.50000 "ASN " " C  " "    " 6 0 0 0 808080  "C796"  0 1 7 ""  1 ""  <> 0 0 0 796 796 1 0 1609 0 <> <> 796 0 796 796 <> "CCD match"  <> 1 0.96 902 <> <> <> <> <> <> <> <>
  797 3 15.931225 -1.422738 -16.902428 119 N "A" 24 -0.12000 -0.12000 "ASN " " CB " "    " 6 0 0 0 808080  "C797"  0 1 7 ""  1 ""  <> 0 0 0 797 797 1 0 1610 2 <> <> 797 0 797 797 <> "CCD match"  <> 1 0.96 903 <> <> <> <> <> <> <> <>
  798 15 15.242756 -0.245499 -19.533282 119 N "A" 70 -0.50000 -0.50000 "ASN " " O  " "    " 8 0 0 0 FF2E2E  "O798"  0 1 7 ""  1 ""  <> 0 0 0 798 798 1 0 1611 0 <> <> 798 0 798 798 <> "CCD match"  <> 1 0.96 904 <> <> <> <> <> <> <> <>
  799 2 16.661308 -0.174084 -16.350145 119 N "A" 24 0.50000 0.50000 "ASN " " CG " "    " 6 0 0 0 808080  "C799"  0 1 7 "%UT"  13 ""  <> 0 0 0 799 799 1 0 1612 0 <> <> 799 0 799 799 <> "CCD match"  <> 1 0.96 905 0.555696044452178 "No Flip"  <> <> <> <> <> <>
  800 25 17.982704 -0.272370 -16.281662 119 N "A" 38 -0.76000 -0.76000 "ASN " " ND2" "    " 7 0 0 0 2E2EFF  "N800"  0 1 7 ""  1 ""  <> 0 0 0 800 800 1 0 1613 2 <> <> 800 0 800 800 <> "CCD match"  <> 1 0.96 906 <> <> <> <> <> <> <> <>
  801 15 16.092465 0.894912 -16.212039 119 N "A" 70 -0.50000 -0.50000 "ASN " " OD1" "    " 8 0 0 0 FF2E2E  "O801"  0 1 7 ""  1 ""  <> 0 0 0 801 801 1 0 1614 0 <> <> 801 0 801 801 <> "CCD match"  <> 1 0.96 907 <> <> <> <> <> <> <> <>
  802 25 13.117046 0.143131 -18.747245 120 F "A" 38 -0.50000 -0.50000 "PHE " " N  " "    " 7 0 0 0 2E2EFF  "N802"  1 1 7 ""  1 ""  <> 0 0 0 802 802 1 0 1621 1 <> <> 802 0 802 802 <> "CCD match"  <> 1 0.98 908 <> <> <> <> <> <> <> <>
  803 3 12.683270 1.189876 -19.697616 120 F "A" 24 0.14000 0.14000 "PHE " " CA " "    " 6 0 0 0 808080  "C803"  1 1 -1111 "%RT%RN"  2 ""  FFD200  0 0 0 803 803 1 0 1622 1 <> <> 803 0 803 803 <> "CCD match"  <> 1 0.98 909 <> <> <> <> <> <> <> <>
  804 2 13.130154 2.537567 -19.059155 120 F "A" 24 0.50000 0.50000 "PHE " " C  " "    " 6 0 0 0 808080  "C804"  1 1 7 ""  1 ""  <> 0 0 0 804 804 1 0 1623 0 <> <> 804 0 804 804 <> "CCD match"  <> 1 0.98 910 <> <> <> <> <> <> <> <>
  805 3 11.166657 1.066905 -19.964249 120 F "A" 24 -0.00500 -0.00500 "PHE " " CB " "    " 6 0 0 0 808080  "C805"  1 1 7 ""  1 ""  <> 0 0 0 805 805 1 0 1624 2 <> <> 805 0 805 805 <> "CCD match"  <> 1 0.98 911 <> <> <> <> <> <> <> <>
  806 15 13.270287 3.498134 -19.769769 120 F "A" 70 -0.50000 -0.50000 "PHE " " O  " "    " 8 0 0 0 FF2E2E  "O806"  1 1 7 ""  1 ""  <> 0 0 0 806 806 1 0 1625 0 <> <> 806 0 806 806 <> "CCD match"  <> 1 0.98 912 <> <> <> <> <> <> <> <>
  807 2 10.673412 -0.019101 -21.030696 120 F "A" 24 -0.11500 -0.11500 "PHE " " CG " "    " 6 0 0 0 808080  "C807"  1 1 7 ""  1 ""  <> 0 0 0 807 807 1 0 1626 0 <> <> 807 0 807 807 <> "CCD match"  <> 1 0.98 913 <> <> <> <> <> <> <> <>
  808 2 10.982716 -1.349873 -20.970831 120 F "A" 24 -0.11500 -0.11500 "PHE " " CD1" "    " 6 0 0 0 808080  "C808"  1 1 7 ""  1 ""  <> 0 0 0 808 808 1 0 1627 1 <> <> 808 0 808 808 <> "CCD match"  <> 1 0.98 914 <> <> <> <> <> <> <> <>
  809 2 10.018978 0.498622 -22.190751 120 F "A" 24 -0.11500 -0.11500 "PHE " " CD2" "    " 6 0 0 0 808080  "C809"  1 1 7 ""  1 ""  <> 0 0 0 809 809 1 0 1628 1 <> <> 809 0 809 809 <> "CCD match"  <> 1 0.98 915 <> <> <> <> <> <> <> <>
  810 2 10.470345 -2.207078 -21.999107 120 F "A" 24 -0.11500 -0.11500 "PHE " " CE1" "    " 6 0 0 0 808080  "C810"  1 1 7 ""  1 ""  <> 0 0 0 810 810 1 0 1629 1 <> <> 810 0 810 810 <> "CCD match"  <> 1 0.98 916 <> <> <> <> <> <> <> <>
  811 2 9.416710 -0.405068 -23.074233 120 F "A" 24 -0.11500 -0.11500 "PHE " " CE2" "    " 6 0 0 0 808080  "C811"  1 1 7 ""  1 ""  <> 0 0 0 811 811 1 0 1630 1 <> <> 811 0 811 811 <> "CCD match"  <> 1 0.98 917 <> <> <> <> <> <> <> <>
  812 2 9.628014 -1.722352 -23.001498 120 F "A" 24 -0.11500 -0.11500 "PHE " " CZ " "    " 6 0 0 0 808080  "C812"  1 1 7 ""  1 ""  <> 0 0 0 812 812 1 0 1631 1 <> <> 812 0 812 812 <> "CCD match"  <> 1 0.98 918 <> <> <> <> <> <> <> <>
  813 25 13.454365 2.547546 -17.736405 121 W "A" 38 -0.50000 -0.50000 "TRP " " N  " "    " 7 0 0 0 2E2EFF  "N813"  1 1 7 ""  1 ""  <> 0 0 0 813 813 1 0 1641 1 <> <> 813 0 813 813 <> "CCD match"  <> 1 0.98 919 <> <> <> <> <> <> <> <>
  814 3 13.885086 3.722114 -17.098314 121 W "A" 24 0.14000 0.14000 "TRP " " CA " "    " 6 0 0 0 808080  "C814"  1 1 -1111 "%RT%RN"  2 ""  FFD200  0 0 0 814 814 1 0 1642 1 <> <> 814 0 814 814 <> "CCD match"  <> 1 0.98 920 <> <> <> <> <> <> <> <>
  815 2 15.198471 4.324562 -17.494083 121 W "A" 24 0.50000 0.50000 "TRP " " C  " "    " 6 0 0 0 808080  "C815"  1 1 7 ""  1 ""  <> 0 0 0 815 815 1 0 1643 0 <> <> 815 0 815 815 <> "CCD match"  <> 1 0.98 921 <> <> <> <> <> <> <> <>
  816 3 13.882221 3.419540 -15.591818 121 W "A" 24 -0.12000 -0.12000 "TRP " " CB " "    " 6 0 0 0 808080  "C816"  1 1 7 ""  1 ""  <> 0 0 0 816 816 1 0 1644 2 <> <> 816 0 816 816 <> "CCD match"  <> 1 0.98 922 <> <> <> <> <> <> <> <>
  817 15 15.233540 5.474720 -17.979143 121 W "A" 70 -0.50000 -0.50000 "TRP " " O  " "    " 8 0 0 0 FF2E2E  "O817"  1 1 7 ""  1 ""  <> 0 0 0 817 817 1 0 1645 0 <> <> 817 0 817 817 <> "CCD match"  <> 1 0.98 923 <> <> <> <> <> <> <> <>
  818 2 12.681320 2.650798 -14.967895 121 W "A" 24 0.07500 0.07500 "TRP " " CG " "    " 6 0 0 0 808080  "C818"  1 1 7 ""  1 ""  <> 0 0 0 818 818 1 0 1646 0 <> <> 818 0 818 818 <> "CCD match"  <> 1 0.98 924 <> <> <> <> <> <> <> <>
  819 2 12.810288 1.685825 -14.013290 121 W "A" 24 -0.11500 -0.11500 "TRP " " CD1" "    " 6 0 0 0 808080  "C819"  1 1 7 ""  1 ""  <> 0 0 0 819 819 1 0 1647 1 <> <> 819 0 819 819 <> "CCD match"  <> 1 0.98 925 <> <> <> <> <> <> <> <>
  820 2 11.306778 2.912212 -15.078713 121 W "A" 24 -0.05500 -0.05500 "TRP " " CD2" "    " 6 0 0 0 808080  "C820"  1 1 7 ""  1 ""  <> 0 0 0 820 820 1 0 1648 0 <> <> 820 0 820 820 <> "CCD match"  <> 1 0.98 926 <> <> <> <> <> <> <> <>
  821 2 10.549614 2.138343 -14.103419 121 W "A" 24 0.13000 0.13000 "TRP " " CE2" "    " 6 0 0 0 808080  "C821"  1 1 7 ""  1 ""  <> 0 0 0 821 821 1 0 1649 0 <> <> 821 0 821 821 <> "CCD match"  <> 1 0.98 927 <> <> <> <> <> <> <> <>
  822 2 10.514973 3.744129 -15.953908 121 W "A" 24 -0.11500 -0.11500 "TRP " " CE3" "    " 6 0 0 0 808080  "C822"  1 1 7 ""  1 ""  <> 0 0 0 822 822 1 0 1650 1 <> <> 822 0 822 822 <> "CCD match"  <> 1 0.98 928 <> <> <> <> <> <> <> <>
  823 25 11.572598 1.408592 -13.457355 121 W "A" 38 -0.57000 -0.57000 "TRP " " NE1" "    " 7 0 0 0 2E2EFF  "N823"  1 1 7 ""  1 ""  <> 0 0 0 823 823 1 0 1651 1 <> <> 823 0 823 823 <> "CCD match"  <> 1 0.98 929 <> <> <> <> <> <> <> <>
  824 2 8.483635 3.039726 -14.865104 121 W "A" 24 -0.11500 -0.11500 "TRP " " CH2" "    " 6 0 0 0 808080  "C824"  1 1 7 ""  1 ""  <> 0 0 0 824 824 1 0 1652 1 <> <> 824 0 824 824 <> "CCD match"  <> 1 0.98 930 <> <> <> <> <> <> <> <>
  825 2 9.199505 2.261047 -13.966125 121 W "A" 24 -0.11500 -0.11500 "TRP " " CZ2" "    " 6 0 0 0 808080  "C825"  1 1 7 ""  1 ""  <> 0 0 0 825 825 1 0 1653 1 <> <> 825 0 825 825 <> "CCD match"  <> 1 0.98 931 <> <> <> <> <> <> <> <>
  826 2 9.131176 3.789562 -15.877960 121 W "A" 24 -0.11500 -0.11500 "TRP " " CZ3" "    " 6 0 0 0 808080  "C826"  1 1 7 ""  1 ""  <> 0 0 0 826 826 1 0 1654 1 <> <> 826 0 826 826 <> "CCD match"  <> 1 0.98 932 <> <> <> <> <> <> <> <>
  827 25 16.279877 3.555961 -17.325640 122 D "A" 38 -0.50000 -0.50000 "ASP " " N  " "    " 7 0 0 0 2E2EFF  "N827"  1 1 7 ""  1 ""  <> 0 0 0 827 827 1 0 1665 1 <> <> 827 0 827 827 <> "CCD match"  <> 1 0.97 933 <> <> <> <> <> <> <> <>
  828 3 17.685589 3.966270 -17.509312 122 D "A" 24 0.14000 0.14000 "ASP " " CA " "    " 6 0 0 0 808080  "C828"  1 1 -1111 "%RT%RN"  2 ""  FFD200  0 0 0 828 828 1 0 1666 1 <> <> 828 0 828 828 <> "CCD match"  <> 1 0.97 934 <> <> <> <> <> <> <> <>
  829 2 18.096886 4.188575 -18.969400 122 D "A" 24 0.50000 0.50000 "ASP " " C  " "    " 6 0 0 0 808080  "C829"  1 1 7 ""  1 ""  <> 0 0 0 829 829 1 0 1667 0 <> <> 829 0 829 829 <> "CCD match"  <> 1 0.97 935 <> <> <> <> <> <> <> <>
  830 3 18.830040 3.028408 -16.961841 122 D "A" 24 -0.22000 -0.22000 "ASP " " CB " "    " 6 0 0 0 808080  "C830"  1 1 7 ""  1 ""  <> 0 0 0 830 830 1 0 1668 2 <> <> 830 0 830 830 <> "CCD match"  <> 1 0.97 936 <> <> <> <> <> <> <> <>
  831 15 18.848370 5.090335 -19.240337 122 D "A" 70 -0.50000 -0.50000 "ASP " " O  " "    " 8 0 0 0 FF2E2E  "O831"  1 1 7 ""  1 ""  <> 0 0 0 831 831 1 0 1669 0 <> <> 831 0 831 831 <> "CCD match"  <> 1 0.97 937 <> <> <> <> <> <> <> <>
  832 2 18.783756 2.757400 -15.444109 122 D "A" 24 0.70000 0.70000 "ASP " " CG " "    " 6 0 0 0 808080  "C832"  1 1 7 "%UT"  13 ""  <> 0 0 0 832 832 1 0 1670 0 <> <> 832 0 832 832 <> "CCD match"  <> 1 0.97 938 81.0528189212894 <> <> <> <> <> <> <>
  833 15 18.395851 3.717533 -14.692113 122 D "A" 70 -0.80000 -0.80000 "ASP " " OD1" "    " 8 0 0 0 FF2E2E  "O833"  1 1 7 ""  1 ""  <> 0 0 0 833 833 1 0 1671 0 <> <> 833 0 833 833 <> "CCD match"  <> 1 0.97 939 <> <> <> <> <> <> <> <>
  834 18 19.386501 1.798267 -14.985264 122 D "A" 70 -0.80000 -0.80000 "ASP " " OD2" "    " 8 -1 0 0 FF2E2E  "O834"  1 1 7 ""  1 ""  <> 0 0 0 834 834 1 0 1672 0 <> <> 834 0 834 834 <> "CCD match"  <> 1 0.97 940 <> <> <> <> <> <> <> <>
  835 25 17.573864 3.376373 -19.881506 123 V "A" 38 -0.50000 -0.50000 "VAL " " N  " "    " 7 0 0 0 2E2EFF  "N835"  1 1 7 ""  1 ""  <> 0 0 0 835 835 1 0 1677 1 <> <> 835 0 835 835 <> "CCD match"  <> 1 0.97 941 <> <> <> <> <> <> <> <>
  836 3 17.773491 3.418598 -21.356554 123 V "A" 24 0.14000 0.14000 "VAL " " CA " "    " 6 0 0 0 808080  "C836"  1 1 -1111 "%RT%RN"  2 ""  FFD200  0 0 0 836 836 1 0 1678 1 <> <> 836 0 836 836 <> "CCD match"  <> 1 0.97 942 <> <> <> <> <> <> <> <>
  837 2 17.213944 4.679000 -22.029134 123 V "A" 24 0.50000 0.50000 "VAL " " C  " "    " 6 0 0 0 808080  "C837"  1 1 7 ""  1 ""  <> 0 0 0 837 837 1 0 1679 0 <> <> 837 0 837 837 <> "CCD match"  <> 1 0.97 943 <> <> <> <> <> <> <> <>
  838 3 17.213074 2.165855 -22.088099 123 V "A" 24 -0.06000 -0.06000 "VAL " " CB " "    " 6 0 0 0 808080  "C838"  1 1 7 ""  1 ""  <> 0 0 0 838 838 1 0 1680 1 <> <> 838 0 838 838 <> "CCD match"  <> 1 0.97 944 <> <> <> <> <> <> <> <>
  839 15 17.592152 4.966606 -23.170462 123 V "A" 70 -0.50000 -0.50000 "VAL " " O  " "    " 8 0 0 0 FF2E2E  "O839"  1 1 7 ""  1 ""  <> 0 0 0 839 839 1 0 1681 0 <> <> 839 0 839 839 <> "CCD match"  <> 1 0.97 945 <> <> <> <> <> <> <> <>
  840 3 17.730660 0.888572 -21.327171 123 V "A" 24 -0.18000 -0.18000 "VAL " " CG1" "    " 6 0 0 0 808080  "C840"  1 1 7 ""  1 ""  <> 0 0 0 840 840 1 0 1682 3 <> <> 840 0 840 840 <> "CCD match"  <> 1 0.97 946 <> <> <> <> <> <> <> <>
  841 3 15.659741 2.005393 -22.128949 123 V "A" 24 -0.18000 -0.18000 "VAL " " CG2" "    " 6 0 0 0 808080  "C841"  1 1 7 ""  1 ""  <> 0 0 0 841 841 1 0 1683 3 <> <> 841 0 841 841 <> "CCD match"  <> 1 0.97 947 <> <> <> <> <> <> <> <>
  842 25 16.454067 5.570928 -21.335807 124 I "A" 38 -0.50000 -0.50000 "ILE " " N  " "    " 7 0 0 0 2E2EFF  "N842"  0 1 7 ""  1 ""  <> 0 0 0 842 842 1 0 1693 1 <> <> 842 0 842 842 <> "CCD match"  <> 1 0.98 948 <> <> <> <> <> <> <> <>
  843 3 16.293152 6.948762 -21.812985 124 I "A" 24 0.14000 0.14000 "ILE " " CA " "    " 6 0 0 0 808080  "C843"  0 1 -1111 "%RT%RN"  2 ""  FFD200  0 0 0 843 843 1 0 1694 1 <> <> 843 0 843 843 <> "CCD match"  <> 1 0.98 949 <> <> <> <> <> <> <> <>
  844 2 16.993797 7.901138 -20.825482 124 I "A" 24 0.50000 0.50000 "ILE " " C  " "    " 6 0 0 0 808080  "C844"  0 1 7 ""  1 ""  <> 0 0 0 844 844 1 0 1695 0 <> <> 844 0 844 844 <> "CCD match"  <> 1 0.98 950 <> <> <> <> <> <> <> <>
  845 3 14.755688 7.254302 -21.706490 124 I "A" 24 -0.06000 -0.06000 "ILE " " CB " "    " 6 0 0 0 808080  "C845"  0 1 7 ""  1 ""  <> 0 0 0 845 845 1 0 1696 1 <> <> 845 0 845 845 <> "CCD match"  <> 1 0.98 951 <> <> <> <> <> <> <> <>
  846 15 16.801205 7.765005 -19.630225 124 I "A" 70 -0.50000 -0.50000 "ILE " " O  " "    " 8 0 0 0 FF2E2E  "O846"  0 1 7 ""  1 ""  <> 0 0 0 846 846 1 0 1697 0 <> <> 846 0 846 846 <> "CCD match"  <> 1 0.98 952 <> <> <> <> <> <> <> <>
  847 3 13.847210 6.159374 -22.355671 124 I "A" 24 -0.12000 -0.12000 "ILE " " CG1" "    " 6 0 0 0 808080  "C847"  0 1 7 ""  1 ""  <> 0 0 0 847 847 1 0 1698 2 <> <> 847 0 847 847 <> "CCD match"  <> 1 0.98 953 <> <> <> <> <> <> <> <>
  848 3 14.525238 8.685531 -22.338615 124 I "A" 24 -0.18000 -0.18000 "ILE " " CG2" "    " 6 0 0 0 808080  "C848"  0 1 7 ""  1 ""  <> 0 0 0 848 848 1 0 1699 3 <> <> 848 0 848 848 <> "CCD match"  <> 1 0.98 954 <> <> <> <> <> <> <> <>
  849 3 12.338745 6.451068 -22.637351 124 I "A" 24 -0.18000 -0.18000 "ILE " " CD1" "    " 6 0 0 0 808080  "C849"  0 1 7 ""  1 ""  <> 0 0 0 849 849 1 0 1700 3 <> <> 849 0 849 849 <> "CCD match"  <> 1 0.98 955 <> <> <> <> <> <> <> <>
  850 25 17.850468 8.819520 -21.295959 125 P "A" 38 -0.14000 -0.14000 "PRO " " N  " "    " 7 0 0 0 2E2EFF  "N850"  0 1 7 ""  1 ""  <> 0 0 0 850 850 1 0 1712 0 <> <> 850 0 850 850 <> "CCD match"  <> 1 0.97 956 <> <> <> <> <> <> <> <>
  851 3 18.373589 9.942495 -20.535757 125 P "A" 24 0.01000 0.01000 "PRO " " CA " "    " 6 0 0 0 808080  "C851"  0 1 -1111 "%RT%RN"  2 ""  FFD200  0 0 0 851 851 1 0 1713 1 <> <> 851 0 851 851 <> "CCD match"  <> 1 0.97 957 <> <> <> <> <> <> <> <>
  852 2 17.416260 11.108394 -20.249153 125 P "A" 24 0.50000 0.50000 "PRO " " C  " "    " 6 0 0 0 808080  "C852"  0 1 7 ""  1 ""  <> 0 0 0 852 852 1 0 1714 0 <> <> 852 0 852 852 <> "CCD match"  <> 1 0.97 958 <> <> <> <> <> <> <> <>
  853 3 19.661785 10.367324 -21.296972 125 P "A" 24 -0.12000 -0.12000 "PRO " " CB " "    " 6 0 0 0 808080  "C853"  0 1 7 ""  1 ""  <> 0 0 0 853 853 1 0 1715 2 <> <> 853 0 853 853 <> "CCD match"  <> 1 0.97 959 <> <> <> <> <> <> <> <>
  854 15 16.644302 11.562532 -21.095615 125 P "A" 70 -0.50000 -0.50000 "PRO " " O  " "    " 8 0 0 0 FF2E2E  "O854"  0 1 7 ""  1 ""  <> 0 0 0 854 854 1 0 1716 0 <> <> 854 0 854 854 <> "CCD match"  <> 1 0.97 960 <> <> <> <> <> <> <> <>
  855 3 19.283421 10.065153 -22.731483 125 P "A" 24 -0.12000 -0.12000 "PRO " " CG " "    " 6 0 0 0 808080  "C855"  0 1 7 ""  1 ""  <> 0 0 0 855 855 1 0 1717 2 <> <> 855 0 855 855 <> "CCD match"  <> 1 0.97 961 <> <> <> <> <> <> <> <>
  856 3 18.515026 8.731361 -22.657512 125 P "A" 24 -0.05000 -0.05000 "PRO " " CD " "    " 6 0 0 0 808080  "C856"  0 1 7 ""  1 ""  <> 0 0 0 856 856 1 0 1718 2 <> <> 856 0 856 856 <> "CCD match"  <> 1 0.97 962 <> <> <> <> <> <> <> <>
  857 25 17.430069 11.486845 -18.989967 126 L "A" 38 -0.50000 -0.50000 "LEU " " N  " "    " 7 0 0 0 2E2EFF  "N857"  0 1 7 ""  1 ""  <> 0 0 0 857 857 1 0 1726 1 <> <> 857 0 857 857 <> "CCD match"  <> 1 0.96 963 <> <> <> <> <> <> <> <>
  858 3 16.469025 12.424022 -18.328834 126 L "A" 24 0.14000 0.14000 "LEU " " CA " "    " 6 0 0 0 808080  "C858"  0 1 -1111 "%RT%RN"  2 ""  FFD200  0 0 0 858 858 1 0 1727 1 <> <> 858 0 858 858 <> "CCD match"  <> 1 0.96 964 <> <> <> <> <> <> <> <>
  859 2 16.317772 13.788547 -19.068884 126 L "A" 24 0.50000 0.50000 "LEU " " C  " "    " 6 0 0 0 808080  "C859"  0 1 7 ""  1 ""  <> 0 0 0 859 859 1 0 1728 0 <> <> 859 0 859 859 <> "CCD match"  <> 1 0.96 965 <> <> <> <> <> <> <> <>
  860 3 16.974770 12.704441 -16.934596 126 L "A" 24 -0.12000 -0.12000 "LEU " " CB " "    " 6 0 0 0 808080  "C860"  0 1 7 ""  1 ""  <> 0 0 0 860 860 1 0 1729 2 <> <> 860 0 860 860 <> "CCD match"  <> 1 0.96 966 <> <> <> <> <> <> <> <>
  861 15 15.230854 14.144664 -19.441182 126 L "A" 70 -0.50000 -0.50000 "LEU " " O  " "    " 8 0 0 0 FF2E2E  "O861"  0 1 7 ""  1 ""  <> 0 0 0 861 861 1 0 1730 0 <> <> 861 0 861 861 <> "CCD match"  <> 1 0.96 967 <> <> <> <> <> <> <> <>
  862 3 17.057751 11.492811 -15.918826 126 L "A" 24 -0.06000 -0.06000 "LEU " " CG " "    " 6 0 0 0 808080  "C862"  0 1 7 ""  1 ""  <> 0 0 0 862 862 1 0 1731 1 <> <> 862 0 862 862 <> "CCD match"  <> 1 0.96 968 <> <> <> <> <> <> <> <>
  863 3 17.620380 11.825855 -14.561333 126 L "A" 24 -0.18000 -0.18000 "LEU " " CD1" "    " 6 0 0 0 808080  "C863"  0 1 7 ""  1 ""  <> 0 0 0 863 863 1 0 1732 3 <> <> 863 0 863 863 <> "CCD match"  <> 1 0.96 969 <> <> <> <> <> <> <> <>
  864 3 15.654606 10.756990 -15.707941 126 L "A" 24 -0.18000 -0.18000 "LEU " " CD2" "    " 6 0 0 0 808080  "C864"  0 1 7 ""  1 ""  <> 0 0 0 864 864 1 0 1733 3 <> <> 864 0 864 864 <> "CCD match"  <> 1 0.96 970 <> <> <> <> <> <> <> <>
  865 25 17.471787 14.431280 -19.459810 127 D "A" 38 -0.50000 -0.50000 "ASP " " N  " "    " 7 0 0 0 2E2EFF  "N865"  0 1 7 ""  1 ""  <> 0 0 0 865 865 1 0 1745 1 <> <> 865 0 865 865 <> "CCD match"  <> 1 0.93 971 <> <> <> <> <> <> <> <>
  866 3 17.476757 15.693750 -20.187266 127 D "A" 24 0.14000 0.14000 "ASP " " CA " "    " 6 0 0 0 808080  "C866"  0 1 -1111 "%RT%RN"  2 ""  FFD200  0 0 0 866 866 1 0 1746 1 <> <> 866 0 866 866 <> "CCD match"  <> 1 0.93 972 <> <> <> <> <> <> <> <>
  867 2 17.634670 15.457668 -21.660106 127 D "A" 24 0.50000 0.50000 "ASP " " C  " "    " 6 0 0 0 808080  "C867"  0 1 7 ""  1 ""  <> 0 0 0 867 867 1 0 1747 0 <> <> 867 0 867 867 <> "CCD match"  <> 1 0.93 973 <> <> <> <> <> <> <> <>
  868 3 18.549229 16.664016 -19.685570 127 D "A" 24 -0.22000 -0.22000 "ASP " " CB " "    " 6 0 0 0 808080  "C868"  0 1 7 ""  1 ""  <> 0 0 0 868 868 1 0 1748 2 <> <> 868 0 868 868 <> "CCD match"  <> 1 0.93 974 <> <> <> <> <> <> <> <>
  869 15 17.874180 16.487455 -22.358890 127 D "A" 70 -0.50000 -0.50000 "ASP " " O  " "    " 8 0 0 0 FF2E2E  "O869"  0 1 7 ""  1 ""  <> 0 0 0 869 869 1 0 1749 0 <> <> 869 0 869 869 <> "CCD match"  <> 1 0.93 975 <> <> <> <> <> <> <> <>
  870 2 18.326946 17.379211 -18.334062 127 D "A" 24 0.70000 0.70000 "ASP " " CG " "    " 6 0 0 0 808080  "C870"  0 1 7 "%UT"  13 ""  <> 0 0 0 870 870 1 0 1750 0 <> <> 870 0 870 870 <> "CCD match"  <> 1 0.93 976 10 <> <> <> <> <> <> <>
  871 15 17.170891 17.651306 -18.022892 127 D "A" 70 -0.80000 -0.80000 "ASP " " OD1" "    " 8 0 0 0 FF2E2E  "O871"  0 1 7 ""  1 ""  <> 0 0 0 871 871 1 0 1751 0 <> <> 871 0 871 871 <> "CCD match"  <> 1 0.93 977 <> <> <> <> <> <> <> <>
  872 18 19.288170 17.876842 -17.662506 127 D "A" 70 -0.80000 -0.80000 "ASP " " OD2" "    " 8 -1 0 0 FF2E2E  "O872"  0 1 7 ""  1 ""  <> 0 0 0 872 872 1 0 1752 0 <> <> 872 0 872 872 <> "CCD match"  <> 1 0.93 978 <> <> <> <> <> <> <> <>
  873 25 17.644470 14.206892 -22.096942 128 G "A" 38 -0.50000 -0.50000 "GLY " " N  " "    " 7 0 0 0 2E2EFF  "N873"  0 1 7 ""  1 ""  <> 0 0 0 873 873 1 0 1757 1 <> <> 873 0 873 873 <> "CCD match"  <> 1 0.95 979 <> <> <> <> <> <> <> <>
  874 3 17.619015 13.762781 -23.489722 128 G "A" 24 0.08000 0.08000 "GLY " " CA " "    " 6 0 0 0 808080  "C874"  0 1 -1111 "%RT%RN"  2 ""  FFD200  0 0 0 874 874 1 0 1758 2 <> <> 874 0 874 874 <> "CCD match"  <> 1 0.95 980 <> <> <> <> <> <> <> <>
  875 2 16.302681 13.020273 -23.683594 128 G "A" 24 0.50000 0.50000 "GLY " " C  " "    " 6 0 0 0 808080  "C875"  0 1 7 ""  1 ""  <> 0 0 0 875 875 1 0 1759 0 <> <> 875 0 875 875 <> "CCD match"  <> 1 0.95 981 <> <> <> <> <> <> <> <>
  876 15 15.231598 13.595163 -23.473208 128 G "A" 70 -0.50000 -0.50000 "GLY " " O  " "    " 8 0 0 0 FF2E2E  "O876"  0 1 7 ""  1 ""  <> 0 0 0 876 876 1 0 1760 0 <> <> 876 0 876 876 <> "CCD match"  <> 1 0.95 982 <> <> <> <> <> <> <> <>
  877 25 16.327469 11.848608 -24.307418 129 D "A" 38 -0.50000 -0.50000 "ASP " " N  " "    " 7 0 0 0 2E2EFF  "N877"  0 1 7 ""  1 ""  <> 0 0 0 877 877 1 0 1764 1 <> <> 877 0 877 877 <> "CCD match"  <> 1 0.97 983 <> <> <> <> <> <> <> <>
  878 3 15.173878 11.256132 -24.961975 129 D "A" 24 0.14000 0.14000 "ASP " " CA " "    " 6 0 0 0 808080  "C878"  0 1 -1111 "%RT%RN"  2 ""  FFD200  0 0 0 878 878 1 0 1765 1 <> <> 878 0 878 878 <> "CCD match"  <> 1 0.97 984 <> <> <> <> <> <> <> <>
  879 2 15.616325 9.944887 -25.674630 129 D "A" 24 0.50000 0.50000 "ASP " " C  " "    " 6 0 0 0 808080  "C879"  0 1 7 ""  1 ""  <> 0 0 0 879 879 1 0 1766 0 <> <> 879 0 879 879 <> "CCD match"  <> 1 0.97 985 <> <> <> <> <> <> <> <>
  880 3 14.532513 12.160785 -26.071740 129 D "A" 24 -0.22000 -0.22000 "ASP " " CB " "    " 6 0 0 0 808080  "C880"  0 1 7 ""  1 ""  <> 0 0 0 880 880 1 0 1767 2 <> <> 880 0 880 880 <> "CCD match"  <> 1 0.97 986 <> <> <> <> <> <> <> <>
  881 15 16.834095 9.586111 -25.595971 129 D "A" 70 -0.50000 -0.50000 "ASP " " O  " "    " 8 0 0 0 FF2E2E  "O881"  0 1 7 ""  1 ""  <> 0 0 0 881 881 1 0 1768 0 <> <> 881 0 881 881 <> "CCD match"  <> 1 0.97 987 <> <> <> <> <> <> <> <>
  882 2 15.309887 12.457899 -27.379092 129 D "A" 24 0.70000 0.70000 "ASP " " CG " "    " 6 0 0 0 808080  "C882"  0 1 7 "%UT"  13 ""  <> 0 0 0 882 882 1 0 1769 0 <> <> 882 0 882 882 <> "CCD match"  <> 1 0.97 988 10 <> <> <> <> <> <> <>
  883 15 14.701889 13.125364 -28.269892 129 D "A" 70 -0.80000 -0.80000 "ASP " " OD1" "    " 8 0 0 0 FF2E2E  "O883"  0 1 7 ""  1 ""  <> 0 0 0 883 883 1 0 1770 0 <> <> 883 0 883 883 <> "CCD match"  <> 1 0.97 989 <> <> <> <> <> <> <> <>
  884 18 16.496193 12.046218 -27.630361 129 D "A" 70 -0.80000 -0.80000 "ASP " " OD2" "    " 8 -1 0 0 FF2E2E  "O884"  0 1 7 ""  1 ""  <> 0 0 0 884 884 1 0 1771 0 <> <> 884 0 884 884 <> "CCD match"  <> 1 0.97 990 <> <> <> <> <> <> <> <>
  885 25 14.633537 9.144050 -26.182740 130 A "A" 38 -0.50000 -0.50000 "ALA " " N  " "    " 7 0 0 0 2E2EFF  "N885"  0 1 7 ""  1 ""  <> 0 0 0 885 885 1 0 1776 1 <> <> 885 0 885 885 <> "CCD match"  <> 1 0.98 991 <> <> <> <> <> <> <> <>
  886 3 14.758392 7.881332 -26.832778 130 A "A" 24 0.14000 0.14000 "ALA " " CA " "    " 6 0 0 0 808080  "C886"  0 1 -1111 "%RT%RN"  2 ""  FFD200  0 0 0 886 886 1 0 1777 1 <> <> 886 0 886 886 <> "CCD match"  <> 1 0.98 992 <> <> <> <> <> <> <> <>
  887 2 13.757515 7.892425 -27.973184 130 A "A" 24 0.50000 0.50000 "ALA " " C  " "    " 6 0 0 0 808080  "C887"  0 1 7 ""  1 ""  <> 0 0 0 887 887 1 0 1778 0 <> <> 887 0 887 887 <> "CCD match"  <> 1 0.98 993 <> <> <> <> <> <> <> <>
  888 3 14.545925 6.717920 -25.771580 130 A "A" 24 -0.18000 -0.18000 "ALA " " CB " "    " 6 0 0 0 808080  "C888"  0 1 7 ""  1 ""  <> 0 0 0 888 888 1 0 1779 3 <> <> 888 0 888 888 <> "CCD match"  <> 1 0.98 994 <> <> <> <> <> <> <> <>
  889 15 12.873890 8.804142 -28.147670 130 A "A" 70 -0.50000 -0.50000 "ALA " " O  " "    " 8 0 0 0 FF2E2E  "O889"  0 1 7 ""  1 ""  <> 0 0 0 889 889 1 0 1780 0 <> <> 889 0 889 889 <> "CCD match"  <> 1 0.98 995 <> <> <> <> <> <> <> <>
  890 25 13.821549 6.843410 -28.710162 131 S "A" 38 -0.50000 -0.50000 "SER " " N  " "    " 7 0 0 0 2E2EFF  "N890"  0 1 7 ""  1 ""  <> 0 0 0 890 890 1 0 1786 1 <> <> 890 0 890 890 <> "CCD match"  <> 1 0.97 996 <> <> <> <> <> <> <> <>
  891 3 12.674286 6.494985 -29.593372 131 S "A" 24 0.14000 0.14000 "SER " " CA " "    " 6 0 0 0 808080  "C891"  0 1 -1111 "%RT%RN"  2 ""  FFD200  0 0 0 891 891 1 0 1787 1 <> <> 891 0 891 891 <> "CCD match"  <> 1 0.97 997 <> <> <> <> <> <> <> <>
  892 2 12.493393 4.972667 -29.372239 131 S "A" 24 0.50000 0.50000 "SER " " C  " "    " 6 0 0 0 808080  "C892"  0 1 7 ""  1 ""  <> 0 0 0 892 892 1 0 1788 0 <> <> 892 0 892 892 <> "CCD match"  <> 1 0.97 998 <> <> <> <> <> <> <> <>
  893 3 12.913632 7.177652 -30.955185 131 S "A" 24 0.14500 0.14500 "SER " " CB " "    " 6 0 0 0 808080  "C893"  0 1 7 ""  1 ""  <> 0 0 0 893 893 1 0 1789 2 <> <> 893 0 893 893 <> "CCD match"  <> 1 0.97 999 <> <> <> <> <> <> <> <>
  894 15 13.380604 4.306381 -28.855290 131 S "A" 70 -0.50000 -0.50000 "SER " " O  " "    " 8 0 0 0 FF2E2E  "O894"  0 1 7 ""  1 ""  <> 0 0 0 894 894 1 0 1790 0 <> <> 894 0 894 894 <> "CCD match"  <> 1 0.97 1000 <> <> <> <> <> <> <> <>
  895 16 11.804482 7.010530 -31.848006 131 S "A" 70 -0.68300 -0.68300 "SER " " OG " "    " 8 0 0 0 FF2E2E  "O895"  0 1 7 "%UT"  13 ""  <> 0 0 0 895 895 1 0 1791 1 <> <> 895 0 895 895 <> "CCD match"  <> 1 0.97 1001 <> <> <> <> <> <> <> <>
  896 25 11.412750 4.365863 -29.757176 132 F "A" 38 -0.50000 -0.50000 "PHE " " N  " "    " 7 0 0 0 2E2EFF  "N896"  1 1 7 ""  1 ""  <> 0 0 0 896 896 1 0 1797 1 <> <> 896 0 896 896 <> "CCD match"  <> 1 0.95 1002 <> <> <> <> <> <> <> <>
  897 3 11.074726 2.925552 -29.650533 132 F "A" 24 0.14000 0.14000 "PHE " " CA " "    " 6 0 0 0 808080  "C897"  1 1 -1111 "%RT%RN"  2 ""  FFD200  0 0 0 897 897 1 0 1798 1 <> <> 897 0 897 897 <> "CCD match"  <> 1 0.95 1003 <> <> <> <> <> <> <> <>
  898 2 12.192089 1.959022 -30.003903 132 F "A" 24 0.50000 0.50000 "PHE " " C  " "    " 6 0 0 0 808080  "C898"  1 1 7 ""  1 ""  <> 0 0 0 898 898 1 0 1799 0 <> <> 898 0 898 898 <> "CCD match"  <> 1 0.95 1004 <> <> <> <> <> <> <> <>
  899 3 9.820343 2.585575 -30.464101 132 F "A" 24 -0.00500 -0.00500 "PHE " " CB " "    " 6 0 0 0 808080  "C899"  1 1 7 ""  1 ""  <> 0 0 0 899 899 1 0 1800 2 <> <> 899 0 899 899 <> "CCD match"  <> 1 0.95 1005 <> <> <> <> <> <> <> <>
  900 15 12.485039 0.970375 -29.274512 132 F "A" 70 -0.50000 -0.50000 "PHE " " O  " "    " 8 0 0 0 FF2E2E  "O900"  1 1 7 ""  1 ""  <> 0 0 0 900 900 1 0 1801 0 <> <> 900 0 900 900 <> "CCD match"  <> 1 0.95 1006 <> <> <> <> <> <> <> <>
  901 2 8.569557 3.513378 -30.234028 132 F "A" 24 -0.11500 -0.11500 "PHE " " CG " "    " 6 0 0 0 808080  "C901"  1 1 7 ""  1 ""  <> 0 0 0 901 901 1 0 1802 0 <> <> 901 0 901 901 <> "CCD match"  <> 1 0.95 1007 <> <> <> <> <> <> <> <>
  902 2 7.574406 3.238677 -29.185475 132 F "A" 24 -0.11500 -0.11500 "PHE " " CD1" "    " 6 0 0 0 808080  "C902"  1 1 7 ""  1 ""  <> 0 0 0 902 902 1 0 1803 1 <> <> 902 0 902 902 <> "CCD match"  <> 1 0.95 1008 <> <> <> <> <> <> <> <>
  903 2 8.491509 4.725591 -30.905983 132 F "A" 24 -0.11500 -0.11500 "PHE " " CD2" "    " 6 0 0 0 808080  "C903"  1 1 7 ""  1 ""  <> 0 0 0 903 903 1 0 1804 1 <> <> 903 0 903 903 <> "CCD match"  <> 1 0.95 1009 <> <> <> <> <> <> <> <>
  904 2 6.461784 4.015541 -28.984555 132 F "A" 24 -0.11500 -0.11500 "PHE " " CE1" "    " 6 0 0 0 808080  "C904"  1 1 7 ""  1 ""  <> 0 0 0 904 904 1 0 1805 1 <> <> 904 0 904 904 <> "CCD match"  <> 1 0.95 1010 <> <> <> <> <> <> <> <>
  905 2 7.365330 5.538438 -30.676927 132 F "A" 24 -0.11500 -0.11500 "PHE " " CE2" "    " 6 0 0 0 808080  "C905"  1 1 7 ""  1 ""  <> 0 0 0 905 905 1 0 1806 1 <> <> 905 0 905 905 <> "CCD match"  <> 1 0.95 1011 <> <> <> <> <> <> <> <>
  906 2 6.368759 5.181087 -29.756855 132 F "A" 24 -0.11500 -0.11500 "PHE " " CZ " "    " 6 0 0 0 808080  "C906"  1 1 7 ""  1 ""  <> 0 0 0 906 906 1 0 1807 1 <> <> 906 0 906 906 <> "CCD match"  <> 1 0.95 1012 <> <> <> <> <> <> <> <>
  907 25 12.835636 2.192573 -31.147585 133 A "A" 38 -0.50000 -0.50000 "ALA " " N  " "    " 7 0 0 0 2E2EFF  "N907"  1 1 7 ""  1 ""  <> 0 0 0 907 907 1 0 1817 1 <> <> 907 0 907 907 <> "CCD match"  <> 1 0.97 1013 <> <> <> <> <> <> <> <>
  908 3 13.960266 1.341964 -31.609756 133 A "A" 24 0.14000 0.14000 "ALA " " CA " "    " 6 0 0 0 808080  "C908"  1 1 -1111 "%RT%RN"  2 ""  FFD200  0 0 0 908 908 1 0 1818 1 <> <> 908 0 908 908 <> "CCD match"  <> 1 0.97 1014 <> <> <> <> <> <> <> <>
  909 2 15.134636 1.268550 -30.642184 133 A "A" 24 0.50000 0.50000 "ALA " " C  " "    " 6 0 0 0 808080  "C909"  1 1 7 ""  1 ""  <> 0 0 0 909 909 1 0 1819 0 <> <> 909 0 909 909 <> "CCD match"  <> 1 0.97 1015 <> <> <> <> <> <> <> <>
  910 3 14.437302 1.789669 -33.034861 133 A "A" 24 -0.18000 -0.18000 "ALA " " CB " "    " 6 0 0 0 808080  "C910"  1 1 7 ""  1 ""  <> 0 0 0 910 910 1 0 1820 3 <> <> 910 0 910 910 <> "CCD match"  <> 1 0.97 1016 <> <> <> <> <> <> <> <>
  911 15 15.739868 0.165897 -30.482193 133 A "A" 70 -0.50000 -0.50000 "ALA " " O  " "    " 8 0 0 0 FF2E2E  "O911"  1 1 7 ""  1 ""  <> 0 0 0 911 911 1 0 1821 0 <> <> 911 0 911 911 <> "CCD match"  <> 1 0.97 1017 <> <> <> <> <> <> <> <>
  912 25 15.370590 2.429096 -29.990157 134 E "A" 38 -0.50000 -0.50000 "GLU " " N  " "    " 7 0 0 0 2E2EFF  "N912"  1 1 7 ""  1 ""  <> 0 0 0 912 912 1 0 1827 1 <> <> 912 0 912 912 <> "CCD match"  <> 1 0.98 1018 <> <> <> <> <> <> <> <>
  913 3 16.382599 2.790721 -29.081968 134 E "A" 24 0.14000 0.14000 "GLU " " CA " "    " 6 0 0 0 808080  "C913"  1 1 -1111 "%RT%RN"  2 ""  FFD200  0 0 0 913 913 1 0 1828 1 <> <> 913 0 913 913 <> "CCD match"  <> 1 0.98 1019 <> <> <> <> <> <> <> <>
  914 2 16.182716 2.138038 -27.699894 134 E "A" 24 0.50000 0.50000 "GLU " " C  " "    " 6 0 0 0 808080  "C914"  1 1 7 ""  1 ""  <> 0 0 0 914 914 1 0 1829 0 <> <> 914 0 914 914 <> "CCD match"  <> 1 0.98 1020 <> <> <> <> <> <> <> <>
  915 3 16.527557 4.346710 -28.937050 134 E "A" 24 -0.12000 -0.12000 "GLU " " CB " "    " 6 0 0 0 808080  "C915"  1 1 7 ""  1 ""  <> 0 0 0 915 915 1 0 1830 2 <> <> 915 0 915 915 <> "CCD match"  <> 1 0.98 1021 <> <> <> <> <> <> <> <>
  916 15 17.077282 1.646484 -27.111718 134 E "A" 70 -0.50000 -0.50000 "GLU " " O  " "    " 8 0 0 0 FF2E2E  "O916"  1 1 7 ""  1 ""  <> 0 0 0 916 916 1 0 1831 0 <> <> 916 0 916 916 <> "CCD match"  <> 1 0.98 1022 <> <> <> <> <> <> <> <>
  917 3 16.552025 5.000988 -30.294963 134 E "A" 24 -0.22000 -0.22000 "GLU " " CG " "    " 6 0 0 0 808080  "C917"  1 1 7 ""  1 ""  <> 0 0 0 917 917 1 0 1832 2 <> <> 917 0 917 917 <> "CCD match"  <> 1 0.98 1023 <> <> <> <> <> <> <> <>
  918 2 16.928379 6.503679 -30.292856 134 E "A" 24 0.70000 0.70000 "GLU " " CD " "    " 6 0 0 0 808080  "C918"  1 1 7 "%UT"  13 ""  <> 0 0 0 918 918 1 0 1833 0 <> <> 918 0 918 918 <> "CCD match"  <> 1 0.98 1024 10 <> <> <> <> <> <> <>
  919 15 17.115307 7.073635 -29.176969 134 E "A" 70 -0.80000 -0.80000 "GLU " " OE1" "    " 8 0 0 0 FF2E2E  "O919"  1 1 7 ""  1 ""  <> 0 0 0 919 919 1 0 1834 0 <> <> 919 0 919 919 <> "CCD match"  <> 1 0.98 1025 <> <> <> <> <> <> <> <>
  920 18 16.939869 7.077209 -31.405134 134 E "A" 70 -0.80000 -0.80000 "GLU " " OE2" "    " 8 -1 0 0 FF2E2E  "O920"  1 1 7 ""  1 ""  <> 0 0 0 920 920 1 0 1835 0 <> <> 920 0 920 920 <> "CCD match"  <> 1 0.98 1026 <> <> <> <> <> <> <> <>
  921 25 14.940502 1.997512 -27.282573 135 I "A" 38 -0.50000 -0.50000 "ILE " " N  " "    " 7 0 0 0 2E2EFF  "N921"  1 1 7 ""  1 ""  <> 0 0 0 921 921 1 0 1842 1 <> <> 921 0 921 921 <> "CCD match"  <> 1 0.98 1027 <> <> <> <> <> <> <> <>
  922 3 14.477013 1.219127 -26.131377 135 I "A" 24 0.14000 0.14000 "ILE " " CA " "    " 6 0 0 0 808080  "C922"  1 1 -1111 "%RT%RN"  2 ""  FFD200  0 0 0 922 922 1 0 1843 1 <> <> 922 0 922 922 <> "CCD match"  <> 1 0.98 1028 <> <> <> <> <> <> <> <>
  923 2 14.725205 -0.286057 -26.445282 135 I "A" 24 0.50000 0.50000 "ILE " " C  " "    " 6 0 0 0 808080  "C923"  1 1 7 ""  1 ""  <> 0 0 0 923 923 1 0 1844 0 <> <> 923 0 923 923 <> "CCD match"  <> 1 0.98 1029 <> <> <> <> <> <> <> <>
  924 3 12.948559 1.498844 -25.977887 135 I "A" 24 -0.06000 -0.06000 "ILE " " CB " "    " 6 0 0 0 808080  "C924"  1 1 7 ""  1 ""  <> 0 0 0 924 924 1 0 1845 1 <> <> 924 0 924 924 <> "CCD match"  <> 1 0.98 1030 <> <> <> <> <> <> <> <>
  925 15 15.320561 -0.933877 -25.523782 135 I "A" 70 -0.50000 -0.50000 "ILE " " O  " "    " 8 0 0 0 FF2E2E  "O925"  1 1 7 ""  1 ""  <> 0 0 0 925 925 1 0 1846 0 <> <> 925 0 925 925 <> "CCD match"  <> 1 0.98 1031 <> <> <> <> <> <> <> <>
  926 3 12.774506 3.036956 -25.552636 135 I "A" 24 -0.12000 -0.12000 "ILE " " CG1" "    " 6 0 0 0 808080  "C926"  1 1 7 ""  1 ""  <> 0 0 0 926 926 1 0 1847 2 <> <> 926 0 926 926 <> "CCD match"  <> 1 0.98 1032 <> <> <> <> <> <> <> <>
  927 3 12.271923 0.543239 -25.006782 135 I "A" 24 -0.18000 -0.18000 "ILE " " CG2" "    " 6 0 0 0 808080  "C927"  1 1 7 ""  1 ""  <> 0 0 0 927 927 1 0 1848 3 <> <> 927 0 927 927 <> "CCD match"  <> 1 0.98 1033 <> <> <> <> <> <> <> <>
  928 3 11.357205 3.524948 -25.403052 135 I "A" 24 -0.18000 -0.18000 "ILE " " CD1" "    " 6 0 0 0 808080  "C928"  1 1 7 ""  1 ""  <> 0 0 0 928 928 1 0 1849 3 <> <> 928 0 928 928 <> "CCD match"  <> 1 0.98 1034 <> <> <> <> <> <> <> <>
  929 25 14.277611 -0.799374 -27.644272 136 A "A" 38 -0.50000 -0.50000 "ALA " " N  " "    " 7 0 0 0 2E2EFF  "N929"  1 1 7 ""  1 ""  <> 0 0 0 929 929 1 0 1861 1 <> <> 929 0 929 929 <> "CCD match"  <> 1 0.97 1035 <> <> <> <> <> <> <> <>
  930 3 14.319111 -2.201123 -28.193397 136 A "A" 24 0.14000 0.14000 "ALA " " CA " "    " 6 0 0 0 808080  "C930"  1 1 -1111 "%RT%RN"  2 ""  FFD200  0 0 0 930 930 1 0 1862 1 <> <> 930 0 930 930 <> "CCD match"  <> 1 0.97 1036 <> <> <> <> <> <> <> <>
  931 2 15.654266 -2.954934 -28.211416 136 A "A" 24 0.50000 0.50000 "ALA " " C  " "    " 6 0 0 0 808080  "C931"  1 1 7 ""  1 ""  <> 0 0 0 931 931 1 0 1863 0 <> <> 931 0 931 931 <> "CCD match"  <> 1 0.97 1037 <> <> <> <> <> <> <> <>
  932 3 13.612698 -2.279717 -29.527593 136 A "A" 24 -0.18000 -0.18000 "ALA " " CB " "    " 6 0 0 0 808080  "C932"  1 1 7 ""  1 ""  <> 0 0 0 932 932 1 0 1864 3 <> <> 932 0 932 932 <> "CCD match"  <> 1 0.97 1038 <> <> <> <> <> <> <> <>
  933 15 15.752522 -4.004838 -27.615226 136 A "A" 70 -0.50000 -0.50000 "ALA " " O  " "    " 8 0 0 0 FF2E2E  "O933"  1 1 7 ""  1 ""  <> 0 0 0 933 933 1 0 1865 0 <> <> 933 0 933 933 <> "CCD match"  <> 1 0.97 1039 <> <> <> <> <> <> <> <>
  934 25 16.661610 -2.357365 -28.852658 137 K "A" 38 -0.50000 -0.50000 "LYS " " N  " "    " 7 0 0 0 2E2EFF  "N934"  1 1 7 ""  1 ""  <> 0 0 0 934 934 1 0 1871 1 <> <> 934 0 934 934 <> "CCD match"  <> 1 0.98 1040 <> <> <> <> <> <> <> <>
  935 3 18.000588 -2.895203 -28.826787 137 K "A" 24 0.14000 0.14000 "LYS " " CA " "    " 6 0 0 0 808080  "C935"  1 1 -1112 "%RT%RN"  2 ""  FFF000  0 0 0 935 935 1 0 1872 1 <> <> 935 0 935 935 <> "CCD match"  <> 1 0.98 1041 <> <> <> <> <> <> <> <>
  936 2 18.710060 -2.869160 -27.477571 137 K "A" 24 0.50000 0.50000 "LYS " " C  " "    " 6 0 0 0 808080  "C936"  1 1 7 ""  1 ""  <> 0 0 0 936 936 1 0 1873 0 <> <> 936 0 936 936 <> "CCD match"  <> 1 0.98 1042 <> <> <> <> <> <> <> <>
  937 3 18.787006 -2.299283 -30.021486 137 K "A" 24 -0.12000 -0.12000 "LYS " " CB " "    " 6 0 0 0 808080  "C937"  1 1 7 ""  1 ""  <> 0 0 0 937 937 1 0 1874 2 <> <> 937 0 937 937 <> "CCD match"  <> 1 0.98 1043 <> <> <> <> <> <> <> <>
  938 15 19.714390 -3.506356 -27.282105 137 K "A" 70 -0.50000 -0.50000 "LYS " " O  " "    " 8 0 0 0 FF2E2E  "O938"  1 1 7 ""  1 ""  <> 0 0 0 938 938 1 0 1875 0 <> <> 938 0 938 938 <> "CCD match"  <> 1 0.98 1044 <> <> <> <> <> <> <> <>
  939 3 19.218464 -0.887486 -29.884770 137 K "A" 24 -0.12000 -0.12000 "LYS " " CG " "    " 6 0 0 0 808080  "C939"  1 1 7 ""  1 ""  <> 0 0 0 939 939 1 0 1876 2 <> <> 939 0 939 939 <> "CCD match"  <> 1 0.98 1045 <> <> <> <> <> <> <> <>
  940 3 19.781788 -0.338467 -31.161347 137 K "A" 24 -0.12000 -0.12000 "LYS " " CD " "    " 6 0 0 0 808080  "C940"  1 1 7 ""  1 ""  <> 0 0 0 940 940 1 0 1877 2 <> <> 940 0 940 940 <> "CCD match"  <> 1 0.98 1046 <> <> <> <> <> <> <> <>
  941 3 18.807736 -0.240769 -32.350965 137 K "A" 24 0.19000 0.19000 "LYS " " CE " "    " 6 0 0 0 808080  "C941"  1 1 7 ""  1 ""  <> 0 0 0 941 941 1 0 1878 2 <> <> 941 0 941 941 <> "CCD match"  <> 1 0.98 1047 <> <> <> <> <> <> <> <>
  942 32 19.544640 0.276573 -33.524962 137 K "A" 38 -0.30000 -0.30000 "LYS " " NZ " "    " 7 1 0 0 2E2EFF  "N942"  1 1 7 "%UT"  13 ""  <> 0 0 0 942 942 1 0 1879 3 <> <> 942 0 942 942 <> "CCD match"  <> 1 0.98 1048 <> <> <> <> <> <> <> <>
  943 25 18.281326 -1.924721 -26.580401 138 A "A" 38 -0.50000 -0.50000 "ALA " " N  " "    " 7 0 0 0 2E2EFF  "N943"  1 1 7 ""  1 ""  <> 0 0 0 943 943 1 0 1893 1 <> <> 943 0 943 943 <> "CCD match"  <> 1 0.98 1049 <> <> <> <> <> <> <> <>
  944 3 18.902992 -1.649418 -25.264361 138 A "A" 24 0.14000 0.14000 "ALA " " CA " "    " 6 0 0 0 808080  "C944"  1 1 -1112 "%RT%RN"  2 ""  FFF000  0 0 0 944 944 1 0 1894 1 <> <> 944 0 944 944 <> "CCD match"  <> 1 0.98 1050 <> <> <> <> <> <> <> <>
  945 2 18.430412 -2.773964 -24.326282 138 A "A" 24 0.50000 0.50000 "ALA " " C  " "    " 6 0 0 0 808080  "C945"  1 1 7 ""  1 ""  <> 0 0 0 945 945 1 0 1895 0 <> <> 945 0 945 945 <> "CCD match"  <> 1 0.98 1051 <> <> <> <> <> <> <> <>
  946 3 18.596970 -0.196232 -24.805411 138 A "A" 24 -0.18000 -0.18000 "ALA " " CB " "    " 6 0 0 0 808080  "C946"  1 1 7 ""  1 ""  <> 0 0 0 946 946 1 0 1896 3 <> <> 946 0 946 946 <> "CCD match"  <> 1 0.98 1052 <> <> <> <> <> <> <> <>
  947 15 19.268231 -3.475121 -23.788561 138 A "A" 70 -0.50000 -0.50000 "ALA " " O  " "    " 8 0 0 0 FF2E2E  "O947"  1 1 7 ""  1 ""  <> 0 0 0 947 947 1 0 1897 0 <> <> 947 0 947 947 <> "CCD match"  <> 1 0.98 1053 <> <> <> <> <> <> <> <>
  948 25 17.132450 -2.968110 -24.084089 139 V "A" 38 -0.50000 -0.50000 "VAL " " N  " "    " 7 0 0 0 2E2EFF  "N948"  1 1 7 ""  1 ""  <> 0 0 0 948 948 1 0 1903 1 <> <> 948 0 948 948 <> "CCD match"  <> 1 0.98 1054 <> <> <> <> <> <> <> <>
  949 3 16.672844 -3.932724 -23.055354 139 V "A" 24 0.14000 0.14000 "VAL " " CA " "    " 6 0 0 0 808080  "C949"  1 1 -1112 "%RT%RN"  2 ""  FFF000  0 0 0 949 949 1 0 1904 1 <> <> 949 0 949 949 <> "CCD match"  <> 1 0.98 1055 <> <> <> <> <> <> <> <>
  950 2 16.644623 -5.350106 -23.654163 139 V "A" 24 0.50000 0.50000 "VAL " " C  " "    " 6 0 0 0 808080  "C950"  1 1 7 ""  1 ""  <> 0 0 0 950 950 1 0 1905 0 <> <> 950 0 950 950 <> "CCD match"  <> 1 0.98 1056 <> <> <> <> <> <> <> <>
  951 3 15.245667 -3.544217 -22.499481 139 V "A" 24 -0.06000 -0.06000 "VAL " " CB " "    " 6 0 0 0 808080  "C951"  1 1 7 ""  1 ""  <> 0 0 0 951 951 1 0 1906 1 <> <> 951 0 951 951 <> "CCD match"  <> 1 0.98 1057 <> <> <> <> <> <> <> <>
  952 15 16.617138 -6.277493 -22.832121 139 V "A" 70 -0.50000 -0.50000 "VAL " " O  " "    " 8 0 0 0 FF2E2E  "O952"  1 1 7 ""  1 ""  <> 0 0 0 952 952 1 0 1907 0 <> <> 952 0 952 952 <> "CCD match"  <> 1 0.98 1058 <> <> <> <> <> <> <> <>
  953 3 15.285294 -2.057034 -21.884920 139 V "A" 24 -0.18000 -0.18000 "VAL " " CG1" "    " 6 0 0 0 808080  "C953"  1 1 7 ""  1 ""  <> 0 0 0 953 953 1 0 1908 3 <> <> 953 0 953 953 <> "CCD match"  <> 1 0.98 1059 <> <> <> <> <> <> <> <>
  954 3 14.053867 -3.680069 -23.513803 139 V "A" 24 -0.18000 -0.18000 "VAL " " CG2" "    " 6 0 0 0 808080  "C954"  1 1 7 ""  1 ""  <> 0 0 0 954 954 1 0 1909 3 <> <> 954 0 954 954 <> "CCD match"  <> 1 0.98 1060 <> <> <> <> <> <> <> <>
  955 25 16.647892 -5.501614 -25.022245 140 R "A" 38 -0.50000 -0.50000 "ARG " " N  " "    " 7 0 0 0 2E2EFF  "N955"  0 1 7 ""  1 ""  <> 0 0 0 955 955 1 0 1919 1 <> <> 955 0 955 955 <> "CCD match"  <> 1 0.98 1061 <> <> <> <> <> <> <> <>
  956 3 16.864441 -6.732487 -25.811352 140 R "A" 24 0.14000 0.14000 "ARG " " CA " "    " 6 0 0 0 808080  "C956"  0 1 -1112 "%RT%RN"  2 ""  FFF000  0 0 0 956 956 1 0 1920 1 <> <> 956 0 956 956 <> "CCD match"  <> 1 0.98 1062 <> <> <> <> <> <> <> <>
  957 2 15.484058 -7.440228 -25.894460 140 R "A" 24 0.50000 0.50000 "ARG " " C  " "    " 6 0 0 0 808080  "C957"  0 1 7 ""  1 ""  <> 0 0 0 957 957 1 0 1921 0 <> <> 957 0 957 957 <> "CCD match"  <> 1 0.98 1063 <> <> <> <> <> <> <> <>
  958 3 17.913803 -7.634785 -25.216193 140 R "A" 24 -0.12000 -0.12000 "ARG " " CB " "    " 6 0 0 0 808080  "C958"  0 1 7 ""  1 ""  <> 0 0 0 958 958 1 0 1922 2 <> <> 958 0 958 958 <> "CCD match"  <> 1 0.98 1064 <> <> <> <> <> <> <> <>
  959 15 15.311726 -8.570309 -25.423295 140 R "A" 70 -0.50000 -0.50000 "ARG " " O  " "    " 8 0 0 0 FF2E2E  "O959"  0 1 7 ""  1 ""  <> 0 0 0 959 959 1 0 1923 0 <> <> 959 0 959 959 <> "CCD match"  <> 1 0.98 1065 <> <> <> <> <> <> <> <>
  960 3 19.367851 -7.049595 -25.230554 140 R "A" 24 -0.05000 -0.05000 "ARG " " CG " "    " 6 0 0 0 808080  "C960"  0 1 7 ""  1 ""  <> 0 0 0 960 960 1 0 1924 2 <> <> 960 0 960 960 <> "CCD match"  <> 1 0.98 1066 <> <> <> <> <> <> <> <>
  961 3 20.231018 -7.791462 -24.209654 140 R "A" 24 0.19000 0.19000 "ARG " " CD " "    " 6 0 0 0 808080  "C961"  0 1 7 ""  1 ""  <> 0 0 0 961 961 1 0 1925 2 <> <> 961 0 961 961 <> "CCD match"  <> 1 0.98 1067 <> <> <> <> <> <> <> <>
  962 25 21.422440 -6.995736 -23.835315 140 R "A" 38 -0.69997 -0.69997 "ARG " " NE " "    " 7 0 0 0 2E2EFF  "N962"  0 1 7 ""  1 ""  <> 0 0 0 962 962 1 0 1926 1 <> <> 962 0 962 962 <> "CCD match"  <> 1 0.98 1068 <> <> <> <> <> <> <> <>
  963 25 21.951298 -7.692158 -21.644532 140 R "A" 38 -0.79997 -0.79997 "ARG " " NH1" "    " 7 0 0 0 2E2EFF  "N963"  0 1 7 ""  1 ""  <> 0 0 0 963 963 1 0 1927 2 <> <> 963 0 963 963 <> "CCD match"  <> 1 0.98 1069 <> <> <> <> <> <> <> <>
  964 31 23.142098 -5.999333 -22.742763 140 R "A" 38 -0.79997 -0.79997 "ARG " " NH2" "    " 7 1 0 0 2E2EFF  "N964"  0 1 7 ""  1 ""  <> 0 0 0 964 964 1 0 1928 2 <> <> 964 0 964 964 <> "CCD match"  <> 1 0.98 1070 <> <> <> <> <> <> <> <>
  965 2 22.169514 -6.873803 -22.718287 140 R "A" 24 0.63990 0.63990 "ARG " " CZ " "    " 6 0 0 0 808080  "C965"  0 1 7 ""  1 ""  <> 0 0 0 965 965 1 0 1929 0 <> <> 965 0 965 965 <> "CCD match"  <> 1 0.98 1071 <> <> <> <> <> <> <> <>
  966 25 14.592564 -6.719807 -26.574223 141 L "A" 38 -0.50000 -0.50000 "LEU " " N  " "    " 7 0 0 0 2E2EFF  "N966"  0 1 7 ""  1 ""  <> 0 0 0 966 966 1 0 1943 1 <> <> 966 0 966 966 <> "CCD match"  <> 1 0.97 1072 <> <> <> <> <> <> <> <>
  967 3 13.158711 -6.977852 -26.791803 141 L "A" 24 0.14000 0.14000 "LEU " " CA " "    " 6 0 0 0 808080  "C967"  0 1 -1112 "%RT%RN"  2 ""  FFF000  0 0 0 967 967 1 0 1944 1 <> <> 967 0 967 967 <> "CCD match"  <> 1 0.97 1073 <> <> <> <> <> <> <> <>
  968 2 12.816128 -6.585389 -28.225973 141 L "A" 24 0.50000 0.50000 "LEU " " C  " "    " 6 0 0 0 808080  "C968"  0 1 7 ""  1 ""  <> 0 0 0 968 968 1 0 1945 0 <> <> 968 0 968 968 <> "CCD match"  <> 1 0.97 1074 <> <> <> <> <> <> <> <>
  969 3 12.374222 -6.349518 -25.632649 141 L "A" 24 -0.12000 -0.12000 "LEU " " CB " "    " 6 0 0 0 808080  "C969"  0 1 7 ""  1 ""  <> 0 0 0 969 969 1 0 1946 2 <> <> 969 0 969 969 <> "CCD match"  <> 1 0.97 1075 <> <> <> <> <> <> <> <>
  970 15 12.958004 -5.464863 -28.626131 141 L "A" 70 -0.50000 -0.50000 "LEU " " O  " "    " 8 0 0 0 FF2E2E  "O970"  0 1 7 ""  1 ""  <> 0 0 0 970 970 1 0 1947 0 <> <> 970 0 970 970 <> "CCD match"  <> 1 0.97 1076 <> <> <> <> <> <> <> <>
  971 3 10.803001 -6.455517 -25.645453 141 L "A" 24 -0.06000 -0.06000 "LEU " " CG " "    " 6 0 0 0 808080  "C971"  0 1 7 ""  1 ""  <> 0 0 0 971 971 1 0 1948 1 <> <> 971 0 971 971 <> "CCD match"  <> 1 0.97 1077 <> <> <> <> <> <> <> <>
  972 3 10.374374 -7.913067 -25.522292 141 L "A" 24 -0.18000 -0.18000 "LEU " " CD1" "    " 6 0 0 0 808080  "C972"  0 1 7 ""  1 ""  <> 0 0 0 972 972 1 0 1949 3 <> <> 972 0 972 972 <> "CCD match"  <> 1 0.97 1078 <> <> <> <> <> <> <> <>
  973 3 10.262550 -5.574803 -24.494776 141 L "A" 24 -0.18000 -0.18000 "LEU " " CD2" "    " 6 0 0 0 808080  "C973"  0 1 7 ""  1 ""  <> 0 0 0 973 973 1 0 1950 3 <> <> 973 0 973 973 <> "CCD match"  <> 1 0.97 1079 <> <> <> <> <> <> <> <>
  974 25 12.340164 -7.516339 -28.997628 142 P "A" 38 -0.14000 -0.14000 "PRO " " N  " "    " 7 0 0 0 2E2EFF  "N974"  0 1 7 ""  1 ""  <> 0 0 0 974 974 1 0 1962 0 <> <> 974 0 974 974 <> "CCD match"  <> 1 0.95 1080 <> <> <> <> <> <> <> <>
  975 3 11.743023 -7.171956 -30.308772 142 P "A" 24 0.01000 0.01000 "PRO " " CA " "    " 6 0 0 0 808080  "C975"  0 1 -1112 "%RT%RN"  2 ""  FFF000  0 0 0 975 975 1 0 1963 1 <> <> 975 0 975 975 <> "CCD match"  <> 1 0.95 1081 <> <> <> <> <> <> <> <>
  976 2 10.767082 -6.011063 -30.293324 142 P "A" 24 0.50000 0.50000 "PRO " " C  " "    " 6 0 0 0 808080  "C976"  0 1 7 ""  1 ""  <> 0 0 0 976 976 1 0 1964 0 <> <> 976 0 976 976 <> "CCD match"  <> 1 0.95 1082 <> <> <> <> <> <> <> <>
  977 3 10.939438 -8.428635 -30.655439 142 P "A" 24 -0.12000 -0.12000 "PRO " " CB " "    " 6 0 0 0 808080  "C977"  0 1 7 ""  1 ""  <> 0 0 0 977 977 1 0 1965 2 <> <> 977 0 977 977 <> "CCD match"  <> 1 0.95 1083 <> <> <> <> <> <> <> <>
  978 15 9.955937 -5.893376 -29.375054 142 P "A" 70 -0.50000 -0.50000 "PRO " " O  " "    " 8 0 0 0 FF2E2E  "O978"  0 1 7 ""  1 ""  <> 0 0 0 978 978 1 0 1966 0 <> <> 978 0 978 978 <> "CCD match"  <> 1 0.95 1084 <> <> <> <> <> <> <> <>
  979 3 11.737625 -9.542378 -30.035777 142 P "A" 24 -0.12000 -0.12000 "PRO " " CG " "    " 6 0 0 0 808080  "C979"  0 1 7 ""  1 ""  <> 0 0 0 979 979 1 0 1967 2 <> <> 979 0 979 979 <> "CCD match"  <> 1 0.95 1085 <> <> <> <> <> <> <> <>
  980 3 12.270565 -9.024945 -28.801763 142 P "A" 24 -0.05000 -0.05000 "PRO " " CD " "    " 6 0 0 0 808080  "C980"  0 1 7 ""  1 ""  <> 0 0 0 980 980 1 0 1968 2 <> <> 980 0 980 980 <> "CCD match"  <> 1 0.95 1086 <> <> <> <> <> <> <> <>
  981 25 10.896309 -5.091443 -31.259630 143 Q "A" 38 -0.50000 -0.50000 "GLN " " N  " "    " 7 0 0 0 2E2EFF  "N981"  0 1 7 ""  1 ""  <> 0 0 0 981 981 1 0 1976 1 <> <> 981 0 981 981 <> "CCD match"  <> 1 0.93 1087 <> <> <> <> <> <> <> <>
  982 3 10.373997 -3.723908 -31.293133 143 Q "A" 24 0.14000 0.14000 "GLN " " CA " "    " 6 0 0 0 808080  "C982"  0 1 -1112 "%RT%RN"  2 ""  FFF000  0 0 0 982 982 1 0 1977 1 <> <> 982 0 982 982 <> "CCD match"  <> 1 0.93 1088 <> <> <> <> <> <> <> <>
  983 2 8.881485 -3.656163 -31.393249 143 Q "A" 24 0.50000 0.50000 "GLN " " C  " "    " 6 0 0 0 808080  "C983"  0 1 7 ""  1 ""  <> 0 0 0 983 983 1 0 1978 0 <> <> 983 0 983 983 <> "CCD match"  <> 1 0.93 1089 <> <> <> <> <> <> <> <>
  984 3 11.044933 -2.873002 -32.375641 143 Q "A" 24 -0.12000 -0.12000 "GLN " " CB " "    " 6 0 0 0 808080  "C984"  0 1 7 ""  1 ""  <> 0 0 0 984 984 1 0 1979 2 <> <> 984 0 984 984 <> "CCD match"  <> 1 0.93 1090 <> <> <> <> <> <> <> <>
  985 15 8.333637 -2.694211 -30.830282 143 Q "A" 70 -0.50000 -0.50000 "GLN " " O  " "    " 8 0 0 0 FF2E2E  "O985"  0 1 7 ""  1 ""  <> 0 0 0 985 985 1 0 1980 0 <> <> 985 0 985 985 <> "CCD match"  <> 1 0.93 1091 <> <> <> <> <> <> <> <>
  986 3 10.487534 -1.386067 -32.623421 143 Q "A" 24 -0.12000 -0.12000 "GLN " " CG " "    " 6 0 0 0 808080  "C986"  0 1 7 ""  1 ""  <> 0 0 0 986 986 1 0 1981 2 <> <> 986 0 986 986 <> "CCD match"  <> 1 0.93 1092 <> <> <> <> <> <> <> <>
  987 2 11.285458 -0.405201 -33.502532 143 Q "A" 24 0.50000 0.50000 "GLN " " CD " "    " 6 0 0 0 808080  "C987"  0 1 7 "%UT"  13 ""  <> 0 0 0 987 987 1 0 1982 0 <> <> 987 0 987 987 <> "CCD match"  <> 1 0.93 1093 0.938588975701925 "No Flip"  <> <> <> <> <> <>
  988 25 10.703480 0.700637 -33.917898 143 Q "A" 38 -0.76000 -0.76000 "GLN " " NE2" "    " 7 0 0 0 2E2EFF  "N988"  0 1 7 ""  1 ""  <> 0 0 0 988 988 1 0 1983 2 <> <> 988 0 988 988 <> "CCD match"  <> 1 0.93 1094 <> <> <> <> <> <> <> <>
  989 15 12.475498 -0.605088 -33.837523 143 Q "A" 70 -0.50000 -0.50000 "GLN " " OE1" "    " 8 0 0 0 FF2E2E  "O989"  0 1 7 ""  1 ""  <> 0 0 0 989 989 1 0 1984 0 <> <> 989 0 989 989 <> "CCD match"  <> 1 0.93 1095 <> <> <> <> <> <> <> <>
  990 25 8.339821 -4.707253 -31.964489 144 E "A" 38 -0.50000 -0.50000 "GLU " " N  " "    " 7 0 0 0 2E2EFF  "N990"  1 1 7 ""  1 ""  <> 0 0 0 990 990 1 0 1993 1 <> <> 990 0 990 990 <> "CCD match"  <> 1 0.89 1096 <> <> <> <> <> <> <> <>
  991 3 6.974194 -4.896492 -32.134780 144 E "A" 24 0.14000 0.14000 "GLU " " CA " "    " 6 0 0 0 808080  "C991"  1 1 -1112 "%RT%RN"  2 ""  FFF000  0 0 0 991 991 1 0 1994 1 <> <> 991 0 991 991 <> "CCD match"  <> 1 0.89 1097 <> <> <> <> <> <> <> <>
  992 2 6.305428 -5.119442 -30.778634 144 E "A" 24 0.50000 0.50000 "GLU " " C  " "    " 6 0 0 0 808080  "C992"  1 1 7 ""  1 ""  <> 0 0 0 992 992 1 0 1995 0 <> <> 992 0 992 992 <> "CCD match"  <> 1 0.89 1098 <> <> <> <> <> <> <> <>
  993 3 6.842644 -5.949051 -33.215695 144 E "A" 24 -0.12000 -0.12000 "GLU " " CB " "    " 6 0 0 0 808080  "C993"  1 1 7 ""  1 ""  <> 0 0 0 993 993 1 0 1996 2 <> <> 993 0 993 993 <> "CCD match"  <> 1 0.89 1099 <> <> <> <> <> <> <> <>
  994 15 5.101650 -4.685975 -30.708027 144 E "A" 70 -0.50000 -0.50000 "GLU " " O  " "    " 8 0 0 0 FF2E2E  "O994"  1 1 7 ""  1 ""  <> 0 0 0 994 994 1 0 1997 0 <> <> 994 0 994 994 <> "CCD match"  <> 1 0.89 1100 <> <> <> <> <> <> <> <>
  995 3 7.259716 -7.380272 -32.880113 144 E "A" 24 -0.22000 -0.22000 "GLU " " CG " "    " 6 0 0 0 808080  "C995"  1 1 7 ""  1 ""  <> 0 0 0 995 995 1 0 1998 2 <> <> 995 0 995 995 <> "CCD match"  <> 1 0.89 1101 <> <> <> <> <> <> <> <>
  996 2 7.642578 -8.103970 -34.187357 144 E "A" 24 0.70000 0.70000 "GLU " " CD " "    " 6 0 0 0 808080  "C996"  1 1 7 "%UT"  13 ""  <> 0 0 0 996 996 1 0 1999 0 <> <> 996 0 996 996 <> "CCD match"  <> 1 0.89 1102 10 <> <> <> <> <> <> <>
  997 15 8.760441 -7.895154 -34.720479 144 E "A" 70 -0.80000 -0.80000 "GLU " " OE1" "    " 8 0 0 0 FF2E2E  "O997"  1 1 7 ""  1 ""  <> 0 0 0 997 997 1 0 2000 0 <> <> 997 0 997 997 <> "CCD match"  <> 1 0.89 1103 <> <> <> <> <> <> <> <>
  998 18 6.745743 -8.709797 -34.794849 144 E "A" 70 -0.80000 -0.80000 "GLU " " OE2" "    " 8 -1 0 0 FF2E2E  "O998"  1 1 7 ""  1 ""  <> 0 0 0 998 998 1 0 2001 0 <> <> 998 0 998 998 <> "CCD match"  <> 1 0.89 1104 <> <> <> <> <> <> <> <>
  999 25 7.032139 -5.634152 -29.766874 145 A "A" 38 -0.50000 -0.50000 "ALA " " N  " "    " 7 0 0 0 2E2EFF  "N999"  1 1 7 ""  1 ""  <> 0 0 0 999 999 1 0 2008 1 <> <> 999 0 999 999 <> "CCD match"  <> 1 0.93 1105 <> <> <> <> <> <> <> <>
  1000 3 6.532009 -5.924458 -28.440773 145 A "A" 24 0.14000 0.14000 "ALA " " CA " "    " 6 0 0 0 808080  "C1000"  1 1 -1112 "%RT%RN"  2 ""  FFF000  0 0 0 1000 1000 1 0 2009 1 <> <> 1000 0 1000 1000 <> "CCD match"  <> 1 0.93 1106 <> <> <> <> <> <> <> <>
  1001 2 6.532021 -4.588089 -27.649300 145 A "A" 24 0.50000 0.50000 "ALA " " C  " "    " 6 0 0 0 808080  "C1001"  1 1 7 ""  1 ""  <> 0 0 0 1001 1001 1 0 2010 0 <> <> 1001 0 1001 1001 <> "CCD match"  <> 1 0.93 1107 <> <> <> <> <> <> <> <>
  1002 3 7.429611 -6.925972 -27.745699 145 A "A" 24 -0.18000 -0.18000 "ALA " " CB " "    " 6 0 0 0 808080  "C1002"  1 1 7 ""  1 ""  <> 0 0 0 1002 1002 1 0 2011 3 <> <> 1002 0 1002 1002 <> "CCD match"  <> 1 0.93 1108 <> <> <> <> <> <> <> <>
  1003 15 5.570110 -4.305737 -26.845654 145 A "A" 70 -0.50000 -0.50000 "ALA " " O  " "    " 8 0 0 0 FF2E2E  "O1003"  1 1 7 ""  1 ""  <> 0 0 0 1003 1003 1 0 2012 0 <> <> 1003 0 1003 1003 <> "CCD match"  <> 1 0.93 1109 <> <> <> <> <> <> <> <>
  1004 25 7.613796 -3.788880 -27.821005 146 V "A" 38 -0.50000 -0.50000 "VAL " " N  " "    " 7 0 0 0 2E2EFF  "N1004"  1 1 7 ""  1 ""  <> 0 0 0 1004 1004 1 0 2018 1 <> <> 1004 0 1004 1004 <> "CCD match"  <> 1 0.95 1110 <> <> <> <> <> <> <> <>
  1005 3 7.785904 -2.526497 -27.104054 146 V "A" 24 0.14000 0.14000 "VAL " " CA " "    " 6 0 0 0 808080  "C1005"  1 1 -1112 "%RT%RN"  2 ""  FFF000  0 0 0 1005 1005 1 0 2019 1 <> <> 1005 0 1005 1005 <> "CCD match"  <> 1 0.95 1111 <> <> <> <> <> <> <> <>
  1006 2 6.671139 -1.471276 -27.474146 146 V "A" 24 0.50000 0.50000 "VAL " " C  " "    " 6 0 0 0 808080  "C1006"  1 1 7 ""  1 ""  <> 0 0 0 1006 1006 1 0 2020 0 <> <> 1006 0 1006 1006 <> "CCD match"  <> 1 0.95 1112 <> <> <> <> <> <> <> <>
  1007 3 9.149010 -1.931221 -27.555137 146 V "A" 24 -0.06000 -0.06000 "VAL " " CB " "    " 6 0 0 0 808080  "C1007"  1 1 7 ""  1 ""  <> 0 0 0 1007 1007 1 0 2021 1 <> <> 1007 0 1007 1007 <> "CCD match"  <> 1 0.95 1113 <> <> <> <> <> <> <> <>
  1008 15 5.939259 -0.931691 -26.620690 146 V "A" 70 -0.50000 -0.50000 "VAL " " O  " "    " 8 0 0 0 FF2E2E  "O1008"  1 1 7 ""  1 ""  <> 0 0 0 1008 1008 1 0 2022 0 <> <> 1008 0 1008 1008 <> "CCD match"  <> 1 0.95 1114 <> <> <> <> <> <> <> <>
  1009 3 9.381226 -0.478985 -27.145540 146 V "A" 24 -0.18000 -0.18000 "VAL " " CG1" "    " 6 0 0 0 808080  "C1009"  1 1 7 ""  1 ""  <> 0 0 0 1009 1009 1 0 2023 3 <> <> 1009 0 1009 1009 <> "CCD match"  <> 1 0.95 1115 <> <> <> <> <> <> <> <>
  1010 3 10.342632 -2.797070 -27.099039 146 V "A" 24 -0.18000 -0.18000 "VAL " " CG2" "    " 6 0 0 0 808080  "C1010"  1 1 7 ""  1 ""  <> 0 0 0 1010 1010 1 0 2024 3 <> <> 1010 0 1010 1010 <> "CCD match"  <> 1 0.95 1116 <> <> <> <> <> <> <> <>
  1011 25 6.379948 -1.340203 -28.761438 147 E "A" 38 -0.50000 -0.50000 "GLU " " N  " "    " 7 0 0 0 2E2EFF  "N1011"  1 1 7 ""  1 ""  <> 0 0 0 1011 1011 1 0 2034 1 <> <> 1011 0 1011 1011 <> "CCD match"  <> 1 0.89 1117 <> <> <> <> <> <> <> <>
  1012 3 5.232029 -0.557019 -29.308935 147 E "A" 24 0.14000 0.14000 "GLU " " CA " "    " 6 0 0 0 808080  "C1012"  1 1 -1112 "%RT%RN"  2 ""  FFF000  0 0 0 1012 1012 1 0 2035 1 <> <> 1012 0 1012 1012 <> "CCD match"  <> 1 0.89 1118 <> <> <> <> <> <> <> <>
  1013 2 3.820423 -1.118699 -28.932500 147 E "A" 24 0.50000 0.50000 "GLU " " C  " "    " 6 0 0 0 808080  "C1013"  1 1 7 ""  1 ""  <> 0 0 0 1013 1013 1 0 2036 0 <> <> 1013 0 1013 1013 <> "CCD match"  <> 1 0.89 1119 <> <> <> <> <> <> <> <>
  1014 3 5.459969 -0.548199 -30.763478 147 E "A" 24 -0.12000 -0.12000 "GLU " " CB " "    " 6 0 0 0 808080  "C1014"  1 1 7 ""  1 ""  <> 0 0 0 1014 1014 1 0 2037 2 <> <> 1014 0 1014 1014 <> "CCD match"  <> 1 0.89 1120 <> <> <> <> <> <> <> <>
  1015 15 2.899197 -0.387536 -29.027396 147 E "A" 70 -0.50000 -0.50000 "GLU " " O  " "    " 8 0 0 0 FF2E2E  "O1015"  1 1 7 ""  1 ""  <> 0 0 0 1015 1015 1 0 2038 0 <> <> 1015 0 1015 1015 <> "CCD match"  <> 1 0.89 1121 <> <> <> <> <> <> <> <>
  1016 3 6.640862 0.379314 -31.206815 147 E "A" 24 -0.22000 -0.22000 "GLU " " CG " "    " 6 0 0 0 808080  "C1016"  1 1 7 ""  1 ""  <> 0 0 0 1016 1016 1 0 2039 2 <> <> 1016 0 1016 1016 <> "CCD match"  <> 1 0.89 1122 <> <> <> <> <> <> <> <>
  1017 2 7.084904 0.332798 -32.663275 147 E "A" 24 0.70000 0.70000 "GLU " " CD " "    " 6 0 0 0 808080  "C1017"  1 1 7 "%UT"  13 ""  <> 0 0 0 1017 1017 1 0 2040 0 <> <> 1017 0 1017 1017 <> "CCD match"  <> 1 0.89 1123 10 <> <> <> <> <> <> <>
  1018 15 8.010403 1.091617 -32.931710 147 E "A" 70 -0.80000 -0.80000 "GLU " " OE1" "    " 8 0 0 0 FF2E2E  "O1018"  1 1 7 ""  1 ""  <> 0 0 0 1018 1018 1 0 2041 0 <> <> 1018 0 1018 1018 <> "CCD match"  <> 1 0.89 1124 <> <> <> <> <> <> <> <>
  1019 18 6.544533 -0.360226 -33.485927 147 E "A" 70 -0.80000 -0.80000 "GLU " " OE2" "    " 8 -1 0 0 FF2E2E  "O1019"  1 1 7 ""  1 ""  <> 0 0 0 1019 1019 1 0 2042 0 <> <> 1019 0 1019 1019 <> "CCD match"  <> 1 0.89 1125 <> <> <> <> <> <> <> <>
  1020 25 3.689278 -2.343819 -28.327682 148 A "A" 38 -0.50000 -0.50000 "ALA " " N  " "    " 7 0 0 0 2E2EFF  "N1020"  1 1 7 ""  1 ""  <> 0 0 0 1020 1020 1 0 2049 1 <> <> 1020 0 1020 1020 <> "CCD match"  <> 1 0.89 1126 <> <> <> <> <> <> <> <>
  1021 3 2.436943 -2.828976 -27.799991 148 A "A" 24 0.14000 0.14000 "ALA " " CA " "    " 6 0 0 0 808080  "C1021"  1 1 -1112 "%RT%RN"  2 ""  FFF000  0 0 0 1021 1021 1 0 2050 1 <> <> 1021 0 1021 1021 <> "CCD match"  <> 1 0.89 1127 <> <> <> <> <> <> <> <>
  1022 2 2.170960 -2.269413 -26.449864 148 A "A" 24 0.50000 0.50000 "ALA " " C  " "    " 6 0 0 0 808080  "C1022"  1 1 7 ""  1 ""  <> 0 0 0 1022 1022 1 0 2051 0 <> <> 1022 0 1022 1022 <> "CCD match"  <> 1 0.89 1128 <> <> <> <> <> <> <> <>
  1023 3 2.389366 -4.303563 -27.795975 148 A "A" 24 -0.18000 -0.18000 "ALA " " CB " "    " 6 0 0 0 808080  "C1023"  1 1 7 ""  1 ""  <> 0 0 0 1023 1023 1 0 2052 3 <> <> 1023 0 1023 1023 <> "CCD match"  <> 1 0.89 1129 <> <> <> <> <> <> <> <>
  1024 15 1.004299 -1.984162 -26.102190 148 A "A" 70 -0.50000 -0.50000 "ALA " " O  " "    " 8 0 0 0 FF2E2E  "O1024"  1 1 7 ""  1 ""  <> 0 0 0 1024 1024 1 0 2053 0 <> <> 1024 0 1024 1024 <> "CCD match"  <> 1 0.89 1130 <> <> <> <> <> <> <> <>
  1025 25 3.213894 -2.290944 -25.612283 149 I "A" 38 -0.50000 -0.50000 "ILE " " N  " "    " 7 0 0 0 2E2EFF  "N1025"  1 1 7 ""  1 ""  <> 0 0 0 1025 1025 1 0 2059 1 <> <> 1025 0 1025 1025 <> "CCD match"  <> 1 0.95 1131 <> <> <> <> <> <> <> <>
  1026 3 3.182587 -2.008378 -24.187858 149 I "A" 24 0.14000 0.14000 "ILE " " CA " "    " 6 0 0 0 808080  "C1026"  1 1 -1112 "%RT%RN"  2 ""  FFF000  0 0 0 1026 1026 1 0 2060 1 <> <> 1026 0 1026 1026 <> "CCD match"  <> 1 0.95 1132 <> <> <> <> <> <> <> <>
  1027 2 3.056175 -0.449307 -23.938995 149 I "A" 24 0.50000 0.50000 "ILE " " C  " "    " 6 0 0 0 808080  "C1027"  1 1 7 ""  1 ""  <> 0 0 0 1027 1027 1 0 2061 0 <> <> 1027 0 1027 1027 <> "CCD match"  <> 1 0.95 1133 <> <> <> <> <> <> <> <>
  1028 3 4.462879 -2.582211 -23.558201 149 I "A" 24 -0.06000 -0.06000 "ILE " " CB " "    " 6 0 0 0 808080  "C1028"  1 1 7 ""  1 ""  <> 0 0 0 1028 1028 1 0 2062 1 <> <> 1028 0 1028 1028 <> "CCD match"  <> 1 0.95 1134 <> <> <> <> <> <> <> <>
  1029 15 2.327145 0.018630 -23.035437 149 I "A" 70 -0.50000 -0.50000 "ILE " " O  " "    " 8 0 0 0 FF2E2E  "O1029"  1 1 7 ""  1 ""  <> 0 0 0 1029 1029 1 0 2063 0 <> <> 1029 0 1029 1029 <> "CCD match"  <> 1 0.95 1135 <> <> <> <> <> <> <> <>
  1030 3 4.340992 -4.086388 -23.264204 149 I "A" 24 -0.12000 -0.12000 "ILE " " CG1" "    " 6 0 0 0 808080  "C1030"  1 1 7 ""  1 ""  <> 0 0 0 1030 1030 1 0 2064 2 <> <> 1030 0 1030 1030 <> "CCD match"  <> 1 0.95 1136 <> <> <> <> <> <> <> <>
  1031 3 4.959522 -1.783982 -22.248286 149 I "A" 24 -0.18000 -0.18000 "ILE " " CG2" "    " 6 0 0 0 808080  "C1031"  1 1 7 ""  1 ""  <> 0 0 0 1031 1031 1 0 2065 3 <> <> 1031 0 1031 1031 <> "CCD match"  <> 1 0.95 1137 <> <> <> <> <> <> <> <>
  1032 3 5.661854 -4.807908 -23.654709 149 I "A" 24 -0.18000 -0.18000 "ILE " " CD1" "    " 6 0 0 0 808080  "C1032"  1 1 7 ""  1 ""  <> 0 0 0 1032 1032 1 0 2066 3 <> <> 1032 0 1032 1032 <> "CCD match"  <> 1 0.95 1138 <> <> <> <> <> <> <> <>
  1033 25 3.841507 0.327377 -24.685279 150 L "A" 38 -0.50000 -0.50000 "LEU " " N  " "    " 7 0 0 0 2E2EFF  "N1033"  1 1 7 ""  1 ""  <> 0 0 0 1033 1033 1 0 2078 1 <> <> 1033 0 1033 1033 <> "CCD match"  <> 1 0.95 1139 <> <> <> <> <> <> <> <>
  1034 3 4.043095 1.730587 -24.493309 150 L "A" 24 0.14000 0.14000 "LEU " " CA " "    " 6 0 0 0 808080  "C1034"  1 1 -1112 "%RT%RN"  2 ""  FFF000  0 0 0 1034 1034 1 0 2079 1 <> <> 1034 0 1034 1034 <> "CCD match"  <> 1 0.95 1140 <> <> <> <> <> <> <> <>
  1035 2 2.848007 2.711353 -24.557638 150 L "A" 24 0.50000 0.50000 "LEU " " C  " "    " 6 0 0 0 808080  "C1035"  1 1 7 ""  1 ""  <> 0 0 0 1035 1035 1 0 2080 0 <> <> 1035 0 1035 1035 <> "CCD match"  <> 1 0.95 1141 <> <> <> <> <> <> <> <>
  1036 3 5.313660 2.293861 -25.197279 150 L "A" 24 -0.12000 -0.12000 "LEU " " CB " "    " 6 0 0 0 808080  "C1036"  1 1 7 ""  1 ""  <> 0 0 0 1036 1036 1 0 2081 2 <> <> 1036 0 1036 1036 <> "CCD match"  <> 1 0.95 1142 <> <> <> <> <> <> <> <>
  1037 15 2.777989 3.648868 -23.770343 150 L "A" 70 -0.50000 -0.50000 "LEU " " O  " "    " 8 0 0 0 FF2E2E  "O1037"  1 1 7 ""  1 ""  <> 0 0 0 1037 1037 1 0 2082 0 <> <> 1037 0 1037 1037 <> "CCD match"  <> 1 0.95 1143 <> <> <> <> <> <> <> <>
  1038 3 6.637669 1.833793 -24.612941 150 L "A" 24 -0.06000 -0.06000 "LEU " " CG " "    " 6 0 0 0 808080  "C1038"  1 1 7 ""  1 ""  <> 0 0 0 1038 1038 1 0 2083 1 <> <> 1038 0 1038 1038 <> "CCD match"  <> 1 0.95 1144 <> <> <> <> <> <> <> <>
  1039 3 7.867725 2.330295 -25.370453 150 L "A" 24 -0.18000 -0.18000 "LEU " " CD1" "    " 6 0 0 0 808080  "C1039"  1 1 7 ""  1 ""  <> 0 0 0 1039 1039 1 0 2084 3 <> <> 1039 0 1039 1039 <> "CCD match"  <> 1 0.95 1145 <> <> <> <> <> <> <> <>
  1040 3 6.817974 2.042388 -23.103924 150 L "A" 24 -0.18000 -0.18000 "LEU " " CD2" "    " 6 0 0 0 808080  "C1040"  1 1 7 ""  1 ""  <> 0 0 0 1040 1040 1 0 2085 3 <> <> 1040 0 1040 1040 <> "CCD match"  <> 1 0.95 1146 <> <> <> <> <> <> <> <>
  1041 25 1.888405 2.547485 -25.532914 151 P "A" 38 -0.14000 -0.14000 "PRO " " N  " "    " 7 0 0 0 2E2EFF  "N1041"  1 1 7 ""  1 ""  <> 0 0 0 1041 1041 1 0 2097 0 <> <> 1041 0 1041 1041 <> "CCD match"  <> 1 0.92 1147 <> <> <> <> <> <> <> <>
  1042 3 0.560349 3.209266 -25.483121 151 P "A" 24 0.01000 0.01000 "PRO " " CA " "    " 6 0 0 0 808080  "C1042"  1 1 -1112 "%RT%RN"  2 ""  FFF000  0 0 0 1042 1042 1 0 2098 1 <> <> 1042 0 1042 1042 <> "CCD match"  <> 1 0.92 1148 <> <> <> <> <> <> <> <>
  1043 2 -0.234394 3.133461 -24.139608 151 P "A" 24 0.50000 0.50000 "PRO " " C  " "    " 6 0 0 0 808080  "C1043"  1 1 7 ""  1 ""  <> 0 0 0 1043 1043 1 0 2099 0 <> <> 1043 0 1043 1043 <> "CCD match"  <> 1 0.92 1149 <> <> <> <> <> <> <> <>
  1044 3 -0.272041 2.396553 -26.431735 151 P "A" 24 -0.12000 -0.12000 "PRO " " CB " "    " 6 0 0 0 808080  "C1044"  1 1 7 ""  1 ""  <> 0 0 0 1044 1044 1 0 2100 2 <> <> 1044 0 1044 1044 <> "CCD match"  <> 1 0.92 1150 <> <> <> <> <> <> <> <>
  1045 15 -1.191273 3.905471 -24.115501 151 P "A" 70 -0.50000 -0.50000 "PRO " " O  " "    " 8 0 0 0 FF2E2E  "O1045"  1 1 7 ""  1 ""  <> 0 0 0 1045 1045 1 0 2101 0 <> <> 1045 0 1045 1045 <> "CCD match"  <> 1 0.92 1151 <> <> <> <> <> <> <> <>
  1046 3 0.666222 2.054779 -27.513689 151 P "A" 24 -0.12000 -0.12000 "PRO " " CG " "    " 6 0 0 0 808080  "C1046"  1 1 7 ""  1 ""  <> 0 0 0 1046 1046 1 0 2102 2 <> <> 1046 0 1046 1046 <> "CCD match"  <> 1 0.92 1152 <> <> <> <> <> <> <> <>
  1047 3 1.915032 1.630130 -26.720409 151 P "A" 24 -0.05000 -0.05000 "PRO " " CD " "    " 6 0 0 0 808080  "C1047"  1 1 7 ""  1 ""  <> 0 0 0 1047 1047 1 0 2103 2 <> <> 1047 0 1047 1047 <> "CCD match"  <> 1 0.92 1153 <> <> <> <> <> <> <> <>
  1048 25 0.021412 2.281681 -23.176731 152 Y "A" 38 -0.50000 -0.50000 "TYR " " N  " "    " 7 0 0 0 2E2EFF  "N1048"  1 1 7 ""  1 ""  <> 0 0 0 1048 1048 1 0 2111 1 <> <> 1048 0 1048 1048 <> "CCD match"  <> 1 0.94 1154 <> <> <> <> <> <> <> <>
  1049 3 -0.770777 2.165519 -21.971436 152 Y "A" 24 0.14000 0.14000 "TYR " " CA " "    " 6 0 0 0 808080  "C1049"  1 1 -1112 "%RT%RN"  2 ""  FFF000  0 0 0 1049 1049 1 0 2112 1 <> <> 1049 0 1049 1049 <> "CCD match"  <> 1 0.94 1155 <> <> <> <> <> <> <> <>
  1050 2 -0.004139 2.901451 -20.827106 152 Y "A" 24 0.50000 0.50000 "TYR " " C  " "    " 6 0 0 0 808080  "C1050"  1 1 7 ""  1 ""  <> 0 0 0 1050 1050 1 0 2113 0 <> <> 1050 0 1050 1050 <> "CCD match"  <> 1 0.94 1156 <> <> <> <> <> <> <> <>
  1051 3 -0.943170 0.764579 -21.686024 152 Y "A" 24 -0.00500 -0.00500 "TYR " " CB " "    " 6 0 0 0 808080  "C1051"  1 1 7 ""  1 ""  <> 0 0 0 1051 1051 1 0 2114 2 <> <> 1051 0 1051 1051 <> "CCD match"  <> 1 0.94 1157 <> <> <> <> <> <> <> <>
  1052 15 -0.634668 3.321926 -19.828858 152 Y "A" 70 -0.50000 -0.50000 "TYR " " O  " "    " 8 0 0 0 FF2E2E  "O1052"  1 1 7 ""  1 ""  <> 0 0 0 1052 1052 1 0 2115 0 <> <> 1052 0 1052 1052 <> "CCD match"  <> 1 0.94 1158 <> <> <> <> <> <> <> <>
  1053 2 -1.697603 -0.054043 -22.693822 152 Y "A" 24 -0.11500 -0.11500 "TYR " " CG " "    " 6 0 0 0 808080  "C1053"  1 1 7 ""  1 ""  <> 0 0 0 1053 1053 1 0 2116 0 <> <> 1053 0 1053 1053 <> "CCD match"  <> 1 0.94 1159 <> <> <> <> <> <> <> <>
  1054 2 -1.137609 -1.157132 -23.331926 152 Y "A" 24 -0.11500 -0.11500 "TYR " " CD1" "    " 6 0 0 0 808080  "C1054"  1 1 7 ""  1 ""  <> 0 0 0 1054 1054 1 0 2117 1 <> <> 1054 0 1054 1054 <> "CCD match"  <> 1 0.94 1160 <> <> <> <> <> <> <> <>
  1055 2 -3.112816 0.325824 -22.947845 152 Y "A" 24 -0.11500 -0.11500 "TYR " " CD2" "    " 6 0 0 0 808080  "C1055"  1 1 7 ""  1 ""  <> 0 0 0 1055 1055 1 0 2118 1 <> <> 1055 0 1055 1055 <> "CCD match"  <> 1 0.94 1161 <> <> <> <> <> <> <> <>
  1056 2 -1.990236 -1.939404 -24.153876 152 Y "A" 24 -0.11500 -0.11500 "TYR " " CE1" "    " 6 0 0 0 808080  "C1056"  1 1 7 ""  1 ""  <> 0 0 0 1056 1056 1 0 2119 1 <> <> 1056 0 1056 1056 <> "CCD match"  <> 1 0.94 1162 <> <> <> <> <> <> <> <>
  1057 2 -3.901014 -0.366356 -23.927473 152 Y "A" 24 -0.11500 -0.11500 "TYR " " CE2" "    " 6 0 0 0 808080  "C1057"  1 1 7 ""  1 ""  <> 0 0 0 1057 1057 1 0 2120 1 <> <> 1057 0 1057 1057 <> "CCD match"  <> 1 0.94 1163 <> <> <> <> <> <> <> <>
  1058 16 -4.026176 -2.283429 -25.280329 152 Y "A" 70 -0.58500 -0.58500 "TYR " " OH " "    " 8 0 0 0 FF2E2E  "O1058"  1 1 7 "%UT"  13 ""  <> 0 0 0 1058 1058 1 0 2121 1 <> <> 1058 0 1058 1058 <> "CCD match"  <> 1 0.94 1164 <> <> <> <> <> <> <> <>
  1059 2 -3.305334 -1.525601 -24.413894 152 Y "A" 24 0.15000 0.15000 "TYR " " CZ " "    " 6 0 0 0 808080  "C1059"  1 1 7 ""  1 ""  <> 0 0 0 1059 1059 1 0 2122 0 <> <> 1059 0 1059 1059 <> "CCD match"  <> 1 0.94 1165 <> <> <> <> <> <> <> <>
  1060 25 1.291134 3.278854 -21.053590 153 A "A" 38 -0.50000 -0.50000 "ALA " " N  " "    " 7 0 0 0 2E2EFF  "N1060"  1 1 7 ""  1 ""  <> 0 0 0 1060 1060 1 0 2132 1 <> <> 1060 0 1060 1060 <> "CCD match"  <> 1 0.97 1166 <> <> <> <> <> <> <> <>
  1061 3 2.148163 4.080589 -20.194432 153 A "A" 24 0.14000 0.14000 "ALA " " CA " "    " 6 0 0 0 808080  "C1061"  1 1 -1112 "%RT%RN"  2 ""  FFF000  0 0 0 1061 1061 1 0 2133 1 <> <> 1061 0 1061 1061 <> "CCD match"  <> 1 0.97 1167 <> <> <> <> <> <> <> <>
  1062 2 1.900093 5.596372 -20.375135 153 A "A" 24 0.50000 0.50000 "ALA " " C  " "    " 6 0 0 0 808080  "C1062"  1 1 7 ""  1 ""  <> 0 0 0 1062 1062 1 0 2134 0 <> <> 1062 0 1062 1062 <> "CCD match"  <> 1 0.97 1168 <> <> <> <> <> <> <> <>
  1063 3 3.591679 3.758140 -20.483425 153 A "A" 24 -0.18000 -0.18000 "ALA " " CB " "    " 6 0 0 0 808080  "C1063"  1 1 7 ""  1 ""  <> 0 0 0 1063 1063 1 0 2135 3 <> <> 1063 0 1063 1063 <> "CCD match"  <> 1 0.97 1169 <> <> <> <> <> <> <> <>
  1064 15 1.625145 6.367393 -19.398226 153 A "A" 70 -0.50000 -0.50000 "ALA " " O  " "    " 8 0 0 0 FF2E2E  "O1064"  1 1 7 ""  1 ""  <> 0 0 0 1064 1064 1 0 2136 0 <> <> 1064 0 1064 1064 <> "CCD match"  <> 1 0.97 1170 <> <> <> <> <> <> <> <>
  1065 25 1.943638 6.079870 -21.652139 154 F "A" 38 -0.50000 -0.50000 "PHE " " N  " "    " 7 0 0 0 2E2EFF  "N1065"  0 1 7 ""  1 ""  <> 0 0 0 1065 1065 1 0 2142 1 <> <> 1065 0 1065 1065 <> "CCD match"  <> 1 0.94 1171 <> <> <> <> <> <> <> <>
  1066 3 1.628536 7.358192 -22.180654 154 F "A" 24 0.14000 0.14000 "PHE " " CA " "    " 6 0 0 0 808080  "C1066"  0 1 -1112 "%RT%RN"  2 ""  FFF000  0 0 0 1066 1066 1 0 2143 1 <> <> 1066 0 1066 1066 <> "CCD match"  <> 1 0.94 1172 <> <> <> <> <> <> <> <>
  1067 2 0.263905 7.906631 -21.642890 154 F "A" 24 0.50000 0.50000 "PHE " " C  " "    " 6 0 0 0 808080  "C1067"  0 1 7 ""  1 ""  <> 0 0 0 1067 1067 1 0 2144 0 <> <> 1067 0 1067 1067 <> "CCD match"  <> 1 0.94 1173 <> <> <> <> <> <> <> <>
  1068 3 1.557102 7.325368 -23.705929 154 F "A" 24 -0.00500 -0.00500 "PHE " " CB " "    " 6 0 0 0 808080  "C1068"  0 1 7 ""  1 ""  <> 0 0 0 1068 1068 1 0 2145 2 <> <> 1068 0 1068 1068 <> "CCD match"  <> 1 0.94 1174 <> <> <> <> <> <> <> <>
  1069 15 0.243664 9.083894 -21.262468 154 F "A" 70 -0.50000 -0.50000 "PHE " " O  " "    " 8 0 0 0 FF2E2E  "O1069"  0 1 7 ""  1 ""  <> 0 0 0 1069 1069 1 0 2146 0 <> <> 1069 0 1069 1069 <> "CCD match"  <> 1 0.94 1175 <> <> <> <> <> <> <> <>
  1070 2 2.769131 7.013877 -24.433746 154 F "A" 24 -0.11500 -0.11500 "PHE " " CG " "    " 6 0 0 0 808080  "C1070"  0 1 7 ""  1 ""  <> 0 0 0 1070 1070 1 0 2147 0 <> <> 1070 0 1070 1070 <> "CCD match"  <> 1 0.94 1176 <> <> <> <> <> <> <> <>
  1071 2 2.689854 6.587190 -25.794787 154 F "A" 24 -0.11500 -0.11500 "PHE " " CD1" "    " 6 0 0 0 808080  "C1071"  0 1 7 ""  1 ""  <> 0 0 0 1071 1071 1 0 2148 1 <> <> 1071 0 1071 1071 <> "CCD match"  <> 1 0.94 1177 <> <> <> <> <> <> <> <>
  1072 2 4.054726 7.046617 -23.874166 154 F "A" 24 -0.11500 -0.11500 "PHE " " CD2" "    " 6 0 0 0 808080  "C1072"  0 1 7 ""  1 ""  <> 0 0 0 1072 1072 1 0 2149 1 <> <> 1072 0 1072 1072 <> "CCD match"  <> 1 0.94 1178 <> <> <> <> <> <> <> <>
  1073 2 3.766781 6.299432 -26.538997 154 F "A" 24 -0.11500 -0.11500 "PHE " " CE1" "    " 6 0 0 0 808080  "C1073"  0 1 7 ""  1 ""  <> 0 0 0 1073 1073 1 0 2150 1 <> <> 1073 0 1073 1073 <> "CCD match"  <> 1 0.94 1179 <> <> <> <> <> <> <> <>
  1074 2 5.133614 6.843675 -24.687638 154 F "A" 24 -0.11500 -0.11500 "PHE " " CE2" "    " 6 0 0 0 808080  "C1074"  0 1 7 ""  1 ""  <> 0 0 0 1074 1074 1 0 2151 1 <> <> 1074 0 1074 1074 <> "CCD match"  <> 1 0.94 1180 <> <> <> <> <> <> <> <>
  1075 2 4.974125 6.464805 -26.008229 154 F "A" 24 -0.11500 -0.11500 "PHE " " CZ " "    " 6 0 0 0 808080  "C1075"  0 1 7 ""  1 ""  <> 0 0 0 1075 1075 1 0 2152 1 <> <> 1075 0 1075 1075 <> "CCD match"  <> 1 0.94 1181 <> <> <> <> <> <> <> <>
  1076 25 -0.781464 7.060773 -21.595581 155 S "A" 38 -0.50000 -0.50000 "SER " " N  " "    " 7 0 0 0 2E2EFF  "N1076"  0 1 7 ""  1 ""  <> 0 0 0 1076 1076 1 0 2162 1 <> <> 1076 0 1076 1076 <> "CCD match"  <> 1 0.93 1182 <> <> <> <> <> <> <> <>
  1077 3 -2.134142 7.447671 -21.226629 155 S "A" 24 0.14000 0.14000 "SER " " CA " "    " 6 0 0 0 808080  "C1077"  0 1 -1112 "%RT%RN"  2 ""  FFF000  0 0 0 1077 1077 1 0 2163 1 <> <> 1077 0 1077 1077 <> "CCD match"  <> 1 0.93 1183 <> <> <> <> <> <> <> <>
  1078 2 -2.206253 7.873594 -19.711284 155 S "A" 24 0.50000 0.50000 "SER " " C  " "    " 6 0 0 0 808080  "C1078"  0 1 7 ""  1 ""  <> 0 0 0 1078 1078 1 0 2164 0 <> <> 1078 0 1078 1078 <> "CCD match"  <> 1 0.93 1184 <> <> <> <> <> <> <> <>
  1079 3 -3.094608 6.320198 -21.630380 155 S "A" 24 0.14500 0.14500 "SER " " CB " "    " 6 0 0 0 808080  "C1079"  0 1 7 ""  1 ""  <> 0 0 0 1079 1079 1 0 2165 2 <> <> 1079 0 1079 1079 <> "CCD match"  <> 1 0.93 1185 <> <> <> <> <> <> <> <>
  1080 15 -2.987787 8.742832 -19.382909 155 S "A" 70 -0.50000 -0.50000 "SER " " O  " "    " 8 0 0 0 FF2E2E  "O1080"  0 1 7 ""  1 ""  <> 0 0 0 1080 1080 1 0 2166 0 <> <> 1080 0 1080 1080 <> "CCD match"  <> 1 0.93 1186 <> <> <> <> <> <> <> <>
  1081 16 -2.843643 5.180870 -20.842840 155 S "A" 70 -0.68300 -0.68300 "SER " " OG " "    " 8 0 0 0 FF2E2E  "O1081"  0 1 7 "%UT"  13 ""  <> 0 0 0 1081 1081 1 0 2167 1 <> <> 1081 0 1081 1081 <> "CCD match"  <> 1 0.93 1187 <> <> <> <> <> <> <> <>
  1082 25 -1.310663 7.304777 -18.886201 156 N "A" 38 -0.50000 -0.50000 "ASN " " N  " "    " 7 0 0 0 2E2EFF  "N1082"  0 1 7 ""  1 ""  <> 0 0 0 1082 1082 1 0 2173 1 <> <> 1082 0 1082 1082 <> "CCD match"  <> 1 0.96 1188 <> <> <> <> <> <> <> <>
  1083 3 -1.015997 7.625616 -17.459693 156 N "A" 24 0.14000 0.14000 "ASN " " CA " "    " 6 0 0 0 808080  "C1083"  0 1 -1113 "%RT%RN"  2 ""  FFFF00  0 0 0 1083 1083 1 0 2174 1 <> <> 1083 0 1083 1083 <> "CCD match"  <> 1 0.96 1189 <> <> <> <> <> <> <> <>
  1084 2 0.069565 8.799276 -17.317902 156 N "A" 24 0.50000 0.50000 "ASN " " C  " "    " 6 0 0 0 808080  "C1084"  0 1 7 ""  1 ""  <> 0 0 0 1084 1084 1 0 2175 0 <> <> 1084 0 1084 1084 <> "CCD match"  <> 1 0.96 1190 <> <> <> <> <> <> <> <>
  1085 3 -0.515541 6.310188 -16.816107 156 N "A" 24 -0.12000 -0.12000 "ASN " " CB " "    " 6 0 0 0 808080  "C1085"  0 1 7 ""  1 ""  <> 0 0 0 1085 1085 1 0 2176 2 <> <> 1085 0 1085 1085 <> "CCD match"  <> 1 0.96 1191 <> <> <> <> <> <> <> <>
  1086 15 0.557896 9.055267 -16.203889 156 N "A" 70 -0.50000 -0.50000 "ASN " " O  " "    " 8 0 0 0 FF2E2E  "O1086"  0 1 7 ""  1 ""  <> 0 0 0 1086 1086 1 0 2177 0 <> <> 1086 0 1086 1086 <> "CCD match"  <> 1 0.96 1192 <> <> <> <> <> <> <> <>
  1087 2 -1.762733 5.338035 -16.537054 156 N "A" 24 0.50000 0.50000 "ASN " " CG " "    " 6 0 0 0 808080  "C1087"  0 1 7 "%UT"  13 ""  <> 0 0 0 1087 1087 1 0 2178 0 <> <> 1087 0 1087 1087 <> "CCD match"  <> 1 0.96 1193 0.144101568742755 "No Flip"  <> <> <> <> <> <>
  1088 25 -1.907379 4.351440 -17.426288 156 N "A" 38 -0.76000 -0.76000 "ASN " " ND2" "    " 7 0 0 0 2E2EFF  "N1088"  0 1 7 ""  1 ""  <> 0 0 0 1088 1088 1 0 2179 2 <> <> 1088 0 1088 1088 <> "CCD match"  <> 1 0.96 1194 <> <> <> <> <> <> <> <>
  1089 15 -2.451199 5.383083 -15.488452 156 N "A" 70 -0.50000 -0.50000 "ASN " " OD1" "    " 8 0 0 0 FF2E2E  "O1089"  0 1 7 ""  1 ""  <> 0 0 0 1089 1089 1 0 2180 0 <> <> 1089 0 1089 1089 <> "CCD match"  <> 1 0.96 1195 <> <> <> <> <> <> <> <>
  1090 25 0.568054 9.282695 -18.484672 157 R "A" 38 -0.50000 -0.50000 "ARG " " N  " "    " 7 0 0 0 2E2EFF  "N1090"  0 1 7 ""  1 ""  <> 0 0 0 1090 1090 1 0 2187 1 <> <> 1090 0 1090 1090 <> "CCD match"  <> 1 0.96 1196 <> <> <> <> <> <> <> <>
  1091 3 1.761028 10.139192 -18.684134 157 R "A" 24 0.14000 0.14000 "ARG " " CA " "    " 6 0 0 0 808080  "C1091"  0 1 -1113 "%RT%RN"  2 ""  FFFF00  0 0 0 1091 1091 1 0 2188 1 <> <> 1091 0 1091 1091 <> "CCD match"  <> 1 0.96 1197 <> <> <> <> <> <> <> <>
  1092 2 3.008709 9.522214 -17.978542 157 R "A" 24 0.50000 0.50000 "ARG " " C  " "    " 6 0 0 0 808080  "C1092"  0 1 7 ""  1 ""  <> 0 0 0 1092 1092 1 0 2189 0 <> <> 1092 0 1092 1092 <> "CCD match"  <> 1 0.96 1198 <> <> <> <> <> <> <> <>
  1093 3 1.500721 11.642452 -18.225361 157 R "A" 24 -0.12000 -0.12000 "ARG " " CB " "    " 6 0 0 0 808080  "C1093"  0 1 7 ""  1 ""  <> 0 0 0 1093 1093 1 0 2190 2 <> <> 1093 0 1093 1093 <> "CCD match"  <> 1 0.96 1199 <> <> <> <> <> <> <> <>
  1094 15 3.793228 10.263402 -17.465521 157 R "A" 70 -0.50000 -0.50000 "ARG " " O  " "    " 8 0 0 0 FF2E2E  "O1094"  0 1 7 ""  1 ""  <> 0 0 0 1094 1094 1 0 2191 0 <> <> 1094 0 1094 1094 <> "CCD match"  <> 1 0.96 1200 <> <> <> <> <> <> <> <>
  1095 3 0.401299 12.261745 -19.060605 157 R "A" 24 -0.05000 -0.05000 "ARG " " CG " "    " 6 0 0 0 808080  "C1095"  0 1 7 ""  1 ""  <> 0 0 0 1095 1095 1 0 2192 2 <> <> 1095 0 1095 1095 <> "CCD match"  <> 1 0.96 1201 <> <> <> <> <> <> <> <>
  1096 3 0.323338 13.770139 -18.891621 157 R "A" 24 0.19000 0.19000 "ARG " " CD " "    " 6 0 0 0 808080  "C1096"  0 1 7 ""  1 ""  <> 0 0 0 1096 1096 1 0 2193 2 <> <> 1096 0 1096 1096 <> "CCD match"  <> 1 0.96 1202 <> <> <> <> <> <> <> <>
  1097 25 1.507252 14.543781 -19.396660 157 R "A" 38 -0.69997 -0.69997 "ARG " " NE " "    " 7 0 0 0 2E2EFF  "N1097"  0 1 7 ""  1 ""  <> 0 0 0 1097 1097 1 0 2194 1 <> <> 1097 0 1097 1097 <> "CCD match"  <> 1 0.96 1203 <> <> <> <> <> <> <> <>
  1098 25 0.855652 16.691804 -18.904900 157 R "A" 38 -0.79997 -0.79997 "ARG " " NH1" "    " 7 0 0 0 2E2EFF  "N1098"  0 1 7 ""  1 ""  <> 0 0 0 1098 1098 1 0 2195 2 <> <> 1098 0 1098 1098 <> "CCD match"  <> 1 0.96 1204 <> <> <> <> <> <> <> <>
  1099 31 2.982693 16.423856 -19.680175 157 R "A" 38 -0.79997 -0.79997 "ARG " " NH2" "    " 7 1 0 0 2E2EFF  "N1099"  0 1 7 ""  1 ""  <> 0 0 0 1099 1099 1 0 2196 2 <> <> 1099 0 1099 1099 <> "CCD match"  <> 1 0.96 1205 <> <> <> <> <> <> <> <>
  1100 2 1.777969 15.859821 -19.361835 157 R "A" 24 0.63990 0.63990 "ARG " " CZ " "    " 6 0 0 0 808080  "C1100"  0 1 7 ""  1 ""  <> 0 0 0 1100 1100 1 0 2197 0 <> <> 1100 0 1100 1100 <> "CCD match"  <> 1 0.96 1206 <> <> <> <> <> <> <> <>
  1101 25 3.121208 8.223543 -18.051894 158 I "A" 38 -0.50000 -0.50000 "ILE " " N  " "    " 7 0 0 0 2E2EFF  "N1101"  0 1 7 ""  1 ""  <> 0 0 0 1101 1101 1 0 2211 1 <> <> 1101 0 1101 1101 <> "CCD match"  <> 1 0.98 1207 <> <> <> <> <> <> <> <>
  1102 3 4.453308 7.622880 -17.800703 158 I "A" 24 0.14000 0.14000 "ILE " " CA " "    " 6 0 0 0 808080  "C1102"  0 1 -1113 "%RT%RN"  2 ""  FFFF00  0 0 0 1102 1102 1 0 2212 1 <> <> 1102 0 1102 1102 <> "CCD match"  <> 1 0.98 1208 <> <> <> <> <> <> <> <>
  1103 2 5.243446 7.837028 -19.157988 158 I "A" 24 0.50000 0.50000 "ILE " " C  " "    " 6 0 0 0 808080  "C1103"  0 1 7 ""  1 ""  <> 0 0 0 1103 1103 1 0 2213 0 <> <> 1103 0 1103 1103 <> "CCD match"  <> 1 0.98 1209 <> <> <> <> <> <> <> <>
  1104 3 4.316696 6.125797 -17.401375 158 I "A" 24 -0.06000 -0.06000 "ILE " " CB " "    " 6 0 0 0 808080  "C1104"  0 1 7 ""  1 ""  <> 0 0 0 1104 1104 1 0 2214 1 <> <> 1104 0 1104 1104 <> "CCD match"  <> 1 0.98 1210 <> <> <> <> <> <> <> <>
  1105 15 4.823967 7.279657 -20.155697 158 I "A" 70 -0.50000 -0.50000 "ILE " " O  " "    " 8 0 0 0 FF2E2E  "O1105"  0 1 7 ""  1 ""  <> 0 0 0 1105 1105 1 0 2215 0 <> <> 1105 0 1105 1105 <> "CCD match"  <> 1 0.98 1211 <> <> <> <> <> <> <> <>
  1106 3 3.694916 6.054346 -16.044328 158 I "A" 24 -0.12000 -0.12000 "ILE " " CG1" "    " 6 0 0 0 808080  "C1106"  0 1 7 ""  1 ""  <> 0 0 0 1106 1106 1 0 2216 2 <> <> 1106 0 1106 1106 <> "CCD match"  <> 1 0.98 1212 <> <> <> <> <> <> <> <>
  1107 3 5.630238 5.400398 -17.447468 158 I "A" 24 -0.18000 -0.18000 "ILE " " CG2" "    " 6 0 0 0 808080  "C1107"  0 1 7 ""  1 ""  <> 0 0 0 1107 1107 1 0 2217 3 <> <> 1107 0 1107 1107 <> "CCD match"  <> 1 0.98 1213 <> <> <> <> <> <> <> <>
  1108 3 2.927109 4.643379 -15.859291 158 I "A" 24 -0.18000 -0.18000 "ILE " " CD1" "    " 6 0 0 0 808080  "C1108"  0 1 7 ""  1 ""  <> 0 0 0 1108 1108 1 0 2218 3 <> <> 1108 0 1108 1108 <> "CCD match"  <> 1 0.98 1214 <> <> <> <> <> <> <> <>
  1109 25 6.310700 8.770492 -19.115534 159 F "A" 38 -0.50000 -0.50000 "PHE " " N  " "    " 7 0 0 0 2E2EFF  "N1109"  0 1 7 ""  1 ""  <> 0 0 0 1109 1109 1 0 2230 1 <> <> 1109 0 1109 1109 <> "CCD match"  <> 1 0.98 1215 <> <> <> <> <> <> <> <>
  1110 3 6.959652 9.288806 -20.347781 159 F "A" 24 0.14000 0.14000 "PHE " " CA " "    " 6 0 0 0 808080  "C1110"  0 1 -1113 "%RT%RN"  2 ""  FFFF00  0 0 0 1110 1110 1 0 2231 1 <> <> 1110 0 1110 1110 <> "CCD match"  <> 1 0.98 1216 <> <> <> <> <> <> <> <>
  1111 2 6.110790 10.198888 -21.176860 159 F "A" 24 0.50000 0.50000 "PHE " " C  " "    " 6 0 0 0 808080  "C1111"  0 1 7 ""  1 ""  <> 0 0 0 1111 1111 1 0 2232 0 <> <> 1111 0 1111 1111 <> "CCD match"  <> 1 0.98 1217 <> <> <> <> <> <> <> <>
  1112 3 7.442253 8.076492 -21.203153 159 F "A" 24 -0.00500 -0.00500 "PHE " " CB " "    " 6 0 0 0 808080  "C1112"  0 1 7 ""  1 ""  <> 0 0 0 1112 1112 1 0 2233 2 <> <> 1112 0 1112 1112 <> "CCD match"  <> 1 0.98 1218 <> <> <> <> <> <> <> <>
  1113 15 4.899765 10.353742 -20.953887 159 F "A" 70 -0.50000 -0.50000 "PHE " " O  " "    " 8 0 0 0 FF2E2E  "O1113"  0 1 7 ""  1 ""  <> 0 0 0 1113 1113 1 0 2234 0 <> <> 1113 0 1113 1113 <> "CCD match"  <> 1 0.98 1219 <> <> <> <> <> <> <> <>
  1114 2 8.418552 7.104375 -20.537565 159 F "A" 24 -0.11500 -0.11500 "PHE " " CG " "    " 6 0 0 0 808080  "C1114"  0 1 7 ""  1 ""  <> 0 0 0 1114 1114 1 0 2235 0 <> <> 1114 0 1114 1114 <> "CCD match"  <> 1 0.98 1220 <> <> <> <> <> <> <> <>
  1115 2 7.976994 5.834186 -20.224840 159 F "A" 24 -0.11500 -0.11500 "PHE " " CD1" "    " 6 0 0 0 808080  "C1115"  0 1 7 ""  1 ""  <> 0 0 0 1115 1115 1 0 2236 1 <> <> 1115 0 1115 1115 <> "CCD match"  <> 1 0.98 1221 <> <> <> <> <> <> <> <>
  1116 2 9.696896 7.508426 -20.132149 159 F "A" 24 -0.11500 -0.11500 "PHE " " CD2" "    " 6 0 0 0 808080  "C1116"  0 1 7 ""  1 ""  <> 0 0 0 1116 1116 1 0 2237 1 <> <> 1116 0 1116 1116 <> "CCD match"  <> 1 0.98 1222 <> <> <> <> <> <> <> <>
  1117 2 8.825462 4.881677 -19.562954 159 F "A" 24 -0.11500 -0.11500 "PHE " " CE1" "    " 6 0 0 0 808080  "C1117"  0 1 7 ""  1 ""  <> 0 0 0 1117 1117 1 0 2238 1 <> <> 1117 0 1117 1117 <> "CCD match"  <> 1 0.98 1223 <> <> <> <> <> <> <> <>
  1118 2 10.521526 6.541456 -19.556537 159 F "A" 24 -0.11500 -0.11500 "PHE " " CE2" "    " 6 0 0 0 808080  "C1118"  0 1 7 ""  1 ""  <> 0 0 0 1118 1118 1 0 2239 1 <> <> 1118 0 1118 1118 <> "CCD match"  <> 1 0.98 1224 <> <> <> <> <> <> <> <>
  1119 2 10.072815 5.286476 -19.186343 159 F "A" 24 -0.11500 -0.11500 "PHE " " CZ " "    " 6 0 0 0 808080  "C1119"  0 1 7 ""  1 ""  <> 0 0 0 1119 1119 1 0 2240 1 <> <> 1119 0 1119 1119 <> "CCD match"  <> 1 0.98 1225 <> <> <> <> <> <> <> <>
  1120 25 6.775871 11.018655 -22.020557 160 E "A" 38 -0.50000 -0.50000 "GLU " " N  " "    " 7 0 0 0 2E2EFF  "N1120"  0 1 7 ""  1 ""  <> 0 0 0 1120 1120 1 0 2250 1 <> <> 1120 0 1120 1120 <> "CCD match"  <> 1 0.95 1226 <> <> <> <> <> <> <> <>
  1121 3 6.168861 12.035446 -22.800537 160 E "A" 24 0.14000 0.14000 "GLU " " CA " "    " 6 0 0 0 808080  "C1121"  0 1 -1113 "%RT%RN"  2 ""  FFFF00  0 0 0 1121 1121 1 0 2251 1 <> <> 1121 0 1121 1121 <> "CCD match"  <> 1 0.95 1227 <> <> <> <> <> <> <> <>
  1122 2 6.446076 11.807992 -24.361083 160 E "A" 24 0.50000 0.50000 "GLU " " C  " "    " 6 0 0 0 808080  "C1122"  0 1 7 ""  1 ""  <> 0 0 0 1122 1122 1 0 2252 0 <> <> 1122 0 1122 1122 <> "CCD match"  <> 1 0.95 1228 <> <> <> <> <> <> <> <>
  1123 3 6.618355 13.424777 -22.357572 160 E "A" 24 -0.12000 -0.12000 "GLU " " CB " "    " 6 0 0 0 808080  "C1123"  0 1 7 ""  1 ""  <> 0 0 0 1123 1123 1 0 2253 2 <> <> 1123 0 1123 1123 <> "CCD match"  <> 1 0.95 1229 <> <> <> <> <> <> <> <>
  1124 15 7.579510 12.096853 -24.718566 160 E "A" 70 -0.50000 -0.50000 "GLU " " O  " "    " 8 0 0 0 FF2E2E  "O1124"  0 1 7 ""  1 ""  <> 0 0 0 1124 1124 1 0 2254 0 <> <> 1124 0 1124 1124 <> "CCD match"  <> 1 0.95 1230 <> <> <> <> <> <> <> <>
  1125 3 6.339241 14.632764 -23.267179 160 E "A" 24 -0.22000 -0.22000 "GLU " " CG " "    " 6 0 0 0 808080  "C1125"  0 1 7 ""  1 ""  <> 0 0 0 1125 1125 1 0 2255 2 <> <> 1125 0 1125 1125 <> "CCD match"  <> 1 0.95 1231 <> <> <> <> <> <> <> <>
  1126 2 6.607788 15.943374 -22.590969 160 E "A" 24 0.70000 0.70000 "GLU " " CD " "    " 6 0 0 0 808080  "C1126"  0 1 7 "%UT"  13 ""  <> 0 0 0 1126 1126 1 0 2256 0 <> <> 1126 0 1126 1126 <> "CCD match"  <> 1 0.95 1232 10 <> <> <> <> <> <> <>
  1127 15 7.737690 16.441402 -22.777082 160 E "A" 70 -0.80000 -0.80000 "GLU " " OE1" "    " 8 0 0 0 FF2E2E  "O1127"  0 1 7 ""  1 ""  <> 0 0 0 1127 1127 1 0 2257 0 <> <> 1127 0 1127 1127 <> "CCD match"  <> 1 0.95 1233 <> <> <> <> <> <> <> <>
  1128 18 5.756893 16.403123 -21.830305 160 E "A" 70 -0.80000 -0.80000 "GLU " " OE2" "    " 8 -1 0 0 FF2E2E  "O1128"  0 1 7 ""  1 ""  <> 0 0 0 1128 1128 1 0 2258 0 <> <> 1128 0 1128 1128 <> "CCD match"  <> 1 0.95 1234 <> <> <> <> <> <> <> <>
  1129 25 5.529614 11.199621 -25.140090 161 P "A" 38 -0.14000 -0.14000 "PRO " " N  " "    " 7 0 0 0 2E2EFF  "N1129"  0 1 7 ""  1 ""  <> 0 0 0 1129 1129 1 0 2265 0 <> <> 1129 0 1129 1129 <> "CCD match"  <> 1 0.93 1235 <> <> <> <> <> <> <> <>
  1130 3 5.698505 11.084316 -26.575290 161 P "A" 24 0.01000 0.01000 "PRO " " CA " "    " 6 0 0 0 808080  "C1130"  0 1 -1113 "%RT%RN"  2 ""  FFFF00  0 0 0 1130 1130 1 0 2266 1 <> <> 1130 0 1130 1130 <> "CCD match"  <> 1 0.93 1236 <> <> <> <> <> <> <> <>
  1131 2 5.539047 12.461809 -27.218831 161 P "A" 24 0.50000 0.50000 "PRO " " C  " "    " 6 0 0 0 808080  "C1131"  0 1 7 ""  1 ""  <> 0 0 0 1131 1131 1 0 2267 0 <> <> 1131 0 1131 1131 <> "CCD match"  <> 1 0.93 1237 <> <> <> <> <> <> <> <>
  1132 3 4.631146 10.109432 -27.045181 161 P "A" 24 -0.12000 -0.12000 "PRO " " CB " "    " 6 0 0 0 808080  "C1132"  0 1 7 ""  1 ""  <> 0 0 0 1132 1132 1 0 2268 2 <> <> 1132 0 1132 1132 <> "CCD match"  <> 1 0.93 1238 <> <> <> <> <> <> <> <>
  1133 15 4.422813 12.931941 -27.426526 161 P "A" 70 -0.50000 -0.50000 "PRO " " O  " "    " 8 0 0 0 FF2E2E  "O1133"  0 1 7 ""  1 ""  <> 0 0 0 1133 1133 1 0 2269 0 <> <> 1133 0 1133 1133 <> "CCD match"  <> 1 0.93 1239 <> <> <> <> <> <> <> <>
  1134 3 3.476070 10.398782 -26.122237 161 P "A" 24 -0.12000 -0.12000 "PRO " " CG " "    " 6 0 0 0 808080  "C1134"  0 1 7 ""  1 ""  <> 0 0 0 1134 1134 1 0 2270 2 <> <> 1134 0 1134 1134 <> "CCD match"  <> 1 0.93 1240 <> <> <> <> <> <> <> <>
  1135 3 4.150917 10.837301 -24.816184 161 P "A" 24 -0.05000 -0.05000 "PRO " " CD " "    " 6 0 0 0 808080  "C1135"  0 1 7 ""  1 ""  <> 0 0 0 1135 1135 1 0 2271 2 <> <> 1135 0 1135 1135 <> "CCD match"  <> 1 0.93 1241 <> <> <> <> <> <> <> <>
  1136 25 6.626907 13.104492 -27.507273 162 V "A" 38 -0.50000 -0.50000 "VAL " " N  " "    " 7 0 0 0 2E2EFF  "N1136"  0 1 7 ""  1 ""  <> 0 0 0 1136 1136 1 0 2279 1 <> <> 1136 0 1136 1136 <> "CCD match"  <> 1 0.93 1242 <> <> <> <> <> <> <> <>
  1137 3 6.665951 14.350000 -28.297955 162 V "A" 24 0.14000 0.14000 "VAL " " CA " "    " 6 0 0 0 808080  "C1137"  0 1 -1113 "%RT%RN"  2 ""  FFFF00  0 0 0 1137 1137 1 0 2280 1 <> <> 1137 0 1137 1137 <> "CCD match"  <> 1 0.93 1243 <> <> <> <> <> <> <> <>
  1138 2 6.070690 14.088361 -29.675328 162 V "A" 24 0.50000 0.50000 "VAL " " C  " "    " 6 0 0 0 808080  "C1138"  0 1 7 ""  1 ""  <> 0 0 0 1138 1138 1 0 2281 0 <> <> 1138 0 1138 1138 <> "CCD match"  <> 1 0.93 1244 <> <> <> <> <> <> <> <>
  1139 3 8.026371 15.073013 -28.456361 162 V "A" 24 -0.06000 -0.06000 "VAL " " CB " "    " 6 0 0 0 808080  "C1139"  0 1 7 ""  1 ""  <> 0 0 0 1139 1139 1 0 2282 1 <> <> 1139 0 1139 1139 <> "CCD match"  <> 1 0.93 1245 <> <> <> <> <> <> <> <>
  1140 15 6.749481 13.429405 -30.514299 162 V "A" 70 -0.50000 -0.50000 "VAL " " O  " "    " 8 0 0 0 FF2E2E  "O1140"  0 1 7 ""  1 ""  <> 0 0 0 1140 1140 1 0 2283 0 <> <> 1140 0 1140 1140 <> "CCD match"  <> 1 0.93 1246 <> <> <> <> <> <> <> <>
  1141 3 7.975426 16.450037 -29.191918 162 V "A" 24 -0.18000 -0.18000 "VAL " " CG1" "    " 6 0 0 0 808080  "C1141"  0 1 7 ""  1 ""  <> 0 0 0 1141 1141 1 0 2284 3 <> <> 1141 0 1141 1141 <> "CCD match"  <> 1 0.93 1247 <> <> <> <> <> <> <> <>
  1142 3 8.727936 15.150878 -27.085652 162 V "A" 24 -0.18000 -0.18000 "VAL " " CG2" "    " 6 0 0 0 808080  "C1142"  0 1 7 ""  1 ""  <> 0 0 0 1142 1142 1 0 2285 3 <> <> 1142 0 1142 1142 <> "CCD match"  <> 1 0.93 1248 <> <> <> <> <> <> <> <>
  1143 25 4.945263 14.730257 -29.967788 163 T "A" 38 -0.50000 -0.50000 "THR " " N  " "    " 7 0 0 0 2E2EFF  "N1143"  0 1 7 ""  1 ""  <> 0 0 0 1143 1143 1 0 2295 1 <> <> 1143 0 1143 1143 <> "CCD match"  <> 1 0.88 1249 <> <> <> <> <> <> <> <>
  1144 3 4.164440 14.644248 -31.234737 163 T "A" 24 0.14000 0.14000 "THR " " CA " "    " 6 0 0 0 808080  "C1144"  0 1 -1113 "%RT%RN"  2 ""  FFFF00  0 0 0 1144 1144 1 0 2296 1 <> <> 1144 0 1144 1144 <> "CCD match"  <> 1 0.88 1250 <> <> <> <> <> <> <> <>
  1145 2 3.229584 13.481870 -31.141017 163 T "A" 24 0.50000 0.50000 "THR " " C  " "    " 6 0 0 0 808080  "C1145"  0 1 7 ""  1 ""  <> 0 0 0 1145 1145 1 0 2297 0 <> <> 1145 0 1145 1145 <> "CCD match"  <> 1 0.88 1251 <> <> <> <> <> <> <> <>
  1146 3 5.093094 14.629440 -32.557013 163 T "A" 24 0.20500 0.20500 "THR " " CB " "    " 6 0 0 0 808080  "C1146"  0 1 7 ""  1 ""  <> 0 0 0 1146 1146 1 0 2298 1 <> <> 1146 0 1146 1146 <> "CCD match"  <> 1 0.88 1252 <> <> <> <> <> <> <> <>
  1147 15 3.598129 12.344446 -31.519986 163 T "A" 70 -0.50000 -0.50000 "THR " " O  " "    " 8 0 0 0 FF2E2E  "O1147"  0 1 7 ""  1 ""  <> 0 0 0 1147 1147 1 0 2299 0 <> <> 1147 0 1147 1147 <> "CCD match"  <> 1 0.88 1253 <> <> <> <> <> <> <> <>
  1148 3 4.128296 14.725688 -33.778288 163 T "A" 24 -0.18000 -0.18000 "THR " " CG2" "    " 6 0 0 0 808080  "C1148"  0 1 7 ""  1 ""  <> 0 0 0 1148 1148 1 0 2300 3 <> <> 1148 0 1148 1148 <> "CCD match"  <> 1 0.88 1254 <> <> <> <> <> <> <> <>
  1149 16 5.787827 15.908214 -32.660782 163 T "A" 70 -0.68300 -0.68300 "THR " " OG1" "    " 8 0 0 0 FF2E2E  "O1149"  0 1 7 "%UT"  13 ""  <> 0 0 0 1149 1149 1 0 2301 1 <> <> 1149 0 1149 1149 <> "CCD match"  <> 1 0.88 1255 <> <> <> <> <> <> <> <>
  1150 25 2.110989 13.744304 -30.487914 164 I "A" 38 -0.50000 -0.50000 "ILE " " N  " "    " 7 0 0 0 2E2EFF  "N1150"  0 1 7 ""  1 ""  <> 0 0 0 1150 1150 1 0 2309 1 <> <> 1150 0 1150 1150 <> "CCD match"  <> 1 0.82 1256 <> <> <> <> <> <> <> <>
  1151 3 1.199455 12.736322 -29.968623 164 I "A" 24 0.14000 0.14000 "ILE " " CA " "    " 6 0 0 0 808080  "C1151"  0 1 -1113 "%RT%RN"  2 ""  FFFF00  0 0 0 1151 1151 1 0 2310 1 <> <> 1151 0 1151 1151 <> "CCD match"  <> 1 0.82 1257 <> <> <> <> <> <> <> <>
  1152 2 0.595162 11.912590 -31.163653 164 I "A" 24 0.50000 0.50000 "ILE " " C  " "    " 6 0 0 0 808080  "C1152"  0 1 7 ""  1 ""  <> 0 0 0 1152 1152 1 0 2311 0 <> <> 1152 0 1152 1152 <> "CCD match"  <> 1 0.82 1258 <> <> <> <> <> <> <> <>
  1153 3 0.135639 13.256460 -28.938200 164 I "A" 24 -0.06000 -0.06000 "ILE " " CB " "    " 6 0 0 0 808080  "C1153"  0 1 7 ""  1 ""  <> 0 0 0 1153 1153 1 0 2312 1 <> <> 1153 0 1153 1153 <> "CCD match"  <> 1 0.82 1259 <> <> <> <> <> <> <> <>
  1154 15 0.022232 12.526414 -32.019084 164 I "A" 70 -0.50000 -0.50000 "ILE " " O  " "    " 8 0 0 0 FF2E2E  "O1154"  0 1 7 ""  1 ""  <> 0 0 0 1154 1154 1 0 2313 0 <> <> 1154 0 1154 1154 <> "CCD match"  <> 1 0.82 1260 <> <> <> <> <> <> <> <>
  1155 3 0.920307 13.858097 -27.672334 164 I "A" 24 -0.12000 -0.12000 "ILE " " CG1" "    " 6 0 0 0 808080  "C1155"  0 1 7 ""  1 ""  <> 0 0 0 1155 1155 1 0 2314 2 <> <> 1155 0 1155 1155 <> "CCD match"  <> 1 0.82 1261 <> <> <> <> <> <> <> <>
  1156 3 -0.926538 12.235076 -28.482279 164 I "A" 24 -0.18000 -0.18000 "ILE " " CG2" "    " 6 0 0 0 808080  "C1156"  0 1 7 ""  1 ""  <> 0 0 0 1156 1156 1 0 2315 3 <> <> 1156 0 1156 1156 <> "CCD match"  <> 1 0.82 1262 <> <> <> <> <> <> <> <>
  1157 3 0.205944 15.033008 -26.881690 164 I "A" 24 -0.18000 -0.18000 "ILE " " CD1" "    " 6 0 0 0 808080  "C1157"  0 1 7 ""  1 ""  <> 0 0 0 1157 1157 1 0 2316 3 <> <> 1157 0 1157 1157 <> "CCD match"  <> 1 0.82 1263 <> <> <> <> <> <> <> <>
  1158 25 0.770615 10.597057 -31.076689 165 G "A" 38 -0.50000 -0.50000 "GLY " " N  " "    " 7 0 0 0 2E2EFF  "N1158"  0 1 7 ""  1 ""  <> 0 0 0 1158 1158 1 0 2328 1 <> <> 1158 0 1158 1158 <> "CCD match"  <> 1 0.77 1264 <> <> <> <> <> <> <> <>
  1159 3 0.124168 9.769384 -32.042442 165 G "A" 24 0.08000 0.08000 "GLY " " CA " "    " 6 0 0 0 808080  "C1159"  0 1 -1113 "%RT%RN"  2 ""  FFFF00  0 0 0 1159 1159 1 0 2329 2 <> <> 1159 0 1159 1159 <> "CCD match"  <> 1 0.77 1265 <> <> <> <> <> <> <> <>
  1160 2 0.800705 9.755895 -33.422474 165 G "A" 24 0.50000 0.50000 "GLY " " C  " "    " 6 0 0 0 808080  "C1160"  0 1 7 ""  1 ""  <> 0 0 0 1160 1160 1 0 2330 0 <> <> 1160 0 1160 1160 <> "CCD match"  <> 1 0.77 1266 <> <> <> <> <> <> <> <>
  1161 15 0.242489 9.313200 -34.430436 165 G "A" 70 -0.50000 -0.50000 "GLY " " O  " "    " 8 0 0 0 FF2E2E  "O1161"  0 1 7 ""  1 ""  <> 0 0 0 1161 1161 1 0 2331 0 <> <> 1161 0 1161 1161 <> "CCD match"  <> 1 0.77 1267 <> <> <> <> <> <> <> <>
  1162 25 2.028748 10.275241 -33.508774 166 D "A" 38 -0.50000 -0.50000 "ASP " " N  " "    " 7 0 0 0 2E2EFF  "N1162"  0 1 7 ""  1 ""  <> 0 0 0 1162 1162 1 0 2335 1 <> <> 1162 0 1162 1162 <> "CCD match"  <> 1 0.81 1268 <> <> <> <> <> <> <> <>
  1163 3 2.995010 10.074502 -34.584356 166 D "A" 24 0.14000 0.14000 "ASP " " CA " "    " 6 0 0 0 808080  "C1163"  0 1 -1113 "%RT%RN"  2 ""  FFFF00  0 0 0 1163 1163 1 0 2336 1 <> <> 1163 0 1163 1163 <> "CCD match"  <> 1 0.81 1269 <> <> <> <> <> <> <> <>
  1164 2 3.685600 8.698371 -34.217407 166 D "A" 24 0.50000 0.50000 "ASP " " C  " "    " 6 0 0 0 808080  "C1164"  0 1 7 ""  1 ""  <> 0 0 0 1164 1164 1 0 2337 0 <> <> 1164 0 1164 1164 <> "CCD match"  <> 1 0.81 1270 <> <> <> <> <> <> <> <>
  1165 3 3.956837 11.257688 -34.590298 166 D "A" 24 -0.22000 -0.22000 "ASP " " CB " "    " 6 0 0 0 808080  "C1165"  0 1 7 ""  1 ""  <> 0 0 0 1165 1165 1 0 2338 2 <> <> 1165 0 1165 1165 <> "CCD match"  <> 1 0.81 1271 <> <> <> <> <> <> <> <>
  1166 15 4.379166 8.730464 -33.184135 166 D "A" 70 -0.50000 -0.50000 "ASP " " O  " "    " 8 0 0 0 FF2E2E  "O1166"  0 1 7 ""  1 ""  <> 0 0 0 1166 1166 1 0 2339 0 <> <> 1166 0 1166 1166 <> "CCD match"  <> 1 0.81 1272 <> <> <> <> <> <> <> <>
  1167 2 5.247837 11.175191 -35.436834 166 D "A" 24 0.70000 0.70000 "ASP " " CG " "    " 6 0 0 0 808080  "C1167"  0 1 7 "%UT"  13 ""  <> 0 0 0 1167 1167 1 0 2340 0 <> <> 1167 0 1167 1167 <> "CCD match"  <> 1 0.81 1273 10 <> <> <> <> <> <> <>
  1168 15 6.162159 11.958387 -35.156422 166 D "A" 70 -0.80000 -0.80000 "ASP " " OD1" "    " 8 0 0 0 FF2E2E  "O1168"  0 1 7 ""  1 ""  <> 0 0 0 1168 1168 1 0 2341 0 <> <> 1168 0 1168 1168 <> "CCD match"  <> 1 0.81 1274 <> <> <> <> <> <> <> <>
  1169 18 5.301018 10.458353 -36.480380 166 D "A" 70 -0.80000 -0.80000 "ASP " " OD2" "    " 8 -1 0 0 FF2E2E  "O1169"  0 1 7 ""  1 ""  <> 0 0 0 1169 1169 1 0 2342 0 <> <> 1169 0 1169 1169 <> "CCD match"  <> 1 0.81 1275 <> <> <> <> <> <> <> <>
  1170 25 3.669365 7.572574 -34.978698 167 P "A" 38 -0.14000 -0.14000 "PRO " " N  " "    " 7 0 0 0 2E2EFF  "N1170"  0 1 7 ""  1 ""  <> 0 0 0 1170 1170 1 0 2347 0 <> <> 1170 0 1170 1170 <> "CCD match"  <> 1 0.77 1276 <> <> <> <> <> <> <> <>
  1171 3 4.408978 6.403518 -34.595233 167 P "A" 24 0.01000 0.01000 "PRO " " CA " "    " 6 0 0 0 808080  "C1171"  0 1 -1113 "%RT%RN"  2 ""  FFFF00  0 0 0 1171 1171 1 0 2348 1 <> <> 1171 0 1171 1171 <> "CCD match"  <> 1 0.77 1277 <> <> <> <> <> <> <> <>
  1172 2 5.991169 6.410453 -34.729033 167 P "A" 24 0.50000 0.50000 "PRO " " C  " "    " 6 0 0 0 808080  "C1172"  0 1 7 ""  1 ""  <> 0 0 0 1172 1172 1 0 2349 0 <> <> 1172 0 1172 1172 <> "CCD match"  <> 1 0.77 1278 <> <> <> <> <> <> <> <>
  1173 3 3.774067 5.254093 -35.379584 167 P "A" 24 -0.12000 -0.12000 "PRO " " CB " "    " 6 0 0 0 808080  "C1173"  0 1 7 ""  1 ""  <> 0 0 0 1173 1173 1 0 2350 2 <> <> 1173 0 1173 1173 <> "CCD match"  <> 1 0.77 1279 <> <> <> <> <> <> <> <>
  1174 15 6.630196 5.426916 -34.416756 167 P "A" 70 -0.50000 -0.50000 "PRO " " O  " "    " 8 0 0 0 FF2E2E  "O1174"  0 1 7 ""  1 ""  <> 0 0 0 1174 1174 1 0 2351 0 <> <> 1174 0 1174 1174 <> "CCD match"  <> 1 0.77 1280 <> <> <> <> <> <> <> <>
  1175 3 3.194611 5.900959 -36.653224 167 P "A" 24 -0.12000 -0.12000 "PRO " " CG " "    " 6 0 0 0 808080  "C1175"  0 1 7 ""  1 ""  <> 0 0 0 1175 1175 1 0 2352 2 <> <> 1175 0 1175 1175 <> "CCD match"  <> 1 0.77 1281 <> <> <> <> <> <> <> <>
  1176 3 2.984146 7.401840 -36.351438 167 P "A" 24 -0.05000 -0.05000 "PRO " " CD " "    " 6 0 0 0 808080  "C1176"  0 1 7 ""  1 ""  <> 0 0 0 1176 1176 1 0 2353 2 <> <> 1176 0 1176 1176 <> "CCD match"  <> 1 0.77 1282 <> <> <> <> <> <> <> <>
  1177 25 6.489441 7.619136 -35.077685 168 N "A" 38 -0.50000 -0.50000 "ASN " " N  " "    " 7 0 0 0 2E2EFF  "N1177"  0 1 7 ""  1 ""  <> 0 0 0 1177 1177 1 0 2361 1 <> <> 1177 0 1177 1177 <> "CCD match"  <> 1 0.87 1283 <> <> <> <> <> <> <> <>
  1178 3 7.939499 7.974226 -35.094349 168 N "A" 24 0.14000 0.14000 "ASN " " CA " "    " 6 0 0 0 808080  "C1178"  0 1 -1113 "%RT%RN"  2 ""  FFFF00  0 0 0 1178 1178 1 0 2362 1 <> <> 1178 0 1178 1178 <> "CCD match"  <> 1 0.87 1284 <> <> <> <> <> <> <> <>
  1179 2 8.309868 8.989744 -33.996416 168 N "A" 24 0.50000 0.50000 "ASN " " C  " "    " 6 0 0 0 808080  "C1179"  0 1 7 ""  1 ""  <> 0 0 0 1179 1179 1 0 2363 0 <> <> 1179 0 1179 1179 <> "CCD match"  <> 1 0.87 1285 <> <> <> <> <> <> <> <>
  1180 3 8.332981 8.592979 -36.495498 168 N "A" 24 -0.12000 -0.12000 "ASN " " CB " "    " 6 0 0 0 808080  "C1180"  0 1 7 ""  1 ""  <> 0 0 0 1180 1180 1 0 2364 2 <> <> 1180 0 1180 1180 <> "CCD match"  <> 1 0.87 1286 <> <> <> <> <> <> <> <>
  1181 15 9.404202 9.517978 -34.005992 168 N "A" 70 -0.50000 -0.50000 "ASN " " O  " "    " 8 0 0 0 FF2E2E  "O1181"  0 1 7 ""  1 ""  <> 0 0 0 1181 1181 1 0 2365 0 <> <> 1181 0 1181 1181 <> "CCD match"  <> 1 0.87 1287 <> <> <> <> <> <> <> <>
  1182 2 7.711418 7.810249 -37.671983 168 N "A" 24 0.50000 0.50000 "ASN " " CG " "    " 6 0 0 0 808080  "C1182"  0 1 7 "%UT"  13 "Flip"  <> 0 0 0 1182 1182 1 0 2366 0 <> <> 1182 0 1182 1182 <> "CCD match"  <> 1 0.87 1288 0.220807135022885 "Flip"  <> <> <> <> <> <>
  1183 25 6.639416 8.389812 -38.123578 168 N "A" 38 -0.76000 -0.76000 "ASN " " ND2" "    " 7 0 0 0 2E2EFF  "N1183"  0 1 7 ""  1 ""  <> 0 0 0 1183 1183 1 0 2367 2 <> <> 1183 0 1183 1183 <> "CCD match"  <> 1 0.87 1289 <> <> <> <> <> <> <> <>
  1184 15 8.230335 6.845973 -38.169246 168 N "A" 70 -0.50000 -0.50000 "ASN " " OD1" "    " 8 0 0 0 FF2E2E  "O1184"  0 1 7 ""  1 ""  <> 0 0 0 1184 1184 1 0 2368 0 <> <> 1184 0 1184 1184 <> "CCD match"  <> 1 0.87 1290 <> <> <> <> <> <> <> <>
  1185 25 7.418221 9.323204 -33.065475 169 S "A" 38 -0.50000 -0.50000 "SER " " N  " "    " 7 0 0 0 2E2EFF  "N1185"  0 1 7 ""  1 ""  <> 0 0 0 1185 1185 1 0 2375 1 <> <> 1185 0 1185 1185 <> "CCD match"  <> 1 0.9 1291 <> <> <> <> <> <> <> <>
  1186 3 7.587273 10.249109 -31.945674 169 S "A" 24 0.14000 0.14000 "SER " " CA " "    " 6 0 0 0 808080  "C1186"  0 1 -1113 "%RT%RN"  2 ""  FFFF00  0 0 0 1186 1186 1 0 2376 1 <> <> 1186 0 1186 1186 <> "CCD match"  <> 1 0.9 1292 <> <> <> <> <> <> <> <>
  1187 2 8.833748 10.081048 -31.145392 169 S "A" 24 0.50000 0.50000 "SER " " C  " "    " 6 0 0 0 808080  "C1187"  0 1 7 ""  1 ""  <> 0 0 0 1187 1187 1 0 2377 0 <> <> 1187 0 1187 1187 <> "CCD match"  <> 1 0.9 1293 <> <> <> <> <> <> <> <>
  1188 3 6.328369 10.177198 -31.029129 169 S "A" 24 0.14500 0.14500 "SER " " CB " "    " 6 0 0 0 808080  "C1188"  0 1 7 ""  1 ""  <> 0 0 0 1188 1188 1 0 2378 2 <> <> 1188 0 1188 1188 <> "CCD match"  <> 1 0.9 1294 <> <> <> <> <> <> <> <>
  1189 15 9.052010 8.957891 -30.793705 169 S "A" 70 -0.50000 -0.50000 "SER " " O  " "    " 8 0 0 0 FF2E2E  "O1189"  0 1 7 ""  1 ""  <> 0 0 0 1189 1189 1 0 2379 0 <> <> 1189 0 1189 1189 <> "CCD match"  <> 1 0.9 1295 <> <> <> <> <> <> <> <>
  1190 16 6.013870 8.797632 -30.795080 169 S "A" 70 -0.68300 -0.68300 "SER " " OG " "    " 8 0 0 0 FF2E2E  "O1190"  0 1 7 "%UT"  13 ""  <> 0 0 0 1190 1190 1 0 2380 1 <> <> 1190 0 1190 1190 <> "CCD match"  <> 1 0.9 1296 <> <> <> <> <> <> <> <>
  1191 25 9.672466 11.106235 -31.029859 170 R "A" 38 -0.50000 -0.50000 "ARG " " N  " "    " 7 0 0 0 2E2EFF  "N1191"  0 1 7 ""  1 ""  <> 0 0 0 1191 1191 1 0 2386 1 <> <> 1191 0 1191 1191 <> "CCD match"  <> 1 0.96 1297 <> <> <> <> <> <> <> <>
  1192 3 10.704002 11.120935 -29.943423 170 R "A" 24 0.14000 0.14000 "ARG " " CA " "    " 6 0 0 0 808080  "C1192"  0 1 -1113 "%RT%RN"  2 ""  FFFF00  0 0 0 1192 1192 1 0 2387 1 <> <> 1192 0 1192 1192 <> "CCD match"  <> 1 0.96 1298 <> <> <> <> <> <> <> <>
  1193 2 9.979710 10.996585 -28.558944 170 R "A" 24 0.50000 0.50000 "ARG " " C  " "    " 6 0 0 0 808080  "C1193"  0 1 7 ""  1 ""  <> 0 0 0 1193 1193 1 0 2388 0 <> <> 1193 0 1193 1193 <> "CCD match"  <> 1 0.96 1299 <> <> <> <> <> <> <> <>
  1194 3 11.494782 12.467514 -29.903862 170 R "A" 24 -0.12000 -0.12000 "ARG " " CB " "    " 6 0 0 0 808080  "C1194"  0 1 7 ""  1 ""  <> 0 0 0 1194 1194 1 0 2389 2 <> <> 1194 0 1194 1194 <> "CCD match"  <> 1 0.96 1300 <> <> <> <> <> <> <> <>
  1195 15 9.033451 11.709226 -28.287265 170 R "A" 70 -0.50000 -0.50000 "ARG " " O  " "    " 8 0 0 0 FF2E2E  "O1195"  0 1 7 ""  1 ""  <> 0 0 0 1195 1195 1 0 2390 0 <> <> 1195 0 1195 1195 <> "CCD match"  <> 1 0.96 1301 <> <> <> <> <> <> <> <>
  1196 3 12.287663 12.800275 -31.168620 170 R "A" 24 -0.05000 -0.05000 "ARG " " CG " "    " 6 0 0 0 808080  "C1196"  0 1 7 ""  1 ""  <> 0 0 0 1196 1196 1 0 2391 2 <> <> 1196 0 1196 1196 <> "CCD match"  <> 1 0.96 1302 <> <> <> <> <> <> <> <>
  1197 3 13.280808 11.794326 -31.741517 170 R "A" 24 0.19000 0.19000 "ARG " " CD " "    " 6 0 0 0 808080  "C1197"  0 1 7 ""  1 ""  <> 0 0 0 1197 1197 1 0 2392 2 <> <> 1197 0 1197 1197 <> "CCD match"  <> 1 0.96 1303 <> <> <> <> <> <> <> <>
  1198 25 14.317223 11.307174 -30.771037 170 R "A" 38 -0.69997 -0.69997 "ARG " " NE " "    " 7 0 0 0 2E2EFF  "N1198"  0 1 7 ""  1 ""  <> 0 0 0 1198 1198 1 0 2393 1 <> <> 1198 0 1198 1198 <> "CCD match"  <> 1 0.96 1304 <> <> <> <> <> <> <> <>
  1199 25 15.267628 9.553483 -32.008014 170 R "A" 38 -0.79997 -0.79997 "ARG " " NH1" "    " 7 0 0 0 2E2EFF  "N1199"  0 1 7 ""  1 ""  <> 0 0 0 1199 1199 1 0 2394 2 <> <> 1199 0 1199 1199 <> "CCD match"  <> 1 0.96 1305 <> <> <> <> <> <> <> <>
  1200 31 16.067658 10.108181 -29.926544 170 R "A" 38 -0.79997 -0.79997 "ARG " " NH2" "    " 7 1 0 0 2E2EFF  "N1200"  0 1 7 ""  1 ""  <> 0 0 0 1200 1200 1 0 2395 2 <> <> 1200 0 1200 1200 <> "CCD match"  <> 1 0.96 1306 <> <> <> <> <> <> <> <>
  1201 2 15.188774 10.297239 -30.903591 170 R "A" 24 0.63990 0.63990 "ARG " " CZ " "    " 6 0 0 0 808080  "C1201"  0 1 7 ""  1 ""  <> 0 0 0 1201 1201 1 0 2396 0 <> <> 1201 0 1201 1201 <> "CCD match"  <> 1 0.96 1307 <> <> <> <> <> <> <> <>
  1202 25 10.474686 10.169246 -27.632126 171 I "A" 38 -0.50000 -0.50000 "ILE " " N  " "    " 7 0 0 0 2E2EFF  "N1202"  2 1 7 ""  1 ""  <> 0 0 0 1202 1202 1 0 2410 1 <> <> 1202 0 1202 1202 <> "CCD match"  <> 1 0.97 1308 <> <> <> <> <> <> <> <>
  1203 3 9.866375 10.023319 -26.307401 171 I "A" 24 0.14000 0.14000 "ILE " " CA " "    " 6 0 0 0 808080  "C1203"  2 1 -1113 "%RT%RN"  2 ""  FFFF00  0 0 0 1203 1203 1 0 2411 1 <> <> 1203 0 1203 1203 <> "CCD match"  <> 1 0.97 1309 <> <> <> <> <> <> <> <>
  1204 2 10.792671 10.464906 -25.183345 171 I "A" 24 0.50000 0.50000 "ILE " " C  " "    " 6 0 0 0 808080  "C1204"  2 1 7 ""  1 ""  <> 0 0 0 1204 1204 1 0 2412 0 <> <> 1204 0 1204 1204 <> "CCD match"  <> 1 0.97 1310 <> <> <> <> <> <> <> <>
  1205 3 9.638718 8.469820 -26.038913 171 I "A" 24 -0.06000 -0.06000 "ILE " " CB " "    " 6 0 0 0 808080  "C1205"  2 1 7 ""  1 ""  <> 0 0 0 1205 1205 1 0 2413 1 <> <> 1205 0 1205 1205 <> "CCD match"  <> 1 0.97 1311 <> <> <> <> <> <> <> <>
  1206 15 11.901779 10.009515 -25.157317 171 I "A" 70 -0.50000 -0.50000 "ILE " " O  " "    " 8 0 0 0 FF2E2E  "O1206"  2 1 7 ""  1 ""  <> 0 0 0 1206 1206 1 0 2414 0 <> <> 1206 0 1206 1206 <> "CCD match"  <> 1 0.97 1312 <> <> <> <> <> <> <> <>
  1207 3 8.676617 7.798429 -27.024895 171 I "A" 24 -0.12000 -0.12000 "ILE " " CG1" "    " 6 0 0 0 808080  "C1207"  2 1 7 ""  1 ""  <> 0 0 0 1207 1207 1 0 2415 2 <> <> 1207 0 1207 1207 <> "CCD match"  <> 1 0.97 1313 <> <> <> <> <> <> <> <>
  1208 3 9.054977 8.122739 -24.615188 171 I "A" 24 -0.18000 -0.18000 "ILE " " CG2" "    " 6 0 0 0 808080  "C1208"  2 1 7 ""  1 ""  <> 0 0 0 1208 1208 1 0 2416 3 <> <> 1208 0 1208 1208 <> "CCD match"  <> 1 0.97 1314 <> <> <> <> <> <> <> <>
  1209 3 9.034550 6.233184 -27.116903 171 I "A" 24 -0.18000 -0.18000 "ILE " " CD1" "    " 6 0 0 0 808080  "C1209"  2 1 7 ""  1 ""  <> 0 0 0 1209 1209 1 0 2417 3 <> <> 1209 0 1209 1209 <> "CCD match"  <> 1 0.97 1315 <> <> <> <> <> <> <> <>
  1210 25 10.242516 11.378522 -24.320295 172 R "A" 38 -0.50000 -0.50000 "ARG " " N  " "    " 7 0 0 0 2E2EFF  "N1210"  2 1 7 ""  1 ""  <> 0 0 0 1210 1210 1 0 2429 1 <> <> 1210 0 1210 1210 <> "CCD match"  <> 1 0.97 1316 <> <> <> <> <> <> <> <>
  1211 3 10.949467 11.999645 -23.195767 172 R "A" 24 0.14000 0.14000 "ARG " " CA " "    " 6 0 0 0 808080  "C1211"  2 1 -1113 "%RT%RN"  2 ""  FFFF00  0 0 0 1211 1211 1 0 2430 1 <> <> 1211 0 1211 1211 <> "CCD match"  <> 1 0.97 1317 <> <> <> <> <> <> <> <>
  1212 2 10.500485 11.304653 -21.885142 172 R "A" 24 0.50000 0.50000 "ARG " " C  " "    " 6 0 0 0 808080  "C1212"  2 1 7 ""  1 ""  <> 0 0 0 1212 1212 1 0 2431 0 <> <> 1212 0 1212 1212 <> "CCD match"  <> 1 0.97 1318 <> <> <> <> <> <> <> <>
  1213 3 10.827477 13.469594 -23.114268 172 R "A" 24 -0.12000 -0.12000 "ARG " " CB " "    " 6 0 0 0 808080  "C1213"  2 1 7 ""  1 ""  <> 0 0 0 1213 1213 1 0 2432 2 <> <> 1213 0 1213 1213 <> "CCD match"  <> 1 0.97 1319 <> <> <> <> <> <> <> <>
  1214 15 9.428112 10.730514 -21.903888 172 R "A" 70 -0.50000 -0.50000 "ARG " " O  " "    " 8 0 0 0 FF2E2E  "O1214"  2 1 7 ""  1 ""  <> 0 0 0 1214 1214 1 0 2433 0 <> <> 1214 0 1214 1214 <> "CCD match"  <> 1 0.97 1320 <> <> <> <> <> <> <> <>
  1215 3 11.387623 14.199892 -24.349246 172 R "A" 24 -0.05000 -0.05000 "ARG " " CG " "    " 6 0 0 0 808080  "C1215"  2 1 7 ""  1 ""  <> 0 0 0 1215 1215 1 0 2434 2 <> <> 1215 0 1215 1215 <> "CCD match"  <> 1 0.97 1321 <> <> <> <> <> <> <> <>
  1216 3 11.649818 15.706853 -24.311034 172 R "A" 24 0.19000 0.19000 "ARG " " CD " "    " 6 0 0 0 808080  "C1216"  2 1 7 ""  1 ""  <> 0 0 0 1216 1216 1 0 2435 2 <> <> 1216 0 1216 1216 <> "CCD match"  <> 1 0.97 1322 <> <> <> <> <> <> <> <>
  1217 25 10.499878 16.616056 -24.303878 172 R "A" 38 -0.69997 -0.69997 "ARG " " NE " "    " 7 0 0 0 2E2EFF  "N1217"  2 1 7 ""  1 ""  <> 0 0 0 1217 1217 1 0 2436 1 <> <> 1217 0 1217 1217 <> "CCD match"  <> 1 0.97 1323 <> <> <> <> <> <> <> <>
  1218 25 10.808029 17.954690 -26.186399 172 R "A" 38 -0.79997 -0.79997 "ARG " " NH1" "    " 7 0 0 0 2E2EFF  "N1218"  2 1 7 ""  1 ""  <> 0 0 0 1218 1218 1 0 2437 2 <> <> 1218 0 1218 1218 <> "CCD match"  <> 1 0.97 1324 <> <> <> <> <> <> <> <>
  1219 31 9.028469 18.313476 -24.844276 172 R "A" 38 -0.79997 -0.79997 "ARG " " NH2" "    " 7 1 0 0 2E2EFF  "N1219"  2 1 7 ""  1 ""  <> 0 0 0 1219 1219 1 0 2438 2 <> <> 1219 0 1219 1219 <> "CCD match"  <> 1 0.97 1325 <> <> <> <> <> <> <> <>
  1220 2 10.127831 17.627006 -25.100629 172 R "A" 24 0.63990 0.63990 "ARG " " CZ " "    " 6 0 0 0 808080  "C1220"  2 1 7 ""  1 ""  <> 0 0 0 1220 1220 1 0 2439 0 <> <> 1220 0 1220 1220 <> "CCD match"  <> 1 0.97 1326 <> <> <> <> <> <> <> <>
  1221 25 11.269966 11.423334 -20.780058 173 H "A" 38 -0.50000 -0.50000 "HIE " " N  " "    " 7 0 0 0 2E2EFF  "N1221"  0 1 7 ""  1 ""  <> 0 0 0 1221 1221 1 0 2453 1 <> <> 1221 0 1221 1221 <> "CCD match"  <> 1 0.98 1327 <> <> <> <> <> <> <> <>
  1222 3 10.832417 11.371715 -19.378863 173 H "A" 24 0.14000 0.14000 "HIE " " CA " "    " 6 0 0 0 808080  "C1222"  0 1 -1113 "%RT%RN"  2 ""  FFFF00  0 0 0 1222 1222 1 0 2454 1 <> <> 1222 0 1222 1222 <> "CCD match"  <> 1 0.98 1328 <> <> <> <> <> <> <> <>
  1223 2 9.707752 12.368644 -19.082878 173 H "A" 24 0.50000 0.50000 "HIE " " C  " "    " 6 0 0 0 808080  "C1223"  0 1 7 ""  1 ""  <> 0 0 0 1223 1223 1 0 2455 0 <> <> 1223 0 1223 1223 <> "CCD match"  <> 1 0.98 1329 <> <> <> <> <> <> <> <>
  1224 3 12.086548 11.526155 -18.393300 173 H "A" 24 -0.12000 -0.12000 "HIE " " CB " "    " 6 0 0 0 808080  "C1224"  0 1 7 ""  1 ""  <> 0 0 0 1224 1224 1 0 2456 2 <> <> 1224 0 1224 1224 <> "CCD match"  <> 1 0.98 1330 <> <> <> <> <> <> <> <>
  1225 15 9.749817 13.479690 -19.625492 173 H "A" 70 -0.50000 -0.50000 "HIE " " O  " "    " 8 0 0 0 FF2E2E  "O1225"  0 1 7 ""  1 ""  <> 0 0 0 1225 1225 1 0 2457 0 <> <> 1225 0 1225 1225 <> "CCD match"  <> 1 0.98 1331 <> <> <> <> <> <> <> <>
  1226 2 12.925819 10.262153 -18.308795 173 H "A" 24 0.26000 0.26000 "HIE " " CG " "    " 6 0 0 0 808080  "C1226"  0 1 7 "%UT"  13 "HIE"  <> 0 0 0 1226 1226 1 0 2458 0 <> <> 1226 0 1226 1226 <> "CCD match"  <> 1 0.98 1332 <> "HIE"  <> <> <> <> <> <>
  1227 2 13.976334 9.879180 -19.041089 173 H "A" 24 -0.28600 -0.28600 "HIE " " CD2" "    " 6 0 0 0 808080  "C1227"  0 1 7 ""  1 ""  <> 0 0 0 1227 1227 1 0 2459 1 <> <> 1227 0 1227 1227 <> "CCD match"  <> 1 0.98 1333 <> <> <> <> <> <> <> <>
  1228 25 12.744816 9.246021 -17.290883 173 H "A" 38 -0.56300 -0.56300 "HIE " " ND1" "    " 7 0 0 0 2E2EFF  "N1228"  0 1 7 ""  1 ""  <> 0 0 0 1228 1228 1 0 2460 0 <> <> 1228 0 1228 1228 <> "CCD match"  <> 1 0.98 1334 <> <> <> <> <> <> <> <>
  1229 2 13.712303 8.431447 -17.429810 173 H "A" 24 0.27500 0.27500 "HIE " " CE1" "    " 6 0 0 0 808080  "C1229"  0 1 7 ""  1 ""  <> 0 0 0 1229 1229 1 0 2461 1 <> <> 1229 0 1229 1229 <> "CCD match"  <> 1 0.98 1335 <> <> <> <> <> <> <> <>
  1230 25 14.488274 8.752149 -18.501891 173 H "A" 38 -0.25700 -0.25700 "HIE " " NE2" "    " 7 0 0 0 2E2EFF  "N1230"  0 1 7 ""  1 ""  <> 0 0 0 1230 1230 1 0 2462 1 <> <> 1230 0 1230 1230 <> "CCD match"  <> 1 0.98 1336 <> <> <> <> <> <> <> <>
  1231 25 8.873283 11.962842 -18.126267 174 T "A" 38 -0.50000 -0.50000 "THR " " N  " "    " 7 0 0 0 2E2EFF  "N1231"  0 1 7 ""  1 ""  <> 0 0 0 1231 1231 1 0 2470 1 <> <> 1231 0 1231 1231 <> "CCD match"  <> 1 0.97 1337 <> <> <> <> <> <> <> <>
  1232 3 8.207699 12.891702 -17.204261 174 T "A" 24 0.14000 0.14000 "THR " " CA " "    " 6 0 0 0 808080  "C1232"  0 1 -1113 "%RT%RN"  2 ""  FFFF00  0 0 0 1232 1232 1 0 2471 1 <> <> 1232 0 1232 1232 <> "CCD match"  <> 1 0.97 1338 <> <> <> <> <> <> <> <>
  1233 2 8.756546 12.639688 -15.729253 174 T "A" 24 0.50000 0.50000 "THR " " C  " "    " 6 0 0 0 808080  "C1233"  0 1 7 ""  1 ""  <> 0 0 0 1233 1233 1 0 2472 0 <> <> 1233 0 1233 1233 <> "CCD match"  <> 1 0.97 1339 <> <> <> <> <> <> <> <>
  1234 3 6.698509 12.622245 -17.279737 174 T "A" 24 0.20500 0.20500 "THR " " CB " "    " 6 0 0 0 808080  "C1234"  0 1 7 ""  1 ""  <> 0 0 0 1234 1234 1 0 2473 1 <> <> 1234 0 1234 1234 <> "CCD match"  <> 1 0.97 1340 <> <> <> <> <> <> <> <>
  1235 15 9.590656 11.794414 -15.626833 174 T "A" 70 -0.50000 -0.50000 "THR " " O  " "    " 8 0 0 0 FF2E2E  "O1235"  0 1 7 ""  1 ""  <> 0 0 0 1235 1235 1 0 2474 0 <> <> 1235 0 1235 1235 <> "CCD match"  <> 1 0.97 1341 <> <> <> <> <> <> <> <>
  1236 3 6.151226 13.123731 -18.667526 174 T "A" 24 -0.18000 -0.18000 "THR " " CG2" "    " 6 0 0 0 808080  "C1236"  0 1 7 ""  1 ""  <> 0 0 0 1236 1236 1 0 2475 3 <> <> 1236 0 1236 1236 <> "CCD match"  <> 1 0.97 1342 <> <> <> <> <> <> <> <>
  1237 16 6.370419 11.239391 -16.985142 174 T "A" 70 -0.68300 -0.68300 "THR " " OG1" "    " 8 0 0 0 FF2E2E  "O1237"  0 1 7 "%UT"  13 ""  <> 0 0 0 1237 1237 1 0 2476 1 <> <> 1237 0 1237 1237 <> "CCD match"  <> 1 0.97 1343 <> <> <> <> <> <> <> <>
  1238 25 8.096684 13.328697 -14.756703 175 S "A" 38 -0.50000 -0.50000 "SER " " N  " "    " 7 0 0 0 2E2EFF  "N1238"  1 1 7 ""  1 ""  <> 0 0 0 1238 1238 1 0 2484 1 <> <> 1238 0 1238 1238 <> "CCD match"  <> 1 0.97 1344 <> <> <> <> <> <> <> <>
  1239 3 8.216358 13.154575 -13.317934 175 S "A" 24 0.14000 0.14000 "SER " " CA " "    " 6 0 0 0 808080  "C1239"  1 1 -1113 "%RT%RN"  2 ""  FFFF00  0 0 0 1239 1239 1 0 2485 1 <> <> 1239 0 1239 1239 <> "CCD match"  <> 1 0.97 1345 <> <> <> <> <> <> <> <>
  1240 2 8.052189 11.678319 -12.856630 175 S "A" 24 0.50000 0.50000 "SER " " C  " "    " 6 0 0 0 808080  "C1240"  1 1 7 ""  1 ""  <> 0 0 0 1240 1240 1 0 2486 0 <> <> 1240 0 1240 1240 <> "CCD match"  <> 1 0.97 1346 <> <> <> <> <> <> <> <>
  1241 3 7.079941 14.087203 -12.760937 175 S "A" 24 0.14500 0.14500 "SER " " CB " "    " 6 0 0 0 808080  "C1241"  1 1 7 ""  1 ""  <> 0 0 0 1241 1241 1 0 2487 2 <> <> 1241 0 1241 1241 <> "CCD match"  <> 1 0.97 1347 <> <> <> <> <> <> <> <>
  1242 15 8.690319 11.262954 -11.869445 175 S "A" 70 -0.50000 -0.50000 "SER " " O  " "    " 8 0 0 0 FF2E2E  "O1242"  1 1 7 ""  1 ""  <> 0 0 0 1242 1242 1 0 2488 0 <> <> 1242 0 1242 1242 <> "CCD match"  <> 1 0.97 1348 <> <> <> <> <> <> <> <>
  1243 16 5.722359 13.781621 -13.157427 175 S "A" 70 -0.68300 -0.68300 "SER " " OG " "    " 8 0 0 0 FF2E2E  "O1243"  1 1 7 "%UT"  13 ""  <> 0 0 0 1243 1243 1 0 2489 1 <> <> 1243 0 1243 1243 <> "CCD match"  <> 1 0.97 1349 <> <> <> <> <> <> <> <>
  1244 25 7.191059 10.914310 -13.565141 176 R "A" 38 -0.50000 -0.50000 "ARG " " N  " "    " 7 0 0 0 2E2EFF  "N1244"  1 1 7 ""  1 ""  <> 0 0 0 1244 1244 1 0 2495 1 <> <> 1244 0 1244 1244 <> "CCD match"  <> 1 0.97 1350 <> <> <> <> <> <> <> <>
  1245 3 6.757443 9.603857 -13.084996 176 R "A" 24 0.14000 0.14000 "ARG " " CA " "    " 6 0 0 0 808080  "C1245"  1 1 -1113 "%RT%RN"  2 ""  FFFF00  0 0 0 1245 1245 1 0 2496 1 <> <> 1245 0 1245 1245 <> "CCD match"  <> 1 0.97 1351 <> <> <> <> <> <> <> <>
  1246 2 7.769817 8.472816 -13.444248 176 R "A" 24 0.50000 0.50000 "ARG " " C  " "    " 6 0 0 0 808080  "C1246"  1 1 7 ""  1 ""  <> 0 0 0 1246 1246 1 0 2497 0 <> <> 1246 0 1246 1246 <> "CCD match"  <> 1 0.97 1352 <> <> <> <> <> <> <> <>
  1247 3 5.391781 9.197887 -13.772137 176 R "A" 24 -0.12000 -0.12000 "ARG " " CB " "    " 6 0 0 0 808080  "C1247"  1 1 7 ""  1 ""  <> 0 0 0 1247 1247 1 0 2498 2 <> <> 1247 0 1247 1247 <> "CCD match"  <> 1 0.97 1353 <> <> <> <> <> <> <> <>
  1248 15 8.065533 7.676300 -12.540248 176 R "A" 70 -0.50000 -0.50000 "ARG " " O  " "    " 8 0 0 0 FF2E2E  "O1248"  1 1 7 ""  1 ""  <> 0 0 0 1248 1248 1 0 2499 0 <> <> 1248 0 1248 1248 <> "CCD match"  <> 1 0.97 1354 <> <> <> <> <> <> <> <>
  1249 3 4.322212 10.376506 -13.854313 176 R "A" 24 -0.05000 -0.05000 "ARG " " CG " "    " 6 0 0 0 808080  "C1249"  1 1 7 ""  1 ""  <> 0 0 0 1249 1249 1 0 2500 2 <> <> 1249 0 1249 1249 <> "CCD match"  <> 1 0.97 1355 <> <> <> <> <> <> <> <>
  1250 3 2.882546 9.987512 -13.834907 176 R "A" 24 0.19000 0.19000 "ARG " " CD " "    " 6 0 0 0 808080  "C1250"  1 1 7 ""  1 ""  <> 0 0 0 1250 1250 1 0 2501 2 <> <> 1250 0 1250 1250 <> "CCD match"  <> 1 0.97 1356 <> <> <> <> <> <> <> <>
  1251 25 2.445019 9.454278 -12.607354 176 R "A" 38 -0.69997 -0.69997 "ARG " " NE " "    " 7 0 0 0 2E2EFF  "N1251"  1 1 7 ""  1 ""  <> 0 0 0 1251 1251 1 0 2502 1 <> <> 1251 0 1251 1251 <> "CCD match"  <> 1 0.97 1357 <> <> <> <> <> <> <> <>
  1252 25 0.459995 8.495765 -13.382141 176 R "A" 38 -0.79997 -0.79997 "ARG " " NH1" "    " 7 0 0 0 2E2EFF  "N1252"  1 1 7 ""  1 ""  <> 0 0 0 1252 1252 1 0 2503 2 <> <> 1252 0 1252 1252 <> "CCD match"  <> 1 0.97 1358 <> <> <> <> <> <> <> <>
  1253 31 0.889980 8.572299 -11.102768 176 R "A" 38 -0.79997 -0.79997 "ARG " " NH2" "    " 7 1 0 0 2E2EFF  "N1253"  1 1 7 ""  1 ""  <> 0 0 0 1253 1253 1 0 2504 2 <> <> 1253 0 1253 1253 <> "CCD match"  <> 1 0.97 1359 <> <> <> <> <> <> <> <>
  1254 2 1.264687 8.821920 -12.365750 176 R "A" 24 0.63990 0.63990 "ARG " " CZ " "    " 6 0 0 0 808080  "C1254"  1 1 7 ""  1 ""  <> 0 0 0 1254 1254 1 0 2505 0 <> <> 1254 0 1254 1254 <> "CCD match"  <> 1 0.97 1360 <> <> <> <> <> <> <> <>
  1255 25 8.335651 8.492803 -14.649490 177 S "A" 38 -0.50000 -0.50000 "SER " " N  " "    " 7 0 0 0 2E2EFF  "N1255"  1 1 7 ""  1 ""  <> 0 0 0 1255 1255 1 0 2519 1 <> <> 1255 0 1255 1255 <> "CCD match"  <> 1 0.98 1361 <> <> <> <> <> <> <> <>
  1256 3 9.442951 7.681333 -15.044045 177 S "A" 24 0.14000 0.14000 "SER " " CA " "    " 6 0 0 0 808080  "C1256"  1 1 -1113 "%RT%RN"  2 ""  FFFF00  0 0 0 1256 1256 1 0 2520 1 <> <> 1256 0 1256 1256 <> "CCD match"  <> 1 0.98 1362 <> <> <> <> <> <> <> <>
  1257 2 10.766220 8.070932 -14.221585 177 S "A" 24 0.50000 0.50000 "SER " " C  " "    " 6 0 0 0 808080  "C1257"  1 1 7 ""  1 ""  <> 0 0 0 1257 1257 1 0 2521 0 <> <> 1257 0 1257 1257 <> "CCD match"  <> 1 0.98 1363 <> <> <> <> <> <> <> <>
  1258 3 9.611816 7.712715 -16.585257 177 S "A" 24 0.14500 0.14500 "SER " " CB " "    " 6 0 0 0 808080  "C1258"  1 1 7 ""  1 ""  <> 0 0 0 1258 1258 1 0 2522 2 <> <> 1258 0 1258 1258 <> "CCD match"  <> 1 0.98 1364 <> <> <> <> <> <> <> <>
  1259 15 11.470997 7.146436 -13.733573 177 S "A" 70 -0.50000 -0.50000 "SER " " O  " "    " 8 0 0 0 FF2E2E  "O1259"  1 1 7 ""  1 ""  <> 0 0 0 1259 1259 1 0 2523 0 <> <> 1259 0 1259 1259 <> "CCD match"  <> 1 0.98 1365 <> <> <> <> <> <> <> <>
  1260 16 9.899685 9.141513 -16.773560 177 S "A" 70 -0.68300 -0.68300 "SER " " OG " "    " 8 0 0 0 FF2E2E  "O1260"  1 1 7 "%UT"  13 ""  <> 0 0 0 1260 1260 1 0 2524 1 <> <> 1260 0 1260 1260 <> "CCD match"  <> 1 0.98 1366 <> <> <> <> <> <> <> <>
  1261 25 10.972969 9.407838 -14.088863 178 A "A" 38 -0.50000 -0.50000 "ALA " " N  " "    " 7 0 0 0 2E2EFF  "N1261"  1 1 7 ""  1 ""  <> 0 0 0 1261 1261 1 0 2530 1 <> <> 1261 0 1261 1261 <> "CCD match"  <> 1 0.97 1367 <> <> <> <> <> <> <> <>
  1262 3 12.168461 9.937473 -13.497730 178 A "A" 24 0.14000 0.14000 "ALA " " CA " "    " 6 0 0 0 808080  "C1262"  1 1 -1113 "%RT%RN"  2 ""  FFFF00  0 0 0 1262 1262 1 0 2531 1 <> <> 1262 0 1262 1262 <> "CCD match"  <> 1 0.97 1368 <> <> <> <> <> <> <> <>
  1263 2 12.215683 9.646621 -11.975107 178 A "A" 24 0.50000 0.50000 "ALA " " C  " "    " 6 0 0 0 808080  "C1263"  1 1 7 ""  1 ""  <> 0 0 0 1263 1263 1 0 2532 0 <> <> 1263 0 1263 1263 <> "CCD match"  <> 1 0.97 1369 <> <> <> <> <> <> <> <>
  1264 3 12.119022 11.483373 -13.729161 178 A "A" 24 -0.18000 -0.18000 "ALA " " CB " "    " 6 0 0 0 808080  "C1264"  1 1 7 ""  1 ""  <> 0 0 0 1264 1264 1 0 2533 3 <> <> 1264 0 1264 1264 <> "CCD match"  <> 1 0.97 1370 <> <> <> <> <> <> <> <>
  1265 15 13.295918 9.547161 -11.453164 178 A "A" 70 -0.50000 -0.50000 "ALA " " O  " "    " 8 0 0 0 FF2E2E  "O1265"  1 1 7 ""  1 ""  <> 0 0 0 1265 1265 1 0 2534 0 <> <> 1265 0 1265 1265 <> "CCD match"  <> 1 0.97 1371 <> <> <> <> <> <> <> <>
  1266 25 11.047699 9.391441 -11.314196 179 A "A" 38 -0.50000 -0.50000 "ALA " " N  " "    " 7 0 0 1 2E2EFF  "N1266"  1 1 7 ""  1 ""  <> 0 0 0 1266 1266 1 0 2540 1 <> <> 1266 0 1266 1266 <> "CCD match"  <> 1 0.95 1372 <> <> <> <> <> <> <> <>
  1267 3 10.944176 9.021722 -9.839650 179 A "A" 24 0.14000 0.14000 "ALA " " CA " "    " 6 0 0 1 808080  "C1267"  1 1 -1114 "%RT%RN"  2 ""  CCFF00  0 0 0 1267 1267 1 0 2541 1 <> <> 1267 0 1267 1267 <> "CCD match"  <> 1 0.95 1373 <> <> <> <> <> <> <> <>
  1268 2 11.601658 7.653856 -9.573413 179 A "A" 24 0.50000 0.50000 "ALA " " C  " "    " 6 0 0 1 808080  "C1268"  1 1 7 ""  1 ""  <> 0 0 0 1268 1268 1 0 2542 0 <> <> 1268 0 1268 1268 <> "CCD match"  <> 1 0.95 1374 <> <> <> <> <> <> <> <>
  1269 3 9.570938 9.076677 -9.295737 179 A "A" 24 -0.18000 -0.18000 "ALA " " CB " "    " 6 0 0 1 808080  "C1269"  1 1 7 ""  1 ""  <> 0 0 0 1269 1269 1 0 2543 3 <> <> 1269 0 1269 1269 <> "CCD match"  <> 1 0.95 1375 <> <> <> <> <> <> <> <>
  1270 15 11.918869 7.305244 -8.405300 179 A "A" 70 -0.50000 -0.50000 "ALA " " O  " "    " 8 0 0 1 FF2E2E  "O1270"  1 1 7 ""  1 ""  <> 0 0 0 1270 1270 1 0 2544 0 <> <> 1270 0 1270 1270 <> "CCD match"  <> 1 0.95 1376 <> <> <> <> <> <> <> <>
  1271 25 11.696381 6.832790 -10.592379 180 M "A" 38 -0.50000 -0.50000 "MET " " N  " "    " 7 0 0 0 2E2EFF  "N1271"  1 1 7 ""  1 ""  <> 0 0 0 1271 1271 1 0 2550 1 <> <> 1271 0 1271 1271 <> "CCD match"  <> 1 0.96 1377 <> <> <> <> <> <> <> <>
  1272 3 12.428238 5.540554 -10.618506 180 M "A" 24 0.14000 0.14000 "MET " " CA " "    " 6 0 0 0 808080  "C1272"  1 1 -1114 "%RT%RN"  2 ""  CCFF00  0 0 0 1272 1272 1 0 2551 1 <> <> 1272 0 1272 1272 <> "CCD match"  <> 1 0.96 1378 <> <> <> <> <> <> <> <>
  1273 2 13.953682 5.713481 -10.833898 180 M "A" 24 0.50000 0.50000 "MET " " C  " "    " 6 0 0 0 808080  "C1273"  1 1 7 ""  1 ""  <> 0 0 0 1273 1273 1 0 2552 0 <> <> 1273 0 1273 1273 <> "CCD match"  <> 1 0.96 1379 <> <> <> <> <> <> <> <>
  1274 3 11.714928 4.544246 -11.591361 180 M "A" 24 -0.12000 -0.12000 "MET " " CB " "    " 6 0 0 0 808080  "C1274"  1 1 7 ""  1 ""  <> 0 0 0 1274 1274 1 0 2553 2 <> <> 1274 0 1274 1274 <> "CCD match"  <> 1 0.96 1380 <> <> <> <> <> <> <> <>
  1275 15 14.732113 4.760303 -10.636542 180 M "A" 70 -0.50000 -0.50000 "MET " " O  " "    " 8 0 0 0 FF2E2E  "O1275"  1 1 7 ""  1 ""  <> 0 0 0 1275 1275 1 0 2554 0 <> <> 1275 0 1275 1275 <> "CCD match"  <> 1 0.96 1381 <> <> <> <> <> <> <> <>
  1276 3 10.479668 3.885074 -10.948270 180 M "A" 24 0.00020 0.00020 "MET " " CG " "    " 6 0 0 0 808080  "C1276"  1 1 7 ""  1 ""  <> 0 0 0 1276 1276 1 0 2555 2 <> <> 1276 0 1276 1276 <> "CCD match"  <> 1 0.96 1382 <> <> <> <> <> <> <> <>
  1277 49 10.686955 2.837646 -9.498489 180 M "A" 143 -0.24040 -0.24040 "MET " " SD " "    " 16 0 0 0 FFFF6B  "S1277"  1 1 7 ""  1 ""  <> 0 0 0 1277 1277 1 0 2556 0 <> <> 1277 0 1277 1277 <> "CCD match"  <> 1 0.96 1383 <> <> <> <> <> <> <> <>
  1278 3 9.188541 1.916061 -9.412710 180 M "A" 24 -0.05980 -0.05980 "MET " " CE " "    " 6 0 0 0 808080  "C1278"  1 1 7 ""  1 ""  <> 0 0 0 1278 1278 1 0 2557 3 <> <> 1278 0 1278 1278 <> "CCD match"  <> 1 0.96 1384 <> <> <> <> <> <> <> <>
  1279 25 14.479340 6.942792 -11.090061 181 I "A" 38 -0.50000 -0.50000 "ILE " " N  " "    " 7 0 0 0 2E2EFF  "N1279"  1 1 7 ""  1 ""  <> 0 0 0 1279 1279 1 0 2567 1 <> <> 1279 0 1279 1279 <> "CCD match"  <> 1 0.95 1385 <> <> <> <> <> <> <> <>
  1280 3 15.894848 7.193956 -11.175491 181 I "A" 24 0.14000 0.14000 "ILE " " CA " "    " 6 0 0 0 808080  "C1280"  1 1 -1114 "%RT%RN"  2 ""  CCFF00  0 0 0 1280 1280 1 0 2568 1 <> <> 1280 0 1280 1280 <> "CCD match"  <> 1 0.95 1386 <> <> <> <> <> <> <> <>
  1281 2 16.257282 7.883186 -9.817505 181 I "A" 24 0.50000 0.50000 "ILE " " C  " "    " 6 0 0 0 808080  "C1281"  1 1 7 ""  1 ""  <> 0 0 0 1281 1281 1 0 2569 0 <> <> 1281 0 1281 1281 <> "CCD match"  <> 1 0.95 1387 <> <> <> <> <> <> <> <>
  1282 3 16.311840 8.243385 -12.222375 181 I "A" 24 -0.06000 -0.06000 "ILE " " CB " "    " 6 0 0 0 808080  "C1282"  1 1 7 ""  1 ""  <> 0 0 0 1282 1282 1 0 2570 1 <> <> 1282 0 1282 1282 <> "CCD match"  <> 1 0.95 1388 <> <> <> <> <> <> <> <>
  1283 15 17.288292 7.548557 -9.274626 181 I "A" 70 -0.50000 -0.50000 "ILE " " O  " "    " 8 0 0 0 FF2E2E  "O1283"  1 1 7 ""  1 ""  <> 0 0 0 1283 1283 1 0 2571 0 <> <> 1283 0 1283 1283 <> "CCD match"  <> 1 0.95 1389 <> <> <> <> <> <> <> <>
  1284 3 15.427567 7.926742 -13.536339 181 I "A" 24 -0.12000 -0.12000 "ILE " " CG1" "    " 6 0 0 0 808080  "C1284"  1 1 7 ""  1 ""  <> 0 0 0 1284 1284 1 0 2572 2 <> <> 1284 0 1284 1284 <> "CCD match"  <> 1 0.95 1390 <> <> <> <> <> <> <> <>
  1285 3 17.813786 8.316680 -12.475006 181 I "A" 24 -0.18000 -0.18000 "ILE " " CG2" "    " 6 0 0 0 808080  "C1285"  1 1 7 ""  1 ""  <> 0 0 0 1285 1285 1 0 2573 3 <> <> 1285 0 1285 1285 <> "CCD match"  <> 1 0.95 1391 <> <> <> <> <> <> <> <>
  1286 3 15.830288 6.671749 -14.281207 181 I "A" 24 -0.18000 -0.18000 "ILE " " CD1" "    " 6 0 0 0 808080  "C1286"  1 1 7 ""  1 ""  <> 0 0 0 1286 1286 1 0 2574 3 <> <> 1286 0 1286 1286 <> "CCD match"  <> 1 0.95 1392 <> <> <> <> <> <> <> <>
  1287 25 15.352879 8.705165 -9.365419 182 K "A" 38 -0.50000 -0.50000 "LYS " " N  " "    " 7 0 0 0 2E2EFF  "N1287"  1 1 7 ""  1 ""  <> 0 0 0 1287 1287 1 0 2586 1 <> <> 1287 0 1287 1287 <> "CCD match"  <> 1 0.93 1393 <> <> <> <> <> <> <> <>
  1288 3 15.470764 9.398206 -8.078711 182 K "A" 24 0.14000 0.14000 "LYS " " CA " "    " 6 0 0 0 808080  "C1288"  1 1 -1114 "%RT%RN"  2 ""  CCFF00  0 0 0 1288 1288 1 0 2587 1 <> <> 1288 0 1288 1288 <> "CCD match"  <> 1 0.93 1394 <> <> <> <> <> <> <> <>
  1289 2 15.629097 8.477409 -6.824601 182 K "A" 24 0.50000 0.50000 "LYS " " C  " "    " 6 0 0 0 808080  "C1289"  1 1 7 ""  1 ""  <> 0 0 0 1289 1289 1 0 2588 0 <> <> 1289 0 1289 1289 <> "CCD match"  <> 1 0.93 1395 <> <> <> <> <> <> <> <>
  1290 3 14.270950 10.436353 -7.950769 182 K "A" 24 -0.12000 -0.12000 "LYS " " CB " "    " 6 0 0 0 808080  "C1290"  1 1 7 ""  1 ""  <> 0 0 0 1290 1290 1 0 2589 2 <> <> 1290 0 1290 1290 <> "CCD match"  <> 1 0.93 1396 <> <> <> <> <> <> <> <>
  1291 15 16.195629 8.860942 -5.851808 182 K "A" 70 -0.50000 -0.50000 "LYS " " O  " "    " 8 0 0 0 FF2E2E  "O1291"  1 1 7 ""  1 ""  <> 0 0 0 1291 1291 1 0 2590 0 <> <> 1291 0 1291 1291 <> "CCD match"  <> 1 0.93 1397 <> <> <> <> <> <> <> <>
  1292 3 14.424721 11.749057 -8.805539 182 K "A" 24 -0.12000 -0.12000 "LYS " " CG " "    " 6 0 0 0 808080  "C1292"  1 1 7 ""  1 ""  <> 0 0 0 1292 1292 1 0 2591 2 <> <> 1292 0 1292 1292 <> "CCD match"  <> 1 0.93 1398 <> <> <> <> <> <> <> <>
  1293 3 13.339504 12.776803 -8.400128 182 K "A" 24 -0.12000 -0.12000 "LYS " " CD " "    " 6 0 0 0 808080  "C1293"  1 1 7 ""  1 ""  <> 0 0 0 1293 1293 1 0 2592 2 <> <> 1293 0 1293 1293 <> "CCD match"  <> 1 0.93 1399 <> <> <> <> <> <> <> <>
  1294 3 13.307934 14.061145 -9.171893 182 K "A" 24 0.19000 0.19000 "LYS " " CE " "    " 6 0 0 0 808080  "C1294"  1 1 7 ""  1 ""  <> 0 0 0 1294 1294 1 0 2593 2 <> <> 1294 0 1294 1294 <> "CCD match"  <> 1 0.93 1400 <> <> <> <> <> <> <> <>
  1295 32 12.873692 14.023704 -10.553639 182 K "A" 38 -0.30000 -0.30000 "LYS " " NZ " "    " 7 1 0 0 2E2EFF  "N1295"  1 1 7 "%UT"  13 ""  <> 0 0 0 1295 1295 1 0 2594 3 <> <> 1295 0 1295 1295 <> "CCD match"  <> 1 0.93 1401 <> <> <> <> <> <> <> <>
  1296 25 15.011410 7.270763 -6.890177 183 D "A" 38 -0.50000 -0.50000 "ASP " " N  " "    " 7 0 0 1 2E2EFF  "N1296"  0 1 7 ""  1 ""  <> 0 0 0 1296 1296 1 0 2608 1 <> <> 1296 0 1296 1296 <> "CCD match"  <> 1 0.89 1402 <> <> <> <> <> <> <> <>
  1297 3 15.017601 6.197067 -5.861319 183 D "A" 24 0.14000 0.14000 "ASP " " CA " "    " 6 0 0 1 808080  "C1297"  0 1 -1114 "%RT%RN"  2 ""  CCFF00  0 0 0 1297 1297 1 0 2609 1 <> <> 1297 0 1297 1297 <> "CCD match"  <> 1 0.89 1403 <> <> <> <> <> <> <> <>
  1298 2 15.208679 4.799758 -6.556831 183 D "A" 24 0.50000 0.50000 "ASP " " C  " "    " 6 0 0 1 808080  "C1298"  0 1 7 ""  1 ""  <> 0 0 0 1298 1298 1 0 2610 0 <> <> 1298 0 1298 1298 <> "CCD match"  <> 1 0.89 1404 <> <> <> <> <> <> <> <>
  1299 3 13.710827 6.276969 -5.059770 183 D "A" 24 -0.22000 -0.22000 "ASP " " CB " "    " 6 0 0 1 808080  "C1299"  0 1 7 ""  1 ""  <> 0 0 0 1299 1299 1 0 2611 2 <> <> 1299 0 1299 1299 <> "CCD match"  <> 1 0.89 1405 <> <> <> <> <> <> <> <>
  1300 15 14.185093 4.216953 -6.939199 183 D "A" 70 -0.50000 -0.50000 "ASP " " O  " "    " 8 0 0 1 FF2E2E  "O1300"  0 1 7 ""  1 ""  <> 0 0 0 1300 1300 1 0 2612 0 <> <> 1300 0 1300 1300 <> "CCD match"  <> 1 0.89 1406 <> <> <> <> <> <> <> <>
  1301 2 13.527268 7.380270 -4.069387 183 D "A" 24 0.70000 0.70000 "ASP " " CG " "    " 6 0 0 1 808080  "C1301"  0 1 7 "%UT"  13 ""  <> 0 0 0 1301 1301 1 0 2613 0 1493 3 1301 0 1301 1301 <> "CCD match"  <> 1 0.89 1407 9.69198764856653 <> <> <> <> <> <> <>
  1302 15 12.372513 7.867876 -3.952159 183 D "A" 70 -0.80000 -0.80000 "ASP " " OD1" "    " 8 0 0 1 FF2E2E  "O1302"  0 1 7 ""  1 ""  <> 0 0 0 1302 1302 1 0 2614 0 1494 3 1302 0 1302 1302 <> "CCD match"  <> 1 0.89 1408 <> <> <> <> <> <> <> <>
  1303 18 14.408180 7.661571 -3.262752 183 D "A" 70 -0.80000 -0.80000 "ASP " " OD2" "    " 8 -1 0 1 FF2E2E  "O1303"  0 1 7 ""  1 ""  <> 0 0 0 1303 1303 1 0 2615 0 <> <> 1303 0 1303 1303 <> "CCD match"  <> 1 0.89 1409 <> <> <> <> <> <> <> <>
  1304 25 16.476322 4.269294 -6.571322 184 P "A" 38 -0.14000 -0.14000 "PRO " " N  " "    " 7 0 0 1 2E2EFF  "N1304"  0 1 7 ""  1 ""  <> 0 0 0 1304 1304 1 0 2620 0 <> <> 1304 0 1304 1304 <> "CCD match"  <> 1 0.89 1410 <> <> <> <> <> <> <> <>
  1305 3 16.687962 2.838306 -6.965671 184 P "A" 24 0.01000 0.01000 "PRO " " CA " "    " 6 0 0 1 808080  "C1305"  0 1 -1114 "%RT%RN"  2 ""  CCFF00  0 0 0 1305 1305 1 0 2621 1 <> <> 1305 0 1305 1305 <> "CCD match"  <> 1 0.89 1411 <> <> <> <> <> <> <> <>
  1306 2 16.044033 1.790245 -6.042273 184 P "A" 24 0.50000 0.50000 "PRO " " C  " "    " 6 0 0 1 808080  "C1306"  0 1 7 ""  1 ""  <> 0 0 0 1306 1306 1 0 2622 0 <> <> 1306 0 1306 1306 <> "CCD match"  <> 1 0.89 1412 <> <> <> <> <> <> <> <>
  1307 3 18.208530 2.749031 -6.777047 184 P "A" 24 -0.12000 -0.12000 "PRO " " CB " "    " 6 0 0 1 808080  "C1307"  0 1 7 ""  1 ""  <> 0 0 0 1307 1307 1 0 2623 2 <> <> 1307 0 1307 1307 <> "CCD match"  <> 1 0.89 1413 <> <> <> <> <> <> <> <>
  1308 15 15.590141 0.756042 -6.419932 184 P "A" 70 -0.50000 -0.50000 "PRO " " O  " "    " 8 0 0 1 FF2E2E  "O1308"  0 1 7 ""  1 ""  <> 0 0 0 1308 1308 1 0 2624 0 <> <> 1308 0 1308 1308 <> "CCD match"  <> 1 0.89 1414 <> <> <> <> <> <> <> <>
  1309 3 18.735779 4.138114 -7.088924 184 P "A" 24 -0.12000 -0.12000 "PRO " " CG " "    " 6 0 0 1 808080  "C1309"  0 1 7 ""  1 ""  <> 0 0 0 1309 1309 1 0 2625 2 <> <> 1309 0 1309 1309 <> "CCD match"  <> 1 0.89 1415 <> <> <> <> <> <> <> <>
  1310 3 17.713623 5.067642 -6.340263 184 P "A" 24 -0.05000 -0.05000 "PRO " " CD " "    " 6 0 0 1 808080  "C1310"  0 1 7 ""  1 ""  <> 0 0 0 1310 1310 1 0 2626 2 <> <> 1310 0 1310 1310 <> "CCD match"  <> 1 0.89 1416 <> <> <> <> <> <> <> <>
  1311 25 15.953652 2.189716 -4.795085 185 T "A" 38 -0.50000 -0.50000 "THR " " N  " "    " 7 0 0 1 2E2EFF  "N1311"  0 1 7 ""  1 ""  <> 0 0 0 1311 1311 1 0 2634 1 <> <> 1311 0 1311 1311 <> "CCD match"  <> 1 0.89 1417 <> <> <> <> <> <> <> <>
  1312 3 15.137310 1.552185 -3.739154 185 T "A" 24 0.14000 0.14000 "THR " " CA " "    " 6 0 0 1 808080  "C1312"  0 1 -1114 "%RT%RN"  2 ""  CCFF00  0 0 0 1312 1312 1 0 2635 1 <> <> 1312 0 1312 1312 <> "CCD match"  <> 1 0.89 1418 <> <> <> <> <> <> <> <>
  1313 2 13.671356 1.332298 -4.155191 185 T "A" 24 0.50000 0.50000 "THR " " C  " "    " 6 0 0 1 808080  "C1313"  0 1 7 ""  1 ""  <> 0 0 0 1313 1313 1 0 2636 0 <> <> 1313 0 1313 1313 <> "CCD match"  <> 1 0.89 1419 <> <> <> <> <> <> <> <>
  1314 3 15.159802 2.397830 -2.439184 185 T "A" 24 0.20500 0.20500 "THR " " CB " "    " 6 0 0 1 808080  "C1314"  0 1 7 ""  1 ""  <> 0 0 0 1314 1314 1 0 2637 1 <> <> 1314 0 1314 1314 <> "CCD match"  <> 1 0.89 1420 <> <> <> <> <> <> <> <>
  1315 15 13.111172 0.321357 -3.626901 185 T "A" 70 -0.50000 -0.50000 "THR " " O  " "    " 8 0 0 1 FF2E2E  "O1315"  0 1 7 ""  1 ""  <> 0 0 0 1315 1315 1 0 2638 0 <> <> 1315 0 1315 1315 <> "CCD match"  <> 1 0.89 1421 <> <> <> <> <> <> <> <>
  1316 3 16.537224 2.730960 -1.975957 185 T "A" 24 -0.18000 -0.18000 "THR " " CG2" "    " 6 0 0 1 808080  "C1316"  0 1 7 ""  1 ""  <> 0 0 0 1316 1316 1 0 2639 3 1508 3 1316 0 1316 1316 <> "CCD match"  <> 1 0.89 1422 <> <> <> <> <> <> <> <>
  1317 16 14.576012 3.672595 -2.686124 185 T "A" 70 -0.68300 -0.68300 "THR " " OG1" "    " 8 0 0 1 FF2E2E  "O1317"  0 1 7 "%UT"  13 ""  <> 0 0 0 1317 1317 1 0 2640 1 <> <> 1317 0 1317 1317 <> "CCD match"  <> 1 0.89 1423 <> <> <> <> <> <> <> <>
  1318 25 13.087833 2.137149 -5.074013 186 L "A" 38 -0.50000 -0.50000 "LEU " " N  " "    " 7 0 0 1 2E2EFF  "N1318"  1 1 7 ""  1 ""  <> 0 0 0 1318 1318 1 0 2648 1 <> <> 1318 0 1318 1318 <> "CCD match"  <> 1 0.92 1424 <> <> <> <> <> <> <> <>
  1319 3 11.646065 2.064018 -5.279518 186 L "A" 24 0.14000 0.14000 "LEU " " CA " "    " 6 0 0 1 808080  "C1319"  1 1 -1114 "%RT%RN"  2 ""  CCFF00  0 0 0 1319 1319 1 0 2649 1 <> <> 1319 0 1319 1319 <> "CCD match"  <> 1 0.92 1425 <> <> <> <> <> <> <> <>
  1320 2 11.323647 0.964836 -6.274958 186 L "A" 24 0.50000 0.50000 "LEU " " C  " "    " 6 0 0 1 808080  "C1320"  1 1 7 ""  1 ""  <> 0 0 0 1320 1320 1 0 2650 0 <> <> 1320 0 1320 1320 <> "CCD match"  <> 1 0.92 1426 <> <> <> <> <> <> <> <>
  1321 3 11.211907 3.519092 -5.717823 186 L "A" 24 -0.12000 -0.12000 "LEU " " CB " "    " 6 0 0 1 808080  "C1321"  1 1 7 ""  1 ""  <> 0 0 0 1321 1321 1 0 2651 2 <> <> 1321 0 1321 1321 <> "CCD match"  <> 1 0.92 1427 <> <> <> <> <> <> <> <>
  1322 15 10.150959 0.600509 -6.328466 186 L "A" 70 -0.50000 -0.50000 "LEU " " O  " "    " 8 0 0 1 FF2E2E  "O1322"  1 1 7 ""  1 ""  <> 0 0 0 1322 1322 1 0 2652 0 <> <> 1322 0 1322 1322 <> "CCD match"  <> 1 0.92 1428 <> <> <> <> <> <> <> <>
  1323 3 9.673092 3.722358 -5.621485 186 L "A" 24 -0.06000 -0.06000 "LEU " " CG " "    " 6 0 0 1 808080  "C1323"  1 1 7 ""  1 ""  <> 0 0 0 1323 1323 1 0 2653 1 <> <> 1323 0 1323 1323 <> "CCD match"  <> 1 0.92 1429 <> <> <> <> <> <> <> <>
  1324 3 9.055409 3.549682 -4.263096 186 L "A" 24 -0.18000 -0.18000 "LEU " " CD1" "    " 6 0 0 1 808080  "C1324"  1 1 7 ""  1 ""  <> 0 0 0 1324 1324 1 0 2654 3 1516 3 1324 0 1324 1324 <> "CCD match"  <> 1 0.92 1430 <> <> <> <> <> <> <> <>
  1325 3 9.197277 5.054878 -6.079349 186 L "A" 24 -0.18000 -0.18000 "LEU " " CD2" "    " 6 0 0 1 808080  "C1325"  1 1 7 ""  1 ""  <> 0 0 0 1325 1325 1 0 2655 3 <> <> 1325 0 1325 1325 <> "CCD match"  <> 1 0.92 1431 <> <> <> <> <> <> <> <>
  1326 25 12.326401 0.466289 -7.049604 187 R "A" 38 -0.50000 -0.50000 "ARG " " N  " "    " 7 0 0 1 2E2EFF  "N1326"  1 1 7 ""  1 ""  <> 0 0 0 1326 1326 1 0 2667 1 <> <> 1326 0 1326 1326 <> "CCD match"  <> 1 0.91 1432 <> <> <> <> <> <> <> <>
  1327 3 12.235043 -0.544877 -8.063917 187 R "A" 24 0.14000 0.14000 "ARG " " CA " "    " 6 0 0 1 808080  "C1327"  1 1 -1114 "%RT%RN"  2 ""  CCFF00  0 0 0 1327 1327 1 0 2668 1 <> <> 1327 0 1327 1327 <> "CCD match"  <> 1 0.91 1433 <> <> <> <> <> <> <> <>
  1328 2 11.669144 -1.843457 -7.539770 187 R "A" 24 0.50000 0.50000 "ARG " " C  " "    " 6 0 0 1 808080  "C1328"  1 1 7 ""  1 ""  <> 0 0 0 1328 1328 1 0 2669 0 <> <> 1328 0 1328 1328 <> "CCD match"  <> 1 0.91 1434 <> <> <> <> <> <> <> <>
  1329 3 13.609909 -0.681553 -8.831875 187 R "A" 24 -0.12000 -0.12000 "ARG " " CB " "    " 6 0 0 1 808080  "C1329"  1 1 7 ""  1 ""  <> 0 0 0 1329 1329 1 0 2670 2 <> <> 1329 0 1329 1329 <> "CCD match"  <> 1 0.91 1435 <> <> <> <> <> <> <> <>
  1330 15 10.798321 -2.467659 -8.177822 187 R "A" 70 -0.50000 -0.50000 "ARG " " O  " "    " 8 0 0 1 FF2E2E  "O1330"  1 1 7 ""  1 ""  <> 0 0 0 1330 1330 1 0 2671 0 <> <> 1330 0 1330 1330 <> "CCD match"  <> 1 0.91 1436 <> <> <> <> <> <> <> <>
  1331 3 14.068333 0.689353 -9.588177 187 R "A" 24 -0.05000 -0.05000 "ARG " " CG " "    " 6 0 0 1 808080  "C1331"  1 1 7 ""  1 ""  <> 0 0 0 1331 1331 1 0 2672 2 <> <> 1331 0 1331 1331 <> "CCD match"  <> 1 0.91 1437 <> <> <> <> <> <> <> <>
  1332 3 15.394905 0.572139 -10.366401 187 R "A" 24 0.19000 0.19000 "ARG " " CD " "    " 6 0 0 1 808080  "C1332"  1 1 7 ""  1 ""  <> 0 0 0 1332 1332 1 0 2673 2 <> <> 1332 0 1332 1332 <> "CCD match"  <> 1 0.91 1438 <> <> <> <> <> <> <> <>
  1333 25 15.689175 1.829162 -11.094748 187 R "A" 38 -0.69997 -0.69997 "ARG " " NE " "    " 7 0 0 1 2E2EFF  "N1333"  1 1 7 ""  1 ""  <> 0 0 0 1333 1333 1 0 2674 1 <> <> 1333 0 1333 1333 <> "CCD match"  <> 1 0.91 1439 <> <> <> <> <> <> <> <>
  1334 25 17.294388 1.178398 -12.635680 187 R "A" 38 -0.79997 -0.79997 "ARG " " NH1" "    " 7 0 0 1 2E2EFF  "N1334"  1 1 7 ""  1 ""  <> 0 0 0 1334 1334 1 0 2675 2 <> <> 1334 0 1334 1334 <> "CCD match"  <> 1 0.91 1440 <> <> <> <> <> <> <> <>
  1335 31 16.669727 3.400474 -12.467229 187 R "A" 38 -0.79997 -0.79997 "ARG " " NH2" "    " 7 1 0 1 2E2EFF  "N1335"  1 1 7 ""  1 ""  <> 0 0 0 1335 1335 1 0 2676 2 <> <> 1335 0 1335 1335 <> "CCD match"  <> 1 0.91 1441 <> <> <> <> <> <> <> <>
  1336 2 16.596142 2.090408 -12.060432 187 R "A" 24 0.63990 0.63990 "ARG " " CZ " "    " 6 0 0 1 808080  "C1336"  1 1 7 ""  1 ""  <> 0 0 0 1336 1336 1 0 2677 0 <> <> 1336 0 1336 1336 <> "CCD match"  <> 1 0.91 1442 <> <> <> <> <> <> <> <>
  1337 25 12.154717 -2.306386 -6.358685 188 I "A" 38 -0.50000 -0.50000 "ILE " " N  " "    " 7 0 0 1 2E2EFF  "N1337"  1 1 7 ""  1 ""  <> 0 0 0 1337 1337 1 0 2691 1 <> <> 1337 0 1337 1337 <> "CCD match"  <> 1 0.91 1443 <> <> <> <> <> <> <> <>
  1338 3 11.766678 -3.485833 -5.590737 188 I "A" 24 0.14000 0.14000 "ILE " " CA " "    " 6 0 0 1 808080  "C1338"  1 1 -1114 "%RT%RN"  2 ""  CCFF00  0 0 0 1338 1338 1 0 2692 1 <> <> 1338 0 1338 1338 <> "CCD match"  <> 1 0.91 1444 <> <> <> <> <> <> <> <>
  1339 2 10.337990 -3.550663 -5.145847 188 I "A" 24 0.50000 0.50000 "ILE " " C  " "    " 6 0 0 1 808080  "C1339"  1 1 7 ""  1 ""  <> 0 0 0 1339 1339 1 0 2693 0 1531 3 1339 0 1339 1339 <> "CCD match"  <> 1 0.91 1445 <> <> <> <> <> <> <> <>
  1340 3 12.723068 -3.851120 -4.379300 188 I "A" 24 -0.06000 -0.06000 "ILE " " CB " "    " 6 0 0 1 808080  "C1340"  1 1 7 ""  1 ""  <> 0 0 0 1340 1340 1 0 2694 1 <> <> 1340 0 1340 1340 <> "CCD match"  <> 1 0.91 1446 <> <> <> <> <> <> <> <>
  1341 15 9.733467 -4.589776 -5.188084 188 I "A" 70 -0.50000 -0.50000 "ILE " " O  " "    " 8 0 0 1 FF2E2E  "O1341"  1 1 7 ""  1 ""  <> 0 0 0 1341 1341 1 0 2695 0 1533 3 1341 0 1341 1341 <> "CCD match"  <> 1 0.91 1447 <> <> <> <> <> <> <> <>
  1342 3 12.655689 -5.310021 -3.834239 188 I "A" 24 -0.12000 -0.12000 "ILE " " CG1" "    " 6 0 0 1 808080  "C1342"  1 1 7 ""  1 ""  <> 0 0 0 1342 1342 1 0 2696 2 <> <> 1342 0 1342 1342 <> "CCD match"  <> 1 0.91 1448 <> <> <> <> <> <> <> <>
  1343 3 12.581482 -2.815190 -3.210742 188 I "A" 24 -0.18000 -0.18000 "ILE " " CG2" "    " 6 0 0 1 808080  "C1343"  1 1 7 ""  1 ""  <> 0 0 0 1343 1343 1 0 2697 3 <> <> 1343 0 1343 1343 <> "CCD match"  <> 1 0.91 1449 <> <> <> <> <> <> <> <>
  1344 3 13.880970 -5.690224 -3.077340 188 I "A" 24 -0.18000 -0.18000 "ILE " " CD1" "    " 6 0 0 1 808080  "C1344"  1 1 7 ""  1 ""  <> 0 0 0 1344 1344 1 0 2698 3 <> <> 1344 0 1344 1344 <> "CCD match"  <> 1 0.91 1450 <> <> <> <> <> <> <> <>
  1345 25 9.783066 -2.363209 -4.842337 189 I "A" 38 -0.50000 -0.50000 "ILE " " N  " "    " 7 0 0 1 2E2EFF  "N1345"  1 1 7 ""  1 ""  <> 0 0 0 1345 1345 1 0 2710 1 1537 3 1345 0 1345 1345 <> "CCD match"  <> 1 0.91 1451 <> <> <> <> <> <> <> <>
  1346 3 8.420532 -2.314168 -4.208102 189 I "A" 24 0.14000 0.14000 "ILE " " CA " "    " 6 0 0 1 808080  "C1346"  1 1 -1114 "%RT%RN"  2 ""  CCFF00  0 0 0 1346 1346 1 0 2711 1 1538 3 1346 0 1346 1346 <> "CCD match"  <> 1 0.91 1452 <> <> <> <> <> <> <> <>
  1347 2 7.421337 -2.771382 -5.243980 189 I "A" 24 0.50000 0.50000 "ILE " " C  " "    " 6 0 0 1 808080  "C1347"  1 1 7 ""  1 ""  <> 0 0 0 1347 1347 1 0 2712 0 1539 3 1347 0 1347 1347 <> "CCD match"  <> 1 0.91 1453 <> <> <> <> <> <> <> <>
  1348 3 8.125065 -0.944436 -3.619315 189 I "A" 24 -0.06000 -0.06000 "ILE " " CB " "    " 6 0 0 1 808080  "C1348"  1 1 7 ""  1 ""  <> 0 0 0 1348 1348 1 0 2713 1 1540 3 1348 0 1348 1348 <> "CCD match"  <> 1 0.91 1454 <> <> <> <> <> <> <> <>
  1349 15 6.649738 -3.613556 -4.906775 189 I "A" 70 -0.50000 -0.50000 "ILE " " O  " "    " 8 0 0 1 FF2E2E  "O1349"  1 1 7 ""  1 ""  <> 0 0 0 1349 1349 1 0 2714 0 1541 3 1349 0 1349 1349 <> "CCD match"  <> 1 0.91 1455 <> <> <> <> <> <> <> <>
  1350 3 9.346184 -0.562741 -2.714021 189 I "A" 24 -0.12000 -0.12000 "ILE " " CG1" "    " 6 0 0 1 808080  "C1350"  1 1 7 ""  1 ""  <> 0 0 0 1350 1350 1 0 2715 2 1542 3 1350 0 1350 1350 <> "CCD match"  <> 1 0.91 1456 <> <> <> <> <> <> <> <>
  1351 3 6.771172 -0.936478 -2.803317 189 I "A" 24 -0.18000 -0.18000 "ILE " " CG2" "    " 6 0 0 1 808080  "C1351"  1 1 7 ""  1 ""  <> 0 0 0 1351 1351 1 0 2716 3 1543 3 1351 0 1351 1351 <> "CCD match"  <> 1 0.91 1457 <> <> <> <> <> <> <> <>
  1352 3 9.174023 0.757328 -1.917539 189 I "A" 24 -0.18000 -0.18000 "ILE " " CD1" "    " 6 0 0 1 808080  "C1352"  1 1 7 ""  1 ""  <> 0 0 0 1352 1352 1 0 2717 3 1544 3 1352 0 1352 1352 <> "CCD match"  <> 1 0.91 1458 <> <> <> <> <> <> <> <>
  1353 25 7.494614 -2.245881 -6.520223 190 V "A" 38 -0.50000 -0.50000 "VAL " " N  " "    " 7 0 0 1 2E2EFF  "N1353"  1 1 7 ""  1 ""  <> 0 0 0 1353 1353 1 0 2729 1 1545 3 1353 0 1353 1353 <> "CCD match"  <> 1 0.94 1459 <> <> <> <> <> <> <> <>
  1354 3 6.693405 -2.699593 -7.619969 190 V "A" 24 0.14000 0.14000 "VAL " " CA " "    " 6 0 0 1 808080  "C1354"  1 1 -1114 "%RT%RN"  2 ""  CCFF00  0 0 0 1354 1354 1 0 2730 1 <> <> 1354 0 1354 1354 <> "CCD match"  <> 1 0.94 1460 <> <> <> <> <> <> <> <>
  1355 2 6.795990 -4.199822 -7.890345 190 V "A" 24 0.50000 0.50000 "VAL " " C  " "    " 6 0 0 1 808080  "C1355"  1 1 7 ""  1 ""  <> 0 0 0 1355 1355 1 0 2731 0 <> <> 1355 0 1355 1355 <> "CCD match"  <> 1 0.94 1461 <> <> <> <> <> <> <> <>
  1356 3 7.225685 -2.000378 -8.933464 190 V "A" 24 -0.06000 -0.06000 "VAL " " CB " "    " 6 0 0 1 808080  "C1356"  1 1 7 ""  1 ""  <> 0 0 0 1356 1356 1 0 2732 1 <> <> 1356 0 1356 1356 <> "CCD match"  <> 1 0.94 1462 <> <> <> <> <> <> <> <>
  1357 15 5.806858 -4.905682 -7.791816 190 V "A" 70 -0.50000 -0.50000 "VAL " " O  " "    " 8 0 0 1 FF2E2E  "O1357"  1 1 7 ""  1 ""  <> 0 0 0 1357 1357 1 0 2733 0 <> <> 1357 0 1357 1357 <> "CCD match"  <> 1 0.94 1463 <> <> <> <> <> <> <> <>
  1358 3 6.594677 -2.548417 -10.275228 190 V "A" 24 -0.18000 -0.18000 "VAL " " CG1" "    " 6 0 0 1 808080  "C1358"  1 1 7 ""  1 ""  <> 0 0 0 1358 1358 1 0 2734 3 <> <> 1358 0 1358 1358 <> "CCD match"  <> 1 0.94 1464 <> <> <> <> <> <> <> <>
  1359 3 7.043953 -0.529835 -8.774583 190 V "A" 24 -0.18000 -0.18000 "VAL " " CG2" "    " 6 0 0 1 808080  "C1359"  1 1 7 ""  1 ""  <> 0 0 0 1359 1359 1 0 2735 3 <> <> 1359 0 1359 1359 <> "CCD match"  <> 1 0.94 1465 <> <> <> <> <> <> <> <>
  1360 25 7.996388 -4.679917 -8.117132 191 N "A" 38 -0.50000 -0.50000 "ASN " " N  " "    " 7 0 0 1 2E2EFF  "N1360"  1 1 7 ""  1 ""  <> 0 0 0 1360 1360 1 0 2745 1 <> <> 1360 0 1360 1360 <> "CCD match"  <> 1 0.92 1466 <> <> <> <> <> <> <> <>
  1361 3 8.384029 -6.074105 -8.467508 191 N "A" 24 0.14000 0.14000 "ASN " " CA " "    " 6 0 0 1 808080  "C1361"  1 1 -1114 "%RT%RN"  2 ""  CCFF00  0 0 0 1361 1361 1 0 2746 1 <> <> 1361 0 1361 1361 <> "CCD match"  <> 1 0.92 1467 <> <> <> <> <> <> <> <>
  1362 2 7.754158 -7.103352 -7.494610 191 N "A" 24 0.50000 0.50000 "ASN " " C  " "    " 6 0 0 1 808080  "C1362"  1 1 7 ""  1 ""  <> 0 0 0 1362 1362 1 0 2747 0 1554 3 1362 0 1362 1362 <> "CCD match"  <> 1 0.92 1468 <> <> <> <> <> <> <> <>
  1363 3 9.904022 -6.098099 -8.499784 191 N "A" 24 -0.12000 -0.12000 "ASN " " CB " "    " 6 0 0 1 808080  "C1363"  1 1 7 ""  1 ""  <> 0 0 0 1363 1363 1 0 2748 2 <> <> 1363 0 1363 1363 <> "CCD match"  <> 1 0.92 1469 <> <> <> <> <> <> <> <>
  1364 15 6.849800 -7.875252 -7.916968 191 N "A" 70 -0.50000 -0.50000 "ASN " " O  " "    " 8 0 0 1 FF2E2E  "O1364"  1 1 7 ""  1 ""  <> 0 0 0 1364 1364 1 0 2749 0 <> <> 1364 0 1364 1364 <> "CCD match"  <> 1 0.92 1470 <> <> <> <> <> <> <> <>
  1365 2 10.604862 -7.396191 -8.789737 191 N "A" 24 0.50000 0.50000 "ASN " " CG " "    " 6 0 0 1 808080  "C1365"  1 1 7 "%UT"  13 ""  <> 0 0 0 1365 1365 1 0 2750 0 <> <> 1365 0 1365 1365 <> "CCD match"  <> 1 0.92 1471 6.99603809025846 "No Flip"  <> <> <> <> <> <>
  1366 25 11.855637 -7.563088 -8.293980 191 N "A" 38 -0.76000 -0.76000 "ASN " " ND2" "    " 7 0 0 1 2E2EFF  "N1366"  1 1 7 ""  1 ""  <> 0 0 0 1366 1366 1 0 2751 2 <> <> 1366 0 1366 1366 <> "CCD match"  <> 1 0.92 1472 <> <> <> <> <> <> <> <>
  1367 15 10.121796 -8.282048 -9.485330 191 N "A" 70 -0.50000 -0.50000 "ASN " " OD1" "    " 8 0 0 1 FF2E2E  "O1367"  1 1 7 ""  1 ""  <> 0 0 0 1367 1367 1 0 2752 0 <> <> 1367 0 1367 1367 <> "CCD match"  <> 1 0.92 1473 <> <> <> <> <> <> <> <>
  1368 25 8.167049 -7.056115 -6.216287 192 L "A" 38 -0.50000 -0.50000 "LEU " " N  " "    " 7 0 0 1 2E2EFF  "N1368"  1 1 7 ""  1 ""  <> 0 0 0 1368 1368 1 0 2759 1 1560 3 1368 0 1368 1368 <> "CCD match"  <> 1 0.91 1474 <> <> <> <> <> <> <> <>
  1369 3 7.637371 -7.896782 -5.138123 192 L "A" 24 0.14000 0.14000 "LEU " " CA " "    " 6 0 0 1 808080  "C1369"  1 1 -1114 "%RT%RN"  2 ""  CCFF00  0 0 0 1369 1369 1 0 2760 1 1561 3 1369 0 1369 1369 <> "CCD match"  <> 1 0.91 1475 <> <> <> <> <> <> <> <>
  1370 2 6.123097 -7.829339 -4.872553 192 L "A" 24 0.50000 0.50000 "LEU " " C  " "    " 6 0 0 1 808080  "C1370"  1 1 7 ""  1 ""  <> 0 0 0 1370 1370 1 0 2761 0 1562 3 1370 0 1370 1370 <> "CCD match"  <> 1 0.91 1476 <> <> <> <> <> <> <> <>
  1371 3 8.562256 -7.928544 -3.925302 192 L "A" 24 -0.12000 -0.12000 "LEU " " CB " "    " 6 0 0 1 808080  "C1371"  1 1 7 ""  1 ""  <> 0 0 0 1371 1371 1 0 2762 2 1563 3 1371 0 1371 1371 <> "CCD match"  <> 1 0.91 1477 <> <> <> <> <> <> <> <>
  1372 15 5.536461 -8.887085 -4.588940 192 L "A" 70 -0.50000 -0.50000 "LEU " " O  " "    " 8 0 0 1 FF2E2E  "O1372"  1 1 7 ""  1 ""  <> 0 0 0 1372 1372 1 0 2763 0 1564 3 1372 0 1372 1372 <> "CCD match"  <> 1 0.91 1478 <> <> <> <> <> <> <> <>
  1373 3 8.506878 -9.217324 -3.099874 192 L "A" 24 -0.06000 -0.06000 "LEU " " CG " "    " 6 0 0 1 808080  "C1373"  1 1 7 ""  1 ""  <> 0 0 0 1373 1373 1 0 2764 1 1565 3 1373 0 1373 1373 <> "CCD match"  <> 1 0.91 1479 <> <> <> <> <> <> <> <>
  1374 3 9.010662 -10.430958 -3.927175 192 L "A" 24 -0.18000 -0.18000 "LEU " " CD1" "    " 6 0 0 1 808080  "C1374"  1 1 7 ""  1 ""  <> 0 0 0 1374 1374 1 0 2765 3 1566 3 1374 0 1374 1374 <> "CCD match"  <> 1 0.91 1480 <> <> <> <> <> <> <> <>
  1375 3 9.097153 -9.121949 -1.677049 192 L "A" 24 -0.18000 -0.18000 "LEU " " CD2" "    " 6 0 0 1 808080  "C1375"  1 1 7 ""  1 ""  <> 0 0 0 1375 1375 1 0 2766 3 1567 3 1375 0 1375 1375 <> "CCD match"  <> 1 0.91 1481 <> <> <> <> <> <> <> <>
  1376 25 5.536316 -6.633370 -5.025503 193 T "A" 38 -0.50000 -0.50000 "THR " " N  " "    " 7 0 0 1 2E2EFF  "N1376"  1 1 7 ""  1 ""  <> 0 0 0 1376 1376 1 0 2778 1 1568 3 1376 0 1376 1376 <> "CCD match"  <> 1 0.93 1482 <> <> <> <> <> <> <> <>
  1377 3 4.102642 -6.488110 -4.872580 193 T "A" 24 0.14000 0.14000 "THR " " CA " "    " 6 0 0 1 808080  "C1377"  1 1 -1114 "%RT%RN"  2 ""  CCFF00  0 0 0 1377 1377 1 0 2779 1 1569 3 1377 0 1377 1377 <> "CCD match"  <> 1 0.93 1483 <> <> <> <> <> <> <> <>
  1378 2 3.277420 -7.210675 -5.990490 193 T "A" 24 0.50000 0.50000 "THR " " C  " "    " 6 0 0 1 808080  "C1378"  1 1 7 ""  1 ""  <> 0 0 0 1378 1378 1 0 2780 0 1570 3 1378 0 1378 1378 <> "CCD match"  <> 1 0.93 1484 <> <> <> <> <> <> <> <>
  1379 3 3.740486 -4.972661 -4.835176 193 T "A" 24 0.20500 0.20500 "THR " " CB " "    " 6 0 0 1 808080  "C1379"  1 1 7 ""  1 ""  <> 0 0 0 1379 1379 1 0 2781 1 1571 3 1379 0 1379 1379 <> "CCD match"  <> 1 0.93 1485 <> <> <> <> <> <> <> <>
  1380 15 2.288403 -7.911068 -5.658370 193 T "A" 70 -0.50000 -0.50000 "THR " " O  " "    " 8 0 0 1 FF2E2E  "O1380"  1 1 7 ""  1 ""  <> 0 0 0 1380 1380 1 0 2782 0 1572 3 1380 0 1380 1380 <> "CCD match"  <> 1 0.93 1486 <> <> <> <> <> <> <> <>
  1381 3 2.247650 -4.670281 -4.730228 193 T "A" 24 -0.18000 -0.18000 "THR " " CG2" "    " 6 0 0 1 808080  "C1381"  1 1 7 ""  1 ""  <> 0 0 0 1381 1381 1 0 2783 3 1573 3 1381 0 1381 1381 <> "CCD match"  <> 1 0.93 1487 <> <> <> <> <> <> <> <>
  1382 16 4.386486 -4.349297 -3.724981 193 T "A" 70 -0.68300 -0.68300 "THR " " OG1" "    " 8 0 0 1 FF2E2E  "O1382"  1 1 7 "%UT"  13 ""  <> 0 0 0 1382 1382 1 0 2784 1 1574 3 1382 0 1382 1382 <> "CCD match"  <> 1 0.93 1488 <> <> <> <> <> <> <> <>
  1383 25 3.758564 -7.168801 -7.217813 194 I "A" 38 -0.50000 -0.50000 "ILE " " N  " "    " 7 0 0 1 2E2EFF  "N1383"  1 1 7 ""  1 ""  <> 0 0 0 1383 1383 1 0 2792 1 <> <> 1383 0 1383 1383 <> "CCD match"  <> 1 0.95 1489 <> <> <> <> <> <> <> <>
  1384 3 3.094780 -7.716965 -8.413173 194 I "A" 24 0.14000 0.14000 "ILE " " CA " "    " 6 0 0 1 808080  "C1384"  1 1 -1114 "%RT%RN"  2 ""  CCFF00  0 0 0 1384 1384 1 0 2793 1 <> <> 1384 0 1384 1384 <> "CCD match"  <> 1 0.95 1490 <> <> <> <> <> <> <> <>
  1385 2 3.416687 -9.250119 -8.646191 194 I "A" 24 0.50000 0.50000 "ILE " " C  " "    " 6 0 0 1 808080  "C1385"  1 1 7 ""  1 ""  <> 0 0 0 1385 1385 1 0 2794 0 <> <> 1385 0 1385 1385 <> "CCD match"  <> 1 0.95 1491 <> <> <> <> <> <> <> <>
  1386 3 3.427860 -6.875958 -9.666173 194 I "A" 24 -0.06000 -0.06000 "ILE " " CB " "    " 6 0 0 1 808080  "C1386"  1 1 7 ""  1 ""  <> 0 0 0 1386 1386 1 0 2795 1 <> <> 1386 0 1386 1386 <> "CCD match"  <> 1 0.95 1492 <> <> <> <> <> <> <> <>
  1387 15 2.695015 -9.999360 -9.337727 194 I "A" 70 -0.50000 -0.50000 "ILE " " O  " "    " 8 0 0 1 FF2E2E  "O1387"  1 1 7 ""  1 ""  <> 0 0 0 1387 1387 1 0 2796 0 <> <> 1387 0 1387 1387 <> "CCD match"  <> 1 0.95 1493 <> <> <> <> <> <> <> <>
  1388 3 2.957325 -5.388772 -9.526935 194 I "A" 24 -0.12000 -0.12000 "ILE " " CG1" "    " 6 0 0 1 808080  "C1388"  1 1 7 ""  1 ""  <> 0 0 0 1388 1388 1 0 2797 2 <> <> 1388 0 1388 1388 <> "CCD match"  <> 1 0.95 1494 <> <> <> <> <> <> <> <>
  1389 3 3.058647 -7.539635 -11.119408 194 I "A" 24 -0.18000 -0.18000 "ILE " " CG2" "    " 6 0 0 1 808080  "C1389"  1 1 7 ""  1 ""  <> 0 0 0 1389 1389 1 0 2798 3 <> <> 1389 0 1389 1389 <> "CCD match"  <> 1 0.95 1495 <> <> <> <> <> <> <> <>
  1390 3 1.477776 -5.164795 -9.055542 194 I "A" 24 -0.18000 -0.18000 "ILE " " CD1" "    " 6 0 0 1 808080  "C1390"  1 1 7 ""  1 ""  <> 0 0 0 1390 1390 1 0 2799 3 <> <> 1390 0 1390 1390 <> "CCD match"  <> 1 0.95 1496 <> <> <> <> <> <> <> <>
  1391 25 4.527260 -9.727299 -8.087315 195 D "A" 38 -0.50000 -0.50000 "ASP " " N  " "    " 7 0 0 1 2E2EFF  "N1391"  1 1 7 ""  1 ""  <> 0 0 0 1391 1391 1 0 2811 1 <> <> 1391 0 1391 1391 <> "CCD match"  <> 1 0.9 1497 <> <> <> <> <> <> <> <>
  1392 3 4.916271 -11.135823 -7.835639 195 D "A" 24 0.14000 0.14000 "ASP " " CA " "    " 6 0 0 1 808080  "C1392"  1 1 -1114 "%RT%RN"  2 ""  CCFF00  0 0 0 1392 1392 1 0 2812 1 <> <> 1392 0 1392 1392 <> "CCD match"  <> 1 0.9 1498 <> <> <> <> <> <> <> <>
  1393 2 3.879719 -11.786252 -6.897488 195 D "A" 24 0.50000 0.50000 "ASP " " C  " "    " 6 0 0 1 808080  "C1393"  1 1 7 ""  1 ""  <> 0 0 0 1393 1393 1 0 2813 0 <> <> 1393 0 1393 1393 <> "CCD match"  <> 1 0.9 1499 <> <> <> <> <> <> <> <>
  1394 3 6.335922 -11.296803 -7.214456 195 D "A" 24 -0.22000 -0.22000 "ASP " " CB " "    " 6 0 0 1 808080  "C1394"  1 1 7 ""  1 ""  <> 0 0 0 1394 1394 1 0 2814 2 <> <> 1394 0 1394 1394 <> "CCD match"  <> 1 0.9 1500 <> <> <> <> <> <> <> <>
  1395 15 3.532269 -11.241322 -5.851979 195 D "A" 70 -0.50000 -0.50000 "ASP " " O  " "    " 8 0 0 1 FF2E2E  "O1395"  1 1 7 ""  1 ""  <> 0 0 0 1395 1395 1 0 2815 0 <> <> 1395 0 1395 1395 <> "CCD match"  <> 1 0.9 1501 <> <> <> <> <> <> <> <>
  1396 2 6.861618 -12.757386 -7.009401 195 D "A" 24 0.70000 0.70000 "ASP " " CG " "    " 6 0 0 1 808080  "C1396"  1 1 7 "%UT"  13 ""  <> 0 0 0 1396 1396 1 0 2816 0 <> <> 1396 0 1396 1396 <> "CCD match"  <> 1 0.9 1502 10 <> <> <> <> <> <> <>
  1397 15 6.642902 -13.599988 -7.897272 195 D "A" 70 -0.80000 -0.80000 "ASP " " OD1" "    " 8 0 0 1 FF2E2E  "O1397"  1 1 7 ""  1 ""  <> 0 0 0 1397 1397 1 0 2817 0 <> <> 1397 0 1397 1397 <> "CCD match"  <> 1 0.9 1503 <> <> <> <> <> <> <> <>
  1398 18 7.528381 -13.070408 -5.977998 195 D "A" 70 -0.80000 -0.80000 "ASP " " OD2" "    " 8 -1 0 1 FF2E2E  "O1398"  1 1 7 ""  1 ""  <> 0 0 0 1398 1398 1 0 2818 0 <> <> 1398 0 1398 1398 <> "CCD match"  <> 1 0.9 1504 <> <> <> <> <> <> <> <>
  1399 25 3.509464 -13.032536 -7.154936 196 G "A" 38 -0.50000 -0.50000 "GLY " " N  " "    " 7 0 0 1 2E2EFF  "N1399"  1 1 7 ""  1 ""  <> 0 0 0 1399 1399 1 0 2823 1 <> <> 1399 0 1399 1399 <> "CCD match"  <> 1 0.91 1505 <> <> <> <> <> <> <> <>
  1400 3 2.436394 -13.693509 -6.424922 196 G "A" 24 0.08000 0.08000 "GLY " " CA " "    " 6 0 0 1 808080  "C1400"  1 1 -1114 "%RT%RN"  2 ""  CCFF00  0 0 0 1400 1400 1 0 2824 2 <> <> 1400 0 1400 1400 <> "CCD match"  <> 1 0.91 1506 <> <> <> <> <> <> <> <>
  1401 2 1.064430 -13.203187 -6.854585 196 G "A" 24 0.50000 0.50000 "GLY " " C  " "    " 6 0 0 1 808080  "C1401"  1 1 7 ""  1 ""  <> 0 0 0 1401 1401 1 0 2825 0 <> <> 1401 0 1401 1401 <> "CCD match"  <> 1 0.91 1507 <> <> <> <> <> <> <> <>
  1402 15 0.073448 -13.586453 -6.215643 196 G "A" 70 -0.50000 -0.50000 "GLY " " O  " "    " 8 0 0 1 FF2E2E  "O1402"  1 1 7 ""  1 ""  <> 0 0 0 1402 1402 1 0 2826 0 <> <> 1402 0 1402 1402 <> "CCD match"  <> 1 0.91 1508 <> <> <> <> <> <> <> <>
  1403 25 0.968670 -12.332127 -7.886972 197 L "A" 38 -0.50000 -0.50000 "LEU " " N  " "    " 7 0 0 1 2E2EFF  "N1403"  1 1 7 ""  1 ""  <> 0 0 0 1403 1403 1 0 2830 1 <> <> 1403 0 1403 1403 <> "CCD match"  <> 1 0.92 1509 <> <> <> <> <> <> <> <>
  1404 3 -0.299461 -11.660725 -8.381360 197 L "A" 24 0.14000 0.14000 "LEU " " CA " "    " 6 0 0 1 808080  "C1404"  1 1 -1114 "%RT%RN"  2 ""  CCFF00  0 0 0 1404 1404 1 0 2831 1 <> <> 1404 0 1404 1404 <> "CCD match"  <> 1 0.92 1510 <> <> <> <> <> <> <> <>
  1405 2 -0.430029 -11.751858 -9.975767 197 L "A" 24 0.50000 0.50000 "LEU " " C  " "    " 6 0 0 1 808080  "C1405"  1 1 7 ""  1 ""  <> 0 0 0 1405 1405 1 0 2832 0 <> <> 1405 0 1405 1405 <> "CCD match"  <> 1 0.92 1511 <> <> <> <> <> <> <> <>
  1406 3 -0.440630 -10.263016 -7.692056 197 L "A" 24 -0.12000 -0.12000 "LEU " " CB " "    " 6 0 0 1 808080  "C1406"  1 1 7 ""  1 ""  <> 0 0 0 1406 1406 1 0 2833 2 <> <> 1406 0 1406 1406 <> "CCD match"  <> 1 0.92 1512 <> <> <> <> <> <> <> <>
  1407 15 -1.602312 -11.804089 -10.424795 197 L "A" 70 -0.50000 -0.50000 "LEU " " O  " "    " 8 0 0 1 FF2E2E  "O1407"  1 1 7 ""  1 ""  <> 0 0 0 1407 1407 1 0 2834 0 <> <> 1407 0 1407 1407 <> "CCD match"  <> 1 0.92 1513 <> <> <> <> <> <> <> <>
  1408 3 -1.253485 -9.267903 -8.480812 197 L "A" 24 -0.06000 -0.06000 "LEU " " CG " "    " 6 0 0 1 808080  "C1408"  1 1 7 ""  1 ""  <> 0 0 0 1408 1408 1 0 2835 1 <> <> 1408 0 1408 1408 <> "CCD match"  <> 1 0.92 1514 <> <> <> <> <> <> <> <>
  1409 3 -2.766149 -9.602772 -8.554615 197 L "A" 24 -0.18000 -0.18000 "LEU " " CD1" "    " 6 0 0 1 808080  "C1409"  1 1 7 ""  1 ""  <> 0 0 0 1409 1409 1 0 2836 3 <> <> 1409 0 1409 1409 <> "CCD match"  <> 1 0.92 1515 <> <> <> <> <> <> <> <>
  1410 3 -0.902904 -7.780911 -7.965516 197 L "A" 24 -0.18000 -0.18000 "LEU " " CD2" "    " 6 0 0 1 808080  "C1410"  1 1 7 ""  1 ""  <> 0 0 0 1410 1410 1 0 2837 3 <> <> 1410 0 1410 1410 <> "CCD match"  <> 1 0.92 1516 <> <> <> <> <> <> <> <>
  1411 25 0.717331 -11.877285 -10.677619 198 A "A" 38 -0.50000 -0.50000 "ALA " " N  " "    " 7 0 0 0 2E2EFF  "N1411"  1 1 7 ""  1 ""  <> 0 0 0 1411 1411 1 0 2849 1 <> <> 1411 0 1411 1411 <> "CCD match"  <> 1 0.93 1517 <> <> <> <> <> <> <> <>
  1412 3 0.801285 -11.985291 -12.157107 198 A "A" 24 0.14000 0.14000 "ALA " " CA " "    " 6 0 0 0 808080  "C1412"  1 1 -1115 "%RT%RN"  2 ""  99FF00  0 0 0 1412 1412 1 0 2850 1 <> <> 1412 0 1412 1412 <> "CCD match"  <> 1 0.93 1518 <> <> <> <> <> <> <> <>
  1413 2 0.661694 -13.427704 -12.704276 198 A "A" 24 0.50000 0.50000 "ALA " " C  " "    " 6 0 0 0 808080  "C1413"  1 1 7 ""  1 ""  <> 0 0 0 1413 1413 1 0 2851 0 <> <> 1413 0 1413 1413 <> "CCD match"  <> 1 0.93 1519 <> <> <> <> <> <> <> <>
  1414 3 2.111118 -11.325589 -12.558103 198 A "A" 24 -0.18000 -0.18000 "ALA " " CB " "    " 6 0 0 0 808080  "C1414"  1 1 7 ""  1 ""  <> 0 0 0 1414 1414 1 0 2852 3 <> <> 1414 0 1414 1414 <> "CCD match"  <> 1 0.93 1520 <> <> <> <> <> <> <> <>
  1415 15 0.172455 -13.542927 -13.825661 198 A "A" 70 -0.50000 -0.50000 "ALA " " O  " "    " 8 0 0 0 FF2E2E  "O1415"  1 1 7 ""  1 ""  <> 0 0 0 1415 1415 1 0 2853 0 <> <> 1415 0 1415 1415 <> "CCD match"  <> 1 0.93 1521 <> <> <> <> <> <> <> <>
  1416 25 1.061234 -14.424977 -11.909857 199 G "A" 38 -0.50000 -0.50000 "GLY " " N  " "    " 7 0 0 0 2E2EFF  "N1416"  1 1 7 ""  1 ""  <> 0 0 0 1416 1416 1 0 2859 1 <> <> 1416 0 1416 1416 <> "CCD match"  <> 1 0.92 1522 <> <> <> <> <> <> <> <>
  1417 3 1.096191 -15.840752 -12.265661 199 G "A" 24 0.08000 0.08000 "GLY " " CA " "    " 6 0 0 0 808080  "C1417"  1 1 -1115 "%RT%RN"  2 ""  99FF00  0 0 0 1417 1417 1 0 2860 2 <> <> 1417 0 1417 1417 <> "CCD match"  <> 1 0.92 1523 <> <> <> <> <> <> <> <>
  1418 2 -0.283352 -16.429188 -12.057830 199 G "A" 24 0.50000 0.50000 "GLY " " C  " "    " 6 0 0 0 808080  "C1418"  1 1 7 ""  1 ""  <> 0 0 0 1418 1418 1 0 2861 0 <> <> 1418 0 1418 1418 <> "CCD match"  <> 1 0.92 1524 <> <> <> <> <> <> <> <>
  1419 15 -0.901771 -16.873730 -13.027116 199 G "A" 70 -0.50000 -0.50000 "GLY " " O  " "    " 8 0 0 0 FF2E2E  "O1419"  1 1 7 ""  1 ""  <> 0 0 0 1419 1419 1 0 2862 0 <> <> 1419 0 1419 1419 <> "CCD match"  <> 1 0.92 1525 <> <> <> <> <> <> <> <>
  1420 25 -0.835329 -16.311558 -10.837178 200 P "A" 38 -0.14000 -0.14000 "PRO " " N  " "    " 7 0 0 0 2E2EFF  "N1420"  1 1 7 ""  1 ""  <> 0 0 0 1420 1420 1 0 2866 0 <> <> 1420 0 1420 1420 <> "CCD match"  <> 1 0.94 1526 <> <> <> <> <> <> <> <>
  1421 3 -2.240333 -16.716885 -10.563886 200 P "A" 24 0.01000 0.01000 "PRO " " CA " "    " 6 0 0 0 808080  "C1421"  1 1 -1115 "%RT%RN"  2 ""  99FF00  0 0 0 1421 1421 1 0 2867 1 <> <> 1421 0 1421 1421 <> "CCD match"  <> 1 0.94 1527 <> <> <> <> <> <> <> <>
  1422 2 -3.370413 -15.906708 -11.329026 200 P "A" 24 0.50000 0.50000 "PRO " " C  " "    " 6 0 0 0 808080  "C1422"  1 1 7 ""  1 ""  <> 0 0 0 1422 1422 1 0 2868 0 <> <> 1422 0 1422 1422 <> "CCD match"  <> 1 0.94 1528 <> <> <> <> <> <> <> <>
  1423 3 -2.384233 -16.539299 -9.074520 200 P "A" 24 -0.12000 -0.12000 "PRO " " CB " "    " 6 0 0 0 808080  "C1423"  1 1 7 ""  1 ""  <> 0 0 0 1423 1423 1 0 2869 2 <> <> 1423 0 1423 1423 <> "CCD match"  <> 1 0.94 1529 <> <> <> <> <> <> <> <>
  1424 15 -4.527729 -16.141888 -11.020045 200 P "A" 70 -0.50000 -0.50000 "PRO " " O  " "    " 8 0 0 0 FF2E2E  "O1424"  1 1 7 ""  1 ""  <> 0 0 0 1424 1424 1 0 2870 0 <> <> 1424 0 1424 1424 <> "CCD match"  <> 1 0.94 1530 <> <> <> <> <> <> <> <>
  1425 3 -0.943603 -16.603993 -8.512555 200 P "A" 24 -0.12000 -0.12000 "PRO " " CG " "    " 6 0 0 0 808080  "C1425"  1 1 7 ""  1 ""  <> 0 0 0 1425 1425 1 0 2871 2 <> <> 1425 0 1425 1425 <> "CCD match"  <> 1 0.94 1531 <> <> <> <> <> <> <> <>
  1426 3 -0.148502 -15.948803 -9.629269 200 P "A" 24 -0.05000 -0.05000 "PRO " " CD " "    " 6 0 0 0 808080  "C1426"  1 1 7 ""  1 ""  <> 0 0 0 1426 1426 1 0 2872 2 <> <> 1426 0 1426 1426 <> "CCD match"  <> 1 0.94 1532 <> <> <> <> <> <> <> <>
  1427 25 -3.021919 -14.899991 -12.138058 201 L "A" 38 -0.50000 -0.50000 "LEU " " N  " "    " 7 0 0 0 2E2EFF  "N1427"  1 1 7 ""  1 ""  <> 0 0 0 1427 1427 1 0 2880 1 <> <> 1427 0 1427 1427 <> "CCD match"  <> 1 0.96 1533 <> <> <> <> <> <> <> <>
  1428 3 -4.015556 -13.969311 -12.702064 201 L "A" 24 0.14000 0.14000 "LEU " " CA " "    " 6 0 0 0 808080  "C1428"  1 1 -1115 "%RT%RN"  2 ""  99FF00  0 0 0 1428 1428 1 0 2881 1 <> <> 1428 0 1428 1428 <> "CCD match"  <> 1 0.96 1534 <> <> <> <> <> <> <> <>
  1429 2 -5.209688 -14.654194 -13.490092 201 L "A" 24 0.50000 0.50000 "LEU " " C  " "    " 6 0 0 0 808080  "C1429"  1 1 7 ""  1 ""  <> 0 0 0 1429 1429 1 0 2882 0 <> <> 1429 0 1429 1429 <> "CCD match"  <> 1 0.96 1535 <> <> <> <> <> <> <> <>
  1430 3 -3.336931 -12.889599 -13.536393 201 L "A" 24 -0.12000 -0.12000 "LEU " " CB " "    " 6 0 0 0 808080  "C1430"  1 1 7 ""  1 ""  <> 0 0 0 1430 1430 1 0 2883 2 <> <> 1430 0 1430 1430 <> "CCD match"  <> 1 0.96 1536 <> <> <> <> <> <> <> <>
  1431 15 -6.343414 -14.161129 -13.417796 201 L "A" 70 -0.50000 -0.50000 "LEU " " O  " "    " 8 0 0 0 FF2E2E  "O1431"  1 1 7 ""  1 ""  <> 0 0 0 1431 1431 1 0 2884 0 <> <> 1431 0 1431 1431 <> "CCD match"  <> 1 0.96 1537 <> <> <> <> <> <> <> <>
  1432 3 -4.112408 -11.636464 -13.905820 201 L "A" 24 -0.06000 -0.06000 "LEU " " CG " "    " 6 0 0 0 808080  "C1432"  1 1 7 ""  1 ""  <> 0 0 0 1432 1432 1 0 2885 1 <> <> 1432 0 1432 1432 <> "CCD match"  <> 1 0.96 1538 <> <> <> <> <> <> <> <>
  1433 3 -4.757210 -11.042435 -12.696906 201 L "A" 24 -0.18000 -0.18000 "LEU " " CD1" "    " 6 0 0 0 808080  "C1433"  1 1 7 ""  1 ""  <> 0 0 0 1433 1433 1 0 2886 3 <> <> 1433 0 1433 1433 <> "CCD match"  <> 1 0.96 1539 <> <> <> <> <> <> <> <>
  1434 3 -3.180798 -10.732369 -14.781514 201 L "A" 24 -0.18000 -0.18000 "LEU " " CD2" "    " 6 0 0 0 808080  "C1434"  1 1 7 ""  1 ""  <> 0 0 0 1434 1434 1 0 2887 3 <> <> 1434 0 1434 1434 <> "CCD match"  <> 1 0.96 1540 <> <> <> <> <> <> <> <>
  1435 25 -5.040104 -15.851723 -14.144076 202 S "A" 38 -0.50000 -0.50000 "SER " " N  " "    " 7 0 0 0 2E2EFF  "N1435"  1 1 7 ""  1 ""  <> 0 0 0 1435 1435 1 0 2899 1 <> <> 1435 0 1435 1435 <> "CCD match"  <> 1 0.94 1541 <> <> <> <> <> <> <> <>
  1436 3 -6.125696 -16.538540 -14.856540 202 S "A" 24 0.14000 0.14000 "SER " " CA " "    " 6 0 0 0 808080  "C1436"  1 1 -1115 "%RT%RN"  2 ""  99FF00  0 0 0 1436 1436 1 0 2900 1 <> <> 1436 0 1436 1436 <> "CCD match"  <> 1 0.94 1542 <> <> <> <> <> <> <> <>
  1437 2 -7.152389 -17.172699 -13.866110 202 S "A" 24 0.50000 0.50000 "SER " " C  " "    " 6 0 0 0 808080  "C1437"  1 1 7 ""  1 ""  <> 0 0 0 1437 1437 1 0 2901 0 <> <> 1437 0 1437 1437 <> "CCD match"  <> 1 0.94 1543 <> <> <> <> <> <> <> <>
  1438 3 -5.520283 -17.427670 -15.940559 202 S "A" 24 0.14500 0.14500 "SER " " CB " "    " 6 0 0 0 808080  "C1438"  1 1 7 ""  1 ""  <> 0 0 0 1438 1438 1 0 2902 2 <> <> 1438 0 1438 1438 <> "CCD match"  <> 1 0.94 1544 <> <> <> <> <> <> <> <>
  1439 15 -8.317116 -17.066838 -14.130341 202 S "A" 70 -0.50000 -0.50000 "SER " " O  " "    " 8 0 0 0 FF2E2E  "O1439"  1 1 7 ""  1 ""  <> 0 0 0 1439 1439 1 0 2903 0 <> <> 1439 0 1439 1439 <> "CCD match"  <> 1 0.94 1545 <> <> <> <> <> <> <> <>
  1440 16 -4.491709 -18.223195 -15.364794 202 S "A" 70 -0.68300 -0.68300 "SER " " OG " "    " 8 0 0 0 FF2E2E  "O1440"  1 1 7 "%UT"  13 ""  <> 0 0 0 1440 1440 1 0 2904 1 <> <> 1440 0 1440 1440 <> "CCD match"  <> 1 0.94 1546 <> <> <> <> <> <> <> <>
  1441 25 -6.718777 -17.725735 -12.728253 203 I "A" 38 -0.50000 -0.50000 "ILE " " N  " "    " 7 0 0 0 2E2EFF  "N1441"  0 1 7 ""  1 ""  <> 0 0 0 1441 1441 1 0 2910 1 <> <> 1441 0 1441 1441 <> "CCD match"  <> 1 0.93 1547 <> <> <> <> <> <> <> <>
  1442 3 -7.476103 -18.191350 -11.553339 203 I "A" 24 0.14000 0.14000 "ILE " " CA " "    " 6 0 0 0 808080  "C1442"  0 1 -1115 "%RT%RN"  2 ""  99FF00  0 0 0 1442 1442 1 0 2911 1 <> <> 1442 0 1442 1442 <> "CCD match"  <> 1 0.93 1548 <> <> <> <> <> <> <> <>
  1443 2 -8.069172 -16.927281 -10.890095 203 I "A" 24 0.50000 0.50000 "ILE " " C  " "    " 6 0 0 0 808080  "C1443"  0 1 7 ""  1 ""  <> 0 0 0 1443 1443 1 0 2912 0 <> <> 1443 0 1443 1443 <> "CCD match"  <> 1 0.93 1549 <> <> <> <> <> <> <> <>
  1444 3 -6.716476 -19.085621 -10.560436 203 I "A" 24 -0.06000 -0.06000 "ILE " " CB " "    " 6 0 0 0 808080  "C1444"  0 1 7 ""  1 ""  <> 0 0 0 1444 1444 1 0 2913 1 <> <> 1444 0 1444 1444 <> "CCD match"  <> 1 0.93 1550 <> <> <> <> <> <> <> <>
  1445 15 -9.254572 -16.987183 -10.384160 203 I "A" 70 -0.50000 -0.50000 "ILE " " O  " "    " 8 0 0 0 FF2E2E  "O1445"  0 1 7 ""  1 ""  <> 0 0 0 1445 1445 1 0 2914 0 <> <> 1445 0 1445 1445 <> "CCD match"  <> 1 0.93 1551 <> <> <> <> <> <> <> <>
  1446 3 -5.634033 -20.160592 -10.944135 203 I "A" 24 -0.12000 -0.12000 "ILE " " CG1" "    " 6 0 0 0 808080  "C1446"  0 1 7 ""  1 ""  <> 0 0 0 1446 1446 1 0 2915 2 <> <> 1446 0 1446 1446 <> "CCD match"  <> 1 0.93 1552 <> <> <> <> <> <> <> <>
  1447 3 -7.603596 -19.775826 -9.539624 203 I "A" 24 -0.18000 -0.18000 "ILE " " CG2" "    " 6 0 0 0 808080  "C1447"  0 1 7 ""  1 ""  <> 0 0 0 1447 1447 1 0 2916 3 <> <> 1447 0 1447 1447 <> "CCD match"  <> 1 0.93 1553 <> <> <> <> <> <> <> <>
  1448 3 -4.470629 -20.249638 -10.005635 203 I "A" 24 -0.18000 -0.18000 "ILE " " CD1" "    " 6 0 0 0 808080  "C1448"  0 1 7 ""  1 ""  <> 0 0 0 1448 1448 1 0 2917 3 <> <> 1448 0 1448 1448 <> "CCD match"  <> 1 0.93 1554 <> <> <> <> <> <> <> <>
  1449 25 -7.330902 -15.776093 -10.753234 204 L "A" 38 -0.50000 -0.50000 "LEU " " N  " "    " 7 0 0 0 2E2EFF  "N1449"  1 1 7 ""  1 ""  <> 0 0 0 1449 1449 1 0 2929 1 <> <> 1449 0 1449 1449 <> "CCD match"  <> 1 0.95 1555 <> <> <> <> <> <> <> <>
  1450 3 -7.697618 -14.643921 -9.888775 204 L "A" 24 0.14000 0.14000 "LEU " " CA " "    " 6 0 0 0 808080  "C1450"  1 1 -1115 "%RT%RN"  2 ""  99FF00  0 0 0 1450 1450 1 0 2930 1 <> <> 1450 0 1450 1450 <> "CCD match"  <> 1 0.95 1556 <> <> <> <> <> <> <> <>
  1451 2 -8.924578 -14.008252 -10.539127 204 L "A" 24 0.50000 0.50000 "LEU " " C  " "    " 6 0 0 0 808080  "C1451"  1 1 7 ""  1 ""  <> 0 0 0 1451 1451 1 0 2931 0 <> <> 1451 0 1451 1451 <> "CCD match"  <> 1 0.95 1557 <> <> <> <> <> <> <> <>
  1452 3 -6.560308 -13.638371 -9.799549 204 L "A" 24 -0.12000 -0.12000 "LEU " " CB " "    " 6 0 0 0 808080  "C1452"  1 1 7 ""  1 ""  <> 0 0 0 1452 1452 1 0 2932 2 <> <> 1452 0 1452 1452 <> "CCD match"  <> 1 0.95 1558 <> <> <> <> <> <> <> <>
  1453 15 -9.745153 -13.539158 -9.694984 204 L "A" 70 -0.50000 -0.50000 "LEU " " O  " "    " 8 0 0 0 FF2E2E  "O1453"  1 1 7 ""  1 ""  <> 0 0 0 1453 1453 1 0 2933 0 <> <> 1453 0 1453 1453 <> "CCD match"  <> 1 0.95 1559 <> <> <> <> <> <> <> <>
  1454 3 -6.798479 -12.482529 -8.733378 204 L "A" 24 -0.06000 -0.06000 "LEU " " CG " "    " 6 0 0 0 808080  "C1454"  1 1 7 ""  1 ""  <> 0 0 0 1454 1454 1 0 2934 1 <> <> 1454 0 1454 1454 <> "CCD match"  <> 1 0.95 1560 <> <> <> <> <> <> <> <>
  1455 3 -6.248249 -13.084862 -7.393891 204 L "A" 24 -0.18000 -0.18000 "LEU " " CD1" "    " 6 0 0 0 808080  "C1455"  1 1 7 ""  1 ""  <> 0 0 0 1455 1455 1 0 2935 3 <> <> 1455 0 1455 1455 <> "CCD match"  <> 1 0.95 1561 <> <> <> <> <> <> <> <>
  1456 3 -5.857426 -11.321003 -9.179384 204 L "A" 24 -0.18000 -0.18000 "LEU " " CD2" "    " 6 0 0 0 808080  "C1456"  1 1 7 ""  1 ""  <> 0 0 0 1456 1456 1 0 2936 3 <> <> 1456 0 1456 1456 <> "CCD match"  <> 1 0.95 1562 <> <> <> <> <> <> <> <>
  1457 25 -9.085360 -14.038914 -11.884699 205 N "A" 38 -0.50000 -0.50000 "ASN " " N  " "    " 7 0 0 0 2E2EFF  "N1457"  1 1 7 ""  1 ""  <> 0 0 0 1457 1457 1 0 2948 1 <> <> 1457 0 1457 1457 <> "CCD match"  <> 1 0.95 1563 <> <> <> <> <> <> <> <>
  1458 3 -10.219173 -13.540310 -12.561425 205 N "A" 24 0.14000 0.14000 "ASN " " CA " "    " 6 0 0 0 808080  "C1458"  1 1 -1115 "%RT%RN"  2 ""  99FF00  0 0 0 1458 1458 1 0 2949 1 <> <> 1458 0 1458 1458 <> "CCD match"  <> 1 0.95 1564 <> <> <> <> <> <> <> <>
  1459 2 -11.542004 -14.291588 -12.329879 205 N "A" 24 0.50000 0.50000 "ASN " " C  " "    " 6 0 0 0 808080  "C1459"  1 1 7 ""  1 ""  <> 0 0 0 1459 1459 1 0 2950 0 <> <> 1459 0 1459 1459 <> "CCD match"  <> 1 0.95 1565 <> <> <> <> <> <> <> <>
  1460 3 -9.942181 -13.354195 -14.029015 205 N "A" 24 -0.12000 -0.12000 "ASN " " CB " "    " 6 0 0 0 808080  "C1460"  1 1 7 ""  1 ""  <> 0 0 0 1460 1460 1 0 2951 2 <> <> 1460 0 1460 1460 <> "CCD match"  <> 1 0.95 1566 <> <> <> <> <> <> <> <>
  1461 15 -12.564369 -13.664624 -12.261306 205 N "A" 70 -0.50000 -0.50000 "ASN " " O  " "    " 8 0 0 0 FF2E2E  "O1461"  1 1 7 ""  1 ""  <> 0 0 0 1461 1461 1 0 2952 0 <> <> 1461 0 1461 1461 <> "CCD match"  <> 1 0.95 1567 <> <> <> <> <> <> <> <>
  1462 2 -9.164741 -12.079648 -14.375465 205 N "A" 24 0.50000 0.50000 "ASN " " CG " "    " 6 0 0 0 808080  "C1462"  1 1 7 "%UT"  13 ""  <> 0 0 0 1462 1462 1 0 2953 0 <> <> 1462 0 1462 1462 <> "CCD match"  <> 1 0.95 1568 72.1129015175297 "No Flip"  <> <> <> <> <> <>
  1463 25 -7.871262 -12.076211 -14.494388 205 N "A" 38 -0.76000 -0.76000 "ASN " " ND2" "    " 7 0 0 0 2E2EFF  "N1463"  1 1 7 ""  1 ""  <> 0 0 0 1463 1463 1 0 2954 2 <> <> 1463 0 1463 1463 <> "CCD match"  <> 1 0.95 1569 <> <> <> <> <> <> <> <>
  1464 15 -9.740503 -10.994580 -14.461977 205 N "A" 70 -0.50000 -0.50000 "ASN " " OD1" "    " 8 0 0 0 FF2E2E  "O1464"  1 1 7 ""  1 ""  <> 0 0 0 1464 1464 1 0 2955 0 <> <> 1464 0 1464 1464 <> "CCD match"  <> 1 0.95 1570 <> <> <> <> <> <> <> <>
  1465 25 -11.395298 -15.571461 -11.994654 206 R "A" 38 -0.50000 -0.50000 "ARG " " N  " "    " 7 0 0 0 2E2EFF  "N1465"  1 1 7 ""  1 ""  <> 0 0 0 1465 1465 1 0 2962 1 <> <> 1465 0 1465 1465 <> "CCD match"  <> 1 0.92 1571 <> <> <> <> <> <> <> <>
  1466 3 -12.498978 -16.448075 -11.571173 206 R "A" 24 0.14000 0.14000 "ARG " " CA " "    " 6 0 0 0 808080  "C1466"  1 1 -1115 "%RT%RN"  2 ""  99FF00  0 0 0 1466 1466 1 0 2963 1 <> <> 1466 0 1466 1466 <> "CCD match"  <> 1 0.92 1572 <> <> <> <> <> <> <> <>
  1467 2 -12.820734 -16.245877 -10.127326 206 R "A" 24 0.50000 0.50000 "ARG " " C  " "    " 6 0 0 0 808080  "C1467"  1 1 7 ""  1 ""  <> 0 0 0 1467 1467 1 0 2964 0 <> <> 1467 0 1467 1467 <> "CCD match"  <> 1 0.92 1573 <> <> <> <> <> <> <> <>
  1468 3 -12.271965 -17.944722 -11.895159 206 R "A" 24 -0.12000 -0.12000 "ARG " " CB " "    " 6 0 0 0 808080  "C1468"  1 1 7 ""  1 ""  <> 0 0 0 1468 1468 1 0 2965 2 <> <> 1468 0 1468 1468 <> "CCD match"  <> 1 0.92 1574 <> <> <> <> <> <> <> <>
  1469 15 -13.979177 -16.109356 -9.769280 206 R "A" 70 -0.50000 -0.50000 "ARG " " O  " "    " 8 0 0 0 FF2E2E  "O1469"  1 1 7 ""  1 ""  <> 0 0 0 1469 1469 1 0 2966 0 <> <> 1469 0 1469 1469 <> "CCD match"  <> 1 0.92 1575 <> <> <> <> <> <> <> <>
  1470 3 -11.839582 -18.218335 -13.384063 206 R "A" 24 -0.05000 -0.05000 "ARG " " CG " "    " 6 0 0 0 808080  "C1470"  1 1 7 ""  1 ""  <> 0 0 0 1470 1470 1 0 2967 2 <> <> 1470 0 1470 1470 <> "CCD match"  <> 1 0.92 1576 <> <> <> <> <> <> <> <>
  1471 3 -11.792000 -19.706067 -13.547105 206 R "A" 24 0.19000 0.19000 "ARG " " CD " "    " 6 0 0 0 808080  "C1471"  1 1 7 ""  1 ""  <> 0 0 0 1471 1471 1 0 2968 2 <> <> 1471 0 1471 1471 <> "CCD match"  <> 1 0.92 1577 <> <> <> <> <> <> <> <>
  1472 25 -10.722673 -20.461255 -12.920256 206 R "A" 38 -0.69997 -0.69997 "ARG " " NE " "    " 7 0 0 0 2E2EFF  "N1472"  1 1 7 ""  1 ""  <> 0 0 0 1472 1472 1 0 2969 1 <> <> 1472 0 1472 1472 <> "CCD match"  <> 1 0.92 1578 <> <> <> <> <> <> <> <>
  1473 25 -9.183311 -20.306042 -14.636059 206 R "A" 38 -0.79997 -0.79997 "ARG " " NH1" "    " 7 0 0 0 2E2EFF  "N1473"  1 1 7 ""  1 ""  <> 0 0 0 1473 1473 1 0 2970 2 <> <> 1473 0 1473 1473 <> "CCD match"  <> 1 0.92 1579 <> <> <> <> <> <> <> <>
  1474 31 -8.668077 -21.528866 -12.769250 206 R "A" 38 -0.79997 -0.79997 "ARG " " NH2" "    " 7 1 0 0 2E2EFF  "N1474"  1 1 7 ""  1 ""  <> 0 0 0 1474 1474 1 0 2971 2 <> <> 1474 0 1474 1474 <> "CCD match"  <> 1 0.92 1580 <> <> <> <> <> <> <> <>
  1475 2 -9.536468 -20.788624 -13.433017 206 R "A" 24 0.63990 0.63990 "ARG " " CZ " "    " 6 0 0 0 808080  "C1475"  1 1 7 ""  1 ""  <> 0 0 0 1475 1475 1 0 2972 0 <> <> 1475 0 1475 1475 <> "CCD match"  <> 1 0.92 1581 <> <> <> <> <> <> <> <>
  1476 25 -11.806961 -16.094922 -9.275505 207 A "A" 38 -0.50000 -0.50000 "ALA " " N  " "    " 7 0 0 0 2E2EFF  "N1476"  1 1 7 ""  1 ""  <> 0 0 0 1476 1476 1 0 2986 1 <> <> 1476 0 1476 1476 <> "CCD match"  <> 1 0.94 1582 <> <> <> <> <> <> <> <>
  1477 3 -11.973671 -15.744301 -7.827410 207 A "A" 24 0.14000 0.14000 "ALA " " CA " "    " 6 0 0 0 808080  "C1477"  1 1 -1115 "%RT%RN"  2 ""  99FF00  0 0 0 1477 1477 1 0 2987 1 <> <> 1477 0 1477 1477 <> "CCD match"  <> 1 0.94 1583 <> <> <> <> <> <> <> <>
  1478 2 -12.562994 -14.390767 -7.490515 207 A "A" 24 0.50000 0.50000 "ALA " " C  " "    " 6 0 0 0 808080  "C1478"  1 1 7 ""  1 ""  <> 0 0 0 1478 1478 1 0 2988 0 <> <> 1478 0 1478 1478 <> "CCD match"  <> 1 0.94 1584 <> <> <> <> <> <> <> <>
  1479 3 -10.615557 -15.836857 -7.096926 207 A "A" 24 -0.18000 -0.18000 "ALA " " CB " "    " 6 0 0 0 808080  "C1479"  1 1 7 ""  1 ""  <> 0 0 0 1479 1479 1 0 2989 3 <> <> 1479 0 1479 1479 <> "CCD match"  <> 1 0.94 1585 <> <> <> <> <> <> <> <>
  1480 15 -13.168652 -14.290394 -6.397989 207 A "A" 70 -0.50000 -0.50000 "ALA " " O  " "    " 8 0 0 0 FF2E2E  "O1480"  1 1 7 ""  1 ""  <> 0 0 0 1480 1480 1 0 2990 0 <> <> 1480 0 1480 1480 <> "CCD match"  <> 1 0.94 1586 <> <> <> <> <> <> <> <>
  1481 25 -12.501982 -13.473511 -8.479982 208 L "A" 38 -0.50000 -0.50000 "LEU " " N  " "    " 7 0 0 0 2E2EFF  "N1481"  1 1 7 ""  1 ""  <> 0 0 0 1481 1481 1 0 2996 1 <> <> 1481 0 1481 1481 <> "CCD match"  <> 1 0.95 1587 <> <> <> <> <> <> <> <>
  1482 3 -13.315565 -12.279233 -8.406777 208 L "A" 24 0.14000 0.14000 "LEU " " CA " "    " 6 0 0 0 808080  "C1482"  1 1 -1115 "%RT%RN"  2 ""  99FF00  0 0 0 1482 1482 1 0 2997 1 <> <> 1482 0 1482 1482 <> "CCD match"  <> 1 0.95 1588 <> <> <> <> <> <> <> <>
  1483 2 -14.864063 -12.500203 -8.352898 208 L "A" 24 0.50000 0.50000 "LEU " " C  " "    " 6 0 0 0 808080  "C1483"  1 1 7 ""  1 ""  <> 0 0 0 1483 1483 1 0 2998 0 <> <> 1483 0 1483 1483 <> "CCD match"  <> 1 0.95 1589 <> <> <> <> <> <> <> <>
  1484 3 -12.912592 -11.385106 -9.604650 208 L "A" 24 -0.12000 -0.12000 "LEU " " CB " "    " 6 0 0 0 808080  "C1484"  1 1 7 ""  1 ""  <> 0 0 0 1484 1484 1 0 2999 2 <> <> 1484 0 1484 1484 <> "CCD match"  <> 1 0.95 1590 <> <> <> <> <> <> <> <>
  1485 15 -15.586519 -11.650662 -7.879292 208 L "A" 70 -0.50000 -0.50000 "LEU " " O  " "    " 8 0 0 0 FF2E2E  "O1485"  1 1 7 ""  1 ""  <> 0 0 0 1485 1485 1 0 3000 0 <> <> 1485 0 1485 1485 <> "CCD match"  <> 1 0.95 1591 <> <> <> <> <> <> <> <>
  1486 3 -11.637594 -10.581410 -9.346302 208 L "A" 24 -0.06000 -0.06000 "LEU " " CG " "    " 6 0 0 0 808080  "C1486"  1 1 7 ""  1 ""  <> 0 0 0 1486 1486 1 0 3001 1 <> <> 1486 0 1486 1486 <> "CCD match"  <> 1 0.95 1592 <> <> <> <> <> <> <> <>
  1487 3 -11.116041 -9.929539 -10.643994 208 L "A" 24 -0.18000 -0.18000 "LEU " " CD1" "    " 6 0 0 0 808080  "C1487"  1 1 7 ""  1 ""  <> 0 0 0 1487 1487 1 0 3002 3 <> <> 1487 0 1487 1487 <> "CCD match"  <> 1 0.95 1593 <> <> <> <> <> <> <> <>
  1488 3 -11.722921 -9.502366 -8.285823 208 L "A" 24 -0.18000 -0.18000 "LEU " " CD2" "    " 6 0 0 0 808080  "C1488"  1 1 7 ""  1 ""  <> 0 0 0 1488 1488 1 0 3003 3 <> <> 1488 0 1488 1488 <> "CCD match"  <> 1 0.95 1594 <> <> <> <> <> <> <> <>
  1489 25 -15.284504 -13.673749 -8.847305 209 E "A" 38 -0.50000 -0.50000 "GLU " " N  " "    " 7 0 0 0 2E2EFF  "N1489"  1 1 7 ""  1 ""  <> 0 0 0 1489 1489 1 0 3015 1 <> <> 1489 0 1489 1489 <> "CCD match"  <> 1 0.94 1595 <> <> <> <> <> <> <> <>
  1490 3 -16.665832 -14.119687 -8.866675 209 E "A" 24 0.14000 0.14000 "GLU " " CA " "    " 6 0 0 0 808080  "C1490"  1 1 -1115 "%RT%RN"  2 ""  99FF00  0 0 0 1490 1490 1 0 3016 1 <> <> 1490 0 1490 1490 <> "CCD match"  <> 1 0.94 1596 <> <> <> <> <> <> <> <>
  1491 2 -16.905965 -15.117283 -7.727261 209 E "A" 24 0.50000 0.50000 "GLU " " C  " "    " 6 0 0 0 808080  "C1491"  1 1 7 ""  1 ""  <> 0 0 0 1491 1491 1 0 3017 0 <> <> 1491 0 1491 1491 <> "CCD match"  <> 1 0.94 1597 <> <> <> <> <> <> <> <>
  1492 3 -16.985669 -14.744645 -10.211697 209 E "A" 24 -0.12000 -0.12000 "GLU " " CB " "    " 6 0 0 0 808080  "C1492"  1 1 7 ""  1 ""  <> 0 0 0 1492 1492 1 0 3018 2 <> <> 1492 0 1492 1492 <> "CCD match"  <> 1 0.94 1598 <> <> <> <> <> <> <> <>
  1493 15 -17.903587 -15.853909 -7.815017 209 E "A" 70 -0.50000 -0.50000 "GLU " " O  " "    " 8 0 0 0 FF2E2E  "O1493"  1 1 7 ""  1 ""  <> 0 0 0 1493 1493 1 0 3019 0 <> <> 1493 0 1493 1493 <> "CCD match"  <> 1 0.94 1599 <> <> <> <> <> <> <> <>
  1494 3 -16.387322 -13.958458 -11.423497 209 E "A" 24 -0.22000 -0.22000 "GLU " " CG " "    " 6 0 0 0 808080  "C1494"  1 1 7 ""  1 ""  <> 0 0 0 1494 1494 1 0 3020 2 <> <> 1494 0 1494 1494 <> "CCD match"  <> 1 0.94 1600 <> <> <> <> <> <> <> <>
  1495 2 -16.907872 -14.404477 -12.855222 209 E "A" 24 0.70000 0.70000 "GLU " " CD " "    " 6 0 0 0 808080  "C1495"  1 1 7 "%UT"  13 ""  <> 0 0 0 1495 1495 1 0 3021 0 <> <> 1495 0 1495 1495 <> "CCD match"  <> 1 0.94 1601 10 <> <> <> <> <> <> <>
  1496 15 -18.085429 -14.208729 -13.167996 209 E "A" 70 -0.80000 -0.80000 "GLU " " OE1" "    " 8 0 0 0 FF2E2E  "O1496"  1 1 7 ""  1 ""  <> 0 0 0 1496 1496 1 0 3022 0 <> <> 1496 0 1496 1496 <> "CCD match"  <> 1 0.94 1602 <> <> <> <> <> <> <> <>
  1497 18 -16.181784 -15.143879 -13.578146 209 E "A" 70 -0.80000 -0.80000 "GLU " " OE2" "    " 8 -1 0 0 FF2E2E  "O1497"  1 1 7 ""  1 ""  <> 0 0 0 1497 1497 1 0 3023 0 <> <> 1497 0 1497 1497 <> "CCD match"  <> 1 0.94 1603 <> <> <> <> <> <> <> <>
  1498 25 -15.920723 -15.267682 -6.783993 210 K "A" 38 -0.50000 -0.50000 "LYS " " N  " "    " 7 0 0 0 2E2EFF  "N1498"  1 1 7 ""  1 ""  <> 0 0 0 1498 1498 1 0 3030 1 <> <> 1498 0 1498 1498 <> "CCD match"  <> 1 0.93 1604 <> <> <> <> <> <> <> <>
  1499 3 -15.956776 -16.216954 -5.681359 210 K "A" 24 0.14000 0.14000 "LYS " " CA " "    " 6 0 0 0 808080  "C1499"  1 1 -1115 "%RT%RN"  2 ""  99FF00  0 0 0 1499 1499 1 0 3031 1 <> <> 1499 0 1499 1499 <> "CCD match"  <> 1 0.93 1605 <> <> <> <> <> <> <> <>
  1500 2 -15.817697 -17.730252 -6.080836 210 K "A" 24 0.50000 0.50000 "LYS " " C  " "    " 6 0 0 0 808080  "C1500"  1 1 7 ""  1 ""  <> 0 0 0 1500 1500 1 0 3032 0 <> <> 1500 0 1500 1500 <> "CCD match"  <> 1 0.93 1606 <> <> <> <> <> <> <> <>
  1501 3 -17.128385 -15.905930 -4.660985 210 K "A" 24 -0.12000 -0.12000 "LYS " " CB " "    " 6 0 0 0 808080  "C1501"  1 1 7 ""  1 ""  <> 0 0 0 1501 1501 1 0 3033 2 <> <> 1501 0 1501 1501 <> "CCD match"  <> 1 0.93 1607 <> <> <> <> <> <> <> <>
  1502 15 -16.018728 -18.628094 -5.287267 210 K "A" 70 -0.50000 -0.50000 "LYS " " O  " "    " 8 0 0 0 FF2E2E  "O1502"  1 1 7 ""  1 ""  <> 0 0 0 1502 1502 1 0 3034 0 <> <> 1502 0 1502 1502 <> "CCD match"  <> 1 0.93 1608 <> <> <> <> <> <> <> <>
  1503 3 -16.919197 -14.576611 -3.930785 210 K "A" 24 -0.12000 -0.12000 "LYS " " CG " "    " 6 0 0 0 808080  "C1503"  1 1 7 ""  1 ""  <> 0 0 0 1503 1503 1 0 3035 2 <> <> 1503 0 1503 1503 <> "CCD match"  <> 1 0.93 1609 <> <> <> <> <> <> <> <>
  1504 3 -18.241519 -14.041440 -3.262203 210 K "A" 24 -0.12000 -0.12000 "LYS " " CD " "    " 6 0 0 0 808080  "C1504"  1 1 7 ""  1 ""  <> 0 0 0 1504 1504 1 0 3036 2 <> <> 1504 0 1504 1504 <> "CCD match"  <> 1 0.93 1610 <> <> <> <> <> <> <> <>
  1505 3 -18.122840 -12.702424 -2.619727 210 K "A" 24 0.19000 0.19000 "LYS " " CE " "    " 6 0 0 0 808080  "C1505"  1 1 7 ""  1 ""  <> 0 0 0 1505 1505 1 0 3037 2 <> <> 1505 0 1505 1505 <> "CCD match"  <> 1 0.93 1611 <> <> <> <> <> <> <> <>
  1506 32 -19.308703 -12.189381 -1.883746 210 K "A" 38 -0.30000 -0.30000 "LYS " " NZ " "    " 7 1 0 0 2E2EFF  "N1506"  1 1 7 "%UT"  13 ""  <> 0 0 0 1506 1506 1 0 3038 3 <> <> 1506 0 1506 1506 <> "CCD match"  <> 1 0.93 1612 <> <> <> <> <> <> <> <>
  1507 25 -15.292120 -18.022236 -7.259491 211 N "A" 38 -0.50000 -0.50000 "ASN " " N  " "    " 7 0 0 0 2E2EFF  "N1507"  1 1 7 ""  1 ""  <> 0 0 0 1507 1507 1 0 3052 1 <> <> 1507 0 1507 1507 <> "CCD match"  <> 1 0.94 1613 <> <> <> <> <> <> <> <>
  1508 3 -15.026155 -19.355870 -7.743226 211 N "A" 24 0.14000 0.14000 "ASN " " CA " "    " 6 0 0 0 808080  "C1508"  1 1 -1115 "%RT%RN"  2 ""  99FF00  0 0 0 1508 1508 1 0 3053 1 <> <> 1508 0 1508 1508 <> "CCD match"  <> 1 0.94 1614 <> <> <> <> <> <> <> <>
  1509 2 -13.700796 -19.876339 -7.213471 211 N "A" 24 0.50000 0.50000 "ASN " " C  " "    " 6 0 0 0 808080  "C1509"  1 1 7 ""  1 ""  <> 0 0 0 1509 1509 1 0 3054 0 <> <> 1509 0 1509 1509 <> "CCD match"  <> 1 0.94 1615 <> <> <> <> <> <> <> <>
  1510 3 -15.073690 -19.407246 -9.343429 211 N "A" 24 -0.12000 -0.12000 "ASN " " CB " "    " 6 0 0 0 808080  "C1510"  1 1 7 ""  1 ""  <> 0 0 0 1510 1510 1 0 3055 2 <> <> 1510 0 1510 1510 <> "CCD match"  <> 1 0.94 1616 <> <> <> <> <> <> <> <>
  1511 15 -12.708797 -19.920002 -7.984730 211 N "A" 70 -0.50000 -0.50000 "ASN " " O  " "    " 8 0 0 0 FF2E2E  "O1511"  1 1 7 ""  1 ""  <> 0 0 0 1511 1511 1 0 3056 0 <> <> 1511 0 1511 1511 <> "CCD match"  <> 1 0.94 1617 <> <> <> <> <> <> <> <>
  1512 2 -16.379331 -19.160176 -10.023733 211 N "A" 24 0.50000 0.50000 "ASN " " CG " "    " 6 0 0 0 808080  "C1512"  1 1 7 "%UT"  13 ""  <> 0 0 0 1512 1512 1 0 3057 0 <> <> 1512 0 1512 1512 <> "CCD match"  <> 1 0.94 1618 1.07854842995743 "No Flip"  <> <> <> <> <> <>
  1513 25 -16.406094 -18.498642 -11.192789 211 N "A" 38 -0.76000 -0.76000 "ASN " " ND2" "    " 7 0 0 0 2E2EFF  "N1513"  1 1 7 ""  1 ""  <> 0 0 0 1513 1513 1 0 3058 2 <> <> 1513 0 1513 1513 <> "CCD match"  <> 1 0.94 1619 <> <> <> <> <> <> <> <>
  1514 15 -17.476906 -19.466267 -9.495399 211 N "A" 70 -0.50000 -0.50000 "ASN " " OD1" "    " 8 0 0 0 FF2E2E  "O1514"  1 1 7 ""  1 ""  <> 0 0 0 1514 1514 1 0 3059 0 <> <> 1514 0 1514 1514 <> "CCD match"  <> 1 0.94 1620 <> <> <> <> <> <> <> <>
  1515 25 -13.528917 -20.120427 -5.929683 212 F "A" 38 -0.50000 -0.50000 "PHE " " N  " "    " 7 0 0 0 2E2EFF  "N1515"  0 1 7 ""  1 ""  <> 0 0 0 1515 1515 1 0 3066 1 <> <> 1515 0 1515 1515 <> "CCD match"  <> 1 0.93 1621 <> <> <> <> <> <> <> <>
  1516 3 -12.304539 -20.740326 -5.328145 212 F "A" 24 0.14000 0.14000 "PHE " " CA " "    " 6 0 0 0 808080  "C1516"  0 1 -1115 "%RT%RN"  2 ""  99FF00  0 0 0 1516 1516 1 0 3067 1 <> <> 1516 0 1516 1516 <> "CCD match"  <> 1 0.93 1622 <> <> <> <> <> <> <> <>
  1517 2 -12.884811 -21.579537 -4.164076 212 F "A" 24 0.50000 0.50000 "PHE " " C  " "    " 6 0 0 0 808080  "C1517"  0 1 7 ""  1 ""  <> 0 0 0 1517 1517 1 0 3068 0 <> <> 1517 0 1517 1517 <> "CCD match"  <> 1 0.93 1623 <> <> <> <> <> <> <> <>
  1518 3 -11.208647 -19.706837 -5.016590 212 F "A" 24 -0.00500 -0.00500 "PHE " " CB " "    " 6 0 0 0 808080  "C1518"  0 1 7 ""  1 ""  <> 0 0 0 1518 1518 1 0 3069 2 <> <> 1518 0 1518 1518 <> "CCD match"  <> 1 0.93 1624 <> <> <> <> <> <> <> <>
  1519 15 -14.004759 -21.355843 -3.766486 212 F "A" 70 -0.50000 -0.50000 "PHE " " O  " "    " 8 0 0 0 FF2E2E  "O1519"  0 1 7 ""  1 ""  <> 0 0 0 1519 1519 1 0 3070 0 <> <> 1519 0 1519 1519 <> "CCD match"  <> 1 0.93 1625 <> <> <> <> <> <> <> <>
  1520 2 -11.394031 -18.762959 -3.777162 212 F "A" 24 -0.11500 -0.11500 "PHE " " CG " "    " 6 0 0 0 808080  "C1520"  0 1 7 ""  1 ""  <> 0 0 0 1520 1520 1 0 3071 0 <> <> 1520 0 1520 1520 <> "CCD match"  <> 1 0.93 1626 <> <> <> <> <> <> <> <>
  1521 2 -10.350799 -18.680054 -2.916410 212 F "A" 24 -0.11500 -0.11500 "PHE " " CD1" "    " 6 0 0 0 808080  "C1521"  0 1 7 ""  1 ""  <> 0 0 0 1521 1521 1 0 3072 1 <> <> 1521 0 1521 1521 <> "CCD match"  <> 1 0.93 1627 <> <> <> <> <> <> <> <>
  1522 2 -12.542446 -18.020978 -3.627870 212 F "A" 24 -0.11500 -0.11500 "PHE " " CD2" "    " 6 0 0 0 808080  "C1522"  0 1 7 ""  1 ""  <> 0 0 0 1522 1522 1 0 3073 1 <> <> 1522 0 1522 1522 <> "CCD match"  <> 1 0.93 1628 <> <> <> <> <> <> <> <>
  1523 2 -10.468304 -17.971230 -1.754901 212 F "A" 24 -0.11500 -0.11500 "PHE " " CE1" "    " 6 0 0 0 808080  "C1523"  0 1 7 ""  1 ""  <> 0 0 0 1523 1523 1 0 3074 1 <> <> 1523 0 1523 1523 <> "CCD match"  <> 1 0.93 1629 <> <> <> <> <> <> <> <>
  1524 2 -12.656456 -17.299252 -2.434987 212 F "A" 24 -0.11500 -0.11500 "PHE " " CE2" "    " 6 0 0 0 808080  "C1524"  0 1 7 ""  1 ""  <> 0 0 0 1524 1524 1 0 3075 1 <> <> 1524 0 1524 1524 <> "CCD match"  <> 1 0.93 1630 <> <> <> <> <> <> <> <>
  1525 2 -11.637073 -17.321534 -1.462262 212 F "A" 24 -0.11500 -0.11500 "PHE " " CZ " "    " 6 0 0 0 808080  "C1525"  0 1 7 ""  1 ""  <> 0 0 0 1525 1525 1 0 3076 1 <> <> 1525 0 1525 1525 <> "CCD match"  <> 1 0.93 1631 <> <> <> <> <> <> <> <>
  1526 25 -12.153856 -22.528080 -3.702710 213 L "A" 38 -0.50000 -0.50000 "LEU " " N  " "    " 7 0 0 0 2E2EFF  "N1526"  0 1 7 ""  1 ""  <> 0 0 0 1526 1526 1 0 3086 1 <> <> 1526 0 1526 1526 <> "CCD match"  <> 1 0.96 1632 <> <> <> <> <> <> <> <>
  1527 3 -12.334791 -23.415692 -2.500854 213 L "A" 24 0.14000 0.14000 "LEU " " CA " "    " 6 0 0 0 808080  "C1527"  0 1 -1115 "%RT%RN"  2 ""  99FF00  0 0 0 1527 1527 1 0 3087 1 <> <> 1527 0 1527 1527 <> "CCD match"  <> 1 0.96 1633 <> <> <> <> <> <> <> <>
  1528 2 -12.700705 -22.605618 -1.216476 213 L "A" 24 0.50000 0.50000 "LEU " " C  " "    " 6 0 0 0 808080  "C1528"  0 1 7 ""  1 ""  <> 0 0 0 1528 1528 1 0 3088 0 <> <> 1528 0 1528 1528 <> "CCD match"  <> 1 0.96 1634 <> <> <> <> <> <> <> <>
  1529 3 -11.038422 -24.280102 -2.307950 213 L "A" 24 -0.12000 -0.12000 "LEU " " CB " "    " 6 0 0 0 808080  "C1529"  0 1 7 ""  1 ""  <> 0 0 0 1529 1529 1 0 3089 2 <> <> 1529 0 1529 1529 <> "CCD match"  <> 1 0.96 1635 <> <> <> <> <> <> <> <>
  1530 15 -13.479961 -23.078473 -0.421344 213 L "A" 70 -0.50000 -0.50000 "LEU " " O  " "    " 8 0 0 0 FF2E2E  "O1530"  0 1 7 ""  1 ""  <> 0 0 0 1530 1530 1 0 3090 0 <> <> 1530 0 1530 1530 <> "CCD match"  <> 1 0.96 1636 <> <> <> <> <> <> <> <>
  1531 3 -11.221815 -25.272145 -1.113097 213 L "A" 24 -0.06000 -0.06000 "LEU " " CG " "    " 6 0 0 0 808080  "C1531"  0 1 7 ""  1 ""  <> 0 0 0 1531 1531 1 0 3091 1 <> <> 1531 0 1531 1531 <> "CCD match"  <> 1 0.96 1637 <> <> <> <> <> <> <> <>
  1532 3 -12.405332 -26.168843 -1.415731 213 L "A" 24 -0.18000 -0.18000 "LEU " " CD1" "    " 6 0 0 0 808080  "C1532"  0 1 7 ""  1 ""  <> 0 0 0 1532 1532 1 0 3092 3 <> <> 1532 0 1532 1532 <> "CCD match"  <> 1 0.96 1638 <> <> <> <> <> <> <> <>
  1533 3 -9.926113 -26.079945 -0.880916 213 L "A" 24 -0.18000 -0.18000 "LEU " " CD2" "    " 6 0 0 0 808080  "C1533"  0 1 7 ""  1 ""  <> 0 0 0 1533 1533 1 0 3093 3 <> <> 1533 0 1533 1533 <> "CCD match"  <> 1 0.96 1639 <> <> <> <> <> <> <> <>
  1534 25 -11.965547 -21.513512 -1.052676 214 G "A" 38 -0.50000 -0.50000 "GLY " " N  " "    " 7 0 0 0 2E2EFF  "N1534"  0 1 7 ""  1 ""  <> 0 0 0 1534 1534 1 0 3105 1 <> <> 1534 0 1534 1534 <> "CCD match"  <> 1 0.95 1640 <> <> <> <> <> <> <> <>
  1535 3 -11.922396 -20.718968 0.131661 214 G "A" 24 0.08000 0.08000 "GLY " " CA " "    " 6 0 0 0 808080  "C1535"  0 1 -1115 "%RT%RN"  2 ""  99FF00  0 0 0 1535 1535 1 0 3106 2 <> <> 1535 0 1535 1535 <> "CCD match"  <> 1 0.95 1641 <> <> <> <> <> <> <> <>
  1536 2 -13.119089 -19.848355 0.386349 214 G "A" 24 0.50000 0.50000 "GLY " " C  " "    " 6 0 0 0 808080  "C1536"  0 1 7 ""  1 ""  <> 0 0 0 1536 1536 1 0 3107 0 <> <> 1536 0 1536 1536 <> "CCD match"  <> 1 0.95 1642 <> <> <> <> <> <> <> <>
  1537 15 -13.187162 -19.078087 1.415183 214 G "A" 70 -0.50000 -0.50000 "GLY " " O  " "    " 8 0 0 0 FF2E2E  "O1537"  0 1 7 ""  1 ""  <> 0 0 0 1537 1537 1 0 3108 0 <> <> 1537 0 1537 1537 <> "CCD match"  <> 1 0.95 1643 <> <> <> <> <> <> <> <>
  1538 25 -14.126192 -19.789380 -0.527675 215 K "A" 38 -0.50000 -0.50000 "LYS " " N  " "    " 7 0 0 0 2E2EFF  "N1538"  0 1 7 ""  1 ""  <> 0 0 0 1538 1538 1 0 3112 1 <> <> 1538 0 1538 1538 <> "CCD match"  <> 1 0.94 1644 <> <> <> <> <> <> <> <>
  1539 3 -15.295629 -18.865048 -0.478826 215 K "A" 24 0.14000 0.14000 "LYS " " CA " "    " 6 0 0 0 808080  "C1539"  0 1 -1115 "%RT%RN"  2 ""  99FF00  0 0 0 1539 1539 1 0 3113 1 <> <> 1539 0 1539 1539 <> "CCD match"  <> 1 0.94 1645 <> <> <> <> <> <> <> <>
  1540 2 -16.169155 -18.948742 0.771626 215 K "A" 24 0.50000 0.50000 "LYS " " C  " "    " 6 0 0 0 808080  "C1540"  0 1 7 ""  1 ""  <> 0 0 0 1540 1540 1 0 3114 0 <> <> 1540 0 1540 1540 <> "CCD match"  <> 1 0.94 1646 <> <> <> <> <> <> <> <>
  1541 3 -16.175943 -19.020306 -1.732248 215 K "A" 24 -0.12000 -0.12000 "LYS " " CB " "    " 6 0 0 0 808080  "C1541"  0 1 7 ""  1 ""  <> 0 0 0 1541 1541 1 0 3115 2 <> <> 1541 0 1541 1541 <> "CCD match"  <> 1 0.94 1647 <> <> <> <> <> <> <> <>
  1542 15 -16.506285 -20.051846 1.229340 215 K "A" 70 -0.50000 -0.50000 "LYS " " O  " "    " 8 0 0 0 FF2E2E  "O1542"  0 1 7 ""  1 ""  <> 0 0 0 1542 1542 1 0 3116 0 <> <> 1542 0 1542 1542 <> "CCD match"  <> 1 0.94 1648 <> <> <> <> <> <> <> <>
  1543 3 -16.815108 -20.374714 -1.972667 215 K "A" 24 -0.12000 -0.12000 "LYS " " CG " "    " 6 0 0 0 808080  "C1543"  0 1 7 ""  1 ""  <> 0 0 0 1543 1543 1 0 3117 2 <> <> 1543 0 1543 1543 <> "CCD match"  <> 1 0.94 1649 <> <> <> <> <> <> <> <>
  1544 3 -18.336292 -20.414547 -2.052188 215 K "A" 24 -0.12000 -0.12000 "LYS " " CD " "    " 6 0 0 0 808080  "C1544"  0 1 7 ""  1 ""  <> 0 0 0 1544 1544 1 0 3118 2 <> <> 1544 0 1544 1544 <> "CCD match"  <> 1 0.94 1650 <> <> <> <> <> <> <> <>
  1545 3 -19.022706 -19.507531 -3.150415 215 K "A" 24 0.19000 0.19000 "LYS " " CE " "    " 6 0 0 0 808080  "C1545"  0 1 7 ""  1 ""  <> 0 0 0 1545 1545 1 0 3119 2 <> <> 1545 0 1545 1545 <> "CCD match"  <> 1 0.94 1651 <> <> <> <> <> <> <> <>
  1546 32 -18.782078 -19.974278 -4.542016 215 K "A" 38 -0.30000 -0.30000 "LYS " " NZ " "    " 7 1 0 0 2E2EFF  "N1546"  0 1 7 "%UT"  13 ""  <> 0 0 0 1546 1546 1 0 3120 3 <> <> 1546 0 1546 1546 <> "CCD match"  <> 1 0.94 1652 <> <> <> <> <> <> <> <>
  1547 25 -16.641675 -17.768384 1.176276 216 E "A" 38 -0.50000 -0.50000 "GLU " " N  " "    " 7 0 0 0 2E2EFF  "N1547"  0 1 7 ""  1 ""  <> 0 0 0 1547 1547 1 0 3134 1 <> <> 1547 0 1547 1547 <> "CCD match"  <> 1 0.91 1653 <> <> <> <> <> <> <> <>
  1548 3 -17.643758 -17.450482 2.193726 216 E "A" 24 0.14000 0.14000 "GLU " " CA " "    " 6 0 0 0 808080  "C1548"  0 1 -1116 "%RT%RN"  2 ""  66FF00  0 0 0 1548 1548 1 0 3135 1 <> <> 1548 0 1548 1548 <> "CCD match"  <> 1 0.91 1654 <> <> <> <> <> <> <> <>
  1549 2 -17.267543 -18.026318 3.586268 216 E "A" 24 0.50000 0.50000 "GLU " " C  " "    " 6 0 0 0 808080  "C1549"  0 1 7 ""  1 ""  <> 0 0 0 1549 1549 1 0 3136 0 <> <> 1549 0 1549 1549 <> "CCD match"  <> 1 0.91 1655 <> <> <> <> <> <> <> <>
  1550 3 -19.134696 -17.825554 1.716023 216 E "A" 24 -0.12000 -0.12000 "GLU " " CB " "    " 6 0 0 0 808080  "C1550"  0 1 7 ""  1 ""  <> 0 0 0 1550 1550 1 0 3137 2 <> <> 1550 0 1550 1550 <> "CCD match"  <> 1 0.91 1656 <> <> <> <> <> <> <> <>
  1551 15 -17.925603 -18.985432 3.988715 216 E "A" 70 -0.50000 -0.50000 "GLU " " O  " "    " 8 0 0 0 FF2E2E  "O1551"  0 1 7 ""  1 ""  <> 0 0 0 1551 1551 1 0 3138 0 <> <> 1551 0 1551 1551 <> "CCD match"  <> 1 0.91 1657 <> <> <> <> <> <> <> <>
  1552 3 -19.600656 -16.941647 0.591264 216 E "A" 24 -0.22000 -0.22000 "GLU " " CG " "    " 6 0 0 0 808080  "C1552"  0 1 7 ""  1 ""  <> 0 0 0 1552 1552 1 0 3139 2 <> <> 1552 0 1552 1552 <> "CCD match"  <> 1 0.91 1658 <> <> <> <> <> <> <> <>
  1553 2 -19.806678 -15.401303 0.889470 216 E "A" 24 0.70000 0.70000 "GLU " " CD " "    " 6 0 0 0 808080  "C1553"  0 1 7 "%UT"  13 ""  <> 0 0 0 1553 1553 1 0 3140 0 <> <> 1553 0 1553 1553 <> "CCD match"  <> 1 0.91 1659 10 <> <> <> <> <> <> <>
  1554 15 -20.047406 -14.966630 2.115895 216 E "A" 70 -0.80000 -0.80000 "GLU " " OE1" "    " 8 0 0 0 FF2E2E  "O1554"  0 1 7 ""  1 ""  <> 0 0 0 1554 1554 1 0 3141 0 <> <> 1554 0 1554 1554 <> "CCD match"  <> 1 0.91 1660 <> <> <> <> <> <> <> <>
  1555 18 -19.898065 -14.589642 -0.051826 216 E "A" 70 -0.80000 -0.80000 "GLU " " OE2" "    " 8 -1 0 0 FF2E2E  "O1555"  0 1 7 ""  1 ""  <> 0 0 0 1555 1555 1 0 3142 0 <> <> 1555 0 1555 1555 <> "CCD match"  <> 1 0.91 1661 <> <> <> <> <> <> <> <>
  1556 25 -16.182735 -17.498791 4.261134 217 K "A" 38 -0.50000 -0.50000 "LYS " " N  " "    " 7 0 0 0 2E2EFF  "N1556"  0 1 7 ""  1 ""  <> 0 0 0 1556 1556 1 0 3149 1 <> <> 1556 0 1556 1556 <> "CCD match"  <> 1 0.89 1662 <> <> <> <> <> <> <> <>
  1557 3 -15.859419 -17.731473 5.650798 217 K "A" 24 0.14000 0.14000 "LYS " " CA " "    " 6 0 0 0 808080  "C1557"  0 1 -1116 "%RT%RN"  2 ""  66FF00  0 0 0 1557 1557 1 0 3150 1 <> <> 1557 0 1557 1557 <> "CCD match"  <> 1 0.89 1663 <> <> <> <> <> <> <> <>
  1558 2 -14.640875 -16.766690 5.870892 217 K "A" 24 0.50000 0.50000 "LYS " " C  " "    " 6 0 0 0 808080  "C1558"  0 1 7 ""  1 ""  <> 0 0 0 1558 1558 1 0 3151 0 <> <> 1558 0 1558 1558 <> "CCD match"  <> 1 0.89 1664 <> <> <> <> <> <> <> <>
  1559 3 -15.517059 -19.217858 5.939044 217 K "A" 24 -0.12000 -0.12000 "LYS " " CB " "    " 6 0 0 0 808080  "C1559"  0 1 7 ""  1 ""  <> 0 0 0 1559 1559 1 0 3152 2 <> <> 1559 0 1559 1559 <> "CCD match"  <> 1 0.89 1665 <> <> <> <> <> <> <> <>
  1560 15 -13.903713 -16.424420 4.965087 217 K "A" 70 -0.50000 -0.50000 "LYS " " O  " "    " 8 0 0 0 FF2E2E  "O1560"  0 1 7 ""  1 ""  <> 0 0 0 1560 1560 1 0 3153 0 <> <> 1560 0 1560 1560 <> "CCD match"  <> 1 0.89 1666 <> <> <> <> <> <> <> <>
  1561 3 -14.453529 -19.899613 5.019599 217 K "A" 24 -0.12000 -0.12000 "LYS " " CG " "    " 6 0 0 0 808080  "C1561"  0 1 7 ""  1 ""  <> 0 0 0 1561 1561 1 0 3154 2 <> <> 1561 0 1561 1561 <> "CCD match"  <> 1 0.89 1667 <> <> <> <> <> <> <> <>
  1562 3 -14.049900 -21.361249 5.290305 217 K "A" 24 -0.12000 -0.12000 "LYS " " CD " "    " 6 0 0 0 808080  "C1562"  0 1 7 ""  1 ""  <> 0 0 0 1562 1562 1 0 3155 2 <> <> 1562 0 1562 1562 <> "CCD match"  <> 1 0.89 1668 <> <> <> <> <> <> <> <>
  1563 3 -12.945755 -22.056855 4.401963 217 K "A" 24 0.19000 0.19000 "LYS " " CE " "    " 6 0 0 0 808080  "C1563"  0 1 7 ""  1 ""  <> 0 0 0 1563 1563 1 0 3156 2 <> <> 1563 0 1563 1563 <> "CCD match"  <> 1 0.89 1669 <> <> <> <> <> <> <> <>
  1564 32 -11.602367 -21.352383 4.590117 217 K "A" 38 -0.30000 -0.30000 "LYS " " NZ " "    " 7 1 0 0 2E2EFF  "N1564"  0 1 7 "%UT"  13 ""  <> 0 0 0 1564 1564 1 0 3157 3 <> <> 1564 0 1564 1564 <> "CCD match"  <> 1 0.89 1670 <> <> <> <> <> <> <> <>
  1565 25 -14.327000 -16.426358 7.166781 218 L "A" 38 -0.50000 -0.50000 "LEU " " N  " "    " 7 0 0 0 2E2EFF  "N1565"  0 1 7 ""  1 ""  <> 0 0 0 1565 1565 1 0 3171 1 <> <> 1565 0 1565 1565 <> "CCD match"  <> 1 0.87 1671 <> <> <> <> <> <> <> <>
  1566 3 -13.407745 -15.308980 7.515429 218 L "A" 24 0.14000 0.14000 "LEU " " CA " "    " 6 0 0 0 808080  "C1566"  0 1 -1116 "%RT%RN"  2 ""  66FF00  0 0 0 1566 1566 1 0 3172 1 <> <> 1566 0 1566 1566 <> "CCD match"  <> 1 0.87 1672 <> <> <> <> <> <> <> <>
  1567 2 -11.856563 -15.562451 7.410109 218 L "A" 24 0.50000 0.50000 "LEU " " C  " "    " 6 0 0 0 808080  "C1567"  0 1 7 ""  1 ""  <> 0 0 0 1567 1567 1 0 3173 0 <> <> 1567 0 1567 1567 <> "CCD match"  <> 1 0.87 1673 <> <> <> <> <> <> <> <>
  1568 3 -13.808088 -15.046170 9.047892 218 L "A" 24 -0.12000 -0.12000 "LEU " " CB " "    " 6 0 0 0 808080  "C1568"  0 1 7 ""  1 ""  <> 0 0 0 1568 1568 1 0 3174 2 <> <> 1568 0 1568 1568 <> "CCD match"  <> 1 0.87 1674 <> <> <> <> <> <> <> <>
  1569 15 -11.030281 -14.975850 6.724271 218 L "A" 70 -0.50000 -0.50000 "LEU " " O  " "    " 8 0 0 0 FF2E2E  "O1569"  0 1 7 ""  1 ""  <> 0 0 0 1569 1569 1 0 3175 0 <> <> 1569 0 1569 1569 <> "CCD match"  <> 1 0.87 1675 <> <> <> <> <> <> <> <>
  1570 3 -13.235006 -13.874604 9.883017 218 L "A" 24 -0.06000 -0.06000 "LEU " " CG " "    " 6 0 0 0 808080  "C1570"  0 1 7 ""  1 ""  <> 0 0 0 1570 1570 1 0 3176 1 <> <> 1570 0 1570 1570 <> "CCD match"  <> 1 0.87 1676 <> <> <> <> <> <> <> <>
  1571 3 -13.366085 -12.462498 9.247452 218 L "A" 24 -0.18000 -0.18000 "LEU " " CD1" "    " 6 0 0 0 808080  "C1571"  0 1 7 ""  1 ""  <> 0 0 0 1571 1571 1 0 3177 3 <> <> 1571 0 1571 1571 <> "CCD match"  <> 1 0.87 1677 <> <> <> <> <> <> <> <>
  1572 3 -13.696190 -13.888096 11.382704 218 L "A" 24 -0.18000 -0.18000 "LEU " " CD2" "    " 6 0 0 0 808080  "C1572"  0 1 7 ""  1 ""  <> 0 0 0 1572 1572 1 0 3178 3 <> <> 1572 0 1572 1572 <> "CCD match"  <> 1 0.87 1678 <> <> <> <> <> <> <> <>
  1573 25 -11.622703 -16.803158 7.883406 219 T "A" 38 -0.50000 -0.50000 "THR " " N  " "    " 7 0 0 0 2E2EFF  "N1573"  0 1 7 ""  1 ""  <> 0 0 0 1573 1573 1 0 3190 1 <> <> 1573 0 1573 1573 <> "CCD match"  <> 1 0.83 1679 <> <> <> <> <> <> <> <>
  1574 3 -10.289110 -17.427388 7.760859 219 T "A" 24 0.14000 0.14000 "THR " " CA " "    " 6 0 0 0 808080  "C1574"  0 1 -1116 "%RT%RN"  2 ""  66FF00  0 0 0 1574 1574 1 0 3191 1 <> <> 1574 0 1574 1574 <> "CCD match"  <> 1 0.83 1680 <> <> <> <> <> <> <> <>
  1575 2 -10.036371 -18.202122 6.450566 219 T "A" 24 0.50000 0.50000 "THR " " C  " "    " 6 0 0 0 808080  "C1575"  0 1 7 ""  1 ""  <> 0 0 0 1575 1575 1 0 3192 0 <> <> 1575 0 1575 1575 <> "CCD match"  <> 1 0.83 1681 <> <> <> <> <> <> <> <>
  1576 3 -10.131300 -18.400677 8.988599 219 T "A" 24 0.20500 0.20500 "THR " " CB " "    " 6 0 0 0 808080  "C1576"  0 1 7 ""  1 ""  <> 0 0 0 1576 1576 1 0 3193 1 <> <> 1576 0 1576 1576 <> "CCD match"  <> 1 0.83 1682 <> <> <> <> <> <> <> <>
  1577 15 -11.023603 -18.570195 5.827325 219 T "A" 70 -0.50000 -0.50000 "THR " " O  " "    " 8 0 0 0 FF2E2E  "O1577"  0 1 7 ""  1 ""  <> 0 0 0 1577 1577 1 0 3194 0 <> <> 1577 0 1577 1577 <> "CCD match"  <> 1 0.83 1683 <> <> <> <> <> <> <> <>
  1578 3 -10.302959 -17.675385 10.322133 219 T "A" 24 -0.18000 -0.18000 "THR " " CG2" "    " 6 0 0 0 808080  "C1578"  0 1 7 ""  1 ""  <> 0 0 0 1578 1578 1 0 3195 3 <> <> 1578 0 1578 1578 <> "CCD match"  <> 1 0.83 1684 <> <> <> <> <> <> <> <>
  1579 16 -11.130424 -19.420178 8.976088 219 T "A" 70 -0.68300 -0.68300 "THR " " OG1" "    " 8 0 0 0 FF2E2E  "O1579"  0 1 7 "%UT"  13 ""  <> 0 0 0 1579 1579 1 0 3196 1 <> <> 1579 0 1579 1579 <> "CCD match"  <> 1 0.83 1685 <> <> <> <> <> <> <> <>
  1580 25 -8.769382 -18.435376 6.090766 220 N "A" 38 -0.50000 -0.50000 "ASN " " N  " "    " 7 0 0 0 2E2EFF  "N1580"  0 1 7 ""  1 ""  <> 0 0 0 1580 1580 1 0 3204 1 <> <> 1580 0 1580 1580 <> "CCD match"  <> 1 0.79 1686 <> <> <> <> <> <> <> <>
  1581 3 -8.409281 -19.246594 5.002885 220 N "A" 24 0.14000 0.14000 "ASN " " CA " "    " 6 0 0 0 808080  "C1581"  0 1 -1116 "%RT%RN"  2 ""  66FF00  0 0 0 1581 1581 1 0 3205 1 <> <> 1581 0 1581 1581 <> "CCD match"  <> 1 0.79 1687 <> <> <> <> <> <> <> <>
  1582 2 -6.994404 -19.726304 5.249882 220 N "A" 24 0.50000 0.50000 "ASN " " C  " "    " 6 0 0 0 808080  "C1582"  0 1 7 ""  1 ""  <> 0 0 0 1582 1582 1 0 3206 0 <> <> 1582 0 1582 1582 <> "CCD match"  <> 1 0.79 1688 <> <> <> <> <> <> <> <>
  1583 3 -8.352081 -18.382058 3.748946 220 N "A" 24 -0.12000 -0.12000 "ASN " " CB " "    " 6 0 0 0 808080  "C1583"  0 1 7 ""  1 ""  <> 0 0 0 1583 1583 1 0 3207 2 <> <> 1583 0 1583 1583 <> "CCD match"  <> 1 0.79 1689 <> <> <> <> <> <> <> <>
  1584 15 -6.254045 -18.942235 5.823811 220 N "A" 70 -0.50000 -0.50000 "ASN " " O  " "    " 8 0 0 0 FF2E2E  "O1584"  0 1 7 ""  1 ""  <> 0 0 0 1584 1584 1 0 3208 0 <> <> 1584 0 1584 1584 <> "CCD match"  <> 1 0.79 1690 <> <> <> <> <> <> <> <>
  1585 2 -9.700291 -18.222806 2.973782 220 N "A" 24 0.50000 0.50000 "ASN " " CG " "    " 6 0 0 0 808080  "C1585"  0 1 7 "%UT"  13 "Flip"  <> 0 0 0 1585 1585 1 0 3209 0 <> <> 1585 0 1585 1585 <> "CCD match"  <> 1 0.79 1691 0.114136716769018 "Flip"  <> <> <> <> <> <>
  1586 25 -9.995336 -17.075360 2.293179 220 N "A" 38 -0.76000 -0.76000 "ASN " " ND2" "    " 7 0 0 0 2E2EFF  "N1586"  0 1 7 ""  1 ""  <> 0 0 0 1586 1586 1 0 3210 2 <> <> 1586 0 1586 1586 <> "CCD match"  <> 1 0.79 1692 <> <> <> <> <> <> <> <>
  1587 15 -10.550344 -19.137341 2.993619 220 N "A" 70 -0.50000 -0.50000 "ASN " " OD1" "    " 8 0 0 0 FF2E2E  "O1587"  0 1 7 ""  1 ""  <> 0 0 0 1587 1587 1 0 3211 0 <> <> 1587 0 1587 1587 <> "CCD match"  <> 1 0.79 1693 <> <> <> <> <> <> <> <>
  1588 25 -6.674650 -20.971867 4.864180 221 E "A" 38 -0.50000 -0.50000 "GLU " " N  " "    " 7 0 0 0 2E2EFF  "N1588"  0 1 7 ""  1 ""  <> 0 0 0 1588 1588 1 0 3218 1 <> <> 1588 0 1588 1588 <> "CCD match"  <> 1 0.88 1694 <> <> <> <> <> <> <> <>
  1589 3 -5.263473 -21.421666 4.745364 221 E "A" 24 0.14000 0.14000 "GLU " " CA " "    " 6 0 0 0 808080  "C1589"  0 1 -1116 "%RT%RN"  2 ""  66FF00  0 0 0 1589 1589 1 0 3219 1 <> <> 1589 0 1589 1589 <> "CCD match"  <> 1 0.88 1695 <> <> <> <> <> <> <> <>
  1590 2 -4.650745 -21.113598 3.312043 221 E "A" 24 0.50000 0.50000 "GLU " " C  " "    " 6 0 0 0 808080  "C1590"  0 1 7 ""  1 ""  <> 0 0 0 1590 1590 1 0 3220 0 <> <> 1590 0 1590 1590 <> "CCD match"  <> 1 0.88 1696 <> <> <> <> <> <> <> <>
  1591 3 -5.234657 -22.986996 4.949626 221 E "A" 24 -0.12000 -0.12000 "GLU " " CB " "    " 6 0 0 0 808080  "C1591"  0 1 7 ""  1 ""  <> 0 0 0 1591 1591 1 0 3221 2 <> <> 1591 0 1591 1591 <> "CCD match"  <> 1 0.88 1697 <> <> <> <> <> <> <> <>
  1592 15 -5.367720 -20.867962 2.407323 221 E "A" 70 -0.50000 -0.50000 "GLU " " O  " "    " 8 0 0 0 FF2E2E  "O1592"  0 1 7 ""  1 ""  <> 0 0 0 1592 1592 1 0 3222 0 <> <> 1592 0 1592 1592 <> "CCD match"  <> 1 0.88 1698 <> <> <> <> <> <> <> <>
  1593 3 -5.806276 -23.552716 6.294507 221 E "A" 24 -0.22000 -0.22000 "GLU " " CG " "    " 6 0 0 0 808080  "C1593"  0 1 7 ""  1 ""  <> 0 0 0 1593 1593 1 0 3223 2 <> <> 1593 0 1593 1593 <> "CCD match"  <> 1 0.88 1699 <> <> <> <> <> <> <> <>
  1594 2 -4.926575 -23.382847 7.491296 221 E "A" 24 0.70000 0.70000 "GLU " " CD " "    " 6 0 0 0 808080  "C1594"  0 1 7 "%UT"  13 ""  <> 0 0 0 1594 1594 1 0 3224 0 <> <> 1594 0 1594 1594 <> "CCD match"  <> 1 0.88 1700 10 <> <> <> <> <> <> <>
  1595 15 -3.721205 -23.108578 7.416104 221 E "A" 70 -0.80000 -0.80000 "GLU " " OE1" "    " 8 0 0 0 FF2E2E  "O1595"  0 1 7 ""  1 ""  <> 0 0 0 1595 1595 1 0 3225 0 <> <> 1595 0 1595 1595 <> "CCD match"  <> 1 0.88 1701 <> <> <> <> <> <> <> <>
  1596 18 -5.498363 -23.353680 8.593711 221 E "A" 70 -0.80000 -0.80000 "GLU " " OE2" "    " 8 -1 0 0 FF2E2E  "O1596"  0 1 7 ""  1 ""  <> 0 0 0 1596 1596 1 0 3226 0 <> <> 1596 0 1596 1596 <> "CCD match"  <> 1 0.88 1702 <> <> <> <> <> <> <> <>
  1597 25 -3.360216 -21.150643 3.245131 222 I "A" 38 -0.50000 -0.50000 "ILE " " N  " "    " 7 0 0 0 2E2EFF  "N1597"  0 1 7 ""  1 ""  <> 0 0 0 1597 1597 1 0 3233 1 <> <> 1597 0 1597 1597 <> "CCD match"  <> 1 0.89 1703 <> <> <> <> <> <> <> <>
  1598 3 -2.595379 -20.622265 2.069718 222 I "A" 24 0.14000 0.14000 "ILE " " CA " "    " 6 0 0 0 808080  "C1598"  0 1 -1116 "%RT%RN"  2 ""  66FF00  0 0 0 1598 1598 1 0 3234 1 <> <> 1598 0 1598 1598 <> "CCD match"  <> 1 0.89 1704 <> <> <> <> <> <> <> <>
  1599 2 -2.805525 -21.496995 0.833821 222 I "A" 24 0.50000 0.50000 "ILE " " C  " "    " 6 0 0 0 808080  "C1599"  0 1 7 ""  1 ""  <> 0 0 0 1599 1599 1 0 3235 0 <> <> 1599 0 1599 1599 <> "CCD match"  <> 1 0.89 1705 <> <> <> <> <> <> <> <>
  1600 3 -1.019094 -20.566094 2.453643 222 I "A" 24 -0.06000 -0.06000 "ILE " " CB " "    " 6 0 0 0 808080  "C1600"  0 1 7 ""  1 ""  <> 0 0 0 1600 1600 1 0 3236 1 <> <> 1600 0 1600 1600 <> "CCD match"  <> 1 0.89 1706 <> <> <> <> <> <> <> <>
  1601 15 -2.684362 -21.067227 -0.323756 222 I "A" 70 -0.50000 -0.50000 "ILE " " O  " "    " 8 0 0 0 FF2E2E  "O1601"  0 1 7 ""  1 ""  <> 0 0 0 1601 1601 1 0 3237 0 <> <> 1601 0 1601 1601 <> "CCD match"  <> 1 0.89 1707 <> <> <> <> <> <> <> <>
  1602 3 -0.262165 -19.620129 1.539845 222 I "A" 24 -0.12000 -0.12000 "ILE " " CG1" "    " 6 0 0 0 808080  "C1602"  0 1 7 ""  1 ""  <> 0 0 0 1602 1602 1 0 3238 2 <> <> 1602 0 1602 1602 <> "CCD match"  <> 1 0.89 1708 <> <> <> <> <> <> <> <>
  1603 3 -0.343704 -21.943562 2.397612 222 I "A" 24 -0.18000 -0.18000 "ILE " " CG2" "    " 6 0 0 0 808080  "C1603"  0 1 7 ""  1 ""  <> 0 0 0 1603 1603 1 0 3239 3 <> <> 1603 0 1603 1603 <> "CCD match"  <> 1 0.89 1709 <> <> <> <> <> <> <> <>
  1604 3 1.040756 -19.163544 2.123013 222 I "A" 24 -0.18000 -0.18000 "ILE " " CD1" "    " 6 0 0 0 808080  "C1604"  0 1 7 ""  1 ""  <> 0 0 0 1604 1604 1 0 3240 3 <> <> 1604 0 1604 1604 <> "CCD match"  <> 1 0.89 1710 <> <> <> <> <> <> <> <>
  1605 25 -3.210670 -22.726456 1.098468 223 S "A" 38 -0.50000 -0.50000 "SER " " N  " "    " 7 0 0 0 2E2EFF  "N1605"  0 1 7 ""  1 ""  <> 0 0 0 1605 1605 1 0 3252 1 <> <> 1605 0 1605 1605 <> "CCD match"  <> 1 0.91 1711 <> <> <> <> <> <> <> <>
  1606 3 -3.646593 -23.755250 0.133979 223 S "A" 24 0.14000 0.14000 "SER " " CA " "    " 6 0 0 0 808080  "C1606"  0 1 -1116 "%RT%RN"  2 ""  66FF00  0 0 0 1606 1606 1 0 3253 1 <> <> 1606 0 1606 1606 <> "CCD match"  <> 1 0.91 1712 <> <> <> <> <> <> <> <>
  1607 2 -4.906752 -23.326111 -0.688411 223 S "A" 24 0.50000 0.50000 "SER " " C  " "    " 6 0 0 0 808080  "C1607"  0 1 7 ""  1 ""  <> 0 0 0 1607 1607 1 0 3254 0 <> <> 1607 0 1607 1607 <> "CCD match"  <> 1 0.91 1713 <> <> <> <> <> <> <> <>
  1608 3 -3.818167 -25.070462 0.862378 223 S "A" 24 0.14500 0.14500 "SER " " CB " "    " 6 0 0 0 808080  "C1608"  0 1 7 ""  1 ""  <> 0 0 0 1608 1608 1 0 3255 2 <> <> 1608 0 1608 1608 <> "CCD match"  <> 1 0.91 1714 <> <> <> <> <> <> <> <>
  1609 15 -4.974375 -23.558869 -1.855996 223 S "A" 70 -0.50000 -0.50000 "SER " " O  " "    " 8 0 0 0 FF2E2E  "O1609"  0 1 7 ""  1 ""  <> 0 0 0 1609 1609 1 0 3256 0 <> <> 1609 0 1609 1609 <> "CCD match"  <> 1 0.91 1715 <> <> <> <> <> <> <> <>
  1610 16 -4.376289 -24.826092 2.139991 223 S "A" 70 -0.68300 -0.68300 "SER " " OG " "    " 8 0 0 0 FF2E2E  "O1610"  0 1 7 "%UT"  13 ""  <> 0 0 0 1610 1610 1 0 3257 1 <> <> 1610 0 1610 1610 <> "CCD match"  <> 1 0.91 1716 <> <> <> <> <> <> <> <>
  1611 25 -5.927982 -22.771176 -0.033494 224 E "A" 38 -0.50000 -0.50000 "GLU " " N  " "    " 7 0 0 0 2E2EFF  "N1611"  0 1 7 ""  1 ""  <> 0 0 0 1611 1611 1 0 3263 1 <> <> 1611 0 1611 1611 <> "CCD match"  <> 1 0.92 1717 <> <> <> <> <> <> <> <>
  1612 3 -7.302637 -22.548607 -0.477943 224 E "A" 24 0.14000 0.14000 "GLU " " CA " "    " 6 0 0 0 808080  "C1612"  0 1 -1116 "%RT%RN"  2 ""  66FF00  0 0 0 1612 1612 1 0 3264 1 <> <> 1612 0 1612 1612 <> "CCD match"  <> 1 0.92 1718 <> <> <> <> <> <> <> <>
  1613 2 -7.517322 -21.363106 -1.411475 224 E "A" 24 0.50000 0.50000 "GLU " " C  " "    " 6 0 0 0 808080  "C1613"  0 1 7 ""  1 ""  <> 0 0 0 1613 1613 1 0 3265 0 <> <> 1613 0 1613 1613 <> "CCD match"  <> 1 0.92 1719 <> <> <> <> <> <> <> <>
  1614 3 -8.112591 -22.266324 0.807423 224 E "A" 24 -0.12000 -0.12000 "GLU " " CB " "    " 6 0 0 0 808080  "C1614"  0 1 7 ""  1 ""  <> 0 0 0 1614 1614 1 0 3266 2 <> <> 1614 0 1614 1614 <> "CCD match"  <> 1 0.92 1720 <> <> <> <> <> <> <> <>
  1615 15 -8.580000 -21.223103 -2.037240 224 E "A" 70 -0.50000 -0.50000 "GLU " " O  " "    " 8 0 0 0 FF2E2E  "O1615"  0 1 7 ""  1 ""  <> 0 0 0 1615 1615 1 0 3267 0 <> <> 1615 0 1615 1615 <> "CCD match"  <> 1 0.92 1721 <> <> <> <> <> <> <> <>
  1616 3 -8.075725 -23.311551 1.816199 224 E "A" 24 -0.22000 -0.22000 "GLU " " CG " "    " 6 0 0 0 808080  "C1616"  0 1 7 ""  1 ""  <> 0 0 0 1616 1616 1 0 3268 2 <> <> 1616 0 1616 1616 <> "CCD match"  <> 1 0.92 1722 <> <> <> <> <> <> <> <>
  1617 2 -9.120645 -23.084412 2.795361 224 E "A" 24 0.70000 0.70000 "GLU " " CD " "    " 6 0 0 0 808080  "C1617"  0 1 7 "%UT"  13 ""  <> 0 0 0 1617 1617 1 0 3269 0 <> <> 1617 0 1617 1617 <> "CCD match"  <> 1 0.92 1723 9.95420447127868 <> <> <> <> <> <> <>
  1618 15 -10.301191 -23.539929 2.647698 224 E "A" 70 -0.80000 -0.80000 "GLU " " OE1" "    " 8 0 0 0 FF2E2E  "O1618"  0 1 7 ""  1 ""  <> 0 0 0 1618 1618 1 0 3270 0 <> <> 1618 0 1618 1618 <> "CCD match"  <> 1 0.92 1724 <> <> <> <> <> <> <> <>
  1619 18 -8.774250 -22.501423 3.818358 224 E "A" 70 -0.80000 -0.80000 "GLU " " OE2" "    " 8 -1 0 0 FF2E2E  "O1619"  0 1 7 ""  1 ""  <> 0 0 0 1619 1619 1 0 3271 0 <> <> 1619 0 1619 1619 <> "CCD match"  <> 1 0.92 1725 <> <> <> <> <> <> <> <>
  1620 25 -6.536373 -20.523884 -1.580591 225 T "A" 38 -0.50000 -0.50000 "THR " " N  " "    " 7 0 0 0 2E2EFF  "N1620"  0 1 7 ""  1 ""  <> 0 0 0 1620 1620 1 0 3278 1 <> <> 1620 0 1620 1620 <> "CCD match"  <> 1 0.92 1726 <> <> <> <> <> <> <> <>
  1621 3 -6.462280 -19.356270 -2.419423 225 T "A" 24 0.14000 0.14000 "THR " " CA " "    " 6 0 0 0 808080  "C1621"  0 1 -1116 "%RT%RN"  2 ""  66FF00  0 0 0 1621 1621 1 0 3279 1 <> <> 1621 0 1621 1621 <> "CCD match"  <> 1 0.92 1727 <> <> <> <> <> <> <> <>
  1622 2 -6.147383 -19.655617 -3.905128 225 T "A" 24 0.50000 0.50000 "THR " " C  " "    " 6 0 0 0 808080  "C1622"  0 1 7 ""  1 ""  <> 0 0 0 1622 1622 1 0 3280 0 <> <> 1622 0 1622 1622 <> "CCD match"  <> 1 0.92 1728 <> <> <> <> <> <> <> <>
  1623 3 -5.328413 -18.376542 -1.853303 225 T "A" 24 0.20500 0.20500 "THR " " CB " "    " 6 0 0 0 808080  "C1623"  0 1 7 ""  1 ""  <> 0 0 0 1623 1623 1 0 3281 1 <> <> 1623 0 1623 1623 <> "CCD match"  <> 1 0.92 1729 <> <> <> <> <> <> <> <>
  1624 15 -5.544655 -20.744771 -4.216776 225 T "A" 70 -0.50000 -0.50000 "THR " " O  " "    " 8 0 0 0 FF2E2E  "O1624"  0 1 7 ""  1 ""  <> 0 0 0 1624 1624 1 0 3282 0 <> <> 1624 0 1624 1624 <> "CCD match"  <> 1 0.92 1730 <> <> <> <> <> <> <> <>
  1625 3 -5.474173 -18.084416 -0.358985 225 T "A" 24 -0.18000 -0.18000 "THR " " CG2" "    " 6 0 0 0 808080  "C1625"  0 1 7 ""  1 ""  <> 0 0 0 1625 1625 1 0 3283 3 <> <> 1625 0 1625 1625 <> "CCD match"  <> 1 0.92 1731 <> <> <> <> <> <> <> <>
  1626 16 -4.066074 -19.040738 -1.932243 225 T "A" 70 -0.68300 -0.68300 "THR " " OG1" "    " 8 0 0 0 FF2E2E  "O1626"  0 1 7 "%UT"  13 ""  <> 0 0 0 1626 1626 1 0 3284 1 <> <> 1626 0 1626 1626 <> "CCD match"  <> 1 0.92 1732 <> <> <> <> <> <> <> <>
  1627 25 -6.331642 -18.717350 -4.833030 226 P "A" 38 -0.14000 -0.14000 "PRO " " N  " "    " 7 0 0 0 2E2EFF  "N1627"  0 1 7 ""  1 ""  <> 0 0 0 1627 1627 1 0 3292 0 <> <> 1627 0 1627 1627 <> "CCD match"  <> 1 0.95 1733 <> <> <> <> <> <> <> <>
  1628 3 -5.643066 -18.817173 -6.183144 226 P "A" 24 0.01000 0.01000 "PRO " " CA " "    " 6 0 0 0 808080  "C1628"  0 1 -1116 "%RT%RN"  2 ""  66FF00  0 0 0 1628 1628 1 0 3293 1 <> <> 1628 0 1628 1628 <> "CCD match"  <> 1 0.95 1734 <> <> <> <> <> <> <> <>
  1629 2 -4.131365 -19.002781 -6.109967 226 P "A" 24 0.50000 0.50000 "PRO " " C  " "    " 6 0 0 0 808080  "C1629"  0 1 7 ""  1 ""  <> 0 0 0 1629 1629 1 0 3294 0 <> <> 1629 0 1629 1629 <> "CCD match"  <> 1 0.95 1735 <> <> <> <> <> <> <> <>
  1630 3 -6.029703 -17.546158 -6.912218 226 P "A" 24 -0.12000 -0.12000 "PRO " " CB " "    " 6 0 0 0 808080  "C1630"  0 1 7 ""  1 ""  <> 0 0 0 1630 1630 1 0 3295 2 <> <> 1630 0 1630 1630 <> "CCD match"  <> 1 0.95 1736 <> <> <> <> <> <> <> <>
  1631 15 -3.588858 -19.831826 -6.774343 226 P "A" 70 -0.50000 -0.50000 "PRO " " O  " "    " 8 0 0 0 FF2E2E  "O1631"  0 1 7 ""  1 ""  <> 0 0 0 1631 1631 1 0 3296 0 <> <> 1631 0 1631 1631 <> "CCD match"  <> 1 0.95 1737 <> <> <> <> <> <> <> <>
  1632 3 -7.349863 -17.110714 -6.254337 226 P "A" 24 -0.12000 -0.12000 "PRO " " CG " "    " 6 0 0 0 808080  "C1632"  0 1 7 ""  1 ""  <> 0 0 0 1632 1632 1 0 3297 2 <> <> 1632 0 1632 1632 <> "CCD match"  <> 1 0.95 1738 <> <> <> <> <> <> <> <>
  1633 3 -7.185783 -17.537800 -4.842839 226 P "A" 24 -0.05000 -0.05000 "PRO " " CD " "    " 6 0 0 0 808080  "C1633"  0 1 7 ""  1 ""  <> 0 0 0 1633 1633 1 0 3298 2 <> <> 1633 0 1633 1633 <> "CCD match"  <> 1 0.95 1739 <> <> <> <> <> <> <> <>
  1634 25 -3.405376 -18.316964 -5.156760 227 F "A" 38 -0.50000 -0.50000 "PHE " " N  " "    " 7 0 0 0 2E2EFF  "N1634"  0 1 7 ""  1 ""  <> 0 0 0 1634 1634 1 0 3306 1 <> <> 1634 0 1634 1634 <> "CCD match"  <> 1 0.94 1740 <> <> <> <> <> <> <> <>
  1635 3 -2.021576 -18.547787 -4.909171 227 F "A" 24 0.14000 0.14000 "PHE " " CA " "    " 6 0 0 0 808080  "C1635"  0 1 -1116 "%RT%RN"  2 ""  66FF00  0 0 0 1635 1635 1 0 3307 1 <> <> 1635 0 1635 1635 <> "CCD match"  <> 1 0.94 1741 <> <> <> <> <> <> <> <>
  1636 2 -1.608759 -20.029065 -4.624858 227 F "A" 24 0.50000 0.50000 "PHE " " C  " "    " 6 0 0 0 808080  "C1636"  0 1 7 ""  1 ""  <> 0 0 0 1636 1636 1 0 3308 0 <> <> 1636 0 1636 1636 <> "CCD match"  <> 1 0.94 1742 <> <> <> <> <> <> <> <>
  1637 3 -1.440239 -17.499379 -3.902791 227 F "A" 24 -0.00500 -0.00500 "PHE " " CB " "    " 6 0 0 0 808080  "C1637"  0 1 7 ""  1 ""  <> 0 0 0 1637 1637 1 0 3309 2 <> <> 1637 0 1637 1637 <> "CCD match"  <> 1 0.94 1743 <> <> <> <> <> <> <> <>
  1638 15 -0.717604 -20.545743 -5.338895 227 F "A" 70 -0.50000 -0.50000 "PHE " " O  " "    " 8 0 0 0 FF2E2E  "O1638"  0 1 7 ""  1 ""  <> 0 0 0 1638 1638 1 0 3310 0 <> <> 1638 0 1638 1638 <> "CCD match"  <> 1 0.94 1744 <> <> <> <> <> <> <> <>
  1639 2 -0.034763 -17.626900 -3.531213 227 F "A" 24 -0.11500 -0.11500 "PHE " " CG " "    " 6 0 0 0 808080  "C1639"  0 1 7 ""  1 ""  <> 0 0 0 1639 1639 1 0 3311 0 <> <> 1639 0 1639 1639 <> "CCD match"  <> 1 0.94 1745 <> <> <> <> <> <> <> <>
  1640 2 1.021080 -16.964535 -4.260135 227 F "A" 24 -0.11500 -0.11500 "PHE " " CD1" "    " 6 0 0 0 808080  "C1640"  0 1 7 ""  1 ""  <> 0 0 0 1640 1640 1 0 3312 1 <> <> 1640 0 1640 1640 <> "CCD match"  <> 1 0.94 1746 <> <> <> <> <> <> <> <>
  1641 2 0.308018 -18.557507 -2.550386 227 F "A" 24 -0.11500 -0.11500 "PHE " " CD2" "    " 6 0 0 0 808080  "C1641"  0 1 7 ""  1 ""  <> 0 0 0 1641 1641 1 0 3313 1 <> <> 1641 0 1641 1641 <> "CCD match"  <> 1 0.94 1747 <> <> <> <> <> <> <> <>
  1642 2 2.322613 -17.201779 -3.941211 227 F "A" 24 -0.11500 -0.11500 "PHE " " CE1" "    " 6 0 0 0 808080  "C1642"  0 1 7 ""  1 ""  <> 0 0 0 1642 1642 1 0 3314 1 <> <> 1642 0 1642 1642 <> "CCD match"  <> 1 0.94 1748 <> <> <> <> <> <> <> <>
  1643 2 1.682175 -18.745324 -2.250686 227 F "A" 24 -0.11500 -0.11500 "PHE " " CE2" "    " 6 0 0 0 808080  "C1643"  0 1 7 ""  1 ""  <> 0 0 0 1643 1643 1 0 3315 1 <> <> 1643 0 1643 1643 <> "CCD match"  <> 1 0.94 1749 <> <> <> <> <> <> <> <>
  1644 2 2.692627 -18.129635 -2.983671 227 F "A" 24 -0.11500 -0.11500 "PHE " " CZ " "    " 6 0 0 0 808080  "C1644"  0 1 7 ""  1 ""  <> 0 0 0 1644 1644 1 0 3316 1 <> <> 1644 0 1644 1644 <> "CCD match"  <> 1 0.94 1750 <> <> <> <> <> <> <> <>
  1645 25 -2.513266 -20.638455 -3.867601 228 G "A" 38 -0.50000 -0.50000 "GLY " " N  " "    " 7 0 0 0 2E2EFF  "N1645"  1 1 7 ""  1 ""  <> 0 0 0 1645 1645 1 0 3326 1 <> <> 1645 0 1645 1645 <> "CCD match"  <> 1 0.93 1751 <> <> <> <> <> <> <> <>
  1646 3 -2.511085 -22.049969 -3.448098 228 G "A" 24 0.08000 0.08000 "GLY " " CA " "    " 6 0 0 0 808080  "C1646"  1 1 -1116 "%RT%RN"  2 ""  66FF00  0 0 0 1646 1646 1 0 3327 2 <> <> 1646 0 1646 1646 <> "CCD match"  <> 1 0.93 1752 <> <> <> <> <> <> <> <>
  1647 2 -3.059446 -23.050835 -4.475706 228 G "A" 24 0.50000 0.50000 "GLY " " C  " "    " 6 0 0 0 808080  "C1647"  1 1 7 ""  1 ""  <> 0 0 0 1647 1647 1 0 3328 0 <> <> 1647 0 1647 1647 <> "CCD match"  <> 1 0.93 1753 <> <> <> <> <> <> <> <>
  1648 15 -2.863298 -24.242447 -4.256184 228 G "A" 70 -0.50000 -0.50000 "GLY " " O  " "    " 8 0 0 0 FF2E2E  "O1648"  1 1 7 ""  1 ""  <> 0 0 0 1648 1648 1 0 3329 0 <> <> 1648 0 1648 1648 <> "CCD match"  <> 1 0.93 1754 <> <> <> <> <> <> <> <>
  1649 25 -3.701260 -22.563275 -5.518826 229 M "A" 38 -0.50000 -0.50000 "MET " " N  " "    " 7 0 0 0 2E2EFF  "N1649"  1 1 7 ""  1 ""  <> 0 0 0 1649 1649 1 0 3333 1 <> <> 1649 0 1649 1649 <> "CCD match"  <> 1 0.94 1755 <> <> <> <> <> <> <> <>
  1650 3 -3.965782 -23.332776 -6.673511 229 M "A" 24 0.14000 0.14000 "MET " " CA " "    " 6 0 0 0 808080  "C1650"  1 1 -1116 "%RT%RN"  2 ""  66FF00  0 0 0 1650 1650 1 0 3334 1 <> <> 1650 0 1650 1650 <> "CCD match"  <> 1 0.94 1756 <> <> <> <> <> <> <> <>
  1651 2 -2.738972 -23.384884 -7.674380 229 M "A" 24 0.50000 0.50000 "MET " " C  " "    " 6 0 0 0 808080  "C1651"  1 1 7 ""  1 ""  <> 0 0 0 1651 1651 1 0 3335 0 <> <> 1651 0 1651 1651 <> "CCD match"  <> 1 0.94 1757 <> <> <> <> <> <> <> <>
  1652 3 -5.296093 -22.765137 -7.256615 229 M "A" 24 -0.12000 -0.12000 "MET " " CB " "    " 6 0 0 0 808080  "C1652"  1 1 7 ""  1 ""  <> 0 0 0 1652 1652 1 0 3336 2 <> <> 1652 0 1652 1652 <> "CCD match"  <> 1 0.94 1758 <> <> <> <> <> <> <> <>
  1653 15 -2.629660 -24.386616 -8.396599 229 M "A" 70 -0.50000 -0.50000 "MET " " O  " "    " 8 0 0 0 FF2E2E  "O1653"  1 1 7 ""  1 ""  <> 0 0 0 1653 1653 1 0 3337 0 <> <> 1653 0 1653 1653 <> "CCD match"  <> 1 0.94 1759 <> <> <> <> <> <> <> <>
  1654 3 -5.761934 -23.290558 -8.611967 229 M "A" 24 0.00020 0.00020 "MET " " CG " "    " 6 0 0 0 808080  "C1654"  1 1 7 ""  1 ""  <> 0 0 0 1654 1654 1 0 3338 2 <> <> 1654 0 1654 1654 <> "CCD match"  <> 1 0.94 1760 <> <> <> <> <> <> <> <>
  1655 49 -5.748352 -25.075177 -8.839730 229 M "A" 143 -0.24040 -0.24040 "MET " " SD " "    " 16 0 0 0 FFFF6B  "S1655"  1 1 7 ""  1 ""  <> 0 0 0 1655 1655 1 0 3339 0 <> <> 1655 0 1655 1655 <> "CCD match"  <> 1 0.94 1761 <> <> <> <> <> <> <> <>
  1656 3 -7.219778 -25.464551 -7.917345 229 M "A" 24 -0.05980 -0.05980 "MET " " CE " "    " 6 0 0 0 808080  "C1656"  1 1 7 ""  1 ""  <> 0 0 0 1656 1656 1 0 3340 3 <> <> 1656 0 1656 1656 <> "CCD match"  <> 1 0.94 1762 <> <> <> <> <> <> <> <>
  1657 25 -1.929827 -22.380757 -7.630812 230 L "A" 38 -0.50000 -0.50000 "LEU " " N  " "    " 7 0 0 0 2E2EFF  "N1657"  1 1 7 ""  1 ""  <> 0 0 0 1657 1657 1 0 3350 1 <> <> 1657 0 1657 1657 <> "CCD match"  <> 1 0.92 1763 <> <> <> <> <> <> <> <>
  1658 3 -0.657909 -22.315121 -8.353847 230 L "A" 24 0.14000 0.14000 "LEU " " CA " "    " 6 0 0 0 808080  "C1658"  1 1 -1116 "%RT%RN"  2 ""  66FF00  0 0 0 1658 1658 1 0 3351 1 <> <> 1658 0 1658 1658 <> "CCD match"  <> 1 0.92 1764 <> <> <> <> <> <> <> <>
  1659 2 0.405674 -23.163693 -7.694686 230 L "A" 24 0.50000 0.50000 "LEU " " C  " "    " 6 0 0 0 808080  "C1659"  1 1 7 ""  1 ""  <> 0 0 0 1659 1659 1 0 3352 0 <> <> 1659 0 1659 1659 <> "CCD match"  <> 1 0.92 1765 <> <> <> <> <> <> <> <>
  1660 3 -0.214546 -20.892720 -8.573560 230 L "A" 24 -0.12000 -0.12000 "LEU " " CB " "    " 6 0 0 0 808080  "C1660"  1 1 7 ""  1 ""  <> 0 0 0 1660 1660 1 0 3353 2 <> <> 1660 0 1660 1660 <> "CCD match"  <> 1 0.92 1766 <> <> <> <> <> <> <> <>
  1661 15 0.678555 -24.246151 -8.238565 230 L "A" 70 -0.50000 -0.50000 "LEU " " O  " "    " 8 0 0 0 FF2E2E  "O1661"  1 1 7 ""  1 ""  <> 0 0 0 1661 1661 1 0 3354 0 <> <> 1661 0 1661 1661 <> "CCD match"  <> 1 0.92 1767 <> <> <> <> <> <> <> <>
  1662 3 0.852566 -20.761647 -9.664633 230 L "A" 24 -0.06000 -0.06000 "LEU " " CG " "    " 6 0 0 0 808080  "C1662"  1 1 7 ""  1 ""  <> 0 0 0 1662 1662 1 0 3355 1 <> <> 1662 0 1662 1662 <> "CCD match"  <> 1 0.92 1768 <> <> <> <> <> <> <> <>
  1663 3 0.182064 -21.138608 -11.046776 230 L "A" 24 -0.18000 -0.18000 "LEU " " CD1" "    " 6 0 0 0 808080  "C1663"  1 1 7 ""  1 ""  <> 0 0 0 1663 1663 1 0 3356 3 <> <> 1663 0 1663 1663 <> "CCD match"  <> 1 0.92 1769 <> <> <> <> <> <> <> <>
  1664 3 1.503624 -19.301976 -9.777293 230 L "A" 24 -0.18000 -0.18000 "LEU " " CD2" "    " 6 0 0 0 808080  "C1664"  1 1 7 ""  1 ""  <> 0 0 0 1664 1664 1 0 3357 3 <> <> 1664 0 1664 1664 <> "CCD match"  <> 1 0.92 1770 <> <> <> <> <> <> <> <>
  1665 25 0.903038 -22.650578 -6.576743 231 Y "A" 38 -0.50000 -0.50000 "TYR " " N  " "    " 7 0 0 0 2E2EFF  "N1665"  1 1 7 ""  1 ""  <> 0 0 0 1665 1665 1 0 3369 1 <> <> 1665 0 1665 1665 <> "CCD match"  <> 1 0.93 1771 <> <> <> <> <> <> <> <>
  1666 3 1.954197 -23.233510 -5.697314 231 Y "A" 24 0.14000 0.14000 "TYR " " CA " "    " 6 0 0 0 808080  "C1666"  1 1 -1116 "%RT%RN"  2 ""  66FF00  0 0 0 1666 1666 1 0 3370 1 <> <> 1666 0 1666 1666 <> "CCD match"  <> 1 0.93 1772 <> <> <> <> <> <> <> <>
  1667 2 1.379032 -24.511151 -5.015623 231 Y "A" 24 0.50000 0.50000 "TYR " " C  " "    " 6 0 0 0 808080  "C1667"  1 1 7 ""  1 ""  <> 0 0 0 1667 1667 1 0 3371 0 <> <> 1667 0 1667 1667 <> "CCD match"  <> 1 0.93 1773 <> <> <> <> <> <> <> <>
  1668 3 2.529354 -22.237294 -4.613858 231 Y "A" 24 -0.00500 -0.00500 "TYR " " CB " "    " 6 0 0 0 808080  "C1668"  1 1 7 ""  1 ""  <> 0 0 0 1668 1668 1 0 3372 2 <> <> 1668 0 1668 1668 <> "CCD match"  <> 1 0.93 1774 <> <> <> <> <> <> <> <>
  1669 15 0.830269 -24.373517 -3.902042 231 Y "A" 70 -0.50000 -0.50000 "TYR " " O  " "    " 8 0 0 0 FF2E2E  "O1669"  1 1 7 ""  1 ""  <> 0 0 0 1669 1669 1 0 3373 0 <> <> 1669 0 1669 1669 <> "CCD match"  <> 1 0.93 1775 <> <> <> <> <> <> <> <>
  1670 2 3.226624 -21.031903 -5.249073 231 Y "A" 24 -0.11500 -0.11500 "TYR " " CG " "    " 6 0 0 0 808080  "C1670"  1 1 7 ""  1 ""  <> 0 0 0 1670 1670 1 0 3374 0 <> <> 1670 0 1670 1670 <> "CCD match"  <> 1 0.93 1776 <> <> <> <> <> <> <> <>
  1671 2 4.628395 -21.057141 -5.385344 231 Y "A" 24 -0.11500 -0.11500 "TYR " " CD1" "    " 6 0 0 0 808080  "C1671"  1 1 7 ""  1 ""  <> 0 0 0 1671 1671 1 0 3375 1 <> <> 1671 0 1671 1671 <> "CCD match"  <> 1 0.93 1777 <> <> <> <> <> <> <> <>
  1672 2 2.551823 -19.868725 -5.686731 231 Y "A" 24 -0.11500 -0.11500 "TYR " " CD2" "    " 6 0 0 0 808080  "C1672"  1 1 7 ""  1 ""  <> 0 0 0 1672 1672 1 0 3376 1 <> <> 1672 0 1672 1672 <> "CCD match"  <> 1 0.93 1778 <> <> <> <> <> <> <> <>
  1673 2 5.317848 -20.099488 -6.070318 231 Y "A" 24 -0.11500 -0.11500 "TYR " " CE1" "    " 6 0 0 0 808080  "C1673"  1 1 7 ""  1 ""  <> 0 0 0 1673 1673 1 0 3377 1 <> <> 1673 0 1673 1673 <> "CCD match"  <> 1 0.93 1779 <> <> <> <> <> <> <> <>
  1674 2 3.188614 -18.953267 -6.564436 231 Y "A" 24 -0.11500 -0.11500 "TYR " " CE2" "    " 6 0 0 0 808080  "C1674"  1 1 7 ""  1 ""  <> 0 0 0 1674 1674 1 0 3378 1 <> <> 1674 0 1674 1674 <> "CCD match"  <> 1 0.93 1780 <> <> <> <> <> <> <> <>
[truncated: 27,209,297 more chars]
